# Supplementary material for: A comprehensive RNA-Seq-based gene expression atlas of the summer squash (Cucurbita pepo) provides insights into fruit morphology and ripening mechanisms
Source: BMC Genomics. 2021 May 12;22:341. doi: 10.1186/s12864-021-07683-2 (PMC8114506; doi:10.1186/s12864-021-07683-2)
Supplement: Supplementary file 1 — Additional file 1. [file 12864_2021_7683_MOESM1_ESM.xlsx]

## Sheet: Sheet1
Sample	Total Clean reads(M)	Clean reads (%)	Clean reads Q30 (%)	rRNA(%)	Total Mapping Ratio	Uniquely Mapping Ratio
Shoot	82.48	82.53	87.02	0.56	0.8652	0.5257
Leaf stem	82.61	82.65	86.77	0.85	0.8511	0.5361
Young leaf	80.32	85.52	88.5	0.62	0.8995	0.6834
Developed leaf	82.63	82.67	87.22	0.6	0.847	0.5307
Male flower	82.41	82.45	87.54	0.57	0.8429	0.5205
Female flower	82.09	82.13	87.22	0.57	0.8621	0.5285
2DAP fruit	83.1	83.14	87.99	0.65	0.8732	0.5483
7DAP fruit	82.26	82.3	86.82	0.55	0.8628	0.52
10DAP fruit	85.39	83.35	86.56	0.57	0.8731	0.5648
15DAP fruit	83.92	83.96	88.26	0.81	0.8761	0.5874
20DAP fruit	83.32	81.33	86.73	0.5	0.8661	0.527
30DAP fruit	82.98	83.02	86.8	0.66	0.8596	0.5218
Ripe fruit	82.97	83.37	86.87	0.79	0.8561	0.5137
Seed	82.6	82.64	87.35	1.19	0.8353	0.4967
