# Supplementary material for: A comprehensive RNA-Seq-based gene expression atlas of the summer squash (Cucurbita pepo) provides insights into fruit morphology and ripening mechanisms
Source: BMC Genomics. 2021 May 12;22:341. doi: 10.1186/s12864-021-07683-2 (PMC8114506; doi:10.1186/s12864-021-07683-2)
Supplement: Supplementary file 2 — Additional file 2. [file 12864_2021_7683_MOESM2_ESM.xlsx]

## Sheet: Putative housekeeping genes
Gene	Cellular Component	Molecular Function	Biological Process	Kegg Orthology	Nr Description
Cp4.1LG15g08440	NA	GO:0019904//protein domain specific binding	NA	K06630//14-3-3 protein epsilon	XP_022147814.1//14-3-3-like protein D isoform X1 [Momordica charantia]
Cp4.1LG19g04490	GO:0016021//integral component of membrane	NA	NA	NA	XP_004142207.1//PREDICTED: uncharacterized protein LOC101207339 [Cucumis sativus];KGN54234.1//hypothetical protein Csa_4G294910 [Cucumis sativus]
Cp4.1LG06g03020	NA	GO:0043022//ribosome binding;GO:0003743//translation initiation factor activity;GO:0004106//chorismate mutase activity;GO:0003746//translation elongation factor activity	GO:0046417//chorismate metabolic process;GO:0006452//translational frameshifting;GO:0009073//aromatic amino acid family biosynthetic process;GO:0045905//positive regulation of translational termination;GO:0045901//positive regulation of translational elongation	K01850//chorismate mutase [EC:5.4.99.5];K02180//cell cycle arrest protein BUB3;K03263//translation initiation factor 5A	XP_011463671.1//PREDICTED: mitotic checkpoint protein BUB3.3-like [Fragaria vesca subsp. vesca];XP_008452851.1//PREDICTED: chorismate mutase 2 isoform X1 [Cucumis melo]
Cp4.1LG11g02740	GO:0009536//plastid;GO:0005739//mitochondrion	NA	GO:0006511//ubiquitin-dependent protein catabolic process	K03094//S-phase kinase-associated protein 1	XP_004143010.1//PREDICTED: SKP1-like protein 1B [Cucumis sativus];XP_008445322.1//PREDICTED: uncharacterized protein LOC103488388 [Cucumis melo]
Cp4.1LG20g00750	GO:0045261//proton-transporting ATP synthase complex, catalytic core F(1)	GO:0046933//proton-transporting ATP synthase activity, rotational mechanism	GO:0015986//ATP synthesis coupled proton transport	K02136//F-type H+-transporting ATPase subunit gamma	XP_008449787.1//PREDICTED: ATP synthase subunit gamma, mitochondrial [Cucumis melo];XP_022137615.1//ATP synthase subunit gamma, mitochondrial [Momordica charantia]
Cp4.1LG12g10870	GO:0005829//cytosol	NA	GO:0009735//response to cytokinin	NA	XP_004149775.1//PREDICTED: wound-induced basic protein [Cucumis sativus]
Cp4.1LG07g03460	NA	NA	GO:0006511//ubiquitin-dependent protein catabolic process	K03094//S-phase kinase-associated protein 1	XP_004143010.1//PREDICTED: SKP1-like protein 1B [Cucumis sativus]
Cp4.1LG17g10600	GO:0030529//intracellular ribonucleoprotein complex;GO:0019013//viral nucleocapsid	NA	NA	K13199//plasminogen activator inhibitor 1 RNA-binding protein	XP_008459799.1//PREDICTED: H/ACA ribonucleoprotein complex subunit 1-like [Cucumis melo]
Cp4.1LG06g07560	GO:0016021//integral component of membrane	NA	NA	NA	XP_004138643.1//PREDICTED: uncharacterized protein LOC101217188 [Cucumis sativus]
Cp4.1LG01g01580	GO:0005634//nucleus;GO:0016021//integral component of membrane;GO:0005737//cytoplasm	GO:0061630//ubiquitin protein ligase activity;GO:0005524//ATP binding;GO:0031625//ubiquitin protein ligase binding;GO:0016874//ligase activity	GO:0070534//protein K63-linked ubiquitination;GO:0006301//postreplication repair	K10580//ubiquitin-conjugating enzyme E2 N [EC:2.3.2.23]	XP_007021721.1//PREDICTED: ubiquitin-conjugating enzyme E2 36 [Theobroma cacao]
Cp4.1LG18g01110	NA	GO:0005509//calcium ion binding	NA	K02183//calmodulin	KZV46024.1//hypothetical protein F511_27793 [Dorcoceras hygrometricum]
Cp4.1LG01g17460	NA	NA	GO:0009269//response to desiccation	NA	XP_004138972.1//PREDICTED: uncharacterized protein LOC101217348 [Cucumis sativus]
Cp4.1LG04g11650	NA	GO:0004869//cysteine-type endopeptidase inhibitor activity	NA	K13899//cystatin-C;K13902//cystatin-M	AEK84226.1//cysteine protease inhibitor, partial [Cucurbita maxima]
Cp4.1LG13g09190	GO:0005623//cell	GO:0015035//protein disulfide oxidoreductase activity;GO:0009055//electron transfer activity	GO:0045454//cell redox homeostasis	K03676//glutaredoxin 3	XP_022134425.1//glutaredoxin [Momordica charantia]
Cp4.1LG14g06590	NA	GO:0005524//ATP binding	NA	K06689//ubiquitin-conjugating enzyme E2 D [EC:2.3.2.23]	KJB39459.1//hypothetical protein B456_007G014500 [Gossypium raimondii]
Cp4.1LG04g11660	NA	NA	NA	K02183//calmodulin	KZV46024.1//hypothetical protein F511_27793 [Dorcoceras hygrometricum]
Cp4.1LG02g17290	GO:0005634//nucleus;GO:0000786//nucleosome	GO:0003677//DNA binding	GO:0006334//nucleosome assembly	K03257//translation initiation factor 4A;K09422//transcription factor MYB, plant	CDY68148.1//BnaA07g38930D [Brassica napus];XP_022152584.1//telomere repeat-binding factor 4-like [Momordica charantia];XP_022152651.1//eukaryotic initiation factor 4A-8 [Momordica charantia]
Cp4.1LG11g00610	GO:0005622//intracellular	GO:0005525//GTP binding	GO:0007264//small GTPase mediated signal transduction	K07937//ADP-ribosylation factor 1;K00914//phosphatidylinositol 3-kinase [EC:2.7.1.137]	XP_011649481.1//PREDICTED: ADP-ribosylation factor 1 [Cucumis sativus];XP_020410391.1//phosphatidylinositol 3-kinase, root isoform [Prunus persica]
Cp4.1LG04g06280	GO:0033178//proton-transporting two-sector ATPase complex, catalytic domain	GO:0046961//proton-transporting ATPase activity, rotational mechanism	GO:0015991//ATP hydrolysis coupled proton transport	K02150//V-type H+-transporting ATPase subunit E	XP_008450144.1//PREDICTED: V-type proton ATPase subunit E [Cucumis melo]
Cp4.1LG09g05030	NA	GO:0016740//transferase activity	GO:0006596//polyamine biosynthetic process	K00797//spermidine synthase [EC:2.5.1.16]	XP_022151053.1//spermidine synthase [Momordica charantia]
Cp4.1LG16g04660	GO:0016021//integral component of membrane	NA	NA	NA	XP_022140380.1//uncharacterized protein LOC111011068 [Momordica charantia]
Cp4.1LG04g02900	NA	GO:0019904//protein domain specific binding	NA	K06630//14-3-3 protein epsilon	XP_022147814.1//14-3-3-like protein D isoform X1 [Momordica charantia]
Cp4.1LG14g01200	GO:0030875//rDNA protrusion;GO:0005634//nucleus;GO:0016021//integral component of membrane;GO:0000786//nucleosome	GO:0003677//DNA binding;GO:0046982//protein heterodimerization activity;GO:0031492//nucleosomal DNA binding	GO:0006334//nucleosome assembly	K11253//histone H3	XP_007163668.1//hypothetical protein PHAVU_001G253800g [Phaseolus vulgaris];KHN31394.1//Histone H3.3 [Glycine soja]
Cp4.1LG08g02460	GO:0045261//proton-transporting ATP synthase complex, catalytic core F(1)	GO:0046933//proton-transporting ATP synthase activity, rotational mechanism	GO:0015986//ATP synthesis coupled proton transport	K02134//F-type H+-transporting ATPase subunit delta	XP_008438277.1//PREDICTED: ATP synthase subunit delta', mitochondrial [Cucumis melo]
Cp4.1LG02g14980	NA	GO:0046872//metal ion binding;GO:0051537//2 iron, 2 sulfur cluster binding;GO:0016491//oxidoreductase activity	NA	K03943//NADH dehydrogenase (ubiquinone) flavoprotein 2 [EC:1.6.5.3 1.6.99.3]	XP_022153501.1//NADH dehydrogenase [ubiquinone] flavoprotein 2, mitochondrial [Momordica charantia]
Cp4.1LG10g07000	NA	NA	NA	K05747//Wiskott-Aldrich syndrome protein;K19984//exocyst complex component 5	XP_008441967.1//PREDICTED: extensin [Cucumis melo]
Cp4.1LG19g05260	NA	NA	NA	NA	OWM75155.1//hypothetical protein CDL15_Pgr012641 [Punica granatum];XP_022158610.1//uncharacterized protein LOC111025064 [Momordica charantia]
Cp4.1LG14g03380	GO:0005634//nucleus;GO:0016021//integral component of membrane;GO:0005737//cytoplasm	GO:0061630//ubiquitin protein ligase activity;GO:0005524//ATP binding;GO:0031625//ubiquitin protein ligase binding;GO:0004842//ubiquitin-protein transferase activity;GO:0016874//ligase activity	GO:0070534//protein K63-linked ubiquitination;GO:0046686//response to cadmium ion;GO:0006511//ubiquitin-dependent protein catabolic process;GO:0010039//response to iron ion;GO:0010053//root epidermal cell differentiation;GO:0006301//postreplication repair	K10580//ubiquitin-conjugating enzyme E2 N [EC:2.3.2.23]	EOY13247.1//Ubiquitin-conjugating enzyme 36 isoform 2 [Theobroma cacao];XP_007021721.1//PREDICTED: ubiquitin-conjugating enzyme E2 36 [Theobroma cacao]
Cp4.1LG15g06070	GO:0033180//proton-transporting V-type ATPase, V1 domain	GO:0005524//ATP binding	GO:0046034//ATP metabolic process;GO:0015991//ATP hydrolysis coupled proton transport	K02147//V-type H+-transporting ATPase subunit B	KGN43272.1//hypothetical protein Csa_7G014580 [Cucumis sativus]
Cp4.1LG12g09750	GO:0033180//proton-transporting V-type ATPase, V1 domain	GO:0005524//ATP binding;GO:0046961//proton-transporting ATPase activity, rotational mechanism	GO:0046034//ATP metabolic process;GO:0015991//ATP hydrolysis coupled proton transport	K02145//V-type H+-transporting ATPase subunit A [EC:3.6.3.14]	XP_008462205.1//PREDICTED: V-type proton ATPase catalytic subunit A [Cucumis melo]
Cp4.1LG01g09060	GO:0005751//mitochondrial respiratory chain complex IV	GO:0004129//cytochrome-c oxidase activity	NA	K02266//cytochrome c oxidase subunit 6a	XP_022136571.1//cytochrome c oxidase subunit 6a, mitochondrial [Momordica charantia]
Cp4.1LG11g00250	GO:0005743//mitochondrial inner membrane;GO:0070469//respiratory chain	GO:0046872//metal ion binding;GO:0010181//FMN binding;GO:0051539//4 iron, 4 sulfur cluster binding;GO:0051287//NAD binding;GO:0008137//NADH dehydrogenase (ubiquinone) activity	NA	K03942//NADH dehydrogenase (ubiquinone) flavoprotein 1 [EC:1.6.5.3 1.6.99.3]	XP_008443176.1//PREDICTED: NADH dehydrogenase [ubiquinone] flavoprotein 1, mitochondrial [Cucumis melo]
Cp4.1LG11g04190	NA	NA	NA	K03262//translation initiation factor 5	OMO84872.1//Translation initiation factor IF2/IF5 [Corchorus olitorius]
Cp4.1LG20g00800	NA	NA	NA	NA	XP_008451315.2//PREDICTED: uncharacterized protein LOC103492624, partial [Cucumis melo]
Cp4.1LG13g00110	GO:0005622//intracellular	GO:0005093//Rab GDP-dissociation inhibitor activity	GO:0007264//small GTPase mediated signal transduction;GO:0015031//protein transport	K17255//Rab GDP dissociation inhibitor	XP_004138948.1//PREDICTED: guanosine nucleotide diphosphate dissociation inhibitor 2 [Cucumis sativus];XP_022155921.1//guanosine nucleotide diphosphate dissociation inhibitor 2 [Momordica charantia]
Cp4.1LG04g13420	GO:0016021//integral component of membrane	NA	NA	K09498//T-complex protein 1 subunit zeta;K01807//ribose 5-phosphate isomerase A [EC:5.3.1.6]	XP_022135572.1//uncharacterized protein LOC111007489 [Momordica charantia]
Cp4.1LG01g02680	GO:0016021//integral component of membrane	NA	NA	K11086//small nuclear ribonucleoprotein B and B';K12614//ATP-dependent RNA helicase DDX6/DHH1 [EC:3.6.4.13]	XP_011652909.1//PREDICTED: cysteine-rich and transmembrane domain-containing protein A-like [Cucumis sativus]
Cp4.1LG01g09450	GO:0030875//rDNA protrusion;GO:0005634//nucleus;GO:0000786//nucleosome	GO:0003677//DNA binding;GO:0046982//protein heterodimerization activity;GO:0031492//nucleosomal DNA binding	GO:0006334//nucleosome assembly	K11253//histone H3	KQL09126.1//hypothetical protein SETIT_007379mg [Setaria italica];OIV97505.1//hypothetical protein TanjilG_11029 [Lupinus angustifolius]
Cp4.1LG16g07500	GO:0005634//nucleus	NA	GO:0016925//protein sumoylation	K12160//small ubiquitin-related modifier	XP_008456407.1//PREDICTED: small ubiquitin-related modifier 1 [Cucumis melo]
Cp4.1LG08g00370	GO:0005784//Sec61 translocon complex;GO:0016021//integral component of membrane	NA	GO:0006886//intracellular protein transport	K09481//protein transport protein SEC61 subunit beta	XP_011650635.1//PREDICTED: protein transport protein Sec61 subunit beta [Cucumis sativus]
Cp4.1LG01g17120	GO:0005747//mitochondrial respiratory chain complex I;GO:0016021//integral component of membrane	NA	GO:0022900//electron transport chain	NA	XP_008460580.1//PREDICTED: NADH dehydrogenase [ubiquinone] 1 beta subcomplex subunit 3-B [Cucumis melo]
Cp4.1LG12g02480	NA	NA	NA	K18177//cytochrome c oxidase assembly factor 4	XP_008458522.1//PREDICTED: uncharacterized protein LOC103497904 [Cucumis melo]
Cp4.1LG02g11270	NA	GO:0004784//superoxide dismutase activity;GO:0046872//metal ion binding	NA	K04564//superoxide dismutase, Fe-Mn family [EC:1.15.1.1]	APO14282.1//superoxide dismutase [Luffa aegyptiaca]
Cp4.1LG01g17420	GO:0005739//mitochondrion	GO:0008137//NADH dehydrogenase (ubiquinone) activity	NA	K03963//NADH dehydrogenase (ubiquinone) 1 beta subcomplex subunit 7	XP_022158769.1//NADH dehydrogenase [ubiquinone] 1 beta subcomplex subunit 7 [Momordica charantia]
Cp4.1LG09g04310	GO:0000276//mitochondrial proton-transporting ATP synthase complex, coupling factor F(o)	GO:0015078//hydrogen ion transmembrane transporter activity	GO:0015986//ATP synthesis coupled proton transport	K02138//F-type H+-transporting ATPase subunit d	XP_022139222.1//ATP synthase subunit d, mitochondrial [Momordica charantia]
Cp4.1LG03g09480	NA	GO:0046872//metal ion binding;GO:0004222//metalloendopeptidase activity	NA	K17732//mitochondrial-processing peptidase subunit beta [EC:3.4.24.64]	XP_022144443.1//probable mitochondrial-processing peptidase subunit beta, mitochondrial isoform X1 [Momordica charantia]
Cp4.1LG02g12370	NA	NA	NA	K03240//translation initiation factor eIF-2B subunit epsilon	XP_004138904.1//PREDICTED: basic leucine zipper and W2 domain-containing protein 2-like [Cucumis sativus];XP_022144455.1//basic leucine zipper and W2 domain-containing protein 2-like [Momordica charantia]
BGI_novel_G002296	NA	NA	NA	K08770//ubiquitin C	XP_017614081.1//PREDICTED: polyubiquitin 3-like [Gossypium arboreum]
Cp4.1LG09g00600	NA	GO:0005524//ATP binding	NA	K06689//ubiquitin-conjugating enzyme E2 D [EC:2.3.2.23]	KYP66269.1//Ubiquitin-conjugating enzyme E2 10, partial [Cajanus cajan]
Cp4.1LG19g05170	NA	GO:0003861//3-isopropylmalate dehydratase activity;GO:0051539//4 iron, 4 sulfur cluster binding	GO:0008652//cellular amino acid biosynthetic process	K01703//3-isopropylmalate/(R)-2-methylmalate dehydratase large subunit [EC:4.2.1.33 4.2.1.35]	XP_008465910.1//PREDICTED: 3-isopropylmalate dehydratase large subunit [Cucumis melo];XP_022132847.1//3-isopropylmalate dehydratase large subunit, chloroplastic [Momordica charantia]
Cp4.1LG04g13150	NA	NA	NA	K02130//F-type H+-transporting ATPase subunit f	XP_008453564.1//PREDICTED: uncharacterized protein LOC103494239 [Cucumis melo]
Cp4.1LG20g01190	NA	NA	NA	K03966//NADH dehydrogenase (ubiquinone) 1 beta subcomplex subunit 10	XP_004137473.1//PREDICTED: NADH dehydrogenase [ubiquinone] 1 beta subcomplex subunit 10-B [Cucumis sativus]
Cp4.1LG05g10120	NA	NA	NA	NA	XP_008456267.1//PREDICTED: CBS domain-containing protein CBSX3, mitochondrial [Cucumis melo];XP_004139921.2//PREDICTED: CBS domain-containing protein CBSX3, mitochondrial [Cucumis sativus]
Cp4.1LG00g15210	GO:0005829//cytosol	GO:0004674//protein serine/threonine kinase activity;GO:0005524//ATP binding	GO:0006972//hyperosmotic response;GO:0009651//response to salt stress;GO:0046777//protein autophosphorylation	K03083//glycogen synthase kinase 3 beta [EC:2.7.11.26]	XP_012066687.2//shaggy-related protein kinase kappa-like [Jatropha curcas]
Cp4.1LG03g07370	GO:0005622//intracellular	GO:0005525//GTP binding	GO:0007264//small GTPase mediated signal transduction	K07937//ADP-ribosylation factor 1	CBI39638.3//unnamed protein product, partial [Vitis vinifera];KJB11518.1//hypothetical protein B456_001G263300 [Gossypium raimondii];KCW56001.1//hypothetical protein EUGRSUZ_I01779 [Eucalyptus grandis]
Cp4.1LG01g19250	GO:0005743//mitochondrial inner membrane;GO:0070469//respiratory chain	GO:0051537//2 iron, 2 sulfur cluster binding;GO:0008121//ubiquinol-cytochrome-c reductase activity	NA	K00411//ubiquinol-cytochrome c reductase iron-sulfur subunit [EC:1.10.2.2]	XP_022141630.1//cytochrome b-c1 complex subunit Rieske-4, mitochondrial-like [Momordica charantia]
BGI_novel_G001917	NA	NA	NA	NA	KGN62333.1//hypothetical protein Csa_2G349670 [Cucumis sativus]
Cp4.1LG09g06790	GO:0019773//proteasome core complex, alpha-subunit complex;GO:0005634//nucleus;GO:0005737//cytoplasm	GO:0004298//threonine-type endopeptidase activity	GO:0006511//ubiquitin-dependent protein catabolic process	K02726//20S proteasome subunit alpha 2 [EC:3.4.25.1]	XP_008459030.1//PREDICTED: proteasome subunit alpha type-2-A [Cucumis melo]
BGI_novel_G001919	GO:0005737//cytoplasm	GO:0003999//adenine phosphoribosyltransferase activity	GO:0009116//nucleoside metabolic process;GO:0006168//adenine salvage	K00759//adenine phosphoribosyltransferase [EC:2.4.2.7]	XP_022132221.1//adenine phosphoribosyltransferase 1-like [Momordica charantia]
Cp4.1LG04g05450	NA	GO:0004674//protein serine/threonine kinase activity;GO:0005524//ATP binding	NA	K03083//glycogen synthase kinase 3 beta [EC:2.7.11.26]	XP_008443540.1//PREDICTED: shaggy-related protein kinase epsilon [Cucumis melo];XP_022152169.1//shaggy-related protein kinase epsilon [Momordica charantia]
Cp4.1LG04g04880	GO:0033180//proton-transporting V-type ATPase, V1 domain	GO:0005524//ATP binding	GO:0046034//ATP metabolic process;GO:0015991//ATP hydrolysis coupled proton transport	K02147//V-type H+-transporting ATPase subunit B	KGN43272.1//hypothetical protein Csa_7G014580 [Cucumis sativus]
Cp4.1LG03g00640	GO:0005634//nucleus;GO:0005737//cytoplasm	GO:0061630//ubiquitin protein ligase activity;GO:0031625//ubiquitin protein ligase binding	GO:0070534//protein K63-linked ubiquitination;GO:0006301//postreplication repair	K10704//ubiquitin-conjugating enzyme E2 variant	XP_022144653.1//ubiquitin-conjugating enzyme E2 variant 1C [Momordica charantia]
Cp4.1LG16g07970	GO:0016021//integral component of membrane	NA	NA	NA	XP_022140780.1//uncharacterized protein LOC111011360 [Momordica charantia]
Cp4.1LG16g01640	GO:0005747//mitochondrial respiratory chain complex I	NA	GO:0006120//mitochondrial electron transport, NADH to ubiquinone	K03939//NADH dehydrogenase (ubiquinone) Fe-S protein 6	XP_022148513.1//NADH dehydrogenase [ubiquinone] iron-sulfur protein 6, mitochondrial [Momordica charantia]
Cp4.1LG08g11040	GO:0016471//vacuolar proton-transporting V-type ATPase complex	NA	GO:0015992//proton transport	K02152//V-type H+-transporting ATPase subunit G	XP_008442676.2//PREDICTED: V-type proton ATPase subunit G1-like [Cucumis melo]
Cp4.1LG04g01460	GO:0033179//proton-transporting V-type ATPase, V0 domain	GO:0015078//hydrogen ion transmembrane transporter activity	GO:0015991//ATP hydrolysis coupled proton transport	K02146//V-type H+-transporting ATPase subunit d	XP_004147464.1//PREDICTED: V-type proton ATPase subunit d2 [Cucumis sativus]
Cp4.1LG19g00620	NA	NA	NA	K02979//small subunit ribosomal protein S28e	XP_008467091.1//PREDICTED: uncharacterized protein LOC103504527 [Cucumis melo]
Cp4.1LG12g03900	NA	NA	NA	NA	XP_022147201.1//protein BPS1, chloroplastic [Momordica charantia]
Cp4.1LG06g03000	GO:0016021//integral component of membrane	NA	NA	K17086//transmembrane 9 superfamily member 2/4	XP_004145497.1//PREDICTED: transmembrane 9 superfamily member 8-like [Cucumis sativus];XP_015884038.1//PREDICTED: transmembrane 9 superfamily member 8-like [Ziziphus jujuba]
Cp4.1LG05g10940	NA	GO:0003723//RNA binding	NA	K12741//heterogeneous nuclear ribonucleoprotein A1/A3	XP_008457902.1//PREDICTED: UBP1-associated protein 2A-like [Cucumis melo];XP_022157719.1//UBP1-associated protein 2A-like [Momordica charantia]
Cp4.1LG02g09950	GO:0016021//integral component of membrane	NA	NA	K17085//transmembrane 9 superfamily member 1	XP_004137376.1//PREDICTED: transmembrane 9 superfamily member 3 [Cucumis sativus]
Cp4.1LG03g13850	GO:0005740//mitochondrial envelope	GO:0004129//cytochrome-c oxidase activity	NA	K02265//cytochrome c oxidase subunit 5b	XP_004151243.1//PREDICTED: cytochrome c oxidase subunit 5b-2, mitochondrial [Cucumis sativus]
BGI_novel_G001632	NA	NA	NA	K08770//ubiquitin C	XP_012847234.1//PREDICTED: ubiquitin-NEDD8-like protein RUB2 [Erythranthe guttata]
Cp4.1LG14g04340	NA	NA	NA	NA	XP_004152272.1//PREDICTED: uncharacterized protein At2g23090 [Cucumis sativus]
Cp4.1LG14g03600	GO:0016021//integral component of membrane	NA	GO:0015031//protein transport	K10956//protein transport protein SEC61 subunit alpha	XP_008443118.1//PREDICTED: protein transport protein Sec61 subunit alpha-like [Cucumis melo]
Cp4.1LG01g02120	GO:0005750//mitochondrial respiratory chain complex III;GO:0005743//mitochondrial inner membrane;GO:0070469//respiratory chain	GO:0008121//ubiquinol-cytochrome-c reductase activity	GO:0009060//aerobic respiration;GO:0006122//mitochondrial electron transport, ubiquinol to cytochrome c	K00416//ubiquinol-cytochrome c reductase subunit 6	XP_008456103.1//PREDICTED: cytochrome b-c1 complex subunit 6 [Cucumis melo]
Cp4.1LG04g00920	GO:0016020//membrane	GO:0016651//oxidoreductase activity, acting on NAD(P)H;GO:0051539//4 iron, 4 sulfur cluster binding	NA	K03941//NADH dehydrogenase (ubiquinone) Fe-S protein 8 [EC:1.6.5.3 1.6.99.3]	XP_022136046.1//NADH dehydrogenase [ubiquinone] iron-sulfur protein 8, mitochondrial [Momordica charantia]
Cp4.1LG17g10720	GO:0005783//endoplasmic reticulum;GO:0016021//integral component of membrane	NA	NA	NA	XP_008460008.1//PREDICTED: stress-associated endoplasmic reticulum protein 2-like [Cucumis melo]
Cp4.1LG16g06890	NA	NA	NA	NA	XP_004139921.2//PREDICTED: CBS domain-containing protein CBSX3, mitochondrial [Cucumis sativus]
Cp4.1LG04g12090	NA	GO:0003677//DNA binding;GO:0008270//zinc ion binding	NA	NA	KGN66479.1//hypothetical protein Csa_1G613510 [Cucumis sativus]
Cp4.1LG04g03910	NA	NA	NA	K07466//replication factor A1	XP_008455497.1//PREDICTED: uncharacterized protein At4g28440 [Cucumis melo]
Cp4.1LG03g05810	NA	NA	NA	NA	XP_008457105.1//PREDICTED: uncharacterized protein LOC103496861 [Cucumis melo]
Cp4.1LG12g02260	GO:0016021//integral component of membrane	NA	NA	K06890//uncharacterized protein	XP_004153426.1//PREDICTED: BI1-like protein [Cucumis sativus]
Cp4.1LG15g05750	GO:0016021//integral component of membrane;GO:0005789//endoplasmic reticulum membrane	NA	NA	K13249//translocon-associated protein subunit alpha	XP_008447984.1//PREDICTED: translocon-associated protein subunit alpha-like [Cucumis melo]
Cp4.1LG04g02950	NA	GO:0043565//sequence-specific DNA binding	NA	K03627//putative transcription factor	XP_022148069.1//multiprotein-bridging factor 1a [Momordica charantia]
Cp4.1LG05g12860	GO:0005747//mitochondrial respiratory chain complex I	NA	GO:0006120//mitochondrial electron transport, NADH to ubiquinone	K03965//NADH dehydrogenase (ubiquinone) 1 beta subcomplex subunit 9	XP_022146081.1//NADH dehydrogenase [ubiquinone] 1 beta subcomplex subunit 9 [Momordica charantia]
Cp4.1LG18g04870	GO:0005840//ribosome;GO:0005730//nucleolus;GO:0030529//intracellular ribonucleoprotein complex	GO:0003723//RNA binding	GO:0042254//ribosome biogenesis	K12845//U4/U6 small nuclear ribonucleoprotein SNU13;K09518//DnaJ homolog subfamily B member 12	XP_017982795.1//PREDICTED: chaperone protein dnaJ 49 isoform X2 [Theobroma cacao];XP_008444012.1//PREDICTED: chaperone protein dnaJ 49-like [Cucumis melo];XP_022144838.1//NHP2-like protein 1 isoform X2 [Momordica charantia];XP_008444016.1//PREDICTED: chaperone protein dnaJ 49-like [Cucumis melo]
Cp4.1LG00g13020	NA	GO:0004674//protein serine/threonine kinase activity;GO:0005524//ATP binding	NA	K03083//glycogen synthase kinase 3 beta [EC:2.7.11.26]	XP_020421596.1//shaggy-related protein kinase alpha isoform X1 [Prunus persica]
Cp4.1LG05g04290	GO:0016021//integral component of membrane	NA	NA	NA	XP_022140780.1//uncharacterized protein LOC111011360 [Momordica charantia]
Cp4.1LG09g00620	NA	NA	NA	K12795//suppressor of G2 allele of SKP1	XP_022141263.1//protein SGT1 homolog [Momordica charantia]
Cp4.1LG10g11440	GO:0005737//cytoplasm	GO:0052689//carboxylic ester hydrolase activity;GO:0018738//S-formylglutathione hydrolase activity	GO:0046294//formaldehyde catabolic process	K01070//S-formylglutathione hydrolase [EC:3.1.2.12]	XP_022153930.1//S-formylglutathione hydrolase [Momordica charantia]
Cp4.1LG03g18100	GO:0016021//integral component of membrane	NA	NA	K19514//renin receptor	KGN56746.1//hypothetical protein Csa_3G131990 [Cucumis sativus]
Cp4.1LG13g01510	NA	NA	NA	K01256//aminopeptidase N [EC:3.4.11.2]	XP_021820786.1//puromycin-sensitive aminopeptidase isoform X2 [Prunus avium];KGN50084.1//hypothetical protein Csa_5G152990 [Cucumis sativus]
Cp4.1LG07g08780	GO:0005737//cytoplasm	GO:0008233//peptidase activity;GO:0005524//ATP binding;GO:0036402//proteasome-activating ATPase activity	GO:0030163//protein catabolic process	K03065//26S proteasome regulatory subunit T5	XP_008454050.1//PREDICTED: 26S protease regulatory subunit 6A homolog isoform X1 [Cucumis melo]
Cp4.1LG01g18810	GO:0005737//cytoplasm	GO:0005524//ATP binding;GO:0004827//proline-tRNA ligase activity	GO:0006433//prolyl-tRNA aminoacylation	K01881//prolyl-tRNA synthetase [EC:6.1.1.15]	XP_022146347.1//proline--tRNA ligase, cytoplasmic [Momordica charantia];XP_008453976.1//PREDICTED: proline--tRNA ligase, cytoplasmic isoform X1 [Cucumis melo]
Cp4.1LG02g12170	NA	GO:0046872//metal ion binding;GO:0004222//metalloendopeptidase activity	NA	K17732//mitochondrial-processing peptidase subunit beta [EC:3.4.24.64]	EOY03621.1//Insulinase (Peptidase family M16) protein isoform 1 [Theobroma cacao];OWM65721.1//hypothetical protein CDL15_Pgr015145 [Punica granatum]
Cp4.1LG19g07030	NA	NA	NA	NA	XP_022142176.1//28 kDa heat- and acid-stable phosphoprotein [Momordica charantia]
Cp4.1LG07g00100	NA	NA	NA	K07466//replication factor A1	XP_022131585.1//uncharacterized protein At4g28440-like [Momordica charantia];XP_022131584.1//uncharacterized protein LOC111004727 [Momordica charantia]
Cp4.1LG03g06790	GO:0016021//integral component of membrane;GO:0005789//endoplasmic reticulum membrane	NA	NA	K13250//translocon-associated protein subunit beta	XP_004145695.1//PREDICTED: translocon-associated protein subunit beta [Cucumis sativus]
Cp4.1LG20g03130	GO:0005853//eukaryotic translation elongation factor 1 complex	GO:0003746//translation elongation factor activity	NA	K09131//uncharacterized protein;K03232//elongation factor 1-beta	XP_004152525.1//PREDICTED: UPF0235 protein At5g63440 isoform X1 [Cucumis sativus];XP_022137650.1//elongation factor 1-delta-like [Momordica charantia]
Cp4.1LG01g06740	NA	GO:0003755//peptidyl-prolyl cis-trans isomerase activity	NA	K09578//peptidyl-prolyl cis-trans isomerase NIMA-interacting 1 [EC:5.2.1.8]	EOX90884.1//Peptidylprolyl cis/trans isomerase [Theobroma cacao]
Cp4.1LG01g02870	NA	NA	NA	K11721//bromodomain-containing protein 3	XP_004147512.1//PREDICTED: transcription factor GTE7 [Cucumis sativus]
Cp4.1LG06g03500	GO:0005750//mitochondrial respiratory chain complex III	NA	GO:0006122//mitochondrial electron transport, ubiquinol to cytochrome c	K00417//ubiquinol-cytochrome c reductase subunit 7	XP_011026490.1//PREDICTED: cytochrome b-c1 complex subunit 7-2 isoform X2 [Populus euphratica];XP_022132888.1//cytochrome b-c1 complex subunit 7-2 [Momordica charantia]
Cp4.1LG02g01040	NA	GO:0004834//tryptophan synthase activity	NA	K01696//tryptophan synthase beta chain [EC:4.2.1.20]	XP_004142558.1//PREDICTED: tryptophan synthase beta chain 1 [Cucumis sativus];XP_022139544.1//tryptophan synthase beta chain 1 [Momordica charantia]
Cp4.1LG08g10850	NA	GO:0016787//hydrolase activity;GO:0005524//ATP binding	GO:0051301//cell division	K13525//transitional endoplasmic reticulum ATPase	AHA83580.1//cell division cycle protein 48 [Hevea brasiliensis];XP_022144669.1//cell division control protein 48 homolog E [Momordica charantia]
Cp4.1LG14g08610	NA	GO:0005509//calcium ion binding	NA	K13448//calcium-binding protein CML	XP_004147942.1//PREDICTED: probable calcium-binding protein CML13 [Cucumis sativus]
Cp4.1LG03g17100	GO:0005634//nucleus;GO:0005737//cytoplasm;GO:0005839//proteasome core complex	GO:0004298//threonine-type endopeptidase activity	GO:0051603//proteolysis involved in cellular protein catabolic process	K02732//20S proteasome subunit beta 6 [EC:3.4.25.1]	XP_008438155.1//PREDICTED: proteasome subunit beta type-1 [Cucumis melo]
Cp4.1LG14g00910	GO:0005751//mitochondrial respiratory chain complex IV	GO:0004129//cytochrome-c oxidase activity	NA	K02266//cytochrome c oxidase subunit 6a	XP_011650608.1//PREDICTED: cytochrome c oxidase subunit 6a, mitochondrial isoform X2 [Cucumis sativus]
Cp4.1LG15g00400	NA	NA	NA	NA	KGN47907.1//hypothetical protein Csa_6G410620 [Cucumis sativus]
Cp4.1LG02g03730	NA	NA	NA	K12165//ufm1-conjugating enzyme 1	XP_004136240.1//PREDICTED: ubiquitin-fold modifier-conjugating enzyme 1 isoform X1 [Cucumis sativus]
Cp4.1LG03g01780	GO:0005634//nucleus;GO:0016021//integral component of membrane	GO:0003677//DNA binding	GO:0006355//regulation of transcription, DNA-templated	NA	XP_004137812.1//PREDICTED: DNA-binding protein S1FA-like [Cucumis sativus]
Cp4.1LG00g03240	GO:0030529//intracellular ribonucleoprotein complex;GO:0019013//viral nucleocapsid	NA	NA	K13199//plasminogen activator inhibitor 1 RNA-binding protein	XP_008459799.1//PREDICTED: H/ACA ribonucleoprotein complex subunit 1-like [Cucumis melo]
Cp4.1LG01g09770	NA	NA	NA	K03950//NADH dehydrogenase (ubiquinone) 1 alpha subcomplex subunit 6	XP_008446979.1//PREDICTED: NADH dehydrogenase [ubiquinone] 1 alpha subcomplex subunit 6 [Cucumis melo]
Cp4.1LG19g04750	NA	NA	NA	K02144//V-type H+-transporting ATPase subunit H	XP_017977631.1//PREDICTED: V-type proton ATPase subunit H [Theobroma cacao];XP_022132511.1//V-type proton ATPase subunit H [Momordica charantia]
Cp4.1LG17g09710	GO:0005737//cytoplasm	GO:0004022//alcohol dehydrogenase (NAD) activity;GO:0008270//zinc ion binding;GO:0051903//S-(hydroxymethyl)glutathione dehydrogenase activity	GO:0006069//ethanol oxidation	K00121//S-(hydroxymethyl)glutathione dehydrogenase / alcohol dehydrogenase [EC:1.1.1.284 1.1.1.1]	KFK31678.1//hypothetical protein AALP_AA6G144900 [Arabis alpina];XP_022157518.1//alcohol dehydrogenase class-3 [Momordica charantia]
Cp4.1LG05g10100	GO:0005737//cytoplasm	GO:0008233//peptidase activity;GO:0005524//ATP binding;GO:0036402//proteasome-activating ATPase activity	GO:0030163//protein catabolic process	K03063//26S proteasome regulatory subunit T3	XP_008456254.1//PREDICTED: 26S protease regulatory subunit 6B homolog [Cucumis melo]
Cp4.1LG12g09660	GO:0000275//mitochondrial proton-transporting ATP synthase complex, catalytic core F(1)	GO:0046933//proton-transporting ATP synthase activity, rotational mechanism	GO:0015986//ATP synthesis coupled proton transport	K02135//F-type H+-transporting ATPase subunit epsilon	XP_021897296.1//ATP synthase subunit epsilon, mitochondrial [Carica papaya];XP_022147265.1//ATP synthase subunit epsilon, mitochondrial [Momordica charantia]
Cp4.1LG03g06860	NA	NA	NA	K07342//protein transport protein SEC61 subunit gamma and related proteins	NA
Cp4.1LG03g09840	GO:0005737//cytoplasm	GO:0120013//intermembrane lipid transfer activity	NA	K08051//pleckstrin homology domain containing family A member 8	XP_008438498.1//PREDICTED: glycolipid transfer protein 1 [Cucumis melo]
Cp4.1LG08g09870	GO:0005634//nucleus;GO:0005737//cytoplasm	GO:0061630//ubiquitin protein ligase activity;GO:0031625//ubiquitin protein ligase binding	GO:0070534//protein K63-linked ubiquitination;GO:0006301//postreplication repair	K10704//ubiquitin-conjugating enzyme E2 variant	XP_021621644.1//ubiquitin-conjugating enzyme E2 variant 1D-like [Manihot esculenta]
Cp4.1LG09g05560	GO:0016021//integral component of membrane	NA	NA	K22255//ATPase inhibitor, mitochondrial	XP_004139491.1//PREDICTED: uncharacterized protein At2g27730, mitochondrial [Cucumis sativus]
Cp4.1LG05g12150	GO:0016021//integral component of membrane	NA	NA	NA	XP_022148671.1//uncharacterized protein LOC111017273 [Momordica charantia]
Cp4.1LG04g00860	NA	GO:0005525//GTP binding;GO:0003924//GTPase activity	NA	K07897//Ras-related protein Rab-7A	NP_001269169.1//ras-related protein Rab-7b [Cucumis sativus]
Cp4.1LG07g07440	GO:0016021//integral component of membrane	GO:0030246//carbohydrate binding;GO:0047938//glucose-6-phosphate 1-epimerase activity;GO:0016853//isomerase activity	GO:0005975//carbohydrate metabolic process	K01792//glucose-6-phosphate 1-epimerase [EC:5.1.3.15]	XP_022153345.1//putative glucose-6-phosphate 1-epimerase [Momordica charantia]
Cp4.1LG01g00720	GO:0016021//integral component of membrane	NA	GO:0015031//protein transport	K10956//protein transport protein SEC61 subunit alpha	XP_008443118.1//PREDICTED: protein transport protein Sec61 subunit alpha-like [Cucumis melo]
Cp4.1LG20g06090	GO:0016021//integral component of membrane	NA	GO:0016192//vesicle-mediated transport	K08511//vesicle-associated membrane protein 72	XP_022142496.1//vesicle-associated membrane protein 722-like [Momordica charantia]
Cp4.1LG16g07130	NA	GO:0009013//succinate-semialdehyde dehydrogenase [NAD(P)+] activity	GO:0009450//gamma-aminobutyric acid catabolic process	K17761//succinate-semialdehyde dehydrogenase, mitochondrial [EC:1.2.1.24]	XP_022149643.1//succinate-semialdehyde dehydrogenase, mitochondrial [Momordica charantia];XP_004139912.1//PREDICTED: succinate-semialdehyde dehydrogenase, mitochondrial [Cucumis sativus]
Cp4.1LG12g10040	GO:0005737//cytoplasm	GO:0003747//translation release factor activity	NA	K03265//peptide chain release factor subunit 1	XP_004140563.1//PREDICTED: eukaryotic peptide chain release factor subunit 1-3-like [Cucumis sativus]
Cp4.1LG08g06200	GO:0005783//endoplasmic reticulum;GO:0016021//integral component of membrane	GO:0004400//histidinol-phosphate transaminase activity;GO:0030170//pyridoxal phosphate binding	GO:0000105//histidine biosynthetic process	K00817//histidinol-phosphate aminotransferase [EC:2.6.1.9]	XP_022131757.1//histidinol-phosphate aminotransferase, chloroplastic-like [Momordica charantia];XP_004152134.1//PREDICTED: stress-associated endoplasmic reticulum protein 2-like [Cucumis sativus]
Cp4.1LG13g01130	NA	GO:0005524//ATP binding;GO:0016887//ATPase activity	NA	K06158//ATP-binding cassette, subfamily F, member 3;K11979//E3 ubiquitin-protein ligase UBR7 [EC:2.3.2.27]	XP_022029207.1//putative E3 ubiquitin-protein ligase UBR7 [Helianthus annuus];XP_008437396.1//PREDICTED: ABC transporter F family member 3 [Cucumis melo]
Cp4.1LG07g10810	GO:0000276//mitochondrial proton-transporting ATP synthase complex, coupling factor F(o)	GO:0015078//hydrogen ion transmembrane transporter activity	GO:0015986//ATP synthesis coupled proton transport	K02140//F-type H+-transporting ATPase subunit g	XP_004141048.1//PREDICTED: uncharacterized protein LOC101203477 [Cucumis sativus]
Cp4.1LG12g02520	GO:0005739//mitochondrion	NA	NA	K03952//NADH dehydrogenase (ubiquinone) 1 alpha subcomplex subunit 8	XP_022138355.1//NADH dehydrogenase [ubiquinone] 1 alpha subcomplex subunit 8-B [Momordica charantia]
Cp4.1LG10g07300	GO:0016021//integral component of membrane	NA	NA	K03945//NADH dehydrogenase (ubiquinone) 1 alpha subcomplex subunit 1	XP_004142669.1//PREDICTED: NADH dehydrogenase [ubiquinone] 1 alpha subcomplex subunit 1 [Cucumis sativus]
BGI_novel_G001810	NA	NA	NA	K07937//ADP-ribosylation factor 1	OTF88148.1//putative small GTPase superfamily, Rab type [Helianthus annuus]
Cp4.1LG11g00770	GO:0005743//mitochondrial inner membrane;GO:0070469//respiratory chain	GO:0003723//RNA binding;GO:0008121//ubiquinol-cytochrome-c reductase activity	GO:0022900//electron transport chain	K00430//peroxidase [EC:1.11.1.7];K19042//E3 ubiquitin-protein ligase BOI and related proteins [EC:2.3.2.27];K10684//ubiquitin-like 1-activating enzyme E1 A [EC:6.2.1.45]	XP_022152542.1//RNA-binding protein 48-like [Momordica charantia];XP_022131282.1//cytochrome b-c1 complex subunit 8-like [Momordica charantia]
BGI_novel_G001407	NA	GO:0003824//catalytic activity;GO:0030170//pyridoxal phosphate binding	NA	K01739//cystathionine gamma-synthase [EC:2.5.1.48]	XP_004136690.1//PREDICTED: cystathionine gamma-synthase 1, chloroplastic [Cucumis sativus]
Cp4.1LG15g05680	NA	GO:0050088//mannose-6-phosphate 6-reductase activity;GO:0016491//oxidoreductase activity	NA	K00002//alcohol dehydrogenase (NADP+) [EC:1.1.1.2];K00011//aldehyde reductase [EC:1.1.1.21]	XP_008448040.1//PREDICTED: NADP-dependent D-sorbitol-6-phosphate dehydrogenase-like [Cucumis melo];XP_012449750.1//PREDICTED: NADP-dependent D-sorbitol-6-phosphate dehydrogenase-like [Gossypium raimondii]
Cp4.1LG02g08330	NA	NA	NA	K22184//bromodomain-containing protein 9	XP_004145544.1//PREDICTED: uncharacterized protein LOC101203655 [Cucumis sativus]
Cp4.1LG14g07120	NA	GO:0003723//RNA binding	NA	K13126//polyadenylate-binding protein;K12831//splicing factor 3B subunit 4	XP_004137206.1//PREDICTED: polyadenylate-binding protein-interacting protein 12 [Cucumis sativus]
Cp4.1LG03g17580	GO:0045261//proton-transporting ATP synthase complex, catalytic core F(1)	GO:0046933//proton-transporting ATP synthase activity, rotational mechanism	GO:0015986//ATP synthesis coupled proton transport	K02134//F-type H+-transporting ATPase subunit delta	XP_008438277.1//PREDICTED: ATP synthase subunit delta', mitochondrial [Cucumis melo]
Cp4.1LG03g03810	GO:0016021//integral component of membrane	NA	NA	K17790//mitochondrial import inner membrane translocase subunit TIM22	XP_022154281.1//outer envelope pore protein 16-3, chloroplastic/mitochondrial [Momordica charantia]
Cp4.1LG08g03980	NA	NA	NA	K01953//asparagine synthase (glutamine-hydrolysing) [EC:6.3.5.4];K13783//MFS transporter, OPA family, solute carrier family 37 (glycerol-3-phosphate transporter), member 1/2	XP_022138225.1//stem-specific protein TSJT1 [Momordica charantia]
Cp4.1LG15g07380	NA	GO:0003994//aconitate hydratase activity;GO:0051539//4 iron, 4 sulfur cluster binding	GO:0008152//metabolic process	K01681//aconitate hydratase [EC:4.2.1.3]	XP_008455442.1//PREDICTED: aconitate hydratase, cytoplasmic [Cucumis melo]
Cp4.1LG05g00630	GO:0016021//integral component of membrane;GO:0005789//endoplasmic reticulum membrane	GO:0046923//ER retention sequence binding	GO:0015031//protein transport;GO:0006621//protein retention in ER lumen	K10949//ER lumen protein retaining receptor	XP_004144385.1//PREDICTED: ER lumen protein-retaining receptor [Cucumis sativus]
Cp4.1LG04g05630	GO:0005634//nucleus;GO:0005737//cytoplasm;GO:0005839//proteasome core complex	GO:0004298//threonine-type endopeptidase activity	GO:0051603//proteolysis involved in cellular protein catabolic process	K02739//20S proteasome subunit beta 2 [EC:3.4.25.1]	XP_022152204.1//proteasome subunit beta type-7-A [Momordica charantia]
Cp4.1LG10g09050	GO:0030125//clathrin vesicle coat;GO:0030132//clathrin coat of coated pit;GO:0030130//clathrin coat of trans-Golgi network vesicle	GO:0032050//clathrin heavy chain binding;GO:0005198//structural molecule activity	GO:0006886//intracellular protein transport;GO:0072583//clathrin-dependent endocytosis;GO:0016192//vesicle-mediated transport	K04645//clathrin light chain B	XP_008439880.1//PREDICTED: clathrin light chain 1-like [Cucumis melo]
Cp4.1LG12g10790	NA	NA	GO:0009908//flower development;GO:0030154//cell differentiation	K20553//5'-3' exoribonuclease 4 [EC:3.1.13.-];K08867//WNK lysine deficient protein kinase [EC:2.7.11.1];K18626//trichohyalin	XP_008458098.2//PREDICTED: FRIGIDA-like protein 3 isoform X1 [Cucumis melo]
Cp4.1LG09g11040	GO:0005783//endoplasmic reticulum;GO:0016021//integral component of membrane	NA	GO:0006886//intracellular protein transport	K00472//prolyl 4-hydroxylase [EC:1.14.11.2]	XP_022137226.1//UV-B-induced protein At3g17800, chloroplastic [Momordica charantia];KGN64195.1//hypothetical protein Csa_1G042990 [Cucumis sativus];XP_008466920.1//PREDICTED: uncharacterized protein LOC103504239 [Cucumis melo]
Cp4.1LG19g03870	NA	GO:0016787//hydrolase activity;GO:0005524//ATP binding	GO:0051301//cell division	K13525//transitional endoplasmic reticulum ATPase	XP_022143735.1//cell division cycle protein 48 homolog [Momordica charantia]
Cp4.1LG01g22160	GO:0016021//integral component of membrane	NA	GO:0043248//proteasome assembly;GO:0055114//oxidation-reduction process	K08360//cytochrome b-561 [EC:1.16.5.1];K11599//proteasome maturation protein	XP_022134497.1//probable transmembrane ascorbate ferrireductase 2 [Momordica charantia];XP_022134554.1//cyclin-B1-2-like [Momordica charantia]
Cp4.1LG12g10220	GO:0005737//cytoplasm	GO:0004022//alcohol dehydrogenase (NAD) activity;GO:0008270//zinc ion binding;GO:0051903//S-(hydroxymethyl)glutathione dehydrogenase activity	GO:0006069//ethanol oxidation	K00121//S-(hydroxymethyl)glutathione dehydrogenase / alcohol dehydrogenase [EC:1.1.1.284 1.1.1.1]	XP_004140582.1//PREDICTED: alcohol dehydrogenase class-3 [Cucumis sativus];KFK31678.1//hypothetical protein AALP_AA6G144900 [Arabis alpina]
Cp4.1LG17g04490	GO:0033180//proton-transporting V-type ATPase, V1 domain	GO:0005524//ATP binding;GO:0046961//proton-transporting ATPase activity, rotational mechanism	GO:0046034//ATP metabolic process;GO:0015991//ATP hydrolysis coupled proton transport	K02145//V-type H+-transporting ATPase subunit A [EC:3.6.3.14]	XP_022147742.1//V-type proton ATPase catalytic subunit A [Momordica charantia]
Cp4.1LG18g08360	NA	GO:0046872//metal ion binding;GO:0016853//isomerase activity;GO:0070402//NADPH binding;GO:0030604//1-deoxy-D-xylulose-5-phosphate reductoisomerase activity	GO:0008299//isoprenoid biosynthetic process	K00099//1-deoxy-D-xylulose-5-phosphate reductoisomerase [EC:1.1.1.267]	XP_022134945.1//1-deoxy-D-xylulose 5-phosphate reductoisomerase, chloroplastic [Momordica charantia]
Cp4.1LG12g04470	GO:0016021//integral component of membrane	NA	NA	NA	XP_008459762.1//PREDICTED: uncharacterized protein LOC103498799 [Cucumis melo];OVA08234.1//hypothetical protein BVC80_1101g39 [Macleaya cordata]
Cp4.1LG12g09260	GO:0019773//proteasome core complex, alpha-subunit complex;GO:0005634//nucleus;GO:0005737//cytoplasm	GO:0004298//threonine-type endopeptidase activity	GO:0006511//ubiquitin-dependent protein catabolic process	K02730//20S proteasome subunit alpha 1 [EC:3.4.25.1]	XP_022151687.1//proteasome subunit alpha type-6-like [Momordica charantia]
Cp4.1LG04g08410	NA	GO:0005524//ATP binding	NA	K10579//ubiquitin-conjugating enzyme E2 M	XP_022136196.1//NEDD8-conjugating enzyme Ubc12-like [Momordica charantia]
Cp4.1LG09g08990	GO:0016021//integral component of membrane	NA	NA	NA	XP_004145105.1//PREDICTED: tobamovirus multiplication protein 1 [Cucumis sativus]
Cp4.1LG16g05520	GO:0005634//nucleus;GO:0005737//cytoplasm;GO:0005839//proteasome core complex	GO:0004298//threonine-type endopeptidase activity	GO:0051603//proteolysis involved in cellular protein catabolic process	K02736//20S proteasome subunit beta 7 [EC:3.4.25.1]	XP_008463921.1//PREDICTED: proteasome subunit beta type-4 [Cucumis melo]
Cp4.1LG18g05340	NA	GO:0046872//metal ion binding;GO:0003993//acid phosphatase activity	NA	K14407//cleavage stimulation factor subunit 2	XP_022134971.1//bifunctional purple acid phosphatase 26 [Momordica charantia]
Cp4.1LG09g10180	GO:0005759//mitochondrial matrix	GO:0051537//2 iron, 2 sulfur cluster binding;GO:0005506//iron ion binding	GO:0016226//iron-sulfur cluster assembly	K22068//iron-sulfur cluster assembly enzyme ISCU, mitochondrial	XP_008438468.1//PREDICTED: iron-sulfur cluster assembly protein 1-like [Cucumis melo]
Cp4.1LG07g00010	GO:0005743//mitochondrial inner membrane;GO:0070469//respiratory chain	GO:0008121//ubiquinol-cytochrome-c reductase activity	GO:0022900//electron transport chain	K00430//peroxidase [EC:1.11.1.7];K10684//ubiquitin-like 1-activating enzyme E1 A [EC:6.2.1.45]	XP_022131282.1//cytochrome b-c1 complex subunit 8-like [Momordica charantia]
Cp4.1LG17g07490	GO:0016021//integral component of membrane;GO:0005746//mitochondrial respiratory chain	NA	NA	NA	XP_022146752.1//cytochrome c oxidase subunit 5C-like [Momordica charantia]
Cp4.1LG01g04290	GO:0005681//spliceosomal complex;GO:0005730//nucleolus;GO:0000176//nuclear exosome (RNase complex);GO:0000177//cytoplasmic exosome (RNase complex);GO:0016021//integral component of membrane	GO:0004527//exonuclease activity;GO:0009022//tRNA nucleotidyltransferase activity	GO:0031125//rRNA 3'-end processing;GO:0000398//mRNA splicing, via spliceosome;GO:0016075//rRNA catabolic process;GO:0034427//nuclear-transcribed mRNA catabolic process, exonucleolytic, 3'-5';GO:0071051//polyadenylation-dependent snoRNA 3'-end processing;GO:0071028//nuclear mRNA surveillance;GO:0034475//U4 snRNA 3'-end processing	K11600//exosome complex component RRP41;K12859//U5 snRNP protein, DIM1 family	XP_022157614.1//exosome complex component RRP41 homolog [Momordica charantia];XP_022139319.1//chaperone protein dnaJ C76, chloroplastic [Momordica charantia]
Cp4.1LG10g02180	NA	GO:0004674//protein serine/threonine kinase activity;GO:0005524//ATP binding	NA	K03097//casein kinase II subunit alpha [EC:2.7.11.1]	XP_022132872.1//casein kinase II subunit alpha-like [Momordica charantia]
Cp4.1LG11g08880	GO:0005654//nucleoplasm;GO:0005643//nuclear pore;GO:0005634//nucleus;GO:0005829//cytosol;GO:0005737//cytoplasm	GO:0008565//protein transporter activity;GO:0008139//nuclear localization sequence binding	GO:0006607//NLS-bearing protein import into nucleus;GO:0006606//protein import into nucleus	K08332//vacuolar protein 8	XP_004144766.1//PREDICTED: importin subunit alpha-2 [Cucumis sativus];XP_008453860.1//PREDICTED: importin subunit alpha-1 [Cucumis melo]
Cp4.1LG10g10890	GO:0019773//proteasome core complex, alpha-subunit complex;GO:0005634//nucleus;GO:0005737//cytoplasm	GO:0004298//threonine-type endopeptidase activity	GO:0006511//ubiquitin-dependent protein catabolic process	K02727//20S proteasome subunit alpha 7 [EC:3.4.25.1]	XP_008465234.1//PREDICTED: proteasome subunit alpha type-3 [Cucumis melo]
Cp4.1LG17g10390	GO:0016021//integral component of membrane	NA	NA	NA	XP_008459762.1//PREDICTED: uncharacterized protein LOC103498799 [Cucumis melo]
Cp4.1LG00g01550	NA	NA	NA	K01823//isopentenyl-diphosphate Delta-isomerase [EC:5.3.3.2]	XP_010558583.1//PREDICTED: uncharacterized protein LOC104827174 [Tarenaya hassleriana]
Cp4.1LG08g06170	GO:0005634//nucleus;GO:0005622//intracellular	GO:0043565//sequence-specific DNA binding;GO:0003700//DNA binding transcription factor activity	GO:0006810//transport;GO:0006351//transcription, DNA-templated	K04683//transcription factor Dp-1;K13424//WRKY transcription factor 33;K12669//oligosaccharyltransferase complex subunit gamma	XP_022145223.1//nuclear transport factor 2 [Momordica charantia];XP_008454014.1//PREDICTED: probable WRKY transcription factor 48 [Cucumis melo]
Cp4.1LG02g04280	GO:0072546//ER membrane protein complex;GO:0016021//integral component of membrane	GO:0030246//carbohydrate binding	NA	NA	XP_022138852.1//ER membrane protein complex subunit 7 homolog [Momordica charantia]
Cp4.1LG03g13610	NA	GO:0046872//metal ion binding;GO:0051537//2 iron, 2 sulfur cluster binding;GO:0016491//oxidoreductase activity	NA	K03943//NADH dehydrogenase (ubiquinone) flavoprotein 2 [EC:1.6.5.3 1.6.99.3]	XP_022153501.1//NADH dehydrogenase [ubiquinone] flavoprotein 2, mitochondrial [Momordica charantia]
Cp4.1LG05g04900	NA	GO:0003824//catalytic activity;GO:0050662//coenzyme binding	NA	K09753//cinnamoyl-CoA reductase [EC:1.2.1.44]	XP_022153022.1//cinnamoyl-CoA reductase 1-like [Momordica charantia]
Cp4.1LG03g17590	NA	NA	GO:0006633//fatty acid biosynthetic process	K03955//NADH dehydrogenase (ubiquinone) 1 alpha/beta subcomplex 1	XP_008438272.1//PREDICTED: acyl carrier protein 1, mitochondrial-like [Cucumis melo]
Cp4.1LG11g07090	NA	GO:0003743//translation initiation factor activity	NA	K03240//translation initiation factor eIF-2B subunit epsilon	GAV61807.1//W2 domain-containing protein [Cephalotus follicularis];XP_022144455.1//basic leucine zipper and W2 domain-containing protein 2-like [Momordica charantia]
Cp4.1LG12g07220	GO:0005737//cytoplasm	GO:0008233//peptidase activity;GO:0016787//hydrolase activity;GO:0005524//ATP binding	GO:0030163//protein catabolic process	K03061//26S proteasome regulatory subunit T1	XP_004135883.1//PREDICTED: 26S protease regulatory subunit 7 [Cucumis sativus]
Cp4.1LG20g01610	GO:0005783//endoplasmic reticulum;GO:0016021//integral component of membrane	NA	GO:0006886//intracellular protein transport	K00472//prolyl 4-hydroxylase [EC:1.14.11.2]	KGN64195.1//hypothetical protein Csa_1G042990 [Cucumis sativus];XP_008466920.1//PREDICTED: uncharacterized protein LOC103504239 [Cucumis melo]
Cp4.1LG17g05630	NA	GO:0005524//ATP binding	NA	K09489//heat shock 70kDa protein 4	XP_022149181.1//heat shock 70 kDa protein 15-like [Momordica charantia];XP_008462146.1//PREDICTED: heat shock 70 kDa protein 15-like [Cucumis melo]
Cp4.1LG09g03010	NA	NA	NA	K03456//serine/threonine-protein phosphatase 2A regulatory subunit A	KGN52064.1//hypothetical protein Csa_5G608520 [Cucumis sativus];KVI05349.1//Armadillo-like helical [Cynara cardunculus var. scolymus]
Cp4.1LG04g01070	NA	NA	NA	K02154//V-type H+-transporting ATPase subunit a	OVA20380.1//ATPase [Macleaya cordata]
Cp4.1LG01g16220	NA	NA	NA	NA	XP_022151828.1//uncharacterized protein LOC111019716 [Momordica charantia]
Cp4.1LG00g02310	NA	NA	NA	K08272//calcium binding protein 39	XP_008463622.1//PREDICTED: putative MO25-like protein At5g47540 isoform X2 [Cucumis melo];XP_004139537.1//PREDICTED: putative MO25-like protein At5g47540 isoform X1 [Cucumis sativus]
Cp4.1LG10g04640	GO:0005739//mitochondrion	GO:0000287//magnesium ion binding;GO:0004449//isocitrate dehydrogenase (NAD+) activity;GO:0051287//NAD binding	GO:0006099//tricarboxylic acid cycle	K00030//isocitrate dehydrogenase (NAD+) [EC:1.1.1.41]	XP_022143811.1//isocitrate dehydrogenase [NAD] catalytic subunit 5, mitochondrial [Momordica charantia]
Cp4.1LG05g04730	GO:0005684//U2-type spliceosomal complex;GO:0005686//U2 snRNP;GO:0005689//U12-type spliceosomal complex;GO:0071011//precatalytic spliceosome;GO:0071013//catalytic step 2 spliceosome	GO:0003723//RNA binding	GO:0000398//mRNA splicing, via spliceosome	K12833//pre-mRNA branch site protein p14	XP_022152995.1//splicing factor 3B subunit 6-like protein [Momordica charantia]
Cp4.1LG01g02470	GO:0005737//cytoplasm	GO:0003723//RNA binding	NA	K13126//polyadenylate-binding protein	XP_008456142.1//PREDICTED: polyadenylate-binding protein 2-like isoform X1 [Cucumis melo]
Cp4.1LG08g07560	NA	NA	NA	K09553//stress-induced-phosphoprotein 1	XP_004147938.1//PREDICTED: hsp70-Hsp90 organizing protein 3-like [Cucumis sativus]
Cp4.1LG09g01630	NA	NA	NA	NA	XP_022151224.1//uncharacterized protein LOC111019198 [Momordica charantia]
Cp4.1LG19g03810	NA	NA	NA	K18065//Cdc25 family phosphatase [EC:3.1.3.48 1.20.4.-]	XP_011657674.1//PREDICTED: dual specificity phosphatase Cdc25 [Cucumis sativus]
Cp4.1LG16g07680	NA	GO:0004674//protein serine/threonine kinase activity;GO:0005524//ATP binding	NA	K14502//protein brassinosteroid insensitive 2 [EC:2.7.11.1]	XP_022149709.1//shaggy-related protein kinase eta-like isoform X1 [Momordica charantia]
Cp4.1LG05g05570	NA	NA	GO:0006491//N-glycan processing	K08288//protein kinase C substrate 80K-H	XP_022153801.1//glucosidase 2 subunit beta isoform X2 [Momordica charantia]
Cp4.1LG11g03160	NA	GO:0005524//ATP binding;GO:0004386//helicase activity;GO:0003676//nucleic acid binding	NA	K12812//ATP-dependent RNA helicase UAP56/SUB2 [EC:3.6.4.13]	XP_008445205.1//PREDICTED: DEAD-box ATP-dependent RNA helicase 56 [Cucumis melo]
Cp4.1LG17g04670	GO:0005622//intracellular	NA	GO:0007034//vacuolar transport	K12191//charged multivesicular body protein 2A	XP_004141696.1//PREDICTED: vacuolar protein sorting-associated protein 2 homolog 1-like [Cucumis sativus]
Cp4.1LG01g07420	GO:0005783//endoplasmic reticulum;GO:0016021//integral component of membrane	NA	GO:0006886//intracellular protein transport	NA	XP_004142369.2//PREDICTED: uncharacterized protein LOC101213354 [Cucumis sativus]
Cp4.1LG05g15150	NA	GO:0004674//protein serine/threonine kinase activity;GO:0005524//ATP binding	NA	K14502//protein brassinosteroid insensitive 2 [EC:2.7.11.1]	XP_006467630.1//PREDICTED: shaggy-related protein kinase eta [Citrus sinensis];XP_008448253.1//PREDICTED: shaggy-related protein kinase eta [Cucumis melo]
Cp4.1LG14g08630	NA	NA	NA	K15198//transcription factor TFIIIB component B'';K15622//myeloid leukemia factor 1	XP_008448911.1//PREDICTED: uncharacterized protein LOC103490935 [Cucumis melo]
Cp4.1LG02g16080	GO:0005783//endoplasmic reticulum;GO:0005794//Golgi apparatus	GO:0005525//GTP binding	GO:0006886//intracellular protein transport;GO:0016192//vesicle-mediated transport	K07953//GTP-binding protein SAR1 [EC:3.6.5.-]	XP_004152229.1//PREDICTED: GTP-binding protein SAR1A [Cucumis sativus]
Cp4.1LG10g04550	NA	GO:0016787//hydrolase activity;GO:0005524//ATP binding	GO:0051301//cell division	K13525//transitional endoplasmic reticulum ATPase	XP_022143735.1//cell division cycle protein 48 homolog [Momordica charantia]
Cp4.1LG06g02750	NA	GO:0003743//translation initiation factor activity;GO:0003723//RNA binding	NA	K03260//translation initiation factor 4G	XP_022131330.1//eukaryotic translation initiation factor-like [Momordica charantia]
BGI_novel_G001859	GO:0005665//DNA-directed RNA polymerase II, core complex;GO:0005666//DNA-directed RNA polymerase III complex;GO:0005736//DNA-directed RNA polymerase I complex	GO:0003899//DNA-directed 5'-3' RNA polymerase activity;GO:0003677//DNA binding	GO:0006360//transcription from RNA polymerase I promoter;GO:0006351//transcription, DNA-templated;GO:0006383//transcription from RNA polymerase III promoter;GO:0006366//transcription from RNA polymerase II promoter	K03009//DNA-directed RNA polymerases I, II, and III subunit RPABC4	XP_015579873.1//PREDICTED: DNA-directed RNA polymerases II, IV and V subunit 12 [Ricinus communis]
Cp4.1LG08g03920	GO:0016021//integral component of membrane	NA	GO:0006810//transport	K20347//p24 family protein beta-1	XP_008438614.1//PREDICTED: transmembrane emp24 domain-containing protein p24beta3 [Cucumis melo]
Cp4.1LG01g13520	NA	NA	NA	K03456//serine/threonine-protein phosphatase 2A regulatory subunit A	KGN52064.1//hypothetical protein Csa_5G608520 [Cucumis sativus];KVI05349.1//Armadillo-like helical [Cynara cardunculus var. scolymus]
Cp4.1LG16g06100	NA	GO:0008270//zinc ion binding;GO:0003676//nucleic acid binding	NA	K12811//ATP-dependent RNA helicase DDX46/PRP5 [EC:3.6.4.13];K13172//serine/arginine repetitive matrix protein 2	XP_022148397.1//CAX-interacting protein 4 isoform X1 [Momordica charantia]
Cp4.1LG07g10580	NA	GO:0004674//protein serine/threonine kinase activity;GO:0005524//ATP binding	NA	K02218//casein kinase 1 [EC:2.7.11.1]	KGN60529.1//hypothetical protein Csa_2G000380 [Cucumis sativus]
Cp4.1LG14g01860	NA	GO:0003755//peptidyl-prolyl cis-trans isomerase activity	NA	K09578//peptidyl-prolyl cis-trans isomerase NIMA-interacting 1 [EC:5.2.1.8]	XP_019423519.1//PREDICTED: peptidyl-prolyl cis-trans isomerase Pin1-like [Lupinus angustifolius]
Cp4.1LG15g05650	NA	NA	NA	K02129//F-type H+-transporting ATPase subunit e	KGN43194.1//hypothetical protein Csa_7G007920 [Cucumis sativus]
Cp4.1LG20g05120	GO:0005840//ribosome;GO:0016021//integral component of membrane	GO:0003735//structural constituent of ribosome	GO:0006412//translation	K02955//small subunit ribosomal protein S14e	XP_004147409.1//PREDICTED: 40S ribosomal protein S14-2-like [Cucumis sativus]
Cp4.1LG02g07060	NA	GO:0061578//Lys63-specific deubiquitinase activity	NA	K03030//26S proteasome regulatory subunit N11	XP_015885428.1//PREDICTED: 26S proteasome non-ATPase regulatory subunit 14 homolog [Ziziphus jujuba]
Cp4.1LG01g03440	NA	GO:0005525//GTP binding;GO:0003924//GTPase activity	NA	K12811//ATP-dependent RNA helicase DDX46/PRP5 [EC:3.6.4.13];K07874//Ras-related protein Rab-1A	XP_022141232.1//ras-related protein RABD2c-like [Momordica charantia];XP_008453851.1//PREDICTED: pre-mRNA-splicing factor CWC25 homolog [Cucumis melo]
Cp4.1LG14g09440	GO:0016021//integral component of membrane	NA	NA	NA	XP_004147198.1//PREDICTED: NADH dehydrogenase [ubiquinone] 1 beta subcomplex subunit 8, mitochondrial [Cucumis sativus]
Cp4.1LG12g08180	NA	GO:0005524//ATP binding	NA	K09489//heat shock 70kDa protein 4	XP_002279789.2//PREDICTED: heat shock 70 kDa protein 14 [Vitis vinifera];XP_022149181.1//heat shock 70 kDa protein 15-like [Momordica charantia]
Cp4.1LG02g17650	NA	GO:0005525//GTP binding	NA	K06944//uncharacterized protein	XP_008464002.1//PREDICTED: developmentally-regulated G-protein 2 [Cucumis melo]
Cp4.1LG03g09300	NA	NA	NA	K03946//NADH dehydrogenase (ubiquinone) 1 alpha subcomplex subunit 2	XP_010099995.1//hypothetical protein L484_014032 [Morus notabilis]
Cp4.1LG06g10210	GO:0061617//MICOS complex	NA	NA	K17784//mitochondrial inner membrane organizing system protein 1	KGN52724.1//hypothetical protein Csa_5G652290 [Cucumis sativus];XP_008459687.1//PREDICTED: MICOS complex subunit Mic10 [Cucumis melo]
Cp4.1LG12g09620	GO:0016020//membrane;GO:0000145//exocyst	GO:0004571//mannosyl-oligosaccharide 1,2-alpha-mannosidase activity;GO:0005509//calcium ion binding	GO:0008152//metabolic process;GO:0006887//exocytosis	K01230//mannosyl-oligosaccharide alpha-1,2-mannosidase [EC:3.2.1.113];K07195//exocyst complex component 7	XP_008462223.1//PREDICTED: exocyst complex component EXO70B1 [Cucumis melo];XP_004141746.2//PREDICTED: mannosyl-oligosaccharide 1,2-alpha-mannosidase MNS1 [Cucumis sativus]
Cp4.1LG07g01560	NA	GO:0004347//glucose-6-phosphate isomerase activity;GO:0003723//RNA binding;GO:0005524//ATP binding;GO:0016740//transferase activity	GO:0006094//gluconeogenesis;GO:0006955//immune response;GO:0006096//glycolytic process	K01810//glucose-6-phosphate isomerase [EC:5.3.1.9]	XP_008444947.1//PREDICTED: glucose-6-phosphate isomerase 1, chloroplastic [Cucumis melo]
Cp4.1LG10g10600	NA	GO:0003723//RNA binding	NA	K12897//transformer-2 protein	XP_016899368.1//PREDICTED: serine/arginine-rich splicing factor SR45a [Cucumis melo];XP_016497532.1//PREDICTED: serine/arginine-rich splicing factor SR45a-like isoform X2 [Nicotiana tabacum]
Cp4.1LG11g04890	NA	GO:0019904//protein domain specific binding	NA	K06630//14-3-3 protein epsilon	XP_022131869.1//14-3-3 protein 10 isoform X1 [Momordica charantia];XP_021912224.1//14-3-3-like protein B [Carica papaya]
Cp4.1LG18g09030	NA	GO:0000287//magnesium ion binding;GO:0050660//flavin adenine dinucleotide binding;GO:0030976//thiamine pyrophosphate binding;GO:0003984//acetolactate synthase activity	GO:0009099//valine biosynthetic process;GO:0009097//isoleucine biosynthetic process	K01652//acetolactate synthase I/II/III large subunit [EC:2.2.1.6]	XP_008464426.1//PREDICTED: acetolactate synthase 3, chloroplastic [Cucumis melo]
Cp4.1LG17g02120	NA	NA	NA	K00895//diphosphate-dependent phosphofructokinase [EC:2.7.1.90];K17985//activating molecule in BECN1-regulated autophagy protein 1	XP_008460708.1//PREDICTED: uncharacterized protein LOC103499474 [Cucumis melo]
Cp4.1LG09g06930	NA	GO:0005525//GTP binding;GO:0003924//GTPase activity	NA	K07889//Ras-related protein Rab-5C;K07887//Ras-related protein Rab-5A	XP_022142715.1//ras-related protein RABF2b [Momordica charantia];XP_008459092.1//PREDICTED: ras-related protein RABF2b [Cucumis melo]
Cp4.1LG05g12910	NA	NA	GO:0006511//ubiquitin-dependent protein catabolic process	K14016//ubiquitin fusion degradation protein 1	XP_022146194.1//ubiquitin fusion degradation protein 1 homolog [Momordica charantia]
Cp4.1LG17g03430	NA	NA	NA	K01188//beta-glucosidase [EC:3.2.1.21]	XP_022156152.1//uncharacterized protein LOC111023107 [Momordica charantia]
Cp4.1LG04g04300	NA	NA	NA	K21442//ankyrin repeat domain-containing protein 54;K06694//26S proteasome non-ATPase regulatory subunit 10;K21433//ankyrin repeat domain-containing protein 1	XP_004144559.1//PREDICTED: ankyrin repeat domain-containing protein 2 [Cucumis sativus]
Cp4.1LG14g04280	GO:0005737//cytoplasm	GO:0003723//RNA binding	NA	K13126//polyadenylate-binding protein	XP_008456142.1//PREDICTED: polyadenylate-binding protein 2-like isoform X1 [Cucumis melo]
Cp4.1LG12g08640	GO:0005622//intracellular	NA	GO:0007034//vacuolar transport	K12197//charged multivesicular body protein 1	XP_022144640.1//ESCRT-related protein CHMP1B [Momordica charantia]
Cp4.1LG01g20630	NA	GO:0046872//metal ion binding;GO:0004655//porphobilinogen synthase activity	GO:0006779//porphyrin-containing compound biosynthetic process	K01698//porphobilinogen synthase [EC:4.2.1.24]	XP_008441165.1//PREDICTED: delta-aminolevulinic acid dehydratase, chloroplastic [Cucumis melo]
BGI_novel_G001189	GO:0005622//intracellular	GO:0005093//Rab GDP-dissociation inhibitor activity	GO:0007264//small GTPase mediated signal transduction;GO:0015031//protein transport	K17255//Rab GDP dissociation inhibitor	XP_004138948.1//PREDICTED: guanosine nucleotide diphosphate dissociation inhibitor 2 [Cucumis sativus]
BGI_novel_G000160	NA	GO:0005525//GTP binding;GO:0003924//GTPase activity	NA	K07874//Ras-related protein Rab-1A	XP_022159480.1//ras-related protein RABD2c [Momordica charantia]
Cp4.1LG09g07710	GO:0005737//cytoplasm	GO:0003743//translation initiation factor activity	NA	K03259//translation initiation factor 4E	XP_022139998.1//eukaryotic translation initiation factor 4E-1 [Momordica charantia]
Cp4.1LG08g11470	NA	GO:0046872//metal ion binding;GO:0005096//GTPase activator activity	NA	K12492//ADP-ribosylation factor GTPase-activating protein 1	XP_008442564.1//PREDICTED: ADP-ribosylation factor GTPase-activating protein AGD7 [Cucumis melo]
Cp4.1LG14g08150	NA	GO:0005509//calcium ion binding	NA	K06268//serine/threonine-protein phosphatase 2B regulatory subunit	XP_004148271.1//PREDICTED: calcineurin B-like protein 3 [Cucumis sativus]
Cp4.1LG03g08160	GO:0016282//eukaryotic 43S preinitiation complex;GO:0033290//eukaryotic 48S preinitiation complex;GO:0005852//eukaryotic translation initiation factor 3 complex	GO:0003743//translation initiation factor activity	GO:0006446//regulation of translational initiation;GO:0001731//formation of translation preinitiation complex	K03246//translation initiation factor 3 subunit I	XP_004136687.1//PREDICTED: eukaryotic translation initiation factor 3 subunit I [Cucumis sativus]
Cp4.1LG13g11090	GO:0005737//cytoplasm	GO:0003755//peptidyl-prolyl cis-trans isomerase activity;GO:0005528//FK506 binding	GO:0061077//chaperone-mediated protein folding	K01802//peptidylprolyl isomerase [EC:5.2.1.8]	XP_022133782.1//peptidyl-prolyl cis-trans isomerase FKBP20-1 [Momordica charantia]
Cp4.1LG15g06750	GO:0030134//COPII-coated ER to Golgi transport vesicle;GO:0016021//integral component of membrane;GO:0005789//endoplasmic reticulum membrane	NA	GO:0006810//transport	K20347//p24 family protein beta-1	XP_004144551.1//PREDICTED: transmembrane emp24 domain-containing protein p24beta2 [Cucumis sativus]
Cp4.1LG08g05390	GO:0072546//ER membrane protein complex	NA	NA	NA	XP_022137968.1//ER membrane protein complex subunit 6 [Momordica charantia]
Cp4.1LG13g01330	GO:0016021//integral component of membrane;GO:0005789//endoplasmic reticulum membrane	NA	NA	K20721//reticulon-1	XP_022145994.1//reticulon-like protein B1 [Momordica charantia]
Cp4.1LG03g01210	NA	GO:0005524//ATP binding;GO:0004386//helicase activity;GO:0003676//nucleic acid binding	NA	K18655//ATP-dependent RNA helicase DDX19/DBP5 [EC:3.6.4.13]	XP_008463114.1//PREDICTED: DEAD-box ATP-dependent RNA helicase 38-like [Cucumis melo]
Cp4.1LG04g01200	NA	NA	NA	K02129//F-type H+-transporting ATPase subunit e	KGN43194.1//hypothetical protein Csa_7G007920 [Cucumis sativus]
Cp4.1LG05g05410	GO:0000502//proteasome complex;GO:0005829//cytosol	NA	GO:0000338//protein deneddylation	K12176//COP9 signalosome complex subunit 2	XP_008449850.1//PREDICTED: COP9 signalosome complex subunit 2 [Cucumis melo];KZM99123.1//hypothetical protein DCAR_013515 [Daucus carota subsp. sativus]
Cp4.1LG00g02650	GO:0005681//spliceosomal complex;GO:0019013//viral nucleocapsid	NA	GO:0000398//mRNA splicing, via spliceosome	K11097//small nuclear ribonucleoprotein E	ONM28487.1//Small nuclear ribonucleoprotein family protein [Zea mays];OIS97104.1//hypothetical protein A4A49_04200 [Nicotiana attenuata]
Cp4.1LG20g08700	NA	NA	NA	NA	KGN65679.1//hypothetical protein Csa_1G495270 [Cucumis sativus]
Cp4.1LG19g07430	GO:0030126//COPI vesicle coat;GO:0000139//Golgi membrane	NA	GO:0006890//retrograde vesicle-mediated transport, Golgi to ER;GO:0015031//protein transport	K20471//coatomer subunit delta	XP_022135883.1//coatomer subunit delta [Momordica charantia]
Cp4.1LG15g01220	GO:0000502//proteasome complex;GO:0005737//cytoplasm	GO:0016787//hydrolase activity;GO:0005524//ATP binding	GO:0030163//protein catabolic process	K03062//26S proteasome regulatory subunit T2	XP_004152012.1//PREDICTED: 26S proteasome regulatory subunit 4 homolog B-like [Cucumis sativus]
Cp4.1LG03g15030	NA	NA	NA	K13120//protein FAM32A	XP_004144416.1//PREDICTED: protein FAM32A [Cucumis sativus]
Cp4.1LG02g05820	GO:0005737//cytoplasm	GO:0008237//metallopeptidase activity;GO:0004177//aminopeptidase activity;GO:0008270//zinc ion binding;GO:0042277//peptide binding;GO:0070006//metalloaminopeptidase activity	GO:0006508//proteolysis;GO:0043171//peptide catabolic process	K08776//puromycin-sensitive aminopeptidase [EC:3.4.11.-]	XP_011654191.1//PREDICTED: aminopeptidase M1 [Cucumis sativus]
Cp4.1LG05g05470	GO:0016021//integral component of membrane	GO:0004674//protein serine/threonine kinase activity;GO:0005524//ATP binding	GO:0007165//signal transduction	K07198//5'-AMP-activated protein kinase, catalytic alpha subunit [EC:2.7.11.11]	XP_004149656.1//PREDICTED: CBL-interacting serine/threonine-protein kinase 3 isoform X2 [Cucumis sativus];XP_008449851.1//PREDICTED: CBL-interacting serine/threonine-protein kinase 3 [Cucumis melo]
Cp4.1LG07g01790	GO:0005634//nucleus;GO:0005739//mitochondrion	NA	GO:0007005//mitochondrion organization	NA	XP_011649682.1//PREDICTED: hemiasterlin resistant protein 1-like [Cucumis sativus]
Cp4.1LG19g02800	NA	GO:0004674//protein serine/threonine kinase activity;GO:0005524//ATP binding	NA	K03083//glycogen synthase kinase 3 beta [EC:2.7.11.26]	XP_009353785.1//PREDICTED: shaggy-related protein kinase kappa-like [Pyrus x bretschneideri];XP_004147888.1//PREDICTED: shaggy-related protein kinase kappa [Cucumis sativus]
Cp4.1LG03g04800	GO:0005730//nucleolus;GO:0005737//cytoplasm;GO:0071013//catalytic step 2 spliceosome	GO:0004004//ATP-dependent RNA helicase activity;GO:0005524//ATP binding;GO:0003676//nucleic acid binding	GO:0010468//regulation of gene expression;GO:0008380//RNA splicing;GO:0010501//RNA secondary structure unwinding	K13025//ATP-dependent RNA helicase [EC:3.6.4.13]	GAU39692.1//hypothetical protein TSUD_321060 [Trifolium subterraneum];XP_022153139.1//eukaryotic initiation factor 4A-3 [Momordica charantia]
Cp4.1LG20g06390	GO:0005743//mitochondrial inner membrane	NA	GO:0006850//mitochondrial pyruvate transmembrane transport	K22139//mitochondrial pyruvate carrier 2	XP_008458967.1//PREDICTED: mitochondrial pyruvate carrier 4 [Cucumis melo]
Cp4.1LG12g08760	GO:0016021//integral component of membrane;GO:0005789//endoplasmic reticulum membrane	GO:0005525//GTP binding;GO:0003924//GTPase activity	NA	NA	KGN45529.1//hypothetical protein Csa_7G451350 [Cucumis sativus]
Cp4.1LG04g06200	GO:0016021//integral component of membrane;GO:0005789//endoplasmic reticulum membrane	NA	NA	K13250//translocon-associated protein subunit beta	XP_022156478.1//translocon-associated protein subunit beta [Momordica charantia]
Cp4.1LG20g08690	GO:0016021//integral component of membrane	GO:0016787//hydrolase activity;GO:0005524//ATP binding	NA	K01537//Ca2+-transporting ATPase [EC:3.6.3.8]	XP_008457516.1//PREDICTED: calcium-transporting ATPase 4, endoplasmic reticulum-type-like [Cucumis melo];OMO72694.1//Cation-transporting P-type ATPase [Corchorus capsularis]
Cp4.1LG18g02430	NA	NA	NA	NA	XP_011660199.1//PREDICTED: ER membrane protein complex subunit 10 [Cucumis sativus]
Cp4.1LG07g05150	GO:0016021//integral component of membrane	NA	NA	K09660//mannose-P-dolichol utilization defect 1	XP_004142876.1//PREDICTED: mannose-P-dolichol utilization defect 1 protein homolog 2 [Cucumis sativus]
BGI_novel_G000087	GO:0016272//prefoldin complex	GO:0051082//unfolded protein binding	GO:0006457//protein folding	K09550//prefoldin subunit 4	XP_004139245.1//PREDICTED: probable prefoldin subunit 4 [Cucumis sativus]
Cp4.1LG11g02780	GO:0005634//nucleus	GO:0008270//zinc ion binding	NA	K12135//zinc finger protein CONSTANS	XP_008445288.1//PREDICTED: zinc finger protein CONSTANS-LIKE 4 [Cucumis melo]
Cp4.1LG11g02550	NA	NA	NA	K02155//V-type H+-transporting ATPase 16kDa proteolipid subunit	OTG26788.1//hypothetical protein HannXRQ_Chr05g0162561 [Helianthus annuus]
Cp4.1LG03g15500	NA	GO:0019904//protein domain specific binding	NA	K06630//14-3-3 protein epsilon	XP_004137196.1//PREDICTED: 14-3-3-like protein [Cucumis sativus]
Cp4.1LG08g00380	GO:0005747//mitochondrial respiratory chain complex I;GO:0016021//integral component of membrane	NA	GO:0022900//electron transport chain	NA	XP_008460580.1//PREDICTED: NADH dehydrogenase [ubiquinone] 1 beta subcomplex subunit 3-B [Cucumis melo]
Cp4.1LG14g04390	NA	GO:0046522//S-methyl-5-thioribose kinase activity	GO:0009086//methionine biosynthetic process	K00899//5-methylthioribose kinase [EC:2.7.1.100]	XP_008456172.1//PREDICTED: methylthioribose kinase [Cucumis melo]
Cp4.1LG02g03430	NA	NA	NA	K01897//long-chain acyl-CoA synthetase [EC:6.2.1.3]	KHG21710.1//Long chain acyl-CoA synthetase 9, chloroplastic -like protein [Gossypium arboreum];GAV71977.1//AMP-binding domain-containing protein [Cephalotus follicularis]
Cp4.1LG12g01190	GO:0016021//integral component of membrane	NA	NA	K11353//NADH dehydrogenase (ubiquinone) 1 alpha subcomplex subunit 13	XP_004147172.1//PREDICTED: NADH dehydrogenase [ubiquinone] 1 alpha subcomplex subunit 13-B [Cucumis sativus]
Cp4.1LG03g03720	NA	GO:0051015//actin filament binding	GO:0051017//actin filament bundle assembly	K05768//gelsolin	XP_004136595.1//PREDICTED: villin-3 [Cucumis sativus];XP_004513861.1//PREDICTED: villin-3-like [Cicer arietinum]
Cp4.1LG19g07370	GO:0030658//transport vesicle membrane;GO:0016021//integral component of membrane;GO:0005886//plasma membrane	NA	GO:0015031//protein transport	K19995//secretory carrier-associated membrane protein	XP_004134729.1//PREDICTED: secretory carrier-associated membrane protein 3 [Cucumis sativus]
Cp4.1LG01g13510	GO:0005634//nucleus	GO:0003684//damaged DNA binding	GO:0043161//proteasome-mediated ubiquitin-dependent protein catabolic process;GO:0006289//nucleotide-excision repair	K10839//UV excision repair protein RAD23	XP_011655771.1//PREDICTED: ubiquitin receptor RAD23d [Cucumis sativus]
Cp4.1LG12g02610	GO:0031461//cullin-RING ubiquitin ligase complex	GO:0031625//ubiquitin protein ligase binding	GO:0006511//ubiquitin-dependent protein catabolic process	K03347//cullin 1	XP_004143085.1//PREDICTED: cullin-1 [Cucumis sativus]
Cp4.1LG07g01340	NA	NA	NA	K18635//protein SPIRAL1 and related proteins;K21596//calmodulin-binding transcription activator	XP_004142997.1//PREDICTED: uncharacterized protein LOC101215119 [Cucumis sativus]
Cp4.1LG14g04740	NA	NA	NA	K04043//molecular chaperone DnaK	XP_022149210.1//heat shock 70 kDa protein, mitochondrial [Momordica charantia]
Cp4.1LG20g01530	NA	GO:0005525//GTP binding;GO:0003924//GTPase activity	NA	K03267//peptide chain release factor subunit 3	XP_022156651.1//eukaryotic peptide chain release factor GTP-binding subunit ERF3A [Momordica charantia]
Cp4.1LG19g07490	GO:0030125//clathrin vesicle coat;GO:0030132//clathrin coat of coated pit;GO:0030130//clathrin coat of trans-Golgi network vesicle	GO:0032050//clathrin heavy chain binding;GO:0005198//structural molecule activity	GO:0006886//intracellular protein transport;GO:0072583//clathrin-dependent endocytosis;GO:0016192//vesicle-mediated transport	K04645//clathrin light chain B	XP_008439880.1//PREDICTED: clathrin light chain 1-like [Cucumis melo]
Cp4.1LG19g07660	GO:0005789//endoplasmic reticulum membrane	NA	NA	K01681//aconitate hydratase [EC:4.2.1.3]	XP_008439916.1//PREDICTED: vesicle-associated protein 4-2 [Cucumis melo]
Cp4.1LG05g05700	GO:0016021//integral component of membrane	NA	NA	NA	XP_022153744.1//uncharacterized protein LOC111021187 [Momordica charantia]
Cp4.1LG13g05610	GO:0033180//proton-transporting V-type ATPase, V1 domain	GO:0015078//hydrogen ion transmembrane transporter activity	GO:0015991//ATP hydrolysis coupled proton transport	K02148//V-type H+-transporting ATPase subunit C	XP_004150739.1//PREDICTED: V-type proton ATPase subunit C [Cucumis sativus]
Cp4.1LG04g13620	NA	GO:0030246//carbohydrate binding;GO:0004034//aldose 1-epimerase activity	GO:0019318//hexose metabolic process	K01785//aldose 1-epimerase [EC:5.1.3.3]	XP_008453487.1//PREDICTED: aldose 1-epimerase [Cucumis melo]
Cp4.1LG06g05590	NA	GO:0016779//nucleotidyltransferase activity	GO:0009058//biosynthetic process	K00968//choline-phosphate cytidylyltransferase [EC:2.7.7.15]	XP_004145998.1//PREDICTED: choline-phosphate cytidylyltransferase 2 [Cucumis sativus];XP_008464646.1//PREDICTED: choline-phosphate cytidylyltransferase 2-like [Cucumis melo]
Cp4.1LG07g08790	GO:0005654//nucleoplasm;GO:0005643//nuclear pore;GO:0005634//nucleus;GO:0005829//cytosol;GO:0005737//cytoplasm	GO:0008565//protein transporter activity;GO:0008139//nuclear localization sequence binding	GO:0006607//NLS-bearing protein import into nucleus;GO:0006606//protein import into nucleus	K02105//catenin beta 1;K08332//vacuolar protein 8	XP_004144766.1//PREDICTED: importin subunit alpha-2 [Cucumis sativus]
Cp4.1LG07g02820	NA	NA	NA	K14515//EIN3-binding F-box protein	XP_004138725.1//PREDICTED: EIN3-binding F-box protein 1 [Cucumis sativus];XP_008445218.1//PREDICTED: EIN3-binding F-box protein 1 [Cucumis melo]
Cp4.1LG09g01600	NA	GO:0005524//ATP binding	NA	K10573//ubiquitin-conjugating enzyme E2 A [EC:2.3.2.23]	KGN51893.1//hypothetical protein Csa_5G604380 [Cucumis sativus]
Cp4.1LG06g03580	GO:0005737//cytoplasm	GO:0005524//ATP binding;GO:0004815//aspartate-tRNA ligase activity;GO:0003676//nucleic acid binding	GO:0006422//aspartyl-tRNA aminoacylation	K01876//aspartyl-tRNA synthetase [EC:6.1.1.12]	XP_022138313.1//aspartate--tRNA ligase 2, cytoplasmic [Momordica charantia];XP_008466345.1//PREDICTED: aspartate--tRNA ligase 2, cytoplasmic [Cucumis melo]
Cp4.1LG10g07470	GO:0016021//integral component of membrane	GO:0004715//non-membrane spanning protein tyrosine kinase activity;GO:0005524//ATP binding;GO:0004672//protein kinase activity	NA	K04733//interleukin-1 receptor-associated kinase 4 [EC:2.7.11.1]	XP_008463270.1//PREDICTED: receptor-like protein kinase FERONIA [Cucumis melo];XP_004142677.1//PREDICTED: receptor-like protein kinase FERONIA [Cucumis sativus]
Cp4.1LG13g07960	NA	GO:0004834//tryptophan synthase activity;GO:0030170//pyridoxal phosphate binding	NA	K06001//tryptophan synthase beta chain [EC:4.2.1.20];K03257//translation initiation factor 4A;K13207//CUG-BP- and ETR3-like factor;K00161//pyruvate dehydrogenase E1 component alpha subunit [EC:1.2.4.1]	XP_022134316.1//uncharacterized protein LOC111006607 [Momordica charantia];KGN52556.1//hypothetical protein Csa_5G643350 [Cucumis sativus]
Cp4.1LG18g07660	GO:0016021//integral component of membrane	NA	NA	NA	XP_008453260.1//PREDICTED: protein Asterix [Cucumis melo]
Cp4.1LG03g10090	NA	NA	NA	K12819//pre-mRNA-processing factor SLU7	XP_004139195.2//PREDICTED: pre-mRNA-splicing factor SLU7 [Cucumis sativus]
Cp4.1LG07g01200	NA	GO:0003743//translation initiation factor activity	NA	K03262//translation initiation factor 5	XP_022131574.1//eukaryotic translation initiation factor 5-like [Momordica charantia];KCW70538.1//hypothetical protein EUGRSUZ_F03737 [Eucalyptus grandis]
Cp4.1LG01g08840	NA	GO:0042393//histone binding;GO:0046872//metal ion binding	GO:0006355//regulation of transcription, DNA-templated	K11446//histone demethylase JARID1 [EC:1.14.11.-];K00521//ferric-chelate reductase [EC:1.16.1.7]	XP_008452190.1//PREDICTED: PHD finger protein ALFIN-LIKE 7 [Cucumis melo]
Cp4.1LG12g10210	NA	GO:0003954//NADH dehydrogenase activity;GO:0003824//catalytic activity;GO:0050662//coenzyme binding	GO:1901006//ubiquinone-6 biosynthetic process	K03953//NADH dehydrogenase (ubiquinone) 1 alpha subcomplex subunit 9	XP_015901149.1//PREDICTED: NADH dehydrogenase [ubiquinone] 1 alpha subcomplex subunit 9, mitochondrial [Ziziphus jujuba];KHG08643.1//hypothetical protein F383_12346 [Gossypium arboreum]
Cp4.1LG08g02880	GO:0016021//integral component of membrane	NA	NA	K19514//renin receptor	KGN56746.1//hypothetical protein Csa_3G131990 [Cucumis sativus]
Cp4.1LG16g08090	NA	GO:0005524//ATP binding	NA	K12196//vacuolar protein-sorting-associated protein 4	XP_008458580.1//PREDICTED: protein SUPPRESSOR OF K(+) TRANSPORT GROWTH DEFECT 1 [Cucumis melo]
Cp4.1LG11g02960	NA	GO:0003676//nucleic acid binding	NA	K12581//CCR4-NOT transcription complex subunit 7/8	XP_004138704.1//PREDICTED: probable CCR4-associated factor 1 homolog 7 [Cucumis sativus]
Cp4.1LG02g06930	NA	NA	NA	NA	XP_022142489.1//peroxisomal multifunctional enzyme type 2 [Momordica charantia]
Cp4.1LG01g01310	NA	NA	NA	K00512//steroid 17alpha-monooxygenase / 17alpha-hydroxyprogesterone deacetylase [EC:1.14.14.19 1.14.14.32];K01087//trehalose 6-phosphate phosphatase [EC:3.1.3.12]	XP_022136680.1//protein KINESIN LIGHT CHAIN-RELATED 1 [Momordica charantia]
Cp4.1LG18g00080	NA	GO:0004775//succinate-CoA ligase (ADP-forming) activity	NA	K01648//ATP citrate (pro-S)-lyase [EC:2.3.3.8]	XP_008450518.1//PREDICTED: ATP-citrate synthase alpha chain protein 2 [Cucumis melo]
Cp4.1LG16g00100	NA	GO:0003723//RNA binding	NA	K12741//heterogeneous nuclear ribonucleoprotein A1/A3	XP_008376121.1//PREDICTED: UBP1-associated protein 2A-like [Malus domestica];XP_008457902.1//PREDICTED: UBP1-associated protein 2A-like [Cucumis melo]
Cp4.1LG02g12560	NA	GO:0004462//lactoylglutathione lyase activity;GO:0046872//metal ion binding	NA	K01759//lactoylglutathione lyase [EC:4.4.1.5]	BAF62431.1//glyoxalase I [Cucurbita maxima];XP_022152839.1//lactoylglutathione lyase isoform X1 [Momordica charantia]
Cp4.1LG02g13890	NA	GO:0019904//protein domain specific binding	NA	K06630//14-3-3 protein epsilon	XP_010103809.1//14-3-3 protein 4 [Morus notabilis];XP_004137196.1//PREDICTED: 14-3-3-like protein [Cucumis sativus]
Cp4.1LG01g19540	GO:0033180//proton-transporting V-type ATPase, V1 domain	GO:0015078//hydrogen ion transmembrane transporter activity	GO:0015991//ATP hydrolysis coupled proton transport	K02148//V-type H+-transporting ATPase subunit C	XP_004150739.1//PREDICTED: V-type proton ATPase subunit C [Cucumis sativus]
Cp4.1LG15g06650	NA	GO:0008565//protein transporter activity	NA	K12394//AP-1 complex subunit sigma 1/2	XP_008462009.1//PREDICTED: AP-1 complex subunit sigma-2 [Cucumis melo]
Cp4.1LG17g10690	NA	NA	NA	NA	XP_008459856.1//PREDICTED: rRNA-processing protein fcf2 [Cucumis melo]
Cp4.1LG20g06470	GO:0016021//integral component of membrane	NA	NA	NA	XP_008458952.1//PREDICTED: ER membrane protein complex subunit 3 [Cucumis melo]
Cp4.1LG13g06840	GO:0005737//cytoplasm	GO:0005524//ATP binding;GO:0004819//glutamine-tRNA ligase activity	GO:0006425//glutaminyl-tRNA aminoacylation	K01886//glutaminyl-tRNA synthetase [EC:6.1.1.18]	XP_008460942.1//PREDICTED: glutamine--tRNA ligase-like [Cucumis melo]
Cp4.1LG11g02850	GO:0016021//integral component of membrane	NA	NA	NA	XP_008445292.1//PREDICTED: uncharacterized protein At1g32220, chloroplastic isoform X2 [Cucumis melo]
Cp4.1LG14g00960	NA	GO:0016866//intramolecular transferase activity	GO:0030244//cellulose biosynthetic process	K13379//reversibly glycosylated polypeptide / UDP-arabinopyranose mutase [EC:2.4.1.- 5.4.99.30]	XP_016900275.1//PREDICTED: probable UDP-arabinopyranose mutase 5 isoform X2 [Cucumis melo];XP_008446352.1//PREDICTED: probable UDP-arabinopyranose mutase 5 isoform X1 [Cucumis melo]
Cp4.1LG13g02380	GO:0016021//integral component of membrane;GO:0005789//endoplasmic reticulum membrane	NA	NA	K04733//interleukin-1 receptor-associated kinase 4 [EC:2.7.11.1];K20222//importin-5;K20547//basic endochitinase B [EC:3.2.1.14]	XP_008437092.1//PREDICTED: vesicle-associated protein 1-2 [Cucumis melo]
Cp4.1LG19g09510	GO:0030529//intracellular ribonucleoprotein complex;GO:0019013//viral nucleocapsid	GO:0030619//U1 snRNA binding	NA	K11093//U1 small nuclear ribonucleoprotein 70kDa	XP_022132461.1//U1 small nuclear ribonucleoprotein 70 kDa [Momordica charantia]
Cp4.1LG08g08390	GO:0005681//spliceosomal complex	NA	GO:0000398//mRNA splicing, via spliceosome	K12863//protein CWC15	XP_022158066.1//protein CWC15 homolog [Momordica charantia]
Cp4.1LG00g14290	GO:0033180//proton-transporting V-type ATPase, V1 domain	GO:0046961//proton-transporting ATPase activity, rotational mechanism	GO:0015991//ATP hydrolysis coupled proton transport	K02151//V-type H+-transporting ATPase subunit F	XP_022150945.1//V-type proton ATPase subunit F [Momordica charantia]
Cp4.1LG02g15700	NA	GO:0046872//metal ion binding	NA	K15172//transcription elongation factor SPT5;K07560//D-tyrosyl-tRNA(Tyr) deacylase [EC:3.1.-.-];K13126//polyadenylate-binding protein	XP_008461797.1//PREDICTED: zinc finger CCCH domain-containing protein 30-like [Cucumis melo]
Cp4.1LG12g08770	NA	GO:0036459//thiol-dependent ubiquitinyl hydrolase activity	GO:0006511//ubiquitin-dependent protein catabolic process;GO:0016579//protein deubiquitination	K11843//ubiquitin carboxyl-terminal hydrolase 14 [EC:3.4.19.12]	XP_004141674.1//PREDICTED: ubiquitin carboxyl-terminal hydrolase 6 [Cucumis sativus]
Cp4.1LG13g01530	NA	GO:0004357//glutamate-cysteine ligase activity	GO:0006750//glutathione biosynthetic process	K01919//glutamate--cysteine ligase [EC:6.3.2.2]	XP_008437270.1//PREDICTED: glutamate--cysteine ligase, chloroplastic [Cucumis melo]
Cp4.1LG14g10270	NA	GO:0003824//catalytic activity	NA	K01522//bis(5'-adenosyl)-triphosphatase [EC:3.6.1.29]	XP_016900576.1//PREDICTED: bis(5'-adenosyl)-triphosphatase isoform X1 [Cucumis melo];XP_011650292.1//PREDICTED: bis(5'-adenosyl)-triphosphatase isoform X2 [Cucumis sativus]
Cp4.1LG07g02930	GO:0016021//integral component of membrane	NA	NA	NA	XP_008445192.1//PREDICTED: uncharacterized protein LOC103488297 isoform X2 [Cucumis melo]
BGI_novel_G002317	GO:0016021//integral component of membrane	NA	NA	K04733//interleukin-1 receptor-associated kinase 4 [EC:2.7.11.1];K00549//5-methyltetrahydropteroyltriglutamate--homocysteine methyltransferase [EC:2.1.1.14];K01652//acetolactate synthase I/II/III large subunit [EC:2.2.1.6]	XP_008458254.1//PREDICTED: protein QUIRKY-like [Cucumis melo]
Cp4.1LG14g08920	GO:0005737//cytoplasm	GO:0004826//phenylalanine-tRNA ligase activity;GO:0005524//ATP binding;GO:0000049//tRNA binding	GO:0006432//phenylalanyl-tRNA aminoacylation	K01889//phenylalanyl-tRNA synthetase alpha chain [EC:6.1.1.20]	XP_008448735.1//PREDICTED: phenylalanine--tRNA ligase alpha subunit, cytoplasmic [Cucumis melo]
Cp4.1LG09g03000	GO:0005634//nucleus	GO:0003684//damaged DNA binding	GO:0043161//proteasome-mediated ubiquitin-dependent protein catabolic process;GO:0006289//nucleotide-excision repair	K10839//UV excision repair protein RAD23	XP_022150605.1//ubiquitin receptor RAD23d-like [Momordica charantia]
Cp4.1LG01g07920	GO:0005730//nucleolus;GO:0005681//spliceosomal complex;GO:0005688//U6 snRNP;GO:0005732//small nucleolar ribonucleoprotein complex;GO:0000932//P-body;GO:0046540//U4/U6 x U5 tri-snRNP complex	GO:0003723//RNA binding	GO:0000398//mRNA splicing, via spliceosome;GO:0030490//maturation of SSU-rRNA	K12625//U6 snRNA-associated Sm-like protein LSm6	XP_004140401.1//PREDICTED: sm-like protein LSM36B [Cucumis sativus]
Cp4.1LG17g04620	NA	GO:0003677//DNA binding	NA	K02985//small subunit ribosomal protein S3e;K11111//telomeric repeat-binding factor 2	XP_008462318.2//PREDICTED: uncharacterized protein LOC103500701 isoform X1 [Cucumis melo];KGN45496.1//hypothetical protein Csa_7G450550 [Cucumis sativus]
Cp4.1LG12g01670	GO:0016021//integral component of membrane;GO:0005739//mitochondrion	NA	GO:0033617//mitochondrial respiratory chain complex IV assembly	K18187//protein PET100, fungi type	XP_022138377.1//uncharacterized protein LOC111009565 [Momordica charantia]
Cp4.1LG10g02940	GO:0005774//vacuolar membrane;GO:0005743//mitochondrial inner membrane;GO:0005886//plasma membrane;GO:0031305//integral component of mitochondrial inner membrane	GO:0050833//pyruvate transmembrane transporter activity	GO:0006850//mitochondrial pyruvate transmembrane transport	K22138//mitochondrial pyruvate carrier 1	XP_016899143.1//PREDICTED: mitochondrial pyruvate carrier 1 isoform X1 [Cucumis melo]
Cp4.1LG14g01520	NA	NA	NA	NA	XP_022136810.1//uncharacterized protein LOC111008415 [Momordica charantia]
Cp4.1LG04g09430	GO:0005737//cytoplasm	GO:0008233//peptidase activity;GO:0016787//hydrolase activity;GO:0005524//ATP binding	GO:0030163//protein catabolic process	K03066//26S proteasome regulatory subunit T6	XP_008464995.1//PREDICTED: 26S protease regulatory subunit 8 homolog A [Cucumis melo]
Cp4.1LG18g08030	GO:0030904//retromer complex;GO:0005829//cytosol	NA	GO:0042147//retrograde transport, endosome to Golgi	K18467//vacuolar protein sorting-associated protein 29	XP_004138157.1//PREDICTED: vacuolar protein sorting-associated protein 29 [Cucumis sativus]
Cp4.1LG02g17060	GO:0016282//eukaryotic 43S preinitiation complex;GO:0033290//eukaryotic 48S preinitiation complex;GO:0005852//eukaryotic translation initiation factor 3 complex	GO:0003743//translation initiation factor activity	GO:0006446//regulation of translational initiation;GO:0001731//formation of translation preinitiation complex	K03248//translation initiation factor 3 subunit G	XP_022143427.1//eukaryotic translation initiation factor 3 subunit G-like [Momordica charantia]
Cp4.1LG04g07010	NA	GO:0003723//RNA binding;GO:0008270//zinc ion binding	NA	K12885//heterogeneous nuclear ribonucleoprotein G	XP_008455237.1//PREDICTED: glycine-rich RNA-binding protein RZ1A [Cucumis melo]
Cp4.1LG05g05670	NA	NA	NA	K14015//nuclear protein localization protein 4 homolog	XP_008437660.1//PREDICTED: NPL4-like protein 1 [Cucumis melo]
Cp4.1LG01g01280	NA	NA	NA	K06694//26S proteasome non-ATPase regulatory subunit 10	XP_004148983.1//PREDICTED: ankyrin-3-like [Cucumis sativus]
Cp4.1LG12g00070	NA	GO:0004674//protein serine/threonine kinase activity;GO:0005524//ATP binding	NA	K00924//kinase [EC:2.7.1.-];K01188//beta-glucosidase [EC:3.2.1.21];K03083//glycogen synthase kinase 3 beta [EC:2.7.11.26]	XP_022156152.1//uncharacterized protein LOC111023107 [Momordica charantia];XP_022156124.1//shaggy-related protein kinase theta [Momordica charantia];XP_004144981.1//PREDICTED: shaggy-related protein kinase theta [Cucumis sativus]
Cp4.1LG03g04980	GO:0005739//mitochondrion;GO:0005737//cytoplasm	GO:0005524//ATP binding;GO:0008270//zinc ion binding;GO:0000049//tRNA binding;GO:0003676//nucleic acid binding;GO:0004813//alanine-tRNA ligase activity	GO:0006419//alanyl-tRNA aminoacylation;GO:0070143//mitochondrial alanyl-tRNA aminoacylation	K01872//alanyl-tRNA synthetase [EC:6.1.1.7]	XP_008461868.1//PREDICTED: alanine--tRNA ligase-like [Cucumis melo];XP_004148575.2//PREDICTED: alanine--tRNA ligase [Cucumis sativus]
Cp4.1LG09g11260	NA	GO:0005525//GTP binding;GO:0003924//GTPase activity	NA	K03267//peptide chain release factor subunit 3	XP_022156651.1//eukaryotic peptide chain release factor GTP-binding subunit ERF3A [Momordica charantia]
Cp4.1LG01g25420	NA	NA	NA	K15627//tether containing UBX domain for GLUT4	XP_022134235.1//plant UBX domain-containing protein 1 isoform X2 [Momordica charantia]
Cp4.1LG11g02140	GO:0019773//proteasome core complex, alpha-subunit complex;GO:0005634//nucleus;GO:0005737//cytoplasm	GO:0004298//threonine-type endopeptidase activity	GO:0006511//ubiquitin-dependent protein catabolic process	K02725//20S proteasome subunit alpha 6 [EC:3.4.25.1]	XP_008444739.1//PREDICTED: proteasome subunit alpha type-1-B-like [Cucumis melo]
Cp4.1LG07g09880	NA	NA	NA	NA	NA
Cp4.1LG20g03420	NA	GO:0005524//ATP binding;GO:0004672//protein kinase activity	NA	K08287//dual-specificity kinase [EC:2.7.12.1]	XP_020111663.1//serine/threonine-protein kinase AFC2-like isoform X2 [Ananas comosus];XP_008439081.1//PREDICTED: serine/threonine-protein kinase AFC2 isoform X1 [Cucumis melo]
Cp4.1LG14g00710	NA	GO:0042393//histone binding;GO:0046872//metal ion binding	GO:0006355//regulation of transcription, DNA-templated	K00521//ferric-chelate reductase [EC:1.16.1.7]	XP_008452190.1//PREDICTED: PHD finger protein ALFIN-LIKE 7 [Cucumis melo]
Cp4.1LG16g03260	NA	NA	NA	K12868//pre-mRNA-splicing factor SYF2	XP_021286376.1//uncharacterized protein LOC110418085 [Herrania umbratica];XP_011649295.1//PREDICTED: pre-mRNA-splicing factor syf2 [Cucumis sativus]
Cp4.1LG08g04110	GO:0005634//nucleus;GO:0005737//cytoplasm;GO:0005839//proteasome core complex	GO:0004298//threonine-type endopeptidase activity	GO:0051603//proteolysis involved in cellular protein catabolic process	K02734//20S proteasome subunit beta 4 [EC:3.4.25.1]	XP_008438650.1//PREDICTED: proteasome subunit beta type-2-A [Cucumis melo]
Cp4.1LG04g04450	NA	GO:0005524//ATP binding;GO:0004683//calmodulin-dependent protein kinase activity;GO:0005509//calcium ion binding	NA	K13412//calcium-dependent protein kinase [EC:2.7.11.1]	OMO59104.1//hypothetical protein COLO4_34315 [Corchorus olitorius]
Cp4.1LG16g06680	NA	GO:0003755//peptidyl-prolyl cis-trans isomerase activity	GO:0006457//protein folding	K01802//peptidylprolyl isomerase [EC:5.2.1.8]	XP_008464041.1//PREDICTED: peptidyl-prolyl cis-trans isomerase CYP20-1 [Cucumis melo]
Cp4.1LG13g07280	NA	GO:0046872//metal ion binding;GO:0004721//phosphoprotein phosphatase activity;GO:0005525//GTP binding;GO:0003924//GTPase activity	NA	K07904//Ras-related protein Rab-11A;K06269//serine/threonine-protein phosphatase PP1 catalytic subunit [EC:3.1.3.16]	XP_022134462.1//ras-related protein Rab2BV-like [Momordica charantia];XP_008372100.1//PREDICTED: serine/threonine-protein phosphatase PP1 isozyme 4 [Malus domestica];XP_004307582.1//PREDICTED: serine/threonine-protein phosphatase PP1 isozyme 4 [Fragaria vesca subsp. vesca]
Cp4.1LG09g09920	NA	GO:0005524//ATP binding;GO:0004672//protein kinase activity	NA	K08287//dual-specificity kinase [EC:2.7.12.1]	XP_022137029.1//serine/threonine-protein kinase AFC2 isoform X1 [Momordica charantia];XP_022137031.1//serine/threonine-protein kinase AFC2 isoform X3 [Momordica charantia];XP_022137030.1//serine/threonine-protein kinase AFC2 isoform X2 [Momordica charantia];XP_008439083.1//PREDICTED: serine/threonine-protein kinase AFC2 isoform X2 [Cucumis melo];XP_008439081.1//PREDICTED: serine/threonine-protein…
Cp4.1LG01g15360	GO:0005622//intracellular	GO:0005525//GTP binding	GO:0007264//small GTPase mediated signal transduction	K07937//ADP-ribosylation factor 1	XP_020524686.1//ADP-ribosylation factor 2-like, partial [Amborella trichopoda];OTF88148.1//putative small GTPase superfamily, Rab type [Helianthus annuus]
Cp4.1LG20g03300	NA	GO:0030234//enzyme regulator activity	NA	K03037//26S proteasome regulatory subunit N7	XP_022137498.1//26S proteasome non-ATPase regulatory subunit 6 homolog [Momordica charantia]
Cp4.1LG06g09350	GO:0016282//eukaryotic 43S preinitiation complex;GO:0033290//eukaryotic 48S preinitiation complex;GO:0005852//eukaryotic translation initiation factor 3 complex	GO:0003743//translation initiation factor activity;GO:0031369//translation initiation factor binding	GO:0006446//regulation of translational initiation;GO:0001731//formation of translation preinitiation complex	K03253//translation initiation factor 3 subunit B	XP_022157221.1//eukaryotic translation initiation factor 3 subunit B-like [Momordica charantia];XP_022131800.1//eukaryotic translation initiation factor 3 subunit B-like [Momordica charantia]
Cp4.1LG00g02260	NA	GO:0004674//protein serine/threonine kinase activity;GO:0005524//ATP binding	NA	K03083//glycogen synthase kinase 3 beta [EC:2.7.11.26]	EEC67328.1//hypothetical protein OsI_34360 [Oryza sativa Indica Group];ACU18223.1//unknown [Glycine max]
Cp4.1LG05g02640	GO:0016021//integral component of membrane;GO:0005789//endoplasmic reticulum membrane	NA	NA	K04733//interleukin-1 receptor-associated kinase 4 [EC:2.7.11.1];K20222//importin-5;K20547//basic endochitinase B [EC:3.2.1.14]	XP_022154809.1//vesicle-associated protein 1-2 isoform X2 [Momordica charantia]
Cp4.1LG16g00610	NA	GO:0005509//calcium ion binding	NA	K13448//calcium-binding protein CML	XP_008457834.1//PREDICTED: probable calcium-binding protein CML20 [Cucumis melo]
Cp4.1LG11g02680	GO:0005794//Golgi apparatus;GO:0016021//integral component of membrane	GO:0008289//lipid binding	GO:0009306//protein secretion	K04733//interleukin-1 receptor-associated kinase 4 [EC:2.7.11.1];K09487//heat shock protein 90kDa beta;K03511//DNA polymerase kappa [EC:2.7.7.7]	XP_008444822.1//PREDICTED: synaptotagmin-2 [Cucumis melo]
Cp4.1LG03g04920	GO:0005634//nucleus;GO:0016021//integral component of membrane	GO:0046872//metal ion binding;GO:0003677//DNA binding	NA	K09060//plant G-box-binding factor;K20641//Rho GTPase-activating protein 20;K13415//protein brassinosteroid insensitive 1 [EC:2.7.10.1 2.7.11.1]	XP_004148578.1//PREDICTED: squamosa promoter-binding-like protein 1 [Cucumis sativus]
Cp4.1LG07g03260	NA	GO:0003676//nucleic acid binding	NA	K12581//CCR4-NOT transcription complex subunit 7/8	XP_022132308.1//probable CCR4-associated factor 1 homolog 7 [Momordica charantia]
Cp4.1LG11g09430	GO:0031307//integral component of mitochondrial outer membrane	GO:0005509//calcium ion binding;GO:0005525//GTP binding;GO:0003924//GTPase activity	GO:0007005//mitochondrion organization	K07870//mitochondrial Rho GTPase 1 [EC:3.6.5.-]	XP_022150764.1//mitochondrial Rho GTPase 1-like [Momordica charantia];XP_008454749.1//PREDICTED: mitochondrial Rho GTPase 1-like [Cucumis melo]
Cp4.1LG09g04570	NA	GO:0003755//peptidyl-prolyl cis-trans isomerase activity	GO:0006457//protein folding	K09567//peptidyl-prolyl isomerase H (cyclophilin H) [EC:5.2.1.8]	XP_008446980.1//PREDICTED: peptidyl-prolyl cis-trans isomerase CYP22 isoform X1 [Cucumis melo]
Cp4.1LG02g01730	GO:0005783//endoplasmic reticulum;GO:0016021//integral component of membrane;GO:0005886//plasma membrane	NA	GO:0010155//regulation of proton transport	K00703//starch synthase [EC:2.4.1.21];K20473//neuroblastoma-amplified sequence;K20283//golgin subfamily A member 4	KGN55124.1//hypothetical protein Csa_4G637150 [Cucumis sativus]
Cp4.1LG08g01140	GO:0005743//mitochondrial inner membrane;GO:0016021//integral component of membrane	GO:0022857//transmembrane transporter activity	GO:0055085//transmembrane transport;GO:0006839//mitochondrial transport	K14684//solute carrier family 25 (mitochondrial phosphate transporter), member 23/24/25/41	XP_004133837.1//PREDICTED: mitochondrial adenine nucleotide transporter ADNT1 [Cucumis sativus];XP_008437971.1//PREDICTED: mitochondrial adenine nucleotide transporter ADNT1 [Cucumis melo]
Cp4.1LG12g03030	GO:0005634//nucleus;GO:0005654//nucleoplasm;GO:0005643//nuclear pore;GO:0005829//cytosol;GO:0005737//cytoplasm	GO:0008565//protein transporter activity;GO:0008139//nuclear localization sequence binding	GO:0006607//NLS-bearing protein import into nucleus;GO:0006606//protein import into nucleus	K10590//E3 ubiquitin-protein ligase TRIP12 [EC:2.3.2.26];K08332//vacuolar protein 8	XP_008458386.1//PREDICTED: importin subunit alpha-1-like [Cucumis melo]
Cp4.1LG06g04510	GO:0016021//integral component of membrane	NA	NA	K20283//golgin subfamily A member 4;K09291//nucleoprotein TPR	XP_008466265.1//PREDICTED: uncharacterized protein LOC103503726 [Cucumis melo]
Cp4.1LG02g02420	NA	GO:0004105//choline-phosphate cytidylyltransferase activity;GO:0016779//nucleotidyltransferase activity	GO:0009058//biosynthetic process	K00968//choline-phosphate cytidylyltransferase [EC:2.7.7.15]	XP_003631248.1//PREDICTED: choline-phosphate cytidylyltransferase 1 isoform X2 [Vitis vinifera];XP_008464646.1//PREDICTED: choline-phosphate cytidylyltransferase 2-like [Cucumis melo]
Cp4.1LG01g17650	GO:0005737//cytoplasm	GO:0004817//cysteine-tRNA ligase activity;GO:0005524//ATP binding	GO:0006423//cysteinyl-tRNA aminoacylation	K01883//cysteinyl-tRNA synthetase [EC:6.1.1.16]	XP_022152314.1//cysteine--tRNA ligase 2, cytoplasmic [Momordica charantia]
Cp4.1LG12g09930	GO:0005759//mitochondrial matrix	GO:0004739//pyruvate dehydrogenase (acetyl-transferring) activity	GO:0006096//glycolytic process;GO:0006086//acetyl-CoA biosynthetic process from pyruvate	K00162//pyruvate dehydrogenase E1 component beta subunit [EC:1.2.4.1]	XP_022148931.1//pyruvate dehydrogenase E1 component subunit beta-1, mitochondrial [Momordica charantia]
Cp4.1LG14g00260	NA	NA	NA	K04035//magnesium-protoporphyrin IX monomethyl ester (oxidative) cyclase [EC:1.14.13.81]	XP_008452256.1//PREDICTED: uncharacterized protein At5g49945-like [Cucumis melo]
Cp4.1LG14g07730	GO:0005681//spliceosomal complex	NA	GO:0000398//mRNA splicing, via spliceosome	K12863//protein CWC15	XP_022158066.1//protein CWC15 homolog [Momordica charantia]
Cp4.1LG14g10600	GO:0005737//cytoplasm	GO:0004791//thioredoxin-disulfide reductase activity	GO:0019430//removal of superoxide radicals	K00384//thioredoxin reductase (NADPH) [EC:1.8.1.9]	XP_008448444.1//PREDICTED: thioredoxin reductase NTRB [Cucumis melo]
Cp4.1LG04g04830	GO:0030008//TRAPP complex;GO:0005737//cytoplasm	NA	GO:0006888//ER to Golgi vesicle-mediated transport	K20301//trafficking protein particle complex subunit 2	XP_004144858.1//PREDICTED: trafficking protein particle complex subunit 2-like protein [Cucumis sativus]
Cp4.1LG03g09470	GO:0005737//cytoplasm	GO:0003743//translation initiation factor activity	NA	K03259//translation initiation factor 4E	XP_021679986.1//eukaryotic translation initiation factor NCBP-like isoform X2 [Hevea brasiliensis];XP_022155968.1//eukaryotic translation initiation factor NCBP [Momordica charantia]
Cp4.1LG16g06160	NA	GO:0004807//triose-phosphate isomerase activity	GO:0006096//glycolytic process	K01803//triosephosphate isomerase (TIM) [EC:5.3.1.1]	XP_008442057.1//PREDICTED: triosephosphate isomerase, cytosolic [Cucumis melo]
Cp4.1LG02g04460	NA	NA	NA	K17046//protein DEK;K03243//translation initiation factor 5B	KHG25125.1//hypothetical protein F383_06449 [Gossypium arboreum];XP_008466364.1//PREDICTED: stress response protein NST1-like [Cucumis melo]
Cp4.1LG05g01990	GO:0016021//integral component of membrane	NA	NA	K17345//tetraspanin-5;K17353//tetraspanin-18	XP_004148498.1//PREDICTED: tobamovirus multiplication protein 2A [Cucumis sativus]
Cp4.1LG02g04880	GO:0005765//lysosomal membrane;GO:0071556//integral component of lumenal side of endoplasmic reticulum membrane;GO:0071458//integral component of cytoplasmic side of endoplasmic reticulum membrane;GO:0016021//integral component of membrane;GO:0030660//Golgi-associated vesicle membrane	GO:0004190//aspartic-type endopeptidase activity	NA	K09595//minor histocompatibility antigen H13 [EC:3.4.23.-]	XP_008466243.1//PREDICTED: signal peptide peptidase [Cucumis melo]
Cp4.1LG16g03630	GO:0016021//integral component of membrane	NA	NA	K15285//solute carrier family 35, member E3	XP_008448146.1//PREDICTED: UDP-galactose transporter 2-like [Cucumis melo]
Cp4.1LG04g00260	GO:0005634//nucleus;GO:0030529//intracellular ribonucleoprotein complex	GO:0003723//RNA binding	GO:0006396//RNA processing	K15191//La-related protein 7	XP_004139806.1//PREDICTED: la-related protein 6B isoform X1 [Cucumis sativus];XP_022157471.1//la-related protein 6B [Momordica charantia]
Cp4.1LG15g02200	NA	GO:0016787//hydrolase activity	GO:0008152//metabolic process	K01438//acetylornithine deacetylase [EC:3.5.1.16]	XP_008465958.1//PREDICTED: acetylornithine deacetylase [Cucumis melo]
Cp4.1LG17g07150	GO:0005783//endoplasmic reticulum;GO:0016021//integral component of membrane	GO:0003714//transcription corepressor activity;GO:0016758//transferase activity, transferring hexosyl groups	NA	K03845//alpha-1,3-mannosyltransferase [EC:2.4.1.258];K19765//heat shock factor-binding protein 1	XP_008451601.1//PREDICTED: dol-P-Man:Man(5)GlcNAc(2)-PP-Dol alpha-1,3-mannosyltransferase [Cucumis melo];KGN44919.1//hypothetical protein Csa_7G396350 [Cucumis sativus];XP_022150885.1//heat shock factor-binding protein 1 [Momordica charantia]
Cp4.1LG15g00180	NA	NA	NA	NA	XP_008449369.1//PREDICTED: ETO1-like protein 1 [Cucumis melo]
Cp4.1LG03g08620	NA	GO:0008168//methyltransferase activity	NA	K14568//rRNA small subunit pseudouridine methyltransferase Nep1 [EC:2.1.1.260]	KGN59452.1//hypothetical protein Csa_3G821550 [Cucumis sativus]
Cp4.1LG08g01510	NA	GO:0005524//ATP binding;GO:0004386//helicase activity;GO:0003676//nucleic acid binding	NA	K12614//ATP-dependent RNA helicase DDX6/DHH1 [EC:3.6.4.13]	XP_022147355.1//DEAD-box ATP-dependent RNA helicase 8-like [Momordica charantia];XP_008438061.1//PREDICTED: DEAD-box ATP-dependent RNA helicase 8 [Cucumis melo]
Cp4.1LG16g00690	NA	GO:0008270//zinc ion binding;GO:0016491//oxidoreductase activity	NA	K00083//cinnamyl-alcohol dehydrogenase [EC:1.1.1.195]	XP_022157416.1//probable cinnamyl alcohol dehydrogenase 9 [Momordica charantia];CDP01602.1//unnamed protein product [Coffea canephora]
Cp4.1LG15g05350	NA	GO:0005525//GTP binding;GO:0003924//GTPase activity	NA	K07897//Ras-related protein Rab-7A	NP_001269169.1//ras-related protein Rab-7b [Cucumis sativus]
Cp4.1LG19g01040	NA	GO:0042803//protein homodimerization activity;GO:0009881//photoreceptor activity	GO:0010224//response to UV-B	K10615//E3 ubiquitin-protein ligase HERC4 [EC:2.3.2.26]	XP_011653893.1//PREDICTED: ultraviolet-B receptor UVR8 isoform X2 [Cucumis sativus]
Cp4.1LG20g02310	GO:0008541//proteasome regulatory particle, lid subcomplex	NA	GO:0006406//mRNA export from nucleus;GO:0043248//proteasome assembly	K10881//26 proteasome complex subunit DSS1	XP_004152470.1//PREDICTED: probable 26S proteasome complex subunit sem1-1 [Cucumis sativus]
Cp4.1LG08g10270	GO:0005750//mitochondrial respiratory chain complex III	NA	GO:0006122//mitochondrial electron transport, ubiquinol to cytochrome c	K00419//ubiquinol-cytochrome c reductase subunit 9	XP_010271652.1//PREDICTED: cytochrome b-c1 complex subunit 9-like [Nelumbo nucifera];XP_007202826.1//cytochrome b-c1 complex subunit 9 [Prunus persica]
Cp4.1LG04g02440	GO:0005739//mitochondrion;GO:0030956//glutamyl-tRNA(Gln) amidotransferase complex;GO:0009570//chloroplast stroma	GO:0005524//ATP binding;GO:0050567//glutaminyl-tRNA synthase (glutamine-hydrolyzing) activity;GO:0004040//amidase activity	GO:0032543//mitochondrial translation;GO:0070681//glutaminyl-tRNAGln biosynthesis via transamidation	K02433//aspartyl-tRNA(Asn)/glutamyl-tRNA(Gln) amidotransferase subunit A [EC:6.3.5.6 6.3.5.7]	XP_022148036.1//glutamyl-tRNA(Gln) amidotransferase subunit A, chloroplastic/mitochondrial [Momordica charantia];XP_004140137.1//PREDICTED: glutamyl-tRNA(Gln) amidotransferase subunit A, chloroplastic/mitochondrial [Cucumis sativus]
Cp4.1LG08g08830	GO:0008250//oligosaccharyltransferase complex;GO:0016021//integral component of membrane	GO:0004579//dolichyl-diphosphooligosaccharide-protein glycotransferase activity	GO:0006486//protein glycosylation	K12668//oligosaccharyltransferase complex subunit epsilon	XP_022145466.1//dolichyl-diphosphooligosaccharide--protein glycosyltransferase subunit DAD1 [Momordica charantia]
Cp4.1LG04g01800	GO:0030008//TRAPP complex	NA	GO:0048193//Golgi vesicle transport	K20280//trafficking protein particle complex subunit 5	XP_008460002.1//PREDICTED: trafficking protein particle complex subunit 5 [Cucumis melo]
Cp4.1LG19g00910	NA	GO:0004721//phosphoprotein phosphatase activity	NA	K04382//serine/threonine-protein phosphatase 2A catalytic subunit [EC:3.1.3.16]	XP_008442200.1//PREDICTED: serine/threonine-protein phosphatase PP2A-3 catalytic subunit [Cucumis melo]
Cp4.1LG06g03710	NA	NA	NA	K03243//translation initiation factor 5B	XP_004136333.1//PREDICTED: nucleolin-like [Cucumis sativus];XP_008466364.1//PREDICTED: stress response protein NST1-like [Cucumis melo]
Cp4.1LG07g06500	GO:0008541//proteasome regulatory particle, lid subcomplex;GO:0000502//proteasome complex	GO:0005198//structural molecule activity	GO:0043248//proteasome assembly;GO:0006511//ubiquitin-dependent protein catabolic process	K03036//26S proteasome regulatory subunit N6	XP_022157388.1//26S proteasome non-ATPase regulatory subunit 11 homolog [Momordica charantia]
Cp4.1LG04g06250	NA	NA	NA	K14485//transport inhibitor response 1	XP_022156493.1//protein AUXIN SIGNALING F-BOX 2-like [Momordica charantia]
Cp4.1LG13g03610	GO:0005634//nucleus	GO:0000989//transcription factor activity, transcription factor binding	GO:0006355//regulation of transcription, DNA-templated;GO:0006351//transcription, DNA-templated	K14494//DELLA protein	Q6EI06.1//RecName: Full=DELLA protein GAIP; AltName: Full=CmGAIP; Short=GAIP; AltName: Full=Gibberellic acid-insensitive phloem protein
Cp4.1LG05g05730	GO:0016021//integral component of membrane	NA	NA	NA	XP_008437651.1//PREDICTED: uncharacterized protein LOC103482996 [Cucumis melo]
Cp4.1LG17g03900	GO:0016021//integral component of membrane;GO:0005789//endoplasmic reticulum membrane	NA	NA	K04733//interleukin-1 receptor-associated kinase 4 [EC:2.7.11.1];K20222//importin-5;K20547//basic endochitinase B [EC:3.2.1.14]	XP_008458137.1//PREDICTED: vesicle-associated protein 1-3 [Cucumis melo]
BGI_novel_G000229	GO:0000445//THO complex part of transcription export complex	NA	GO:0006397//mRNA processing	K13176//THO complex subunit 7	XP_022148578.1//THO complex subunit 7A [Momordica charantia]
Cp4.1LG05g00740	GO:0000502//proteasome complex;GO:0005737//cytoplasm	GO:0016787//hydrolase activity;GO:0005524//ATP binding	GO:0030163//protein catabolic process	K03062//26S proteasome regulatory subunit T2	XP_022157874.1//26S proteasome regulatory subunit 4 homolog B [Momordica charantia]
Cp4.1LG04g06050	GO:0016021//integral component of membrane	GO:0019706//protein-cysteine S-palmitoyltransferase activity	NA	K16675//palmitoyltransferase ZDHHC9/14/18 [EC:2.3.1.225]	XP_022156507.1//probable protein S-acyltransferase 7 [Momordica charantia]
Cp4.1LG12g04850	GO:0016021//integral component of membrane	GO:0004190//aspartic-type endopeptidase activity	NA	K09597//signal peptide peptidase-like 2B [EC:3.4.23.-]	XP_011656474.1//PREDICTED: signal peptide peptidase-like 5 isoform X2 [Cucumis sativus]
Cp4.1LG17g00740	GO:0031461//cullin-RING ubiquitin ligase complex	GO:0031625//ubiquitin protein ligase binding	GO:0006511//ubiquitin-dependent protein catabolic process;GO:0042787//protein ubiquitination involved in ubiquitin-dependent protein catabolic process	K03347//cullin 1	XP_004143085.1//PREDICTED: cullin-1 [Cucumis sativus]
Cp4.1LG13g11650	GO:0016021//integral component of membrane	NA	NA	K20298//vacuolar protein sorting-associated protein 52	XP_008441201.1//PREDICTED: vacuolar protein sorting-associated protein 52 A [Cucumis melo];XP_008441199.1//PREDICTED: uncharacterized protein LOC103485404 [Cucumis melo]
Cp4.1LG05g01850	NA	NA	NA	NA	XP_008449369.1//PREDICTED: ETO1-like protein 1 [Cucumis melo]
Cp4.1LG19g06230	NA	GO:0003677//DNA binding	NA	K06875//programmed cell death protein 5	XP_008439666.1//PREDICTED: DNA-binding protein DDB_G0278111 [Cucumis melo]
Cp4.1LG07g08370	GO:0005622//intracellular	GO:0005525//GTP binding	GO:0007264//small GTPase mediated signal transduction	K07942//ADP-ribosylation factor-like protein 1	XP_022153337.1//ADP-ribosylation factor 1 [Momordica charantia]
Cp4.1LG08g12240	GO:0016021//integral component of membrane	NA	GO:0006810//transport	K20359//PRA1 family protein 1	XP_004137695.1//PREDICTED: PRA1 family protein B4 [Cucumis sativus]
Cp4.1LG07g06880	GO:0005739//mitochondrion	NA	NA	K02267//cytochrome c oxidase subunit 6b	XP_022153389.1//cytochrome c oxidase subunit 6b-2 [Momordica charantia]
Cp4.1LG20g02790	NA	GO:0005524//ATP binding;GO:0004672//protein kinase activity	NA	K04422//mitogen-activated protein kinase kinase kinase 13 [EC:2.7.11.25]	XP_008440401.1//PREDICTED: uncharacterized protein LOC103484857 [Cucumis melo]
Cp4.1LG09g07480	GO:0016021//integral component of membrane	NA	NA	K21483//salicylate 1-O-methyltransferase [EC:2.1.1.274]	XP_022140099.1//uncharacterized protein LOC111010834 [Momordica charantia]
Cp4.1LG05g04100	NA	GO:0005524//ATP binding	NA	K12196//vacuolar protein-sorting-associated protein 4	XP_004149260.1//PREDICTED: protein SUPPRESSOR OF K(+) TRANSPORT GROWTH DEFECT 1 [Cucumis sativus]
Cp4.1LG02g00400	NA	NA	NA	NA	XP_022139462.1//uncharacterized protein LOC111010385 [Momordica charantia]
Cp4.1LG09g06860	GO:0016021//integral component of membrane	NA	GO:0016192//vesicle-mediated transport	K08511//vesicle-associated membrane protein 72	XP_008459063.1//PREDICTED: vesicle-associated membrane protein 722-like [Cucumis melo]
Cp4.1LG11g10530	GO:0005634//nucleus	GO:0003677//DNA binding	NA	K17046//protein DEK	XP_004139304.1//PREDICTED: methyl-CpG-binding domain-containing protein 11-like [Cucumis sativus]
Cp4.1LG15g04360	GO:0016021//integral component of membrane	GO:0005509//calcium ion binding	NA	K04733//interleukin-1 receptor-associated kinase 4 [EC:2.7.11.1];K09597//signal peptide peptidase-like 2B [EC:3.4.23.-];K01859//chalcone isomerase [EC:5.5.1.6]	XP_008455032.1//PREDICTED: vacuolar-sorting receptor 3-like [Cucumis melo];XP_022148747.1//vacuolar-sorting receptor 3-like [Momordica charantia]
Cp4.1LG17g00590	GO:0005874//microtubule;GO:0005871//kinesin complex	GO:0005524//ATP binding;GO:0003777//microtubule motor activity;GO:0008017//microtubule binding;GO:0016887//ATPase activity	GO:0007018//microtubule-based movement	K10393//kinesin family member 2/24	XP_004148211.1//PREDICTED: kinesin-13A [Cucumis sativus]
Cp4.1LG06g02230	NA	GO:0046872//metal ion binding;GO:0051539//4 iron, 4 sulfur cluster binding;GO:0048038//quinone binding;GO:0008137//NADH dehydrogenase (ubiquinone) activity	NA	K03940//NADH dehydrogenase (ubiquinone) Fe-S protein 7 [EC:1.6.5.3 1.6.99.3]	XP_004141310.1//PREDICTED: NADH dehydrogenase [ubiquinone] iron-sulfur protein 7, mitochondrial [Cucumis sativus]
Cp4.1LG08g03450	NA	GO:0016813//hydrolase activity, acting on carbon-nitrogen (but not peptide) bonds, in linear amidines	GO:0008152//metabolic process	K18151//ureidoglycolate amidohydrolase [EC:3.5.1.116]	XP_004134092.1//PREDICTED: ureidoglycolate hydrolase [Cucumis sativus]
Cp4.1LG08g00740	GO:0016021//integral component of membrane;GO:0005789//endoplasmic reticulum membrane	NA	NA	NA	XP_008437865.1//PREDICTED: ORM1-like protein 3 [Cucumis melo]
Cp4.1LG01g19860	GO:0016282//eukaryotic 43S preinitiation complex;GO:0033290//eukaryotic 48S preinitiation complex;GO:0005852//eukaryotic translation initiation factor 3 complex	GO:0003743//translation initiation factor activity	GO:0006446//regulation of translational initiation;GO:0001731//formation of translation preinitiation complex	K03245//translation initiation factor 3 subunit J	XP_022141435.1//eukaryotic translation initiation factor 3 subunit J-like [Momordica charantia]
Cp4.1LG02g16280	NA	NA	NA	K03938//NADH dehydrogenase (ubiquinone) Fe-S protein 5	XP_022155272.1//NADH dehydrogenase [ubiquinone] iron-sulfur protein 5-B-like [Momordica charantia]
Cp4.1LG11g06600	NA	GO:0005524//ATP binding;GO:0004672//protein kinase activity	NA	K17535//serine/threonine-protein kinase TNNI3K [EC:2.7.11.1];K04365//B-Raf proto-oncogene serine/threonine-protein kinase [EC:2.7.11.1]	XP_004152846.1//PREDICTED: serine/threonine-protein kinase HT1 [Cucumis sativus]
Cp4.1LG16g02540	GO:0016021//integral component of membrane	NA	NA	NA	XP_022146273.1//protein RER1A-like [Momordica charantia]
Cp4.1LG09g01070	GO:0005665//DNA-directed RNA polymerase II, core complex	GO:0003899//DNA-directed 5'-3' RNA polymerase activity;GO:0003677//DNA binding	GO:0006351//transcription, DNA-templated	K03014//DNA-directed RNA polymerases I, II, and III subunit RPABC2	XP_022141284.1//DNA-directed RNA polymerases II, IV and V subunit 6A [Momordica charantia]
Cp4.1LG00g04510	NA	GO:0016491//oxidoreductase activity;GO:0050662//coenzyme binding	GO:0009226//nucleotide-sugar biosynthetic process	K02377//GDP-L-fucose synthase [EC:1.1.1.271]	XP_008452484.1//PREDICTED: putative GDP-L-fucose synthase 2 [Cucumis melo]
Cp4.1LG12g09350	NA	GO:0003723//RNA binding	NA	K13201//nucleolysin TIA-1/TIAR	XP_004141717.1//PREDICTED: oligouridylate-binding protein 1B-like [Cucumis sativus]
Cp4.1LG02g10270	NA	NA	NA	NA	XP_004137408.1//PREDICTED: uncharacterized protein LOC101217261 [Cucumis sativus]
Cp4.1LG01g14660	GO:0005634//nucleus;GO:0016021//integral component of membrane	GO:0003677//DNA binding	GO:0006355//regulation of transcription, DNA-templated;GO:0006351//transcription, DNA-templated	K12862//pleiotropic regulator 1;K03094//S-phase kinase-associated protein 1;K13126//polyadenylate-binding protein;K05941//glutathione gamma-glutamylcysteinyltransferase [EC:2.3.2.15]	XP_008446811.1//PREDICTED: NAC domain-containing protein 53-like [Cucumis melo];XP_008446812.1//PREDICTED: NAC domain-containing protein 16 [Cucumis melo]
Cp4.1LG08g04840	GO:0031461//cullin-RING ubiquitin ligase complex	GO:0031625//ubiquitin protein ligase binding	GO:0006511//ubiquitin-dependent protein catabolic process;GO:0042787//protein ubiquitination involved in ubiquitin-dependent protein catabolic process	K03347//cullin 1	XP_003546376.1//PREDICTED: cullin-1 [Glycine max];XP_022137923.1//cullin-1-like [Momordica charantia]
Cp4.1LG05g08840	GO:0005634//nucleus	NA	GO:0006355//regulation of transcription, DNA-templated	K12605//CCR4-NOT transcription complex subunit 2	XP_022146127.1//probable NOT transcription complex subunit VIP2 isoform X2 [Momordica charantia];XP_011649308.1//PREDICTED: probable NOT transcription complex subunit VIP2 isoform X1 [Cucumis sativus];XP_011649312.1//PREDICTED: probable NOT transcription complex subunit VIP2 isoform X4 [Cucumis sativus];XP_011657243.1//PREDICTED: probable NOT transcription complex subunit VIP2 [Cucumis sativus];X…
Cp4.1LG10g08800	GO:0016021//integral component of membrane	NA	NA	NA	XP_022143796.1//protein GPR107-like [Momordica charantia]
Cp4.1LG02g01430	NA	NA	GO:0006950//response to stress	K20165//TBC1 domain family member 2A;K13945//LOB domain-containing protein 29	XP_008454617.1//PREDICTED: uncharacterized protein LOC103494984 [Cucumis melo]
Cp4.1LG17g10790	GO:0016021//integral component of membrane	NA	NA	K05573//NAD(P)H-quinone oxidoreductase subunit 2 [EC:1.6.5.3]	XP_008460012.1//PREDICTED: 15 kDa selenoprotein [Cucumis melo]
Cp4.1LG04g05700	GO:0005737//cytoplasm	GO:0046872//metal ion binding;GO:0005524//ATP binding;GO:0051539//4 iron, 4 sulfur cluster binding	GO:0016226//iron-sulfur cluster assembly	K03593//ATP-binding protein involved in chromosome partitioning	XP_022154195.1//cytosolic Fe-S cluster assembly factor NBP35 isoform X2 [Momordica charantia]
Cp4.1LG13g00240	NA	NA	NA	K18749//protein LSM14	XP_008467202.1//PREDICTED: protein decapping 5-like [Cucumis melo]
Cp4.1LG17g05710	GO:0005643//nuclear pore	NA	GO:0046907//intracellular transport	K15304//Ran-binding protein 3	XP_008462135.1//PREDICTED: nuclear pore complex protein NUP50A isoform X1 [Cucumis melo]
Cp4.1LG04g06670	GO:0008180//COP9 signalosome;GO:0005737//cytoplasm	NA	GO:0000338//protein deneddylation;GO:0010387//COP9 signalosome assembly	K12181//COP9 signalosome complex subunit 8	KGN47916.1//hypothetical protein Csa_6G411200 [Cucumis sativus];XP_008449425.1//PREDICTED: COP9 signalosome complex subunit 8 isoform X1 [Cucumis melo]
Cp4.1LG14g09830	GO:0005622//intracellular;GO:0016021//integral component of membrane	GO:0005484//SNAP receptor activity	GO:0006886//intracellular protein transport;GO:0016192//vesicle-mediated transport	K08488//syntaxin 7	XP_008448659.1//PREDICTED: syntaxin-22 [Cucumis melo]
Cp4.1LG08g07140	NA	NA	NA	K14977//(S)-ureidoglycine aminohydrolase [EC:3.5.3.26]	XP_022155493.1//(S)-ureidoglycine aminohydrolase [Momordica charantia]
Cp4.1LG08g05100	GO:0016021//integral component of membrane	NA	NA	K10578//ubiquitin-conjugating enzyme E2 J1 [EC:2.3.2.23]	XP_008438945.1//PREDICTED: ubiquitin-conjugating enzyme E2 32 [Cucumis melo]
Cp4.1LG08g08870	NA	GO:0003950//NAD+ ADP-ribosyltransferase activity	NA	NA	XP_008448639.1//PREDICTED: inactive poly [ADP-ribose] polymerase RCD1-like [Cucumis melo];XP_004150664.1//PREDICTED: inactive poly [ADP-ribose] polymerase RCD1-like [Cucumis sativus]
Cp4.1LG08g08370	NA	NA	NA	K03130//transcription initiation factor TFIID subunit 5;K16482//centriolar protein POC1;K14963//COMPASS component SWD3	XP_022158966.1//uncharacterized WD repeat-containing protein C2A9.03-like [Momordica charantia]
Cp4.1LG15g06360	GO:0016021//integral component of membrane	GO:0016746//transferase activity, transferring acyl groups	GO:0008152//metabolic process	K13506//glycerol-3-phosphate O-acyltransferase 3/4 [EC:2.3.1.15]	XP_008447868.1//PREDICTED: glycerol-3-phosphate acyltransferase 3 [Cucumis melo]
Cp4.1LG04g10550	GO:0000276//mitochondrial proton-transporting ATP synthase complex, coupling factor F(o)	GO:0015078//hydrogen ion transmembrane transporter activity	GO:0015986//ATP synthesis coupled proton transport;GO:0099132//ATP hydrolysis coupled cation transmembrane transport	K02140//F-type H+-transporting ATPase subunit g	XP_008450823.1//PREDICTED: uncharacterized protein LOC103492293 [Cucumis melo]
Cp4.1LG18g00330	NA	GO:0004722//protein serine/threonine phosphatase activity	NA	K17500//integrin-linked kinase-associated serine/threonine phosphatase 2C [EC:3.1.3.16]	XP_022135972.1//probable protein phosphatase 2C 5 [Momordica charantia]
Cp4.1LG18g04710	GO:0016021//integral component of membrane;GO:0005737//cytoplasm	GO:0008233//peptidase activity;GO:0016787//hydrolase activity;GO:0005524//ATP binding;GO:0008270//zinc ion binding	GO:0030163//protein catabolic process	K03066//26S proteasome regulatory subunit T6;K10656//E3 ubiquitin-protein ligase MARCH1/8 [EC:2.3.2.27];K10661//E3 ubiquitin-protein ligase MARCH6 [EC:2.3.2.27]	XP_008464996.1//PREDICTED: uncharacterized protein LOC103502724 [Cucumis melo];XP_022145005.1//26S proteasome regulatory subunit 8 homolog A [Momordica charantia];XP_004149889.1//PREDICTED: uncharacterized protein LOC101220313 [Cucumis sativus];KZM97782.1//hypothetical protein DCAR_014856 [Daucus carota subsp. sativus]
Cp4.1LG11g02860	GO:0005634//nucleus	GO:0003743//translation initiation factor activity	GO:0006355//regulation of transcription, DNA-templated;GO:0006352//DNA-templated transcription, initiation	K03134//transcription initiation factor TFIID subunit 10	XP_004138687.1//PREDICTED: transcription initiation factor TFIID subunit 10 [Cucumis sativus]
Cp4.1LG03g01520	NA	NA	NA	K10532//heparan-alpha-glucosaminide N-acetyltransferase [EC:2.3.1.78]	XP_004137843.1//PREDICTED: ACT domain-containing protein ACR10 isoform X1 [Cucumis sativus]
Cp4.1LG11g03580	GO:0033179//proton-transporting V-type ATPase, V0 domain;GO:0016021//integral component of membrane	GO:0015078//hydrogen ion transmembrane transporter activity	GO:0015991//ATP hydrolysis coupled proton transport	K03661//V-type H+-transporting ATPase 21kDa proteolipid subunit	XP_004138742.1//PREDICTED: V-type proton ATPase subunit c''1-like [Cucumis sativus]
Cp4.1LG07g03700	NA	NA	NA	NA	XP_022144218.1//protein BASIC PENTACYSTEINE6 [Momordica charantia]
Cp4.1LG15g08340	NA	GO:0043565//sequence-specific DNA binding	NA	K03627//putative transcription factor	XP_022148069.1//multiprotein-bridging factor 1a [Momordica charantia]
Cp4.1LG14g10140	GO:0016021//integral component of membrane	NA	NA	NA	XP_008448554.1//PREDICTED: protein GPR107 [Cucumis melo]
Cp4.1LG19g01930	NA	GO:0005524//ATP binding;GO:0004672//protein kinase activity	NA	K02218//casein kinase 1 [EC:2.7.11.1]	XP_022156212.1//casein kinase 1-like protein HD16 [Momordica charantia]
Cp4.1LG11g11120	NA	NA	NA	K02184//formin 2	XP_004139428.2//PREDICTED: leucine-rich repeat extensin-like protein 4 [Cucumis sativus]
Cp4.1LG07g02690	GO:0033179//proton-transporting V-type ATPase, V0 domain;GO:0016021//integral component of membrane	GO:0015078//hydrogen ion transmembrane transporter activity	GO:0015991//ATP hydrolysis coupled proton transport	K03661//V-type H+-transporting ATPase 21kDa proteolipid subunit	XP_008445147.1//PREDICTED: V-type proton ATPase subunit c''1 [Cucumis melo]
Cp4.1LG09g05260	GO:0030131//clathrin adaptor complex	NA	GO:0006886//intracellular protein transport;GO:0016192//vesicle-mediated transport	K12393//AP-1 complex subunit mu	XP_022151800.1//AP-1 complex subunit mu-2 [Momordica charantia];KZM86050.1//hypothetical protein DCAR_026528 [Daucus carota subsp. sativus]
Cp4.1LG00g08320	NA	GO:0035091//phosphatidylinositol binding	NA	K19600//tubby-related protein 1	XP_022142936.1//tubby-like F-box protein 7 [Momordica charantia]
Cp4.1LG08g02940	GO:0005623//cell	GO:0050661//NADP binding;GO:0009055//electron transfer activity;GO:0050660//flavin adenine dinucleotide binding;GO:0004362//glutathione-disulfide reductase activity	GO:0006749//glutathione metabolic process;GO:0045454//cell redox homeostasis	K00383//glutathione reductase (NADPH) [EC:1.8.1.7]	XP_011650881.1//PREDICTED: glutathione reductase, cytosolic [Cucumis sativus];APO14276.1//glutathione reductase [Luffa aegyptiaca]
Cp4.1LG18g03080	NA	GO:0008270//zinc ion binding	NA	K03868//RING-box protein 1	XP_004144035.1//PREDICTED: RING-box protein 1a [Cucumis sativus]
Cp4.1LG04g15420	GO:0016021//integral component of membrane;GO:0005778//peroxisomal membrane	NA	GO:0016560//protein import into peroxisome matrix, docking	K13343//peroxin-14	XP_008464561.1//PREDICTED: peroxisomal membrane protein PEX14 isoform X1 [Cucumis melo]
Cp4.1LG02g13300	GO:0005737//cytoplasm	GO:0061630//ubiquitin protein ligase activity;GO:0005524//ATP binding;GO:0031625//ubiquitin protein ligase binding	GO:0006511//ubiquitin-dependent protein catabolic process;GO:0000209//protein polyubiquitination	K10575//ubiquitin-conjugating enzyme E2 G1 [EC:2.3.2.23]	XP_008457496.1//PREDICTED: ubiquitin-conjugating enzyme E2 7 [Cucumis melo]
Cp4.1LG01g21360	NA	GO:0016491//oxidoreductase activity	NA	NA	XP_008456687.1//PREDICTED: uncharacterized oxidoreductase At4g09670 [Cucumis melo]
Cp4.1LG01g10500	NA	GO:0003723//RNA binding;GO:0008270//zinc ion binding	NA	K12896//splicing factor, arginine/serine-rich 7	XP_008445803.1//PREDICTED: serine/arginine-rich splicing factor RS2Z32-like isoform X1 [Cucumis melo];XP_022139066.1//serine/arginine-rich splicing factor RS2Z32-like isoform X1 [Momordica charantia];XP_022139069.1//serine/arginine-rich splicing factor RS2Z32-like isoform X2 [Momordica charantia];XP_008445810.1//PREDICTED: serine/arginine-rich splicing factor RS2Z33-like isoform X3 [Cucumis melo]…
Cp4.1LG15g02320	NA	GO:0003723//RNA binding	NA	K12891//splicing factor, arginine/serine-rich 2	XP_008455209.1//PREDICTED: serine/arginine-rich splicing factor SC35 [Cucumis melo];XP_017970965.1//PREDICTED: serine/arginine-rich splicing factor SC35 isoform X2 [Theobroma cacao];XP_022141921.1//serine/arginine-rich splicing factor SC35 [Momordica charantia]
Cp4.1LG10g00930	GO:0030529//intracellular ribonucleoprotein complex;GO:0019013//viral nucleocapsid	GO:0030619//U1 snRNA binding	NA	K11093//U1 small nuclear ribonucleoprotein 70kDa	XP_022132461.1//U1 small nuclear ribonucleoprotein 70 kDa [Momordica charantia]
Cp4.1LG01g11740	GO:0016021//integral component of membrane	NA	GO:0006810//transport	K20359//PRA1 family protein 1	XP_008456893.1//PREDICTED: PRA1 family protein B1 [Cucumis melo]
Cp4.1LG17g10120	NA	NA	NA	K16573//gamma-tubulin complex component 6	XP_022157611.1//protein trichome birefringence-like 26 [Momordica charantia]
Cp4.1LG18g05830	NA	GO:0003743//translation initiation factor activity;GO:0003723//RNA binding	NA	K03260//translation initiation factor 4G	XP_008443845.1//PREDICTED: eukaryotic translation initiation factor [Cucumis melo]
Cp4.1LG12g00740	GO:0005956//protein kinase CK2 complex	GO:0016301//kinase activity;GO:0019887//protein kinase regulator activity	NA	K03115//casein kinase II subunit beta	XP_004138933.1//PREDICTED: putative casein kinase II subunit beta-4 [Cucumis sativus]
Cp4.1LG01g00600	GO:0005634//nucleus;GO:0005737//cytoplasm	GO:0046872//metal ion binding;GO:0005524//ATP binding;GO:0004747//ribokinase activity	GO:0019303//D-ribose catabolic process	K00852//ribokinase [EC:2.7.1.15]	XP_008451773.1//PREDICTED: ribokinase [Cucumis melo];XP_018848560.1//PREDICTED: uncharacterized protein LOC109011716 [Juglans regia]
Cp4.1LG02g00320	GO:0005622//intracellular;GO:0016021//integral component of membrane	GO:0005484//SNAP receptor activity	GO:0006886//intracellular protein transport	K08506//syntaxin of plants SYP7	XP_022145692.1//syntaxin-71 [Momordica charantia]
Cp4.1LG10g09640	NA	NA	NA	NA	XP_004134750.1//PREDICTED: cysteine-rich PDZ-binding protein [Cucumis sativus]
Cp4.1LG15g01670	NA	GO:0016301//kinase activity	NA	K06685//MOB kinase activator 1	XP_004144406.1//PREDICTED: MOB kinase activator-like 1 isoform X2 [Cucumis sativus];XP_011651689.1//PREDICTED: MOB kinase activator-like 1 isoform X1 [Cucumis sativus]
Cp4.1LG20g05990	NA	GO:0005525//GTP binding;GO:0003924//GTPase activity	NA	K07889//Ras-related protein Rab-5C;K07887//Ras-related protein Rab-5A	XP_008459092.1//PREDICTED: ras-related protein RABF2b [Cucumis melo]
Cp4.1LG05g15520	NA	GO:0004553//hydrolase activity, hydrolyzing O-glycosyl compounds;GO:0030246//carbohydrate binding	GO:0005975//carbohydrate metabolic process	K05546//alpha 1,3-glucosidase [EC:3.2.1.84]	XP_022157751.1//probable glucan 1,3-alpha-glucosidase [Momordica charantia]
Cp4.1LG12g04920	GO:0005634//nucleus	GO:0003723//RNA binding	GO:0006397//mRNA processing	K12837//splicing factor U2AF 65 kDa subunit	KGN45923.1//hypothetical protein Csa_6G022350 [Cucumis sativus];XP_022150450.1//splicing factor U2af large subunit B-like isoform X4 [Momordica charantia];XP_022150448.1//splicing factor U2af large subunit B-like isoform X3 [Momordica charantia];XP_008445604.2//PREDICTED: splicing factor U2af large subunit B-like isoform X11 [Cucumis melo]
Cp4.1LG07g08710	GO:0046540//U4/U6 x U5 tri-snRNP complex	GO:0003723//RNA binding;GO:0008270//zinc ion binding;GO:0003676//nucleic acid binding	GO:0000398//mRNA splicing, via spliceosome	K12848//U4/U6.U5 tri-snRNP component SNU23	XP_011648855.1//PREDICTED: zinc finger matrin-type protein 2 [Cucumis sativus]
Cp4.1LG02g05620	GO:0016021//integral component of membrane	NA	NA	NA	XP_008452824.1//PREDICTED: ER membrane protein complex subunit 4 [Cucumis melo]
Cp4.1LG15g03030	NA	GO:0005525//GTP binding;GO:0003924//GTPase activity	NA	K07874//Ras-related protein Rab-1A	XP_022159480.1//ras-related protein RABD2c [Momordica charantia]
Cp4.1LG14g02670	GO:0005737//cytoplasm	GO:0005525//GTP binding;GO:0008017//microtubule binding;GO:0003924//GTPase activity	GO:0000266//mitochondrial fission	K01528//dynamin GTPase [EC:3.6.5.5]	XP_017973184.1//PREDICTED: dynamin-related protein 5A isoform X2 [Theobroma cacao]
Cp4.1LG02g01250	NA	GO:0046983//protein dimerization activity	NA	K07560//D-tyrosyl-tRNA(Tyr) deacylase [EC:3.1.-.-];K03521//electron transfer flavoprotein beta subunit;K13422//transcription factor MYC2	XP_008454561.1//PREDICTED: transcription factor ILR3-like [Cucumis melo]
Cp4.1LG08g13220	GO:0016020//membrane;GO:0005622//intracellular	GO:0005525//GTP binding;GO:0003924//GTPase activity	GO:0007264//small GTPase mediated signal transduction	K04392//Ras-related C3 botulinum toxin substrate 1	XP_007202540.1//rac-like GTP-binding protein ARAC1 [Prunus persica]
Cp4.1LG13g05340	GO:0016282//eukaryotic 43S preinitiation complex;GO:0033290//eukaryotic 48S preinitiation complex;GO:0005852//eukaryotic translation initiation factor 3 complex	GO:0003743//translation initiation factor activity	GO:0006446//regulation of translational initiation;GO:0001731//formation of translation preinitiation complex	K03245//translation initiation factor 3 subunit J	XP_022141435.1//eukaryotic translation initiation factor 3 subunit J-like [Momordica charantia]
Cp4.1LG01g22050	NA	GO:0003899//DNA-directed 5'-3' RNA polymerase activity;GO:0000166//nucleotide binding	GO:0006351//transcription, DNA-templated	K03012//DNA-directed RNA polymerase II subunit RPB4	OTF94393.1//putative DNA-directed RNA polymerase II subunit rpb4 [Helianthus annuus];XP_022133507.1//DNA-directed RNA polymerase II subunit 4 [Momordica charantia]
Cp4.1LG04g14760	NA	NA	NA	K22069//LYR motif-containing protein 4	XP_022134602.1//LYR motif-containing protein 4-like [Momordica charantia]
Cp4.1LG03g02390	NA	NA	NA	NA	XP_008442563.1//PREDICTED: uncharacterized protein LOC103486398 [Cucumis melo]
Cp4.1LG04g03340	GO:0005739//mitochondrion	GO:0046872//metal ion binding;GO:0051539//4 iron, 4 sulfur cluster binding;GO:0016992//lipoate synthase activity	GO:0009249//protein lipoylation	K03644//lipoyl synthase [EC:2.8.1.8]	XP_016901725.1//PREDICTED: lipoyl synthase 2, mitochondrial isoform X1 [Cucumis melo]
Cp4.1LG00g12040	NA	GO:0003682//chromatin binding	GO:0045892//negative regulation of transcription, DNA-templated;GO:0007219//Notch signaling pathway	K13172//serine/arginine repetitive matrix protein 2	XP_008443230.1//PREDICTED: NF-kappa-B-activating protein [Cucumis melo]
Cp4.1LG06g09550	GO:0005634//nucleus	GO:0003723//RNA binding	GO:0006397//mRNA processing	K14948//polypyrimidine tract-binding protein 2	ACI43571.1//RBP50 [Cucurbita maxima]
Cp4.1LG18g00500	NA	GO:0004842//ubiquitin-protein transferase activity	NA	NA	XP_008450612.1//PREDICTED: uncharacterized protein LOC103492151 [Cucumis melo]
Cp4.1LG03g06490	NA	GO:0003987//acetate-CoA ligase activity;GO:0016208//AMP binding	GO:0019427//acetyl-CoA biosynthetic process from acetate	K01895//acetyl-CoA synthetase [EC:6.2.1.1]	XP_008449961.1//PREDICTED: acetyl-coenzyme A synthetase, chloroplastic/glyoxysomal isoform X1 [Cucumis melo]
Cp4.1LG14g03240	NA	GO:0003723//RNA binding	NA	K13126//polyadenylate-binding protein;K12831//splicing factor 3B subunit 4	XP_004137250.1//PREDICTED: polyadenylate-binding protein-interacting protein 9 [Cucumis sativus]
Cp4.1LG16g02660	GO:0030126//COPI vesicle coat;GO:0000139//Golgi membrane	GO:0005198//structural molecule activity	GO:0006886//intracellular protein transport;GO:0016192//vesicle-mediated transport	K05236//coatomer subunit alpha	XP_008460997.1//PREDICTED: coatomer subunit alpha-1-like [Cucumis melo];XP_022146186.1//coatomer subunit alpha-1-like [Momordica charantia]
Cp4.1LG13g11620	GO:0016021//integral component of membrane	NA	NA	K15692//E3 ubiquitin-protein ligase RNF13 [EC:2.3.2.27]	XP_008441229.1//PREDICTED: receptor homology region, transmembrane domain- and RING domain-containing protein 2-like isoform X2 [Cucumis melo];XP_022152490.1//receptor homology region, transmembrane domain- and RING domain-containing protein 2-like [Momordica charantia]
Cp4.1LG04g16300	NA	GO:0016757//transferase activity, transferring glycosyl groups	GO:0006486//protein glycosylation	K20870//putative beta-1,4-xylosyltransferase IRX10 [EC:2.4.2.-]	XP_008464358.1//PREDICTED: probable beta-1,4-xylosyltransferase IRX10L isoform X1 [Cucumis melo]
Cp4.1LG02g08980	NA	GO:0003743//translation initiation factor activity;GO:0005525//GTP binding;GO:0003924//GTPase activity	NA	K03243//translation initiation factor 5B	XP_011659144.1//PREDICTED: eukaryotic translation initiation factor 5B [Cucumis sativus];XP_022158541.1//eukaryotic translation initiation factor 5B-like [Momordica charantia]
Cp4.1LG01g07060	NA	GO:0005524//ATP binding	NA	K10688//ubiquitin-conjugating enzyme E2 W [EC:2.3.2.25];K20726//transmembrane protein 222	XP_018824034.1//PREDICTED: protein RTE1-HOMOLOG isoform X1 [Juglans regia];XP_022136917.1//probable ubiquitin-conjugating enzyme E2 16 [Momordica charantia]
Cp4.1LG15g06390	NA	NA	NA	K04523//ubiquilin	XP_008447852.1//PREDICTED: ubiquitin domain-containing protein DSK2a-like isoform X2 [Cucumis melo]
Cp4.1LG04g09510	NA	GO:0016301//kinase activity	NA	K13137//serine-threonine kinase receptor-associated protein	XP_008464982.1//PREDICTED: serine-threonine kinase receptor-associated protein-like [Cucumis melo];XP_007202311.1//serine-threonine kinase receptor-associated protein [Prunus persica]
Cp4.1LG00g07900	GO:0005623//cell	GO:0050661//NADP binding;GO:0009055//electron transfer activity;GO:0050660//flavin adenine dinucleotide binding;GO:0004362//glutathione-disulfide reductase activity	GO:0006749//glutathione metabolic process;GO:0045454//cell redox homeostasis	K00383//glutathione reductase (NADPH) [EC:1.8.1.7]	XP_008438375.1//PREDICTED: glutathione reductase, cytosolic [Cucumis melo]
Cp4.1LG13g07470	GO:0005622//intracellular	NA	GO:0006886//intracellular protein transport	K15296//alpha-soluble NSF attachment protein	XP_022134286.1//alpha-soluble NSF attachment protein 2 [Momordica charantia]
Cp4.1LG19g03620	GO:0089701//U2AF	GO:0003723//RNA binding;GO:0046872//metal ion binding	GO:0000398//mRNA splicing, via spliceosome	K12836//splicing factor U2AF 35 kDa subunit	XP_008462532.1//PREDICTED: splicing factor U2af small subunit B-like [Cucumis melo]
Cp4.1LG09g02600	NA	NA	NA	K18749//protein LSM14	XP_008446539.1//PREDICTED: protein decapping 5 [Cucumis melo]
Cp4.1LG18g03510	NA	NA	NA	NA	XP_004144004.1//PREDICTED: translation machinery-associated protein 22 [Cucumis sativus]
Cp4.1LG14g01170	NA	GO:0046872//metal ion binding;GO:0005524//ATP binding;GO:0051082//unfolded protein binding;GO:0031072//heat shock protein binding	GO:0006457//protein folding;GO:0009408//response to heat	K03686//molecular chaperone DnaJ	XP_004137194.1//PREDICTED: dnaJ homolog 1, mitochondrial isoform X1 [Cucumis sativus]
Cp4.1LG09g05390	GO:0016021//integral component of membrane	NA	NA	NA	XP_022151801.1//uncharacterized protein At1g04910 [Momordica charantia]
Cp4.1LG02g11060	NA	GO:0005525//GTP binding;GO:0003924//GTPase activity	NA	K01528//dynamin GTPase [EC:3.6.5.5]	XP_004141527.1//PREDICTED: dynamin-2A isoform X1 [Cucumis sativus]
Cp4.1LG04g07410	GO:0016021//integral component of membrane	GO:0046873//metal ion transmembrane transporter activity	NA	K16075//magnesium transporter	XP_022148792.1//magnesium transporter MRS2-3 [Momordica charantia]
Cp4.1LG01g02830	GO:0016021//integral component of membrane	NA	NA	K17046//protein DEK;K14572//midasin	XP_022149231.1//uncharacterized protein DDB_G0290685 [Momordica charantia]
Cp4.1LG00g04850	NA	GO:0030246//carbohydrate binding;GO:0004565//beta-galactosidase activity	GO:0005975//carbohydrate metabolic process	K12309//beta-galactosidase [EC:3.2.1.23]	XP_022156948.1//beta-galactosidase 8 [Momordica charantia];XP_018844041.1//PREDICTED: beta-galactosidase 9 [Juglans regia]
Cp4.1LG01g23360	NA	GO:0005524//ATP binding;GO:0004672//protein kinase activity	NA	K08835//serine/threonine-protein kinase OSR1/STK39 [EC:2.7.11.1]	KDO66133.1//hypothetical protein CISIN_1g005455mg [Citrus sinensis];XP_008458765.1//PREDICTED: serine/threonine-protein kinase fray2 isoform X1 [Cucumis melo]
Cp4.1LG02g09490	NA	GO:0016491//oxidoreductase activity	NA	K11147//dehydrogenase/reductase SDR family member 4 [EC:1.1.-.-]	XP_008458979.1//PREDICTED: tropinone reductase-like 3 [Cucumis melo]
Cp4.1LG19g04220	GO:0016021//integral component of membrane	NA	NA	NA	XP_008447343.1//PREDICTED: protein GPR107 [Cucumis melo]
Cp4.1LG17g03020	GO:0005956//protein kinase CK2 complex	GO:0016301//kinase activity;GO:0019887//protein kinase regulator activity	NA	K03115//casein kinase II subunit beta	XP_004138933.1//PREDICTED: putative casein kinase II subunit beta-4 [Cucumis sativus]
Cp4.1LG05g00280	NA	GO:0003950//NAD+ ADP-ribosyltransferase activity	NA	NA	XP_022159740.1//inactive poly [ADP-ribose] polymerase RCD1-like isoform X1 [Momordica charantia]
Cp4.1LG05g15320	GO:0005634//nucleus	NA	GO:0016925//protein sumoylation	K12160//small ubiquitin-related modifier	XP_004150752.1//PREDICTED: small ubiquitin-related modifier 1 [Cucumis sativus]
Cp4.1LG00g03970	NA	NA	NA	K03686//molecular chaperone DnaJ;K09510//DnaJ homolog subfamily B member 4;K09530//DnaJ homolog subfamily C member 10;K09503//DnaJ homolog subfamily A member 2;K09529//DnaJ homolog subfamily C member 9	XP_022141392.1//chaperone protein dnaJ 10-like [Momordica charantia];XP_008453046.1//PREDICTED: chaperone protein dnaJ 10 isoform X2 [Cucumis melo]
Cp4.1LG13g04440	GO:0005634//nucleus;GO:0019774//proteasome core complex, beta-subunit complex;GO:0005737//cytoplasm	GO:0004298//threonine-type endopeptidase activity	GO:0043161//proteasome-mediated ubiquitin-dependent protein catabolic process	K02735//20S proteasome subunit beta 3 [EC:3.4.25.1]	XP_022141537.1//proteasome subunit beta type-3-A [Momordica charantia]
Cp4.1LG13g08930	NA	GO:0005524//ATP binding;GO:0004672//protein kinase activity	NA	K08835//serine/threonine-protein kinase OSR1/STK39 [EC:2.7.11.1]	XP_004142803.1//PREDICTED: serine/threonine-protein kinase fray2 isoform X1 [Cucumis sativus]
Cp4.1LG07g03810	GO:0005674//transcription factor TFIIF complex	GO:0003743//translation initiation factor activity	GO:0006367//transcription initiation from RNA polymerase II promoter	K03139//transcription initiation factor TFIIF subunit beta [EC:3.6.4.12]	XP_022144312.1//transcription initiation factor IIF subunit beta [Momordica charantia]
Cp4.1LG19g08520	GO:0016021//integral component of membrane	GO:0016705//oxidoreductase activity, acting on paired donors, with incorporation or reduction of molecular oxygen;GO:0005506//iron ion binding;GO:0031418//L-ascorbic acid binding	NA	K00472//prolyl 4-hydroxylase [EC:1.14.11.2]	XP_008440878.1//PREDICTED: probable prolyl 4-hydroxylase 10 [Cucumis melo]
Cp4.1LG02g10960	NA	GO:0003723//RNA binding	NA	K13210//far upstream element-binding protein	XP_004141539.1//PREDICTED: far upstream element-binding protein 1 [Cucumis sativus];XP_022141764.1//far upstream element-binding protein 2 [Momordica charantia]
Cp4.1LG02g03280	NA	GO:0002161//aminoacyl-tRNA editing activity;GO:0004812//aminoacyl-tRNA ligase activity	NA	K10706//senataxin [EC:3.6.4.-]	KGN54578.1//hypothetical protein Csa_4G370560 [Cucumis sativus]
Cp4.1LG03g11930	GO:0005623//cell	GO:0009055//electron transfer activity;GO:0004148//dihydrolipoyl dehydrogenase activity;GO:0050660//flavin adenine dinucleotide binding	GO:0045454//cell redox homeostasis	K00382//dihydrolipoamide dehydrogenase [EC:1.8.1.4]	XP_008438975.1//PREDICTED: leghemoglobin reductase [Cucumis melo]
Cp4.1LG17g10230	NA	NA	NA	K04733//interleukin-1 receptor-associated kinase 4 [EC:2.7.11.1];K08770//ubiquitin C	XP_004140590.1//PREDICTED: protein SDE2 homolog [Cucumis sativus]
Cp4.1LG14g09190	GO:0005622//intracellular	GO:0004843//thiol-dependent ubiquitin-specific protease activity	GO:0006511//ubiquitin-dependent protein catabolic process	K05609//ubiquitin carboxyl-terminal hydrolase L3 [EC:3.4.19.12]	KGN55837.1//hypothetical protein Csa_3G017310 [Cucumis sativus]
Cp4.1LG17g04530	GO:0016021//integral component of membrane	GO:0005524//ATP binding;GO:0005388//calcium-transporting ATPase activity;GO:0005516//calmodulin binding	NA	K01537//Ca2+-transporting ATPase [EC:3.6.3.8]	XP_008462219.1//PREDICTED: calcium-transporting ATPase 9, plasma membrane-type [Cucumis melo]
Cp4.1LG12g01570	NA	GO:0004252//serine-type endopeptidase activity	NA	K01303//acylaminoacyl-peptidase [EC:3.4.19.1]	XP_011649169.1//PREDICTED: acylamino-acid-releasing enzyme [Cucumis sativus]
Cp4.1LG12g03550	NA	GO:0046872//metal ion binding	NA	K11339//mortality factor 4-like protein 1;K09493//T-complex protein 1 subunit alpha;K01081//5'-nucleotidase [EC:3.1.3.5]	XP_004138516.1//PREDICTED: 5'-nucleotidase domain-containing protein 4 [Cucumis sativus]
Cp4.1LG01g00950	NA	GO:0003723//RNA binding	NA	K13126//polyadenylate-binding protein;K12831//splicing factor 3B subunit 4;K13165//splicing factor, arginine/serine-rich 12	XP_022142940.1//polyadenylate-binding protein-interacting protein 9 [Momordica charantia]
Cp4.1LG16g00990	GO:0030014//CCR4-NOT complex	NA	NA	NA	XP_008460852.1//PREDICTED: CCR4-NOT transcription complex subunit 11 isoform X1 [Cucumis melo];KGN62223.1//hypothetical protein Csa_2G336700 [Cucumis sativus]
Cp4.1LG11g05480	NA	NA	NA	K09613//COP9 signalosome complex subunit 5 [EC:3.4.-.-]	XP_008445090.1//PREDICTED: COP9 signalosome complex subunit 5b-like [Cucumis melo]
Cp4.1LG02g01200	GO:0005783//endoplasmic reticulum;GO:0005794//Golgi apparatus;GO:0030008//TRAPP complex	NA	GO:0048193//Golgi vesicle transport	K20302//trafficking protein particle complex subunit 3	XP_022139368.1//trafficking protein particle complex subunit 3 [Momordica charantia]
Cp4.1LG01g16260	GO:0016021//integral component of membrane	NA	NA	NA	XP_011655556.1//PREDICTED: uncharacterized protein LOC105435556 [Cucumis sativus];XP_016900171.1//PREDICTED: uncharacterized protein LOC103488878 [Cucumis melo]
Cp4.1LG05g09860	GO:0016021//integral component of membrane	GO:0008641//ubiquitin-like modifier activating enzyme activity;GO:0005524//ATP binding	GO:0006464//cellular protein modification process	K03178//ubiquitin-activating enzyme E1 [EC:6.2.1.45]	XP_022148490.1//ubiquitin-activating enzyme E1 1 [Momordica charantia];XP_006425139.1//hypothetical protein CICLE_v10027704mg [Citrus clementina]
Cp4.1LG10g10070	NA	GO:0016787//hydrolase activity	NA	K06130//lysophospholipase II [EC:3.1.1.5]	XP_004134789.1//PREDICTED: acyl-protein thioesterase 1-like [Cucumis sativus]
Cp4.1LG10g11640	NA	NA	NA	K10999//cellulose synthase A [EC:2.4.1.12]	XP_022152213.1//cellulose synthase A catalytic subunit 3 [UDP-forming]-like [Momordica charantia]
Cp4.1LG18g08260	NA	GO:0016491//oxidoreductase activity;GO:0008802//betaine-aldehyde dehydrogenase activity	NA	K00130//betaine-aldehyde dehydrogenase [EC:1.2.1.8]	XP_004138132.1//PREDICTED: betaine aldehyde dehydrogenase 1, chloroplastic [Cucumis sativus]
Cp4.1LG14g02760	NA	GO:0003676//nucleic acid binding	NA	NA	KDP39739.1//hypothetical protein JCGZ_02759 [Jatropha curcas];ONK58886.1//uncharacterized protein A4U43_C08F740 [Asparagus officinalis]
Cp4.1LG13g08340	GO:0005634//nucleus	NA	GO:0006334//nucleosome assembly	K11290//template-activating factor I	XP_022134471.1//NAP1-related protein 2-like [Momordica charantia]
Cp4.1LG03g03740	NA	NA	NA	K08266//target of rapamycin complex subunit LST8	XP_004136587.1//PREDICTED: protein LST8 homolog [Cucumis sativus]
Cp4.1LG13g03760	GO:0016021//integral component of membrane	NA	GO:0055085//transmembrane transport	K07088//uncharacterized protein	XP_022152345.1//protein PIN-LIKES 2-like [Momordica charantia]
Cp4.1LG14g10240	NA	NA	NA	NA	XP_008448563.1//PREDICTED: uncharacterized protein LOC103490705 isoform X1 [Cucumis melo]
Cp4.1LG17g08530	NA	GO:0046872//metal ion binding;GO:0004722//protein serine/threonine phosphatase activity	NA	K17499//protein phosphatase 1G [EC:3.1.3.16]	XP_011659496.1//PREDICTED: probable protein phosphatase 2C 60 [Cucumis sativus]
Cp4.1LG07g00110	GO:0005622//intracellular	GO:0005525//GTP binding	GO:0007264//small GTPase mediated signal transduction	K07937//ADP-ribosylation factor 1	OTF88148.1//putative small GTPase superfamily, Rab type [Helianthus annuus];KVI02559.1//Small GTPase superfamily, ARF/SAR type [Cynara cardunculus var. scolymus]
Cp4.1LG05g01870	GO:0005956//protein kinase CK2 complex	GO:0016301//kinase activity;GO:0019887//protein kinase regulator activity	NA	K03115//casein kinase II subunit beta	XP_008465905.1//PREDICTED: casein kinase II subunit beta-like isoform X1 [Cucumis melo];XP_008465906.1//PREDICTED: casein kinase II subunit beta-like isoform X2 [Cucumis melo]
Cp4.1LG06g07780	NA	GO:0046872//metal ion binding;GO:0008270//zinc ion binding;GO:0003676//nucleic acid binding	GO:0042256//mature ribosome assembly	K14574//ribosome maturation protein SDO1	XP_008466694.1//PREDICTED: ribosome maturation protein SBDS [Cucumis melo]
Cp4.1LG06g00740	GO:0005623//cell;GO:0016021//integral component of membrane	GO:0005524//ATP binding;GO:0008565//protein transporter activity;GO:0004396//hexokinase activity;GO:0005536//glucose binding	GO:0001678//cellular glucose homeostasis;GO:0006096//glycolytic process	K00844//hexokinase [EC:2.7.1.1];K11827//AP-2 complex subunit sigma-1	XP_008466486.1//PREDICTED: AP-2 complex subunit sigma [Cucumis melo];OMO87410.1//Hexokinase [Corchorus capsularis]
Cp4.1LG16g04600	GO:0016021//integral component of membrane	NA	NA	NA	XP_008455836.1//PREDICTED: peroxisome biogenesis protein 22 [Cucumis melo]
Cp4.1LG01g21140	GO:0016021//integral component of membrane	NA	GO:0006810//transport	K15111//solute carrier family 25 (mitochondrial S-adenosylmethionine transporter), member 26	XP_008441537.1//PREDICTED: protein MITOFERRINLIKE 1, chloroplastic [Cucumis melo]
Cp4.1LG01g24510	NA	GO:0005525//GTP binding;GO:0003924//GTPase activity	NA	K07889//Ras-related protein Rab-5C	XP_008456515.1//PREDICTED: ras-related protein RABF1 [Cucumis melo]
Cp4.1LG20g08420	NA	NA	NA	K20174//oxysterol-binding protein-related protein 1/2	XP_008457468.1//PREDICTED: oxysterol-binding protein-related protein 3C [Cucumis melo]
Cp4.1LG01g22700	GO:0005829//cytosol;GO:0005794//Golgi apparatus;GO:0031201//SNARE complex;GO:0031902//late endosome membrane;GO:0016021//integral component of membrane;GO:0005789//endoplasmic reticulum membrane;GO:0012507//ER to Golgi transport vesicle membrane	GO:0000149//SNARE binding;GO:0005484//SNAP receptor activity	GO:0006896//Golgi to vacuole transport;GO:0042147//retrograde transport, endosome to Golgi;GO:0006891//intra-Golgi vesicle-mediated transport;GO:0016192//vesicle-mediated transport;GO:0006886//intracellular protein transport;GO:0006623//protein targeting to vacuole;GO:0048280//vesicle fusion with Golgi apparatus;GO:0006888//ER to Golgi vesicle-mediated transport	K08493//vesicle transport through interaction with t-SNAREs 1	XP_022133900.1//vesicle transport v-SNARE 13-like isoform X2 [Momordica charantia]
Cp4.1LG04g00160	GO:0005737//cytoplasm	GO:0005524//ATP binding;GO:0004818//glutamate-tRNA ligase activity	GO:0006424//glutamyl-tRNA aminoacylation	K01885//glutamyl-tRNA synthetase [EC:6.1.1.17]	XP_022157609.1//glutamate--tRNA ligase, cytoplasmic [Momordica charantia]
Cp4.1LG00g06550	NA	GO:0005524//ATP binding;GO:0016887//ATPase activity	NA	K06185//ATP-binding cassette, subfamily F, member 2	KGN46867.1//hypothetical protein Csa_6G147600 [Cucumis sativus]
Cp4.1LG08g05680	NA	NA	NA	K12471//epsin	XP_008453940.1//PREDICTED: clathrin interactor EPSIN 2 isoform X2 [Cucumis melo]
Cp4.1LG03g14950	NA	GO:0003723//RNA binding	NA	K13201//nucleolysin TIA-1/TIAR	XP_008460320.1//PREDICTED: oligouridylate-binding protein 1B-like [Cucumis melo]
Cp4.1LG10g09090	GO:0005634//nucleus	NA	GO:0000160//phosphorelay signal transduction system	K12129//pseudo-response regulator 7	XP_008447246.1//PREDICTED: two-component response regulator-like APRR7 [Cucumis melo]
Cp4.1LG01g24460	NA	GO:0016868//intramolecular transferase activity, phosphotransferases	GO:0005975//carbohydrate metabolic process	K12613//mRNA-decapping enzyme subunit 2 [EC:3.6.1.62]	XP_011657493.1//PREDICTED: probable phosphoglucomutase-2 isoform X2 [Cucumis sativus];XP_008456482.1//PREDICTED: phosphoglucomutase isoform X2 [Cucumis melo];XP_008456481.1//PREDICTED: phosphoglucomutase isoform X1 [Cucumis melo]
Cp4.1LG12g00440	NA	NA	NA	K17292//tubulin-specific chaperone A	XP_004153015.1//PREDICTED: uncharacterized protein LOC101204096 [Cucumis sativus]
Cp4.1LG01g07370	NA	NA	NA	K14399//polyribonucleotide 5'-hydroxyl-kinase [EC:2.7.1.78];K19996//phosphatidylinositol transfer protein SFH5;K00133//aspartate-semialdehyde dehydrogenase [EC:1.2.1.11]	XP_021595318.1//phosphatidylinositol/phosphatidylcholine transfer protein SFH6-like isoform X3 [Manihot esculenta];XP_004142263.1//PREDICTED: SEC14 cytosolic factor isoform X2 [Cucumis sativus]
Cp4.1LG12g04460	NA	NA	NA	K12180//COP9 signalosome complex subunit 7	XP_022157038.1//COP9 signalosome complex subunit 7 isoform X5 [Momordica charantia];XP_011656839.1//PREDICTED: COP9 signalosome complex subunit 7 isoform X2 [Cucumis sativus];XP_004140517.1//PREDICTED: COP9 signalosome complex subunit 7 isoform X1 [Cucumis sativus]
Cp4.1LG17g04120	GO:0019773//proteasome core complex, alpha-subunit complex;GO:0005634//nucleus;GO:0005737//cytoplasm	GO:0004298//threonine-type endopeptidase activity	GO:0006511//ubiquitin-dependent protein catabolic process	K02730//20S proteasome subunit alpha 1 [EC:3.4.25.1]	XP_022151687.1//proteasome subunit alpha type-6-like [Momordica charantia]
Cp4.1LG05g01730	GO:0005681//spliceosomal complex;GO:0005688//U6 snRNP;GO:0000932//P-body;GO:0046540//U4/U6 x U5 tri-snRNP complex	GO:0003723//RNA binding	GO:0000398//mRNA splicing, via spliceosome	K12621//U6 snRNA-associated Sm-like protein LSm2	XP_008461281.1//PREDICTED: sm-like protein LSM2 [Cucumis melo]
Cp4.1LG03g05600	GO:0005737//cytoplasm	GO:0046872//metal ion binding;GO:0070006//metalloaminopeptidase activity	GO:0070084//protein initiator methionine removal	K01265//methionyl aminopeptidase [EC:3.4.11.18]	XP_011651213.1//PREDICTED: methionine aminopeptidase 2B-like isoform X1 [Cucumis sativus];XP_016902066.1//PREDICTED: methionine aminopeptidase 2B-like isoform X1 [Cucumis melo]
Cp4.1LG06g00290	NA	GO:0003824//catalytic activity;GO:0016874//ligase activity	GO:0008218//bioluminescence;GO:0008152//metabolic process	K10526//OPC-8:0 CoA ligase 1 [EC:6.2.1.-]	XP_008452936.1//PREDICTED: 4-coumarate--CoA ligase-like 5 [Cucumis melo];XP_004145532.1//PREDICTED: 4-coumarate--CoA ligase-like 5 [Cucumis sativus]
Cp4.1LG16g08500	GO:0016021//integral component of membrane	NA	NA	NA	XP_008449669.1//PREDICTED: reactive oxygen species modulator 1 [Cucumis melo]
Cp4.1LG02g00500	NA	NA	NA	K12741//heterogeneous nuclear ribonucleoprotein A1/A3	XP_022139573.1//heterogeneous nuclear ribonucleoprotein 1 [Momordica charantia]
Cp4.1LG02g15630	NA	NA	NA	K14005//protein transport protein SEC31	XP_004149729.1//PREDICTED: protein transport protein SEC31 homolog B [Cucumis sativus]
Cp4.1LG04g07990	GO:0005623//cell	GO:0015035//protein disulfide oxidoreductase activity	GO:0006662//glycerol ether metabolic process;GO:0045454//cell redox homeostasis	K03671//thioredoxin 1	XP_008454954.1//PREDICTED: thioredoxin M3, chloroplastic [Cucumis melo]
Cp4.1LG14g06960	NA	GO:0046872//metal ion binding;GO:0004222//metalloendopeptidase activity	NA	K01414//oligopeptidase A [EC:3.4.24.70]	XP_004137300.1//PREDICTED: probable cytosolic oligopeptidase A [Cucumis sativus];XP_008451681.1//PREDICTED: probable cytosolic oligopeptidase A [Cucumis melo]
Cp4.1LG02g08920	NA	NA	NA	NA	XP_022153722.1//ubiquitin carboxyl-terminal hydrolase MINDY-3 [Momordica charantia]
Cp4.1LG15g06540	NA	GO:0005524//ATP binding;GO:0004672//protein kinase activity;GO:0005509//calcium ion binding	NA	K13412//calcium-dependent protein kinase [EC:2.7.11.1]	OMO59104.1//hypothetical protein COLO4_34315 [Corchorus olitorius];AAL68972.1//calmodulin-like-domain protein kinase CPK2 [Cucurbita maxima]
Cp4.1LG07g08320	NA	GO:0046872//metal ion binding;GO:0004842//ubiquitin-protein transferase activity;GO:0016874//ligase activity	NA	K11968//ariadne-1 [EC:2.3.2.27]	XP_022144490.1//probable E3 ubiquitin-protein ligase ARI8 [Momordica charantia];XP_004138892.1//PREDICTED: probable E3 ubiquitin-protein ligase ARI8 isoform X1 [Cucumis sativus]
Cp4.1LG01g15140	NA	GO:0003723//RNA binding;GO:0008270//zinc ion binding	NA	K12896//splicing factor, arginine/serine-rich 7	XP_008221782.1//PREDICTED: serine/arginine-rich splicing factor RSZ21 isoform X1 [Prunus mume];XP_022151054.1//serine/arginine-rich splicing factor RSZ21 [Momordica charantia]
Cp4.1LG12g01230	GO:0030127//COPII vesicle coat	GO:0008270//zinc ion binding	GO:0006886//intracellular protein transport;GO:0006888//ER to Golgi vesicle-mediated transport	K14007//protein transport protein SEC24	XP_004147193.1//PREDICTED: protein transport protein Sec24-like At4g32640 [Cucumis sativus]
Cp4.1LG15g05390	NA	NA	GO:0007165//signal transduction	K04536//guanine nucleotide-binding protein G(I)/G(S)/G(T) subunit beta-1	XP_004150413.1//PREDICTED: guanine nucleotide-binding protein subunit beta-2 [Cucumis sativus]
Cp4.1LG17g09950	GO:0016021//integral component of membrane;GO:0000139//Golgi membrane	GO:0005351//sugar:proton symporter activity	NA	K15272//solute carrier family 35 (UDP-sugar transporter), member A1/2/3;K15273//solute carrier family 35 (probable UDP-sugar transporter), member A4	XP_004140872.1//PREDICTED: CMP-sialic acid transporter 2 [Cucumis sativus]
Cp4.1LG01g04740	NA	GO:0005525//GTP binding;GO:0003924//GTPase activity	NA	K07901//Ras-related protein Rab-8A	KGN50553.1//hypothetical protein Csa_5G182090 [Cucumis sativus]
Cp4.1LG13g03620	GO:0016021//integral component of membrane	NA	NA	K06268//serine/threonine-protein phosphatase 2B regulatory subunit;K11844//ubiquitin carboxyl-terminal hydrolase 16/45 [EC:3.4.19.12]	XP_008467120.1//PREDICTED: myosin-binding protein 2 isoform X2 [Cucumis melo]
Cp4.1LG08g03420	NA	NA	GO:0000398//mRNA splicing, via spliceosome	K12832//splicing factor 3B subunit 5	XP_015887858.1//PREDICTED: uncharacterized protein At4g14342 [Ziziphus jujuba];XP_016730178.1//PREDICTED: uncharacterized protein At4g14342-like [Gossypium hirsutum]
Cp4.1LG08g03480	NA	GO:0046983//protein dimerization activity	NA	K07560//D-tyrosyl-tRNA(Tyr) deacylase [EC:3.1.-.-];K03521//electron transfer flavoprotein beta subunit	XP_022147685.1//transcription factor bHLH104-like [Momordica charantia]
Cp4.1LG10g04230	GO:0089701//U2AF	GO:0003723//RNA binding;GO:0046872//metal ion binding	GO:0000398//mRNA splicing, via spliceosome	K12836//splicing factor U2AF 35 kDa subunit	XP_022143785.1//splicing factor U2af small subunit B-like [Momordica charantia]
Cp4.1LG02g04940	GO:0016021//integral component of membrane	NA	NA	K20283//golgin subfamily A member 4;K09291//nucleoprotein TPR;K10400//kinesin family member 15	XP_004136302.1//PREDICTED: uncharacterized protein LOC101216465 [Cucumis sativus]
Cp4.1LG02g13310	GO:0016021//integral component of membrane	GO:0016787//hydrolase activity;GO:0005524//ATP binding	NA	K01537//Ca2+-transporting ATPase [EC:3.6.3.8]	XP_008457516.1//PREDICTED: calcium-transporting ATPase 4, endoplasmic reticulum-type-like [Cucumis melo];OMO72694.1//Cation-transporting P-type ATPase [Corchorus capsularis]
Cp4.1LG10g09080	GO:0030126//COPI vesicle coat;GO:0000139//Golgi membrane	NA	GO:0006890//retrograde vesicle-mediated transport, Golgi to ER;GO:0015031//protein transport	K20471//coatomer subunit delta	XP_004137761.1//PREDICTED: coatomer subunit delta [Cucumis sativus]
Cp4.1LG05g02250	NA	NA	NA	NA	XP_022131261.1//uncharacterized protein LOC111004517 [Momordica charantia]
Cp4.1LG02g07290	NA	GO:0022843//voltage-gated cation channel activity	NA	NA	XP_008466586.1//PREDICTED: outer envelope pore protein 24, chloroplastic-like [Cucumis melo]
Cp4.1LG18g00920	NA	GO:0016757//transferase activity, transferring glycosyl groups	NA	K09667//protein O-GlcNAc transferase [EC:2.4.1.255]	XP_008443744.1//PREDICTED: probable UDP-N-acetylglucosamine--peptide N-acetylglucosaminyltransferase SEC [Cucumis melo]
Cp4.1LG17g07890	NA	GO:0008080//N-acetyltransferase activity	NA	K20791//N-alpha-acetyltransferase 10/11 [EC:2.3.1.255]	XP_010103276.1//N-alpha-acetyltransferase 11 [Morus notabilis]
Cp4.1LG02g13800	GO:0005634//nucleus	GO:0003746//translation elongation factor activity;GO:0008270//zinc ion binding	GO:0032786//positive regulation of DNA-templated transcription, elongation;GO:0006351//transcription, DNA-templated	K15171//transcription elongation factor SPT4	XP_008461561.1//PREDICTED: transcription elongation factor SPT4 homolog 2 [Cucumis melo]
Cp4.1LG04g11320	NA	GO:0016747//transferase activity, transferring acyl groups other than amino-acyl groups	GO:0006633//fatty acid biosynthetic process	K09458//3-oxoacyl-[acyl-carrier-protein] synthase II [EC:2.3.1.179]	XP_022147655.1//3-oxoacyl-[acyl-carrier-protein] synthase II, chloroplastic-like [Momordica charantia]
Cp4.1LG15g03350	GO:0005634//nucleus;GO:0030529//intracellular ribonucleoprotein complex;GO:0019013//viral nucleocapsid	GO:0003723//RNA binding	GO:0006396//RNA processing	K15191//La-related protein 7	XP_004139806.1//PREDICTED: la-related protein 6B isoform X1 [Cucumis sativus]
Cp4.1LG01g12790	NA	GO:0004721//phosphoprotein phosphatase activity	NA	K04382//serine/threonine-protein phosphatase 2A catalytic subunit [EC:3.1.3.16]	XP_008446281.1//PREDICTED: serine/threonine-protein phosphatase PP2A catalytic subunit-like [Cucumis melo]
Cp4.1LG08g07910	NA	NA	NA	K14324//histone deacetylase complex subunit SAP18	XP_022152730.1//histone deacetylase complex subunit SAP18-like [Momordica charantia]
Cp4.1LG02g06170	GO:0070552//BRISC complex;GO:0070531//BRCA1-A complex	NA	GO:0045739//positive regulation of DNA repair	K20776//BRISC and BRCA1-A complex member 1	XP_008452703.1//PREDICTED: BRISC and BRCA1-A complex member 1 [Cucumis melo]
Cp4.1LG07g05670	NA	GO:0004721//phosphoprotein phosphatase activity	NA	K04382//serine/threonine-protein phosphatase 2A catalytic subunit [EC:3.1.3.16]	XP_004146760.1//PREDICTED: serine/threonine-protein phosphatase PP2A catalytic subunit [Cucumis sativus]
Cp4.1LG19g10610	NA	GO:0016651//oxidoreductase activity, acting on NAD(P)H	GO:0022900//electron transport chain	K03937//NADH dehydrogenase (ubiquinone) Fe-S protein 4	XP_022132610.1//NADH dehydrogenase [ubiquinone] iron-sulfur protein 4, mitochondrial [Momordica charantia]
Cp4.1LG12g10520	NA	NA	NA	K17361//acyl-coenzyme A thioesterase 9 [EC:3.1.2.-]	XP_008447218.1//PREDICTED: acyl-coenzyme A thioesterase 9, mitochondrial [Cucumis melo]
Cp4.1LG13g06260	GO:0016021//integral component of membrane	NA	NA	K00430//peroxidase [EC:1.11.1.7];K12418//acyl-lipid (7-3)-desaturase (Delta-4 desaturase) [EC:1.14.19.31];K04710//ceramide synthetase [EC:2.3.1.24]	XP_008466001.1//PREDICTED: uncharacterized protein LOC103503562 [Cucumis melo];XP_008466022.1//PREDICTED: LAG1 longevity assurance homolog 3 [Cucumis melo];XP_022146411.1//LAG1 longevity assurance homolog 3-like [Momordica charantia]
Cp4.1LG03g00520	GO:0016021//integral component of membrane	GO:0004674//protein serine/threonine kinase activity;GO:0005524//ATP binding	NA	K00924//kinase [EC:2.7.1.-]	XP_004136513.1//PREDICTED: probable receptor protein kinase TMK1 [Cucumis sativus]
Cp4.1LG09g05990	GO:0015934//large ribosomal subunit;GO:0016021//integral component of membrane;GO:0005787//signal peptidase complex	GO:0008233//peptidase activity;GO:0003735//structural constituent of ribosome	GO:0006412//translation;GO:0006465//signal peptide processing	K12946//signal peptidase complex subunit 1 [EC:3.4.-.-]	XP_010105796.1//60S ribosomal protein L17-2 [Morus notabilis]
Cp4.1LG19g03250	GO:0000502//proteasome complex	NA	NA	K06700//proteasome inhibitor subunit 1 (PI31)	XP_008448539.1//PREDICTED: probable proteasome inhibitor [Cucumis melo]
Cp4.1LG00g06080	NA	GO:0005524//ATP binding;GO:0016887//ATPase activity	NA	K06185//ATP-binding cassette, subfamily F, member 2	KGN46867.1//hypothetical protein Csa_6G147600 [Cucumis sativus]
Cp4.1LG01g21460	GO:0016021//integral component of membrane	NA	NA	NA	XP_008456707.1//PREDICTED: uncharacterized protein LOC103496571 [Cucumis melo]
Cp4.1LG17g02680	GO:0000502//proteasome complex	GO:0030234//enzyme regulator activity	GO:0042176//regulation of protein catabolic process	K03033//26S proteasome regulatory subunit N3	XP_008460112.1//PREDICTED: probable 26S proteasome non-ATPase regulatory subunit 3 [Cucumis melo]
Cp4.1LG17g02050	GO:0016021//integral component of membrane	NA	NA	K11353//NADH dehydrogenase (ubiquinone) 1 alpha subcomplex subunit 13	XP_004147172.1//PREDICTED: NADH dehydrogenase [ubiquinone] 1 alpha subcomplex subunit 13-B [Cucumis sativus]
Cp4.1LG12g06250	NA	GO:0005524//ATP binding;GO:0004386//helicase activity;GO:0003676//nucleic acid binding	NA	K12820//pre-mRNA-splicing factor ATP-dependent RNA helicase DHX15/PRP43 [EC:3.6.4.13]	XP_022146947.1//probable pre-mRNA-splicing factor ATP-dependent RNA helicase DEAH2 isoform X1 [Momordica charantia]
Cp4.1LG03g14800	GO:0016021//integral component of membrane	NA	NA	K04554//ubiquitin-conjugating enzyme E2 J2 [EC:2.3.2.23]	XP_004144451.1//PREDICTED: ubiquitin-conjugating enzyme E2 34-like [Cucumis sativus]
Cp4.1LG10g06980	NA	GO:0003723//RNA binding	NA	K13091//RNA-binding protein 39	XP_004151849.1//PREDICTED: uncharacterized protein LOC101206093 [Cucumis sativus]
Cp4.1LG08g01490	GO:0005849//mRNA cleavage factor complex	GO:0003729//mRNA binding;GO:0016787//hydrolase activity	GO:0006378//mRNA polyadenylation	K14397//cleavage and polyadenylation specificity factor subunit 5	XP_022147484.1//pre-mRNA cleavage factor Im 25 kDa subunit 2 [Momordica charantia]
Cp4.1LG09g04860	NA	GO:0004721//phosphoprotein phosphatase activity	NA	K15498//serine/threonine-protein phosphatase 6 catalytic subunit [EC:3.1.3.16]	KDO77017.1//hypothetical protein CISIN_1g022085mg [Citrus sinensis];XP_004147100.1//PREDICTED: phytochrome-associated serine/threonine-protein phosphatase [Cucumis sativus]
Cp4.1LG14g02310	GO:0005634//nucleus;GO:0005673//transcription factor TFIIE complex	GO:0003743//translation initiation factor activity;GO:0003677//DNA binding	GO:0006355//regulation of transcription, DNA-templated;GO:0006367//transcription initiation from RNA polymerase II promoter	K03137//transcription initiation factor TFIIE subunit beta	XP_011653191.1//PREDICTED: general transcription factor IIE subunit 2-like [Cucumis sativus]
Cp4.1LG19g00860	NA	GO:0004674//protein serine/threonine kinase activity;GO:0005524//ATP binding	NA	K02208//cyclin-dependent kinase 8/11 [EC:2.7.11.22 2.7.11.23]	XP_022154914.1//cyclin-dependent kinase E-1 [Momordica charantia];XP_004144669.1//PREDICTED: cyclin-dependent kinase E-1 [Cucumis sativus]
Cp4.1LG02g08720	GO:0089701//U2AF	GO:0003723//RNA binding;GO:0046872//metal ion binding	GO:0000398//mRNA splicing, via spliceosome	K12836//splicing factor U2AF 35 kDa subunit	XP_022142994.1//splicing factor U2af small subunit B-like [Momordica charantia]
Cp4.1LG08g01980	NA	GO:0005509//calcium ion binding	NA	K15283//solute carrier family 35, member E1;K02967//small subunit ribosomal protein S2	XP_022146952.1//uncharacterized protein LOC111016024 [Momordica charantia]
Cp4.1LG06g07360	NA	NA	GO:0006950//response to stress	K18626//trichohyalin	XP_008454617.1//PREDICTED: uncharacterized protein LOC103494984 [Cucumis melo]
Cp4.1LG05g14100	NA	GO:0008168//methyltransferase activity	NA	K21806//protein N-lysine methyltransferase METTL21D [EC:2.1.1.-]	XP_004138601.1//PREDICTED: protein N-lysine methyltransferase METTL21A [Cucumis sativus]
Cp4.1LG05g01200	NA	GO:0004674//protein serine/threonine kinase activity;GO:0005524//ATP binding	NA	K08960//casein kinase 1, epsilon [EC:2.7.11.1];K08959//casein kinase 1, delta [EC:2.7.11.1]	XP_022155607.1//casein kinase 1-like protein 6 [Momordica charantia]
Cp4.1LG04g00560	GO:0016021//integral component of membrane	NA	NA	NA	XP_008450652.1//PREDICTED: protein YIPF1 homolog [Cucumis melo]
Cp4.1LG20g03910	NA	GO:0003729//mRNA binding	NA	NA	XP_004153855.1//PREDICTED: uncharacterized protein LOC101208164 [Cucumis sativus];XP_008441653.1//PREDICTED: uncharacterized protein LOC103485732 [Cucumis melo]
Cp4.1LG07g09120	GO:0016021//integral component of membrane;GO:0005737//cytoplasm	GO:0005524//ATP binding;GO:0004496//mevalonate kinase activity	GO:0016126//sterol biosynthetic process;GO:0019287//isopentenyl diphosphate biosynthetic process, mevalonate pathway	K00869//mevalonate kinase [EC:2.7.1.36]	XP_022150767.1//mevalonate kinase [Momordica charantia]
Cp4.1LG07g06430	GO:0016021//integral component of membrane;GO:0005789//endoplasmic reticulum membrane	NA	GO:0006810//transport	K20352//p24 family protein delta-1	XP_004143772.1//PREDICTED: transmembrane emp24 domain-containing protein p24delta9 [Cucumis sativus]
Cp4.1LG14g07660	GO:0030529//intracellular ribonucleoprotein complex;GO:0019013//viral nucleocapsid	GO:0003723//RNA binding	NA	K14411//RNA-binding protein Musashi	XP_008449083.1//PREDICTED: heterogeneous nuclear ribonucleoprotein 1 [Cucumis melo]
Cp4.1LG19g02860	GO:0016021//integral component of membrane	NA	NA	K14617//LMBR1 domain-containing protein 1	XP_008449896.1//PREDICTED: LIMR family protein At5g01460 [Cucumis melo]
Cp4.1LG06g01260	NA	GO:0016705//oxidoreductase activity, acting on paired donors, with incorporation or reduction of molecular oxygen;GO:0020037//heme binding;GO:0005506//iron ion binding;GO:0004497//monooxygenase activity;GO:0003824//catalytic activity	NA	K07428//cytochrome P450 family 4 subfamily X [EC:1.14.14.1];K17508//protein phosphatase PTC7 [EC:3.1.3.16];K15639//PHYB activation tagged suppressor 1 [EC:1.14.-.-];K20783//arabinosyltransferase [EC:2.4.2.-]	XP_008466600.1//PREDICTED: cytochrome P450 734A1-like [Cucumis melo];XP_008466602.1//PREDICTED: probable protein phosphatase 2C 55 isoform X2 [Cucumis melo]
Cp4.1LG02g15650	GO:0016021//integral component of membrane;GO:0005886//plasma membrane	GO:0003755//peptidyl-prolyl cis-trans isomerase activity;GO:0005516//calmodulin binding	GO:0048366//leaf development	K09571//FK506-binding protein 4/5 [EC:5.2.1.8];K09574//FK506-binding protein 8 [EC:5.2.1.8]	XP_022152647.1//peptidyl-prolyl cis-trans isomerase FKBP42 [Momordica charantia]
Cp4.1LG07g02360	GO:0072546//ER membrane protein complex	NA	NA	NA	XP_008445027.1//PREDICTED: ER membrane protein complex subunit 1 [Cucumis melo]
Cp4.1LG01g06670	NA	NA	NA	K19600//tubby-related protein 1	XP_008452072.1//PREDICTED: tubby-like F-box protein 5 [Cucumis melo]
Cp4.1LG14g02690	NA	NA	NA	NA	XP_022136543.1//uncharacterized protein LOC111008218 [Momordica charantia]
Cp4.1LG18g02830	NA	NA	NA	K01213//galacturan 1,4-alpha-galacturonidase [EC:3.2.1.67]	XP_022147538.1//uncharacterized protein LOC111016443 [Momordica charantia]
Cp4.1LG15g07110	NA	NA	NA	K07466//replication factor A1	XP_008455497.1//PREDICTED: uncharacterized protein At4g28440 [Cucumis melo]
Cp4.1LG01g02670	GO:0016021//integral component of membrane	GO:0005509//calcium ion binding	NA	K01859//chalcone isomerase [EC:5.5.1.6];K08065//nuclear transcription Y subunit beta	XP_022149168.1//vacuolar-sorting receptor 3-like [Momordica charantia]
Cp4.1LG07g06270	GO:0005622//intracellular	GO:0030276//clathrin binding	GO:0006623//protein targeting to vacuole	K12471//epsin	XP_008444502.1//PREDICTED: clathrin interactor EPSIN 1 [Cucumis melo]
Cp4.1LG10g10820	NA	NA	NA	K06184//ATP-binding cassette, subfamily F, member 1	XP_011653838.1//PREDICTED: ABC transporter F family member 4 [Cucumis sativus]
Cp4.1LG11g05540	GO:0005737//cytoplasm	GO:0003991//acetylglutamate kinase activity	GO:0006526//arginine biosynthetic process	K00930//acetylglutamate kinase [EC:2.7.2.8]	XP_004138756.1//PREDICTED: acetylglutamate kinase, chloroplastic [Cucumis sativus]
Cp4.1LG14g09330	GO:0005777//peroxisome	NA	NA	K13337//peroxin-19	XP_008448848.1//PREDICTED: peroxisome biogenesis protein 19-1-like [Cucumis melo]
Cp4.1LG17g10220	GO:0005634//nucleus	GO:0043565//sequence-specific DNA binding;GO:0003700//DNA binding transcription factor activity	GO:0006351//transcription, DNA-templated	K13425//WRKY transcription factor 22;K13457//disease resistance protein RPM1;K16225//probable WRKY transcription factor 52	XP_008461982.1//PREDICTED: probable WRKY transcription factor 53 [Cucumis melo]
Cp4.1LG02g17350	NA	NA	NA	K02914//large subunit ribosomal protein L34	XP_022152629.1//polyadenylate-binding protein-interacting protein 3-like isoform X2 [Momordica charantia];XP_022152627.1//polyadenylate-binding protein-interacting protein 3-like isoform X1 [Momordica charantia]
Cp4.1LG01g04210	NA	GO:0036459//thiol-dependent ubiquitinyl hydrolase activity	GO:0006511//ubiquitin-dependent protein catabolic process;GO:0016579//protein deubiquitination	K11841//ubiquitin carboxyl-terminal hydrolase 10 [EC:3.4.19.12]	XP_008445861.1//PREDICTED: ubiquitin carboxyl-terminal hydrolase 24 [Cucumis melo];XP_011654912.1//PREDICTED: ubiquitin carboxyl-terminal hydrolase 24 [Cucumis sativus]
Cp4.1LG10g07780	GO:0016021//integral component of membrane	NA	GO:0055085//transmembrane transport	K15113//solute carrier family 25 (mitochondrial iron transporter), member 28/37	XP_008464225.1//PREDICTED: uncharacterized protein At5g01610 [Cucumis melo];XP_022144051.1//uncharacterized protein At5g01610-like [Momordica charantia];XP_008464226.1//PREDICTED: mitoferrin-like [Cucumis melo]
Cp4.1LG14g01970	NA	GO:0008236//serine-type peptidase activity	NA	K01285//lysosomal Pro-X carboxypeptidase [EC:3.4.16.2]	XP_008452059.1//PREDICTED: probable serine protease EDA2 isoform X2 [Cucumis melo]
Cp4.1LG04g04910	NA	GO:0046872//metal ion binding;GO:0004722//protein serine/threonine phosphatase activity	NA	K01102//pyruvate dehydrogenase phosphatase [EC:3.1.3.43]	XP_022135965.1//probable protein phosphatase 2C 46 [Momordica charantia];XP_004144860.1//PREDICTED: probable protein phosphatase 2C 60 [Cucumis sativus]
Cp4.1LG02g08040	GO:0005783//endoplasmic reticulum;GO:0016021//integral component of membrane	GO:0046923//ER retention sequence binding	GO:0006621//protein retention in ER lumen	K10949//ER lumen protein retaining receptor	XP_022138057.1//putative ER lumen protein-retaining receptor C28H8.4 [Momordica charantia]
Cp4.1LG07g10010	NA	GO:0003860//3-hydroxyisobutyryl-CoA hydrolase activity	NA	K05605//3-hydroxyisobutyryl-CoA hydrolase [EC:3.1.2.4]	XP_022157574.1//3-hydroxyisobutyryl-CoA hydrolase-like protein 3, mitochondrial isoform X1 [Momordica charantia];XP_021675891.1//3-hydroxyisobutyryl-CoA hydrolase-like protein 3, mitochondrial isoform X1 [Hevea brasiliensis]
Cp4.1LG10g03800	NA	NA	NA	K09480//digalactosyldiacylglycerol synthase [EC:2.4.1.241]	XP_004143341.1//PREDICTED: digalactosyldiacylglycerol synthase 1, chloroplastic [Cucumis sativus]
Cp4.1LG16g00630	NA	NA	NA	K20286//TATA element modulatory factor	XP_008460929.1//PREDICTED: golgin candidate 5 [Cucumis melo]
Cp4.1LG20g08980	GO:0005737//cytoplasm	GO:0004823//leucine-tRNA ligase activity;GO:0005524//ATP binding;GO:0002161//aminoacyl-tRNA editing activity	GO:0006429//leucyl-tRNA aminoacylation	K01869//leucyl-tRNA synthetase [EC:6.1.1.4]	XP_022156691.1//leucine--tRNA ligase, cytoplasmic [Momordica charantia]
Cp4.1LG01g18010	NA	GO:0046872//metal ion binding	NA	K13127//RING finger protein 113A	XP_004149426.1//PREDICTED: zinc finger CCCH domain-containing protein 1 [Cucumis sativus]
Cp4.1LG07g07960	NA	GO:0003723//RNA binding	NA	K13201//nucleolysin TIA-1/TIAR	XP_016899517.1//PREDICTED: LOW QUALITY PROTEIN: RNA-binding protein 42 [Cucumis melo]
Cp4.1LG00g01580	NA	GO:0046872//metal ion binding	NA	K14404//cleavage and polyadenylation specificity factor subunit 4;K13832//3-dehydroquinate dehydratase / shikimate dehydrogenase [EC:4.2.1.10 1.1.1.25]	XP_022158742.1//zinc finger CCCH domain-containing protein ZFN-like [Momordica charantia]
Cp4.1LG17g01950	NA	GO:0004674//protein serine/threonine kinase activity;GO:0005524//ATP binding	NA	K08960//casein kinase 1, epsilon [EC:2.7.11.1];K08959//casein kinase 1, delta [EC:2.7.11.1]	XP_010104767.1//Casein kinase I isoform delta-like protein [Morus notabilis]
Cp4.1LG05g14200	NA	NA	NA	K20165//TBC1 domain family member 2A	XP_022140274.1//growth hormone-regulated TBC protein 1 [Momordica charantia]
Cp4.1LG08g01570	NA	GO:0004488//methylenetetrahydrofolate dehydrogenase (NADP+) activity	NA	K00288//methylenetetrahydrofolate dehydrogenase (NADP+) / methenyltetrahydrofolate cyclohydrolase / formyltetrahydrofolate synthetase [EC:1.5.1.5 3.5.4.9 6.3.4.3]	XP_008438072.1//PREDICTED: bifunctional protein FolD 4, chloroplastic isoform X1 [Cucumis melo]
Cp4.1LG02g16000	GO:0005758//mitochondrial intermembrane space	GO:0009055//electron transfer activity;GO:0046872//metal ion binding;GO:0051537//2 iron, 2 sulfur cluster binding	GO:0016226//iron-sulfur cluster assembly;GO:0043066//negative regulation of apoptotic process	K12828//splicing factor 3B subunit 1	XP_022153175.1//anamorsin homolog [Momordica charantia]
Cp4.1LG11g06890	GO:0005634//nucleus	NA	NA	K12829//splicing factor 3B subunit 2	XP_004152814.1//PREDICTED: splicing factor 3B subunit 2 isoform X1 [Cucumis sativus]
Cp4.1LG12g00300	NA	GO:0004674//protein serine/threonine kinase activity;GO:0005524//ATP binding	NA	K07198//5'-AMP-activated protein kinase, catalytic alpha subunit [EC:2.7.11.11]	XP_008460108.1//PREDICTED: SNF1-related protein kinase catalytic subunit alpha KIN10 [Cucumis melo]
Cp4.1LG09g00690	NA	NA	NA	NA	XP_004140761.1//PREDICTED: uncharacterized protein LOC101212865 isoform X1 [Cucumis sativus]
Cp4.1LG15g06570	NA	NA	NA	K09680//type II pantothenate kinase [EC:2.7.1.33]	XP_008451197.1//PREDICTED: uncharacterized protein At2g17340-like [Cucumis melo];XP_022135892.1//uncharacterized protein At2g17340-like [Momordica charantia]
Cp4.1LG12g04230	GO:0016021//integral component of membrane	NA	NA	NA	XP_008459726.1//PREDICTED: uncharacterized protein LOC103498769 [Cucumis melo]
Cp4.1LG10g05750	NA	NA	NA	K14638//solute carrier family 15 (peptide/histidine transporter), member 3/4	KGN49366.1//hypothetical protein Csa_6G522110 [Cucumis sativus]
Cp4.1LG02g02530	NA	NA	NA	K12617//DNA topoisomerase 2-associated protein PAT1	XP_008444289.1//PREDICTED: protein PAT1 homolog 1 [Cucumis melo]
Cp4.1LG04g05800	NA	NA	NA	K11721//bromodomain-containing protein 3;K11684//bromodomain-containing factor 1;K11724//bromodomain testis-specific protein;K05356//all-trans-nonaprenyl-diphosphate synthase [EC:2.5.1.84 2.5.1.85]	XP_008450071.1//PREDICTED: transcription factor GTE8 isoform X2 [Cucumis melo]
Cp4.1LG04g02130	NA	GO:0016787//hydrolase activity;GO:0003824//catalytic activity	NA	K08726//soluble epoxide hydrolase / lipid-phosphate phosphatase [EC:3.3.2.10 3.1.3.76];K01079//phosphoserine phosphatase [EC:3.1.3.3]	XP_008450607.1//PREDICTED: bifunctional epoxide hydrolase 2-like isoform X1 [Cucumis melo]
Cp4.1LG11g01770	GO:0005615//extracellular space	NA	NA	K13963//serpin B	XP_008444654.1//PREDICTED: serpin-ZX [Cucumis melo]
Cp4.1LG05g15290	GO:0005634//nucleus	GO:0003677//DNA binding;GO:0003700//DNA binding transcription factor activity	GO:0006351//transcription, DNA-templated	K09286//EREBP-like factor	XP_022149613.1//ethylene-responsive transcription factor 3 [Momordica charantia];XP_004143195.1//PREDICTED: ethylene-responsive transcription factor 3-like [Cucumis sativus]
Cp4.1LG05g08630	NA	GO:0008270//zinc ion binding;GO:0003871//5-methyltetrahydropteroyltriglutamate-homocysteine S-methyltransferase activity	GO:0009086//methionine biosynthetic process	K00549//5-methyltetrahydropteroyltriglutamate--homocysteine methyltransferase [EC:2.1.1.14]	XP_008451024.1//PREDICTED: 5-methyltetrahydropteroyltriglutamate--homocysteine methyltransferase [Cucumis melo]
Cp4.1LG05g05960	NA	NA	NA	K20168//TBC1 domain family member 15	XP_015878706.1//PREDICTED: GTPase-activating protein gyp7 isoform X1 [Ziziphus jujuba];XP_008437644.1//PREDICTED: GTPase-activating protein gyp7-like [Cucumis melo]
Cp4.1LG03g03060	NA	NA	NA	NA	XP_008442408.1//PREDICTED: selT-like protein [Cucumis melo]
Cp4.1LG10g07080	NA	GO:0005524//ATP binding;GO:0004672//protein kinase activity	NA	K02218//casein kinase 1 [EC:2.7.11.1]	XP_022156212.1//casein kinase 1-like protein HD16 [Momordica charantia]
Cp4.1LG18g01130	NA	NA	GO:0006777//Mo-molybdopterin cofactor biosynthetic process;GO:0032324//molybdopterin cofactor biosynthetic process	K15376//gephyrin [EC:2.10.1.1 2.7.7.75]	XP_008451034.1//PREDICTED: molybdopterin biosynthesis protein CNX1 isoform X1 [Cucumis melo]
Cp4.1LG05g03200	NA	GO:0003676//nucleic acid binding	NA	K11135//Pin2-interacting protein X1	XP_004143884.1//PREDICTED: G patch domain-containing protein 4 isoform X1 [Cucumis sativus]
Cp4.1LG04g07440	GO:0016021//integral component of membrane	NA	NA	K01188//beta-glucosidase [EC:3.2.1.21]	XP_022158622.1//uncharacterized protein At3g49720-like [Momordica charantia];XP_004136920.1//PREDICTED: uncharacterized protein At3g49720 [Cucumis sativus];XP_008455072.1//PREDICTED: uncharacterized protein At3g49720 [Cucumis melo]
Cp4.1LG04g10620	NA	GO:0004177//aminopeptidase activity;GO:0030145//manganese ion binding	NA	K14213//Xaa-Pro dipeptidase [EC:3.4.13.9]	XP_008450826.1//PREDICTED: xaa-Pro dipeptidase [Cucumis melo];XP_022147628.1//xaa-Pro dipeptidase [Momordica charantia]
BGI_novel_G002057	NA	GO:0009055//electron transfer activity;GO:0051536//iron-sulfur cluster binding	NA	K22071//ferredoxin-2, mitochondrial	XP_022143537.1//uncharacterized protein LOC111013414 [Momordica charantia]
Cp4.1LG12g06070	NA	GO:0008168//methyltransferase activity	NA	K15448//multifunctional methyltransferase subunit TRM112	XP_008444834.1//PREDICTED: multifunctional methyltransferase subunit TRM112-like protein At1g22270 [Cucumis melo]
Cp4.1LG08g08500	NA	NA	NA	K12880//THO complex subunit 3	XP_004149572.1//PREDICTED: THO complex subunit 3 [Cucumis sativus]
Cp4.1LG03g17840	NA	GO:0003723//RNA binding	NA	K13126//polyadenylate-binding protein;K11294//nucleolin;K12885//heterogeneous nuclear ribonucleoprotein G	XP_004133977.1//PREDICTED: nucleolin [Cucumis sativus]
Cp4.1LG19g05250	NA	GO:0008270//zinc ion binding	GO:0006355//regulation of transcription, DNA-templated	K17604//zinc finger SWIM domain-containing protein 3	XP_008439434.1//PREDICTED: protein FAR1-RELATED SEQUENCE 4 isoform X1 [Cucumis melo];XP_022146532.1//protein FAR1-RELATED SEQUENCE 4 isoform X2 [Momordica charantia]
Cp4.1LG15g02730	GO:0016021//integral component of membrane;GO:0005789//endoplasmic reticulum membrane	NA	GO:0006810//transport	K20352//p24 family protein delta-1	XP_004140105.1//PREDICTED: transmembrane emp24 domain-containing protein p24delta3-like [Cucumis sativus]
Cp4.1LG05g09260	NA	GO:0003723//RNA binding	NA	K17943//pumilio RNA-binding family	XP_004143128.1//PREDICTED: pumilio homolog 1 [Cucumis sativus]
Cp4.1LG03g07660	GO:0005576//extracellular region	GO:0046872//metal ion binding;GO:0020037//heme binding;GO:0004601//peroxidase activity;GO:0008270//zinc ion binding	GO:0006979//response to oxidative stress;GO:0042744//hydrogen peroxide catabolic process	K00430//peroxidase [EC:1.11.1.7]	XP_008443470.1//PREDICTED: zinc finger AN1 domain-containing stress-associated protein 12 [Cucumis melo];XP_008443471.1//PREDICTED: peroxidase 31 [Cucumis melo]
Cp4.1LG14g10410	GO:0030904//retromer complex;GO:0005829//cytosol	GO:0008565//protein transporter activity	GO:0042147//retrograde transport, endosome to Golgi	K18468//vacuolar protein sorting-associated protein 35	XP_018829609.1//PREDICTED: vacuolar protein sorting-associated protein 35A-like [Juglans regia];OMO83519.1//Vacuolar protein sorting-associated protein 35 [Corchorus olitorius]
Cp4.1LG13g02750	GO:0005829//cytosol;GO:0030008//TRAPP complex	NA	GO:0006810//transport	K20300//trafficking protein particle complex subunit 1	XP_004145907.1//PREDICTED: trafficking protein particle complex subunit 1 [Cucumis sativus]
Cp4.1LG01g10030	NA	GO:0004721//phosphoprotein phosphatase activity	NA	K15498//serine/threonine-protein phosphatase 6 catalytic subunit [EC:3.1.3.16]	XP_004147100.1//PREDICTED: phytochrome-associated serine/threonine-protein phosphatase [Cucumis sativus];NP_001280897.1//phytochrome-associated serine/threonine-protein phosphatase [Malus domestica]
Cp4.1LG05g02040	NA	GO:0005525//GTP binding;GO:0003924//GTPase activity	NA	K07893//Ras-related protein Rab-6A	XP_022159735.1//ras-related protein RABH1b [Momordica charantia]
Cp4.1LG08g05660	GO:0030127//COPII vesicle coat	GO:0008270//zinc ion binding	GO:0006886//intracellular protein transport;GO:0006888//ER to Golgi vesicle-mediated transport	K14006//protein transport protein SEC23	XP_011651107.1//PREDICTED: protein transport protein SEC23 [Cucumis sativus]
Cp4.1LG19g04180	NA	NA	NA	K18732//SAP domain-containing ribonucleoprotein	XP_004142100.1//PREDICTED: protein MODIFIER OF SNC1 11-like [Cucumis sativus]
Cp4.1LG10g03240	GO:0005634//nucleus	GO:0003723//RNA binding	GO:0006397//mRNA processing	K13091//RNA-binding protein 39	XP_008440993.1//PREDICTED: RNA-binding protein 39 isoform X4 [Cucumis melo]
Cp4.1LG03g12270	GO:0030127//COPII vesicle coat	GO:0008270//zinc ion binding	GO:0006886//intracellular protein transport;GO:0006888//ER to Golgi vesicle-mediated transport	K14006//protein transport protein SEC23	KVI00365.1//Gelsolin domain-containing protein [Cynara cardunculus var. scolymus];XP_008439044.1//PREDICTED: protein transport protein SEC23 [Cucumis melo]
Cp4.1LG17g04380	NA	GO:0003743//translation initiation factor activity	GO:0044237//cellular metabolic process	K03239//translation initiation factor eIF-2B subunit alpha	XP_008462243.1//PREDICTED: translation initiation factor eIF-2B subunit alpha [Cucumis melo]
Cp4.1LG11g02700	NA	NA	NA	NA	XP_022144272.1//chromatin assembly factor 1 subunit A-like [Momordica charantia]
Cp4.1LG08g13100	NA	NA	NA	K04523//ubiquilin	XP_008448485.1//PREDICTED: ubiquitin domain-containing protein DSK2a-like isoform X1 [Cucumis melo]
Cp4.1LG05g15560	GO:0016592//mediator complex;GO:0016021//integral component of membrane	GO:0016538//cyclin-dependent protein serine/threonine kinase regulator activity	NA	K15161//cyclin-C	EYU39219.1//hypothetical protein MIMGU_mgv1a022737mg [Erythranthe guttata];XP_004147331.1//PREDICTED: cyclin-C1-1 [Cucumis sativus]
Cp4.1LG09g05670	GO:0030127//COPII vesicle coat	GO:0008270//zinc ion binding	GO:0006886//intracellular protein transport;GO:0006888//ER to Golgi vesicle-mediated transport	K14006//protein transport protein SEC23	XP_022151848.1//protein transport protein SEC23 [Momordica charantia]
Cp4.1LG18g00460	GO:0016021//integral component of membrane	NA	NA	NA	XP_022145879.1//uncharacterized protein LOC111015231 [Momordica charantia]
Cp4.1LG12g10460	NA	GO:0003723//RNA binding;GO:0033897//ribonuclease T2 activity	NA	K01166//ribonuclease T2 [EC:3.1.27.1]	XP_004148942.1//PREDICTED: ribonuclease 2 [Cucumis sativus];XP_008447208.1//PREDICTED: ribonuclease 2-like [Cucumis melo]
Cp4.1LG15g09120	NA	NA	NA	K17822//DCN1-like protein 1/2	XP_011659046.1//PREDICTED: DCN1-like protein 2 [Cucumis sativus]
Cp4.1LG05g06770	GO:0016021//integral component of membrane	NA	NA	K05747//Wiskott-Aldrich syndrome protein	XP_008467227.1//PREDICTED: protein YIPF6 homolog [Cucumis melo]
Cp4.1LG04g09590	NA	NA	NA	K09518//DnaJ homolog subfamily B member 12	XP_008444012.1//PREDICTED: chaperone protein dnaJ 49-like [Cucumis melo]
Cp4.1LG13g08090	GO:0016021//integral component of membrane	NA	NA	NA	XP_008459402.1//PREDICTED: uncharacterized protein LOC103498548 [Cucumis melo]
Cp4.1LG06g00440	NA	NA	NA	K08770//ubiquitin C;K04523//ubiquilin	XP_008452935.1//PREDICTED: large proline-rich protein BAG6 isoform X2 [Cucumis melo]
Cp4.1LG19g01030	GO:0016021//integral component of membrane	NA	NA	K13436//pto-interacting protein 1 [EC:2.7.11.1]	XP_004146397.1//PREDICTED: CBS domain-containing protein CBSCBSPB3 [Cucumis sativus]
Cp4.1LG05g08250	NA	NA	NA	K15501//serine/threonine-protein phosphatase 6 regulatory subunit 3	XP_004145744.1//PREDICTED: serine/threonine-protein phosphatase 6 regulatory subunit 3 isoform X1 [Cucumis sativus]
Cp4.1LG12g02830	GO:0030286//dynein complex	NA	GO:0007017//microtubule-based process	K10418//dynein light chain LC8-type	XP_008458417.1//PREDICTED: dynein light chain 1, cytoplasmic [Cucumis melo]
Cp4.1LG09g09820	NA	GO:0046872//metal ion binding	NA	K08852//serine/threonine-protein kinase/endoribonuclease IRE1 [EC:2.7.11.1 3.1.26.-];K03260//translation initiation factor 4G;K13832//3-dehydroquinate dehydratase / shikimate dehydrogenase [EC:4.2.1.10 1.1.1.25]	XP_011651936.1//PREDICTED: zinc finger CCCH domain-containing protein 43 isoform X3 [Cucumis sativus];XP_008439243.1//PREDICTED: zinc finger CCCH domain-containing protein 43 [Cucumis melo]
Cp4.1LG15g08930	GO:0005634//nucleus	NA	GO:0048467//gynoecium development	K12811//ATP-dependent RNA helicase DDX46/PRP5 [EC:3.6.4.13];K09566//peptidyl-prolyl isomerase G (cyclophilin G) [EC:5.2.1.8];K13237//peroxisomal 2,4-dienoyl-CoA reductase [EC:1.3.1.34]	XP_004139835.1//PREDICTED: peroxisomal 2,4-dienoyl-CoA reductase [Cucumis sativus];XP_008447104.1//PREDICTED: protein PXR1 isoform X2 [Cucumis melo];XP_022147997.1//protein PXR1 [Momordica charantia]
Cp4.1LG03g10830	GO:0005634//nucleus;GO:0005886//plasma membrane	NA	GO:0010187//negative regulation of seed germination;GO:0009651//response to salt stress;GO:0009737//response to abscisic acid	K08332//vacuolar protein 8	XP_015888046.1//PREDICTED: ARM REPEAT PROTEIN INTERACTING WITH ABF2 [Ziziphus jujuba];XP_022137994.1//ARM REPEAT PROTEIN INTERACTING WITH ABF2 [Momordica charantia]
Cp4.1LG08g01270	GO:0005782//peroxisomal matrix	GO:0047617//acyl-CoA hydrolase activity	GO:0009062//fatty acid catabolic process;GO:0006637//acyl-CoA metabolic process	K01068//acyl-coenzyme A thioesterase 1/2/4 [EC:3.1.2.2]	XP_022147404.1//uncharacterized protein LOC111016341 [Momordica charantia]
Cp4.1LG02g05590	NA	GO:0003743//translation initiation factor activity;GO:0003723//RNA binding	NA	K03260//translation initiation factor 4G	XP_022131330.1//eukaryotic translation initiation factor-like [Momordica charantia]
Cp4.1LG12g08030	GO:0005643//nuclear pore	NA	GO:0046907//intracellular transport	K15304//Ran-binding protein 3	XP_008462135.1//PREDICTED: nuclear pore complex protein NUP50A isoform X1 [Cucumis melo]
Cp4.1LG18g02380	NA	GO:0001671//ATPase activator activity;GO:0051087//chaperone binding	NA	NA	XP_008443651.1//PREDICTED: uncharacterized protein LOC103487198 [Cucumis melo]
Cp4.1LG10g11060	GO:0016021//integral component of membrane	NA	NA	K09598//signal peptide peptidase-like 3 [EC:3.4.23.-]	XP_004144336.1//PREDICTED: SPX and EXS domain-containing protein 1-like [Cucumis sativus];XP_022157429.1//SPX and EXS domain-containing protein 1-like [Momordica charantia];XP_008455704.1//PREDICTED: SPX and EXS domain-containing protein 1 isoform X1 [Cucumis melo]
Cp4.1LG05g13280	GO:0005634//nucleus	GO:0046872//metal ion binding;GO:0032041//NAD-dependent histone deacetylase activity (H3-K14 specific)	GO:0006355//regulation of transcription, DNA-templated;GO:0006351//transcription, DNA-templated	K06067//histone deacetylase 1/2 [EC:3.5.1.98]	XP_011656897.1//PREDICTED: histone deacetylase 19-like [Cucumis sativus];XP_022140533.1//histone deacetylase 19 [Momordica charantia]
Cp4.1LG17g09480	GO:0005737//cytoplasm	GO:0003747//translation release factor activity	NA	K03265//peptide chain release factor subunit 1	XP_022148872.1//eukaryotic peptide chain release factor subunit 1-3-like [Momordica charantia]
Cp4.1LG05g05850	NA	GO:0017057//6-phosphogluconolactonase activity	GO:0006098//pentose-phosphate shunt;GO:0005975//carbohydrate metabolic process	K01057//6-phosphogluconolactonase [EC:3.1.1.31]	XP_008437645.1//PREDICTED: probable 6-phosphogluconolactonase 4, chloroplastic [Cucumis melo]
Cp4.1LG07g08860	NA	NA	GO:0006355//regulation of transcription, DNA-templated	K14963//COMPASS component SWD3	OIW13476.1//hypothetical protein TanjilG_01044 [Lupinus angustifolius];XP_004144768.1//PREDICTED: topless-related protein 3-like [Cucumis sativus]
Cp4.1LG01g15580	GO:0030131//clathrin adaptor complex	NA	GO:0006886//intracellular protein transport;GO:0016192//vesicle-mediated transport	K12393//AP-1 complex subunit mu	XP_008446174.1//PREDICTED: AP-1 complex subunit mu-2 [Cucumis melo]
Cp4.1LG01g07160	GO:0016021//integral component of membrane	NA	NA	NA	XP_021640723.1//vacuolar fusion protein CCZ1 homolog B-like isoform X4 [Hevea brasiliensis];XP_004142268.1//PREDICTED: vacuolar fusion protein CCZ1 homolog [Cucumis sativus]
Cp4.1LG12g09760	NA	GO:0048037//cofactor binding	NA	NA	XP_008462202.1//PREDICTED: uncharacterized protein LOC103500616 [Cucumis melo]
Cp4.1LG12g09840	GO:0016021//integral component of membrane	GO:0004427//inorganic diphosphatase activity;GO:0009678//hydrogen-translocating pyrophosphatase activity	GO:0015992//proton transport	K01507//inorganic pyrophosphatase [EC:3.6.1.1]	XP_008462188.1//PREDICTED: LOW QUALITY PROTEIN: pyrophosphate-energized membrane proton pump 2-like [Cucumis melo]
Cp4.1LG10g07030	GO:0016021//integral component of membrane	GO:0016787//hydrolase activity	NA	K14641//apyrase [EC:3.6.1.5]	XP_008441968.1//PREDICTED: apyrase 2-like [Cucumis melo]
Cp4.1LG08g11570	NA	GO:0005524//ATP binding;GO:0004672//protein kinase activity	NA	K08287//dual-specificity kinase [EC:2.7.12.1]	XP_004137763.1//PREDICTED: serine/threonine-protein kinase AFC1 isoform X2 [Cucumis sativus];XP_022145506.1//serine/threonine-protein kinase AFC1 isoform X1 [Momordica charantia]
Cp4.1LG12g00270	GO:0000502//proteasome complex	GO:0030234//enzyme regulator activity	GO:0042176//regulation of protein catabolic process	K03033//26S proteasome regulatory subunit N3	XP_008460112.1//PREDICTED: probable 26S proteasome non-ATPase regulatory subunit 3 [Cucumis melo]
Cp4.1LG01g11210	GO:0016021//integral component of membrane	NA	GO:0006810//transport	K13354//solute carrier family 25 (peroxisomal adenine nucleotide transporter), member 17	XP_004149241.1//PREDICTED: peroxisomal nicotinamide adenine dinucleotide carrier [Cucumis sativus]
Cp4.1LG19g07280	GO:0005623//cell	GO:0015035//protein disulfide oxidoreductase activity;GO:0009055//electron transfer activity	GO:0045454//cell redox homeostasis	K07390//monothiol glutaredoxin	XP_008439863.1//PREDICTED: monothiol glutaredoxin-S17 [Cucumis melo]
Cp4.1LG01g03390	NA	GO:0003723//RNA binding	NA	K14396//polyadenylate-binding protein 2	XP_011653101.1//PREDICTED: polyadenylate-binding protein 1-like isoform X1 [Cucumis sativus];XP_004146890.2//PREDICTED: polyadenylate-binding protein 1-like isoform X2 [Cucumis sativus]
Cp4.1LG12g06100	NA	GO:0008236//serine-type peptidase activity	NA	K01303//acylaminoacyl-peptidase [EC:3.4.19.1]	XP_008451481.1//PREDICTED: probable glutamyl endopeptidase, chloroplastic [Cucumis melo]
Cp4.1LG13g11710	NA	NA	NA	K07735//putative transcriptional regulator	XP_008441161.1//PREDICTED: uncharacterized protein LOC103485383 [Cucumis melo]
Cp4.1LG16g05400	NA	NA	NA	K15501//serine/threonine-protein phosphatase 6 regulatory subunit 3	XP_008463950.1//PREDICTED: serine/threonine-protein phosphatase 6 regulatory subunit 3 isoform X1 [Cucumis melo]
Cp4.1LG15g04430	GO:0005622//intracellular	GO:0005525//GTP binding	GO:0007264//small GTPase mediated signal transduction	K07955//ADP-ribosylation factor-like protein 8	XP_004136936.1//PREDICTED: ADP-ribosylation factor-like protein 8A [Cucumis sativus]
Cp4.1LG19g08740	GO:0000502//proteasome complex	NA	NA	K03029//26S proteasome regulatory subunit N10	XP_008440835.1//PREDICTED: 26S proteasome non-ATPase regulatory subunit 4 homolog [Cucumis melo]
Cp4.1LG09g04100	NA	GO:0003723//RNA binding;GO:0008270//zinc ion binding	NA	K12885//heterogeneous nuclear ribonucleoprotein G	XP_004142412.1//PREDICTED: glycine-rich RNA-binding protein RZ1C-like [Cucumis sativus]
Cp4.1LG13g03290	NA	NA	NA	K14486//auxin response factor	XP_008437668.1//PREDICTED: uncharacterized protein LOC103483009 isoform X3 [Cucumis melo];XP_016898804.1//PREDICTED: uncharacterized protein LOC103483009 isoform X2 [Cucumis melo];XP_016898803.1//PREDICTED: uncharacterized protein LOC103483009 isoform X1 [Cucumis melo]
Cp4.1LG04g10380	GO:0005622//intracellular	NA	GO:0007034//vacuolar transport	K12194//charged multivesicular body protein 4	XP_004135686.1//PREDICTED: vacuolar protein sorting-associated protein 32 homolog 2 [Cucumis sativus]
Cp4.1LG10g05770	NA	GO:0003677//DNA binding	NA	K06875//programmed cell death protein 5	XP_008439666.1//PREDICTED: DNA-binding protein DDB_G0278111 [Cucumis melo]
Cp4.1LG17g05040	GO:0016021//integral component of membrane	NA	NA	K17086//transmembrane 9 superfamily member 2/4	GAV87946.1//EMP70 domain-containing protein [Cephalotus follicularis]
Cp4.1LG08g11930	GO:0005783//endoplasmic reticulum;GO:0016021//integral component of membrane	NA	GO:0006810//transport;GO:0016192//vesicle-mediated transport	K20393//PRA1 family protein 3	XP_008442509.1//PREDICTED: PRA1 family protein A1-like [Cucumis melo]
Cp4.1LG11g00060	NA	NA	NA	NA	XP_016899908.1//PREDICTED: PITH domain-containing protein 1 [Cucumis melo]
Cp4.1LG15g00070	NA	GO:0046872//metal ion binding;GO:0004721//phosphoprotein phosphatase activity	GO:0009742//brassinosteroid mediated signaling pathway	K01090//protein phosphatase [EC:3.1.3.16]	XP_011657516.1//PREDICTED: serine/threonine-protein phosphatase BSL1 [Cucumis sativus]
Cp4.1LG18g00530	NA	NA	NA	NA	ACU17202.1//unknown, partial [Glycine max];XP_022150945.1//V-type proton ATPase subunit F [Momordica charantia]
Cp4.1LG05g05870	GO:0016021//integral component of membrane	GO:0005524//ATP binding	NA	K13254//spastin [EC:3.6.4.3];K03231//elongation factor 1-alpha;K00323//NAD(P) transhydrogenase [EC:1.6.1.2]	XP_008437619.1//PREDICTED: ATPase family AAA domain-containing protein 1-like [Cucumis melo]
Cp4.1LG12g08810	GO:0016021//integral component of membrane	NA	NA	K17086//transmembrane 9 superfamily member 2/4	XP_022149098.1//transmembrane 9 superfamily member 7 [Momordica charantia]
Cp4.1LG02g07360	GO:0000145//exocyst	NA	GO:0006887//exocytosis	K19983//exocyst complex component 1	XP_008466633.1//PREDICTED: exocyst complex component SEC3A [Cucumis melo]
Cp4.1LG17g08650	NA	NA	GO:0000350//generation of catalytic spliceosome for second transesterification step	K12870//pre-mRNA-splicing factor ISY1	XP_011659495.1//PREDICTED: pre-mRNA-splicing factor ISY1 homolog [Cucumis sativus]
Cp4.1LG09g04210	GO:0005737//cytoplasm	GO:0005524//ATP binding;GO:0045548//phenylalanine ammonia-lyase activity;GO:0016887//ATPase activity	GO:0009800//cinnamic acid biosynthetic process;GO:0006559//L-phenylalanine catabolic process	K01551//arsenite-transporting ATPase [EC:3.6.3.16];K10775//phenylalanine ammonia-lyase [EC:4.3.1.24]	XP_022139276.1//ATPase ASNA1 homolog isoform X2 [Momordica charantia];APO14271.1//phenylalanine ammonia-lyase 5 [Luffa aegyptiaca]
Cp4.1LG01g03060	NA	NA	NA	NA	XP_004137168.1//PREDICTED: uncharacterized protein LOC101215423 isoform X1 [Cucumis sativus]
Cp4.1LG08g09340	NA	GO:0036459//thiol-dependent ubiquitinyl hydrolase activity	GO:0006511//ubiquitin-dependent protein catabolic process;GO:0016579//protein deubiquitination	K11838//ubiquitin carboxyl-terminal hydrolase 7 [EC:3.4.19.12]	XP_022151354.1//ubiquitin carboxyl-terminal hydrolase 12 isoform X2 [Momordica charantia];XP_008442991.1//PREDICTED: ubiquitin carboxyl-terminal hydrolase 12 [Cucumis melo]
Cp4.1LG20g03260	NA	GO:0046872//metal ion binding	NA	K03260//translation initiation factor 4G;K13832//3-dehydroquinate dehydratase / shikimate dehydrogenase [EC:4.2.1.10 1.1.1.25]	XP_004152505.1//PREDICTED: zinc finger CCCH domain-containing protein 43 isoform X2 [Cucumis sativus]
Cp4.1LG05g10900	GO:0016021//integral component of membrane	NA	NA	K04733//interleukin-1 receptor-associated kinase 4 [EC:2.7.11.1]	XP_022154193.1//UPF0496 protein At2g18630-like [Momordica charantia]
Cp4.1LG08g13230	NA	GO:0046872//metal ion binding;GO:0004722//protein serine/threonine phosphatase activity	NA	K01102//pyruvate dehydrogenase phosphatase [EC:3.1.3.43]	XP_017638201.1//PREDICTED: probable protein phosphatase 2C 64 isoform X2 [Gossypium arboreum];XP_010935169.1//PREDICTED: probable protein phosphatase 2C 60 [Elaeis guineensis]
Cp4.1LG18g02110	NA	GO:0003723//RNA binding	NA	K12900//FUS-interacting serine-arginine-rich protein 1	XP_022153264.1//serine/arginine-rich SC35-like splicing factor SCL30A isoform X2 [Momordica charantia]
Cp4.1LG03g12610	NA	GO:0016829//lyase activity;GO:0003824//catalytic activity	NA	K12471//epsin;K01637//isocitrate lyase [EC:4.1.3.1]	XP_008453941.1//PREDICTED: 2,3-dimethylmalate lyase [Cucumis melo]
Cp4.1LG06g07750	NA	GO:0003743//translation initiation factor activity;GO:0005525//GTP binding;GO:0003924//GTPase activity	NA	K03243//translation initiation factor 5B	XP_022158541.1//eukaryotic translation initiation factor 5B-like [Momordica charantia]
Cp4.1LG18g03380	NA	GO:0004674//protein serine/threonine kinase activity;GO:0005524//ATP binding	NA	K20603//mitogen-activated protein kinase kinase 2 [EC:2.7.12.2]	XP_004144014.1//PREDICTED: mitogen-activated protein kinase kinase 2-like [Cucumis sativus]
Cp4.1LG01g25670	NA	NA	NA	K12177//COP9 signalosome complex subunit 3	KGN45722.1//hypothetical protein Csa_6G008050 [Cucumis sativus];XP_022133687.1//COP9 signalosome complex subunit 3 [Momordica charantia]
Cp4.1LG05g15620	NA	GO:0016853//isomerase activity	GO:0016575//histone deacetylation	K12811//ATP-dependent RNA helicase DDX46/PRP5 [EC:3.6.4.13];K11984//U4/U6.U5 tri-snRNP-associated protein 1;K13091//RNA-binding protein 39	XP_011649442.1//PREDICTED: peptidyl-prolyl cis-trans isomerase G [Cucumis sativus];XP_022158444.1//zinc finger CCCH domain-containing protein 13 [Momordica charantia]
Cp4.1LG04g14740	GO:0016021//integral component of membrane	NA	NA	NA	XP_008453260.1//PREDICTED: protein Asterix [Cucumis melo]
Cp4.1LG16g09380	NA	GO:0005524//ATP binding;GO:0004386//helicase activity;GO:0003676//nucleic acid binding	NA	K11594//ATP-dependent RNA helicase DDX3X [EC:3.6.4.13]	XP_004142160.2//PREDICTED: DEAD-box ATP-dependent RNA helicase 37 [Cucumis sativus];XP_022153767.1//DEAD-box ATP-dependent RNA helicase 37-like [Momordica charantia];XP_022153823.1//F-box/kelch-repeat protein At1g55270 [Momordica charantia]
Cp4.1LG14g10430	NA	NA	NA	K04523//ubiquilin	XP_008448485.1//PREDICTED: ubiquitin domain-containing protein DSK2a-like isoform X1 [Cucumis melo]
Cp4.1LG09g00050	NA	GO:0003723//RNA binding	NA	K13126//polyadenylate-binding protein;K12831//splicing factor 3B subunit 4	XP_004137206.1//PREDICTED: polyadenylate-binding protein-interacting protein 12 [Cucumis sativus]
Cp4.1LG17g03130	NA	NA	NA	NA	XP_022138785.1//small acidic protein 1 [Momordica charantia]
Cp4.1LG01g06110	NA	NA	NA	K18171//COX assembly mitochondrial protein 1	XP_004142274.1//PREDICTED: uncharacterized protein LOC101205264 [Cucumis sativus]
Cp4.1LG13g09630	NA	GO:0004591//oxoglutarate dehydrogenase (succinyl-transferring) activity;GO:0030976//thiamine pyrophosphate binding	GO:0006099//tricarboxylic acid cycle	K00164//2-oxoglutarate dehydrogenase E1 component [EC:1.2.4.2]	XP_008463483.1//PREDICTED: 2-oxoglutarate dehydrogenase, mitochondrial-like [Cucumis melo]
Cp4.1LG15g03910	NA	GO:0033743//peptide-methionine (R)-S-oxide reductase activity	GO:0006979//response to oxidative stress;GO:0030091//protein repair	K07305//peptide-methionine (R)-S-oxide reductase [EC:1.8.4.12]	XP_004136909.1//PREDICTED: peptide methionine sulfoxide reductase B5 [Cucumis sativus]
Cp4.1LG05g06620	GO:0016021//integral component of membrane	GO:0016874//ligase activity	NA	K10636//autocrine motility factor receptor [EC:2.3.2.27]	XP_022156809.1//E3 ubiquitin protein ligase RIN2-like [Momordica charantia];EOY22895.1//RPM1 interacting protein 2 isoform 4 [Theobroma cacao]
Cp4.1LG08g04640	GO:0005634//nucleus	GO:0004693//cyclin-dependent protein serine/threonine kinase activity;GO:0005524//ATP binding;GO:0004672//protein kinase activity	GO:0006468//protein phosphorylation	K08819//cyclin-dependent kinase 12/13 [EC:2.7.11.22 2.7.11.23]	XP_008438801.1//PREDICTED: probable serine/threonine-protein kinase At1g54610 [Cucumis melo];XP_022138221.1//probable serine/threonine-protein kinase At1g54610 [Momordica charantia]
Cp4.1LG05g15650	GO:0016021//integral component of membrane	NA	NA	K03234//elongation factor 2	XP_011014824.1//PREDICTED: post-GPI attachment to proteins factor 3 [Populus euphratica]
Cp4.1LG10g12500	NA	NA	NA	K16810//TBCC domain-containing protein 1	XP_022158963.1//TBCC domain-containing protein 1-like [Momordica charantia]
Cp4.1LG08g07890	NA	GO:0004421//hydroxymethylglutaryl-CoA synthase activity	GO:0008299//isoprenoid biosynthetic process;GO:0016126//sterol biosynthetic process	K01641//hydroxymethylglutaryl-CoA synthase [EC:2.3.3.10]	XP_022152764.1//hydroxymethylglutaryl-CoA synthase [Momordica charantia];AEM42970.1//hydroxymethylglutaryl-CoA synthase [Siraitia grosvenorii]
Cp4.1LG19g03110	GO:0005634//nucleus	GO:0005524//ATP binding;GO:0003910//DNA ligase (ATP) activity;GO:0008138//protein tyrosine/serine/threonine phosphatase activity;GO:0004651//polynucleotide 5'-phosphatase activity;GO:0004725//protein tyrosine phosphatase activity;GO:0004484//mRNA guanylyltransferase activity	GO:0006281//DNA repair;GO:0006370//7-methylguanosine mRNA capping;GO:0006310//DNA recombination	K13917//mRNA-capping enzyme [EC:2.7.7.50 3.6.1.-]	XP_022151499.1//mRNA-capping enzyme isoform X1 [Momordica charantia];XP_022151502.1//mRNA-capping enzyme isoform X2 [Momordica charantia]
Cp4.1LG14g07500	GO:0005694//chromosome	GO:0003677//DNA binding;GO:0003917//DNA topoisomerase type I activity	GO:0006265//DNA topological change	K03163//DNA topoisomerase I [EC:5.99.1.2]	XP_008449103.1//PREDICTED: DNA topoisomerase 1-like [Cucumis melo]
Cp4.1LG00g04190	GO:0005634//nucleus	GO:0000989//transcription factor activity, transcription factor binding	GO:0006355//regulation of transcription, DNA-templated;GO:0006351//transcription, DNA-templated	K14494//DELLA protein	Q6EI05.1//RecName: Full=DELLA protein GAIP-B; AltName: Full=CmGAIP-B; Short=GAIP-B; AltName: Full=Gibberellic acid-insensitive phloem protein B
BGI_novel_G002080	NA	NA	NA	K14293//importin subunit beta-1	XP_022137909.1//importin subunit beta-1 [Momordica charantia]
Cp4.1LG01g18440	GO:0005634//nucleus	GO:0000989//transcription factor activity, transcription factor binding	GO:0006355//regulation of transcription, DNA-templated;GO:0006351//transcription, DNA-templated	K14494//DELLA protein	Q6EI05.1//RecName: Full=DELLA protein GAIP-B; AltName: Full=CmGAIP-B; Short=GAIP-B; AltName: Full=Gibberellic acid-insensitive phloem protein B
Cp4.1LG04g07550	NA	NA	NA	K04733//interleukin-1 receptor-associated kinase 4 [EC:2.7.11.1];K09597//signal peptide peptidase-like 2B [EC:3.4.23.-];K01859//chalcone isomerase [EC:5.5.1.6];K08065//nuclear transcription Y subunit beta	XP_021822205.1//vacuolar-sorting receptor 3 [Prunus avium];XP_022148747.1//vacuolar-sorting receptor 3-like [Momordica charantia]
Cp4.1LG05g08440	NA	GO:0046872//metal ion binding;GO:0004721//phosphoprotein phosphatase activity	NA	K06269//serine/threonine-protein phosphatase PP1 catalytic subunit [EC:3.1.3.16]	XP_022158486.1//serine/threonine-protein phosphatase PP1-like [Momordica charantia]
Cp4.1LG05g15090	NA	GO:0016702//oxidoreductase activity, acting on single donors with incorporation of molecular oxygen, incorporation of two atoms of oxygen	NA	K10712//cysteamine dioxygenase [EC:1.13.11.19]	XP_022149745.1//plant cysteine oxidase 5-like [Momordica charantia]
Cp4.1LG09g08510	NA	GO:0004038//allantoinase activity;GO:0008270//zinc ion binding;GO:0050897//cobalt ion binding	GO:0000256//allantoin catabolic process	K01466//allantoinase [EC:3.5.2.5]	XP_004146596.1//PREDICTED: allantoinase [Cucumis sativus];XP_008371356.1//PREDICTED: allantoinase-like [Malus domestica]
Cp4.1LG10g04170	GO:0005634//nucleus	NA	NA	K12873//bud site selection protein 31	XP_009365750.1//PREDICTED: protein BUD31 homolog 1 [Pyrus x bretschneideri]
Cp4.1LG02g15000	GO:0005786//signal recognition particle, endoplasmic reticulum targeting	GO:0005525//GTP binding;GO:0003924//GTPase activity;GO:0008312//7S RNA binding	GO:0006614//SRP-dependent cotranslational protein targeting to membrane	K03106//signal recognition particle subunit SRP54 [EC:3.6.5.4]	XP_008454178.1//PREDICTED: signal recognition particle 54 kDa protein 2 [Cucumis melo]
Cp4.1LG12g03420	NA	NA	NA	NA	XP_004138527.1//PREDICTED: craniofacial development protein 1 isoform X1 [Cucumis sativus]
Cp4.1LG18g03450	NA	GO:0004379//glycylpeptide N-tetradecanoyltransferase activity	GO:0006499//N-terminal protein myristoylation	K00671//glycylpeptide N-tetradecanoyltransferase [EC:2.3.1.97]	XP_022147667.1//glycylpeptide N-tetradecanoyltransferase 1 [Momordica charantia]
Cp4.1LG02g16510	NA	NA	NA	K18881//D-lactate dehydratase [EC:4.2.1.130]	XP_004152260.1//PREDICTED: protein DJ-1 homolog D [Cucumis sativus];XP_022143366.1//protein DJ-1 homolog D [Momordica charantia]
Cp4.1LG03g06800	GO:0016021//integral component of membrane	GO:0019706//protein-cysteine S-palmitoyltransferase activity	NA	K16675//palmitoyltransferase ZDHHC9/14/18 [EC:2.3.1.225]	XP_022156507.1//probable protein S-acyltransferase 7 [Momordica charantia]
Cp4.1LG10g00440	GO:0016021//integral component of membrane	NA	NA	K20222//importin-5	XP_008440781.1//PREDICTED: uncharacterized protein LOC103485097 [Cucumis melo];XP_022132751.1//uncharacterized protein LOC111005539 [Momordica charantia]
Cp4.1LG07g07760	GO:0005634//nucleus;GO:0000502//proteasome complex;GO:0005737//cytoplasm	NA	NA	K06691//26S proteasome regulatory subunit N13	XP_011648975.1//PREDICTED: 26S proteasome regulatory subunit RPN13 isoform X2 [Cucumis sativus]
Cp4.1LG17g02580	GO:0016021//integral component of membrane	GO:0008289//lipid binding	GO:0006355//regulation of transcription, DNA-templated;GO:0006950//response to stress	K19907//synaptotagmin-7;K19938//rabphilin-3A;K03511//DNA polymerase kappa [EC:2.7.7.7];K01652//acetolactate synthase I/II/III large subunit [EC:2.2.1.6]	XP_004144995.1//PREDICTED: synaptotagmin-5 [Cucumis sativus]
Cp4.1LG12g09410	GO:0016021//integral component of membrane	GO:0005524//ATP binding;GO:0042626//ATPase activity, coupled to transmembrane movement of substances	GO:0016192//vesicle-mediated transport	K05658//ATP-binding cassette, subfamily B (MDR/TAP), member 1 [EC:3.6.3.44];K08517//vesicle transport protein SEC22	XP_008462269.1//PREDICTED: 25.3 kDa vesicle transport protein [Cucumis melo];XP_004141818.1//PREDICTED: ABC transporter B family member 19-like [Cucumis sativus];KGN45464.1//hypothetical protein Csa_7G448750 [Cucumis sativus]
Cp4.1LG20g04150	NA	GO:0016787//hydrolase activity;GO:0008531//riboflavin kinase activity	GO:0009231//riboflavin biosynthetic process	K20884//riboflavin kinase / FMN hydrolase [EC:2.7.1.26 3.1.3.102];K18643//katanin p80 WD40 repeat-containing subunit B1	XP_008442000.1//PREDICTED: bifunctional riboflavin kinase/FMN phosphatase [Cucumis melo];XP_004146583.1//PREDICTED: telomerase Cajal body protein 1 [Cucumis sativus]
Cp4.1LG08g01300	NA	NA	NA	NA	XP_022147303.1//uncharacterized protein LOC111016288 isoform X1 [Momordica charantia];XP_022147304.1//uncharacterized protein LOC111016288 isoform X2 [Momordica charantia]
Cp4.1LG02g00260	NA	GO:0003723//RNA binding	NA	K14945//protein quaking	XP_022139477.1//KH domain-containing protein At5g56140-like isoform X2 [Momordica charantia];XP_022139476.1//KH domain-containing protein At5g56140-like isoform X1 [Momordica charantia]
Cp4.1LG07g00660	GO:0005622//intracellular	GO:0005524//ATP binding;GO:0004707//MAP kinase activity	NA	K14512//mitogen-activated protein kinase 6 [EC:2.7.11.24]	XP_004144187.1//PREDICTED: mitogen-activated protein kinase homolog MMK1 [Cucumis sativus]
Cp4.1LG05g13680	NA	NA	NA	K18752//transportin-1	XP_022140391.1//transportin-1 [Momordica charantia];XP_021287018.1//transportin-1 [Herrania umbratica]
Cp4.1LG03g16300	NA	NA	NA	K01092//myo-inositol-1(or 4)-monophosphatase [EC:3.1.3.25]	XP_008437944.1//PREDICTED: BTB/POZ domain-containing protein POB1-like [Cucumis melo]
Cp4.1LG05g06210	GO:0016020//membrane;GO:0016021//integral component of membrane	GO:0032440//2-alkenal reductase [NAD(P)] activity;GO:0003723//RNA binding;GO:0004222//metalloendopeptidase activity;GO:0005524//ATP binding	NA	K14948//polypyrimidine tract-binding protein 2;K08955//ATP-dependent metalloprotease [EC:3.4.24.-]	CDP05088.1//unnamed protein product [Coffea canephora];XP_008437579.1//PREDICTED: LOW QUALITY PROTEIN: polypyrimidine tract-binding protein homolog 2 [Cucumis melo]
Cp4.1LG17g03290	NA	GO:0003743//translation initiation factor activity;GO:0003723//RNA binding	NA	K03260//translation initiation factor 4G	XP_011649061.1//PREDICTED: eukaryotic translation initiation factor 4G isoform X2 [Cucumis sativus];XP_004138995.1//PREDICTED: eukaryotic translation initiation factor 4G isoform X1 [Cucumis sativus]
Cp4.1LG05g02230	NA	NA	NA	K08825//dual specificity tyrosine-phosphorylation-regulated kinase 1 [EC:2.7.12.1]	XP_008437027.1//PREDICTED: deSI-like protein At4g17486 isoform X1 [Cucumis melo]
Cp4.1LG09g08560	NA	NA	NA	K18624//macrophage erythroblast attacher	XP_004146589.1//PREDICTED: glucose-induced degradation protein 8 homolog [Cucumis sativus]
Cp4.1LG15g07410	GO:0016021//integral component of membrane	NA	NA	K16569//gamma-tubulin complex component 2	XP_004144504.1//PREDICTED: uncharacterized protein LOC101202853 isoform X1 [Cucumis sativus]
Cp4.1LG04g15020	GO:0030904//retromer complex;GO:0005829//cytosol	NA	GO:0042147//retrograde transport, endosome to Golgi	K18467//vacuolar protein sorting-associated protein 29	XP_022135231.1//vacuolar protein sorting-associated protein 29 [Momordica charantia]
Cp4.1LG04g13500	GO:0016021//integral component of membrane	GO:0016779//nucleotidyltransferase activity;GO:0003824//catalytic activity	GO:0009058//biosynthetic process	K00967//ethanolamine-phosphate cytidylyltransferase [EC:2.7.7.14]	XP_008453525.1//PREDICTED: ethanolamine-phosphate cytidylyltransferase-like [Cucumis melo]
Cp4.1LG08g09150	GO:0016021//integral component of membrane	NA	NA	NA	XP_011650293.1//PREDICTED: protein GPR107 [Cucumis sativus]
Cp4.1LG11g11760	NA	GO:0004674//protein serine/threonine kinase activity;GO:0005524//ATP binding	NA	K02218//casein kinase 1 [EC:2.7.11.1]	KGN60529.1//hypothetical protein Csa_2G000380 [Cucumis sativus]
Cp4.1LG01g10760	NA	GO:0005525//GTP binding;GO:0003924//GTPase activity	NA	K07901//Ras-related protein Rab-8A	KGN50553.1//hypothetical protein Csa_5G182090 [Cucumis sativus];KJB62382.1//hypothetical protein B456_009G424200 [Gossypium raimondii]
Cp4.1LG03g05770	GO:0005739//mitochondrion	GO:0003746//translation elongation factor activity	NA	K02357//elongation factor Ts	XP_008457112.1//PREDICTED: elongation factor Ts, mitochondrial [Cucumis melo]
Cp4.1LG08g08850	NA	NA	NA	K12189//ESCRT-II complex subunit VPS25	XP_008448627.1//PREDICTED: vacuolar protein sorting-associated protein 25 isoform X1 [Cucumis melo]
Cp4.1LG18g00100	GO:0005768//endosome;GO:0030173//integral component of Golgi membrane;GO:0016021//integral component of membrane;GO:0005802//trans-Golgi network;GO:0000139//Golgi membrane	NA	GO:0009826//unidimensional cell growth;GO:0009306//protein secretion;GO:0007030//Golgi organization;GO:0016192//vesicle-mediated transport	NA	XP_016899529.1//PREDICTED: Golgi apparatus membrane protein-like protein ECHIDNA isoform X1 [Cucumis melo];XP_004151115.1//PREDICTED: Golgi apparatus membrane protein-like protein ECHIDNA [Cucumis sativus]
Cp4.1LG13g03900	GO:0016021//integral component of membrane	GO:0005338//nucleotide-sugar transmembrane transporter activity	GO:0015780//nucleotide-sugar transmembrane transport	K15285//solute carrier family 35, member E3	XP_008456746.1//PREDICTED: UDP-galactose transporter 2-like [Cucumis melo]
Cp4.1LG05g10390	NA	GO:0005524//ATP binding;GO:0004672//protein kinase activity	NA	K04422//mitogen-activated protein kinase kinase kinase 13 [EC:2.7.11.25]	XP_011656976.1//PREDICTED: uncharacterized protein LOC101203233 [Cucumis sativus]
Cp4.1LG05g05350	NA	GO:0005524//ATP binding;GO:0004386//helicase activity;GO:0003676//nucleic acid binding	NA	K11594//ATP-dependent RNA helicase DDX3X [EC:3.6.4.13]	XP_022153767.1//DEAD-box ATP-dependent RNA helicase 37-like [Momordica charantia]
Cp4.1LG01g17210	GO:0005634//nucleus;GO:0005737//cytoplasm	GO:0003723//RNA binding	GO:0006397//mRNA processing	K12839//survival of motor neuron-related-splicing factor 30	XP_008460591.1//PREDICTED: survival of motor neuron-related-splicing factor 30 isoform X1 [Cucumis melo];XP_004142808.1//PREDICTED: survival of motor neuron-related-splicing factor 30 isoform X1 [Cucumis sativus]
Cp4.1LG16g00170	NA	GO:0005525//GTP binding	NA	K06944//uncharacterized protein	XP_008457900.1//PREDICTED: developmentally-regulated G-protein 3 [Cucumis melo]
Cp4.1LG18g02510	NA	GO:0046872//metal ion binding	NA	K14404//cleavage and polyadenylation specificity factor subunit 4;K13832//3-dehydroquinate dehydratase / shikimate dehydrogenase [EC:4.2.1.10 1.1.1.25]	XP_015875646.1//PREDICTED: zinc finger CCCH domain-containing protein ZFN-like isoform X2 [Ziziphus jujuba];XP_016899804.1//PREDICTED: zinc finger CCCH domain-containing protein ZFN-like isoform X1 [Cucumis melo]
Cp4.1LG02g08060	NA	NA	NA	NA	XP_008466505.1//PREDICTED: uncharacterized protein LOC103503895 [Cucumis melo]
Cp4.1LG16g03250	NA	GO:0003743//translation initiation factor activity	NA	K02520//translation initiation factor IF-3	XP_022140534.1//translation initiation factor IF3-1, mitochondrial [Momordica charantia]
Cp4.1LG19g02150	NA	NA	NA	K10523//speckle-type POZ protein	XP_008442027.1//PREDICTED: BTB/POZ and MATH domain-containing protein 4 isoform X1 [Cucumis melo];XP_008442028.1//PREDICTED: BTB/POZ and MATH domain-containing protein 4 isoform X2 [Cucumis melo]
Cp4.1LG03g00480	NA	NA	NA	K03283//heat shock 70kDa protein 1/2/6/8	XP_008442917.1//PREDICTED: uncharacterized protein LOC103486679 [Cucumis melo]
Cp4.1LG01g05310	NA	GO:0042393//histone binding;GO:0046872//metal ion binding	GO:0006355//regulation of transcription, DNA-templated	K11446//histone demethylase JARID1 [EC:1.14.11.-];K00521//ferric-chelate reductase [EC:1.16.1.7]	XP_008463243.1//PREDICTED: PHD finger protein ALFIN-LIKE 2-like [Cucumis melo]
Cp4.1LG01g26100	GO:0016021//integral component of membrane	NA	NA	K15692//E3 ubiquitin-protein ligase RNF13 [EC:2.3.2.27]	XP_008441229.1//PREDICTED: receptor homology region, transmembrane domain- and RING domain-containing protein 2-like isoform X2 [Cucumis melo];XP_022152490.1//receptor homology region, transmembrane domain- and RING domain-containing protein 2-like [Momordica charantia]
Cp4.1LG08g03800	NA	NA	GO:0006338//chromatin remodeling	K15397//3-ketoacyl-CoA synthase [EC:2.3.1.199];K15255//ATP-dependent DNA helicase PIF1 [EC:3.6.4.12]	XP_008438598.1//PREDICTED: armadillo repeat-containing protein LFR [Cucumis melo]
Cp4.1LG10g03330	GO:0016021//integral component of membrane;GO:0005886//plasma membrane	GO:0016760//cellulose synthase (UDP-forming) activity;GO:0046872//metal ion binding	GO:0030244//cellulose biosynthetic process;GO:0071555//cell wall organization	K10999//cellulose synthase A [EC:2.4.1.12]	XP_022132436.1//cellulose synthase A catalytic subunit 2 [UDP-forming]-like [Momordica charantia]
Cp4.1LG00g00640	NA	NA	NA	K18726//FAS-associated factor 2	XP_008437435.1//PREDICTED: plant UBX domain-containing protein 10 [Cucumis melo]
Cp4.1LG19g04890	NA	GO:0035091//phosphatidylinositol binding	NA	K17917//sorting nexin-1/2	XP_008462589.1//PREDICTED: sorting nexin 1 [Cucumis melo]
Cp4.1LG14g02400	NA	GO:0004616//phosphogluconate dehydrogenase (decarboxylating) activity	GO:0006098//pentose-phosphate shunt;GO:0019521//D-gluconate metabolic process	K00033//6-phosphogluconate dehydrogenase [EC:1.1.1.44 1.1.1.343]	XP_008451978.1//PREDICTED: 6-phosphogluconate dehydrogenase, decarboxylating 2, chloroplastic [Cucumis melo]
Cp4.1LG05g05980	NA	NA	NA	NA	XP_011656145.1//PREDICTED: succinate dehydrogenase assembly factor 4, mitochondrial [Cucumis sativus]
Cp4.1LG04g00470	GO:0016607//nuclear speck;GO:0035061//interchromatin granule	GO:0003723//RNA binding	GO:0006376//mRNA splice site selection	K12890//splicing factor, arginine/serine-rich 1	XP_022135868.1//serine/arginine-rich splicing factor SR30 isoform X3 [Momordica charantia];XP_022135867.1//serine/arginine-rich splicing factor SR30 isoform X2 [Momordica charantia];XP_008450613.1//PREDICTED: serine/arginine-rich splicing factor SR30 [Cucumis melo]
Cp4.1LG14g10420	NA	GO:0004721//phosphoprotein phosphatase activity	NA	K04460//serine/threonine-protein phosphatase 5 [EC:3.1.3.16]	XP_004146184.1//PREDICTED: serine/threonine-protein phosphatase 7 [Cucumis sativus]
Cp4.1LG13g11750	NA	GO:0042578//phosphoric ester hydrolase activity	NA	K21797//phosphatidylinositol 4-phosphatase [EC:3.1.3.-]	XP_008441143.1//PREDICTED: phosphoinositide phosphatase SAC1 isoform X3 [Cucumis melo]
BGI_novel_G001303	NA	NA	NA	K15296//alpha-soluble NSF attachment protein	XP_021299224.1//alpha-soluble NSF attachment protein 2 [Herrania umbratica]
Cp4.1LG00g01750	NA	GO:0004843//thiol-dependent ubiquitin-specific protease activity	GO:0016579//protein deubiquitination	K12655//OTU domain-containing protein 5 [EC:3.4.19.12]	XP_008461144.1//PREDICTED: OTU domain-containing protein 5-B [Cucumis melo]
Cp4.1LG02g16610	GO:0005737//cytoplasm	GO:0046872//metal ion binding;GO:0070006//metalloaminopeptidase activity	GO:0070084//protein initiator methionine removal	K03934//NADH dehydrogenase (ubiquinone) Fe-S protein 1 [EC:1.6.5.3 1.6.99.3];K01265//methionyl aminopeptidase [EC:3.4.11.18]	XP_008381363.1//PREDICTED: NADH dehydrogenase [ubiquinone] iron-sulfur protein 1, mitochondrial [Malus domestica];XP_011651214.1//PREDICTED: methionine aminopeptidase 2B-like isoform X2 [Cucumis sativus]
Cp4.1LG20g00500	NA	NA	NA	NA	XP_008438568.1//PREDICTED: uncharacterized protein LOC103483601 [Cucumis melo]
Cp4.1LG07g04940	NA	GO:0004674//protein serine/threonine kinase activity;GO:0005524//ATP binding	NA	K03097//casein kinase II subunit alpha [EC:2.7.11.1]	XP_004142886.1//PREDICTED: casein kinase II subunit alpha-like [Cucumis sativus]
Cp4.1LG03g16790	GO:0016021//integral component of membrane	GO:0015299//solute:proton antiporter activity	GO:0006813//potassium ion transport	K14306//nuclear pore complex protein Nup62	XP_008438071.1//PREDICTED: K(+) efflux antiporter 2, chloroplastic-like [Cucumis melo]
Cp4.1LG16g01170	NA	GO:0004553//hydrolase activity, hydrolyzing O-glycosyl compounds;GO:0030246//carbohydrate binding	GO:0005975//carbohydrate metabolic process	K05546//alpha 1,3-glucosidase [EC:3.2.1.84]	XP_008460826.1//PREDICTED: probable glucan 1,3-alpha-glucosidase [Cucumis melo]
Cp4.1LG11g11990	GO:0016592//mediator complex	GO:0001104//RNA polymerase II transcription cofactor activity	NA	K13528//mediator of RNA polymerase II transcription subunit 20	XP_011648585.1//PREDICTED: uncharacterized protein LOC105434531 [Cucumis sativus];XP_004141069.1//PREDICTED: mediator of RNA polymerase II transcription subunit 20a isoform X1 [Cucumis sativus]
Cp4.1LG02g11470	NA	GO:0003723//RNA binding;GO:0046872//metal ion binding	NA	K12872//pre-mRNA-splicing factor RBM22/SLT11	XP_022154993.1//zinc finger CCCH domain-containing protein 40-like [Momordica charantia]
Cp4.1LG07g06120	NA	GO:0042393//histone binding;GO:0046872//metal ion binding	GO:0006355//regulation of transcription, DNA-templated	K15710//E3 ubiquitin-protein ligase SHPRH [EC:3.6.4.- 2.3.2.27];K11446//histone demethylase JARID1 [EC:1.14.11.-];K00521//ferric-chelate reductase [EC:1.16.1.7]	XP_004144207.1//PREDICTED: PHD finger protein ALFIN-LIKE 4 isoform X2 [Cucumis sativus];XP_008445525.1//PREDICTED: PHD finger protein ALFIN-LIKE 4 [Cucumis melo];XP_022131809.1//PHD finger protein ALFIN-LIKE 4-like [Momordica charantia]
Cp4.1LG10g12070	NA	NA	NA	K07456//DNA mismatch repair protein MutS2;K00640//serine O-acetyltransferase [EC:2.3.1.30]	XP_008442184.1//PREDICTED: uncharacterized protein LOC103486117 [Cucumis melo]
Cp4.1LG04g01170	NA	GO:0016779//nucleotidyltransferase activity	GO:0009058//biosynthetic process	K00966//mannose-1-phosphate guanylyltransferase [EC:2.7.7.13]	XP_022150070.1//mannose-1-phosphate guanyltransferase alpha-like [Momordica charantia]
Cp4.1LG01g09220	GO:0016021//integral component of membrane	GO:0004674//protein serine/threonine kinase activity;GO:0005524//ATP binding	NA	K13418//somatic embryogenesis receptor kinase 1 [EC:2.7.10.1 2.7.11.1];K13420//LRR receptor-like serine/threonine-protein kinase FLS2 [EC:2.7.11.1]	XP_004146879.1//PREDICTED: probable LRR receptor-like serine/threonine-protein kinase At5g10290 [Cucumis sativus];XP_008453818.1//PREDICTED: probable LRR receptor-like serine/threonine-protein kinase At5g10290 [Cucumis melo];XP_004146880.1//PREDICTED: probable LRR receptor-like serine/threonine-protein kinase At5g10290 [Cucumis sativus];GAU36345.1//hypothetical protein TSUD_321840 [Trifolium subt…
Cp4.1LG04g12130	GO:0016021//integral component of membrane	GO:0008565//protein transporter activity	NA	K12275//translocation protein SEC62	XP_004139032.1//PREDICTED: uncharacterized protein LOC101212624 [Cucumis sativus]
Cp4.1LG07g07940	GO:0016021//integral component of membrane	GO:0005509//calcium ion binding	NA	K11583//serine/threonine-protein phosphatase 2A regulatory subunit B''	XP_022149824.1//serine/threonine protein phosphatase 2A regulatory subunit B''beta-like [Momordica charantia]
Cp4.1LG12g03170	GO:0016021//integral component of membrane	GO:0008270//zinc ion binding;GO:0003676//nucleic acid binding	NA	K09566//peptidyl-prolyl isomerase G (cyclophilin G) [EC:5.2.1.8]	XP_011649249.1//PREDICTED: zinc finger CCHC domain-containing protein 10 [Cucumis sativus];KGN47380.1//hypothetical protein Csa_6G307410 [Cucumis sativus]
Cp4.1LG12g10540	NA	NA	NA	K06883//uncharacterized protein	XP_022143584.1//GPN-loop GTPase 3 isoform X2 [Momordica charantia]
Cp4.1LG17g01180	NA	NA	NA	K10523//speckle-type POZ protein	XP_008458543.1//PREDICTED: BTB/POZ and MATH domain-containing protein 2-like isoform X1 [Cucumis melo];XP_022137957.1//BTB/POZ and MATH domain-containing protein 2 [Momordica charantia]
Cp4.1LG14g06470	GO:0005622//intracellular;GO:0016021//integral component of membrane	GO:0008565//protein transporter activity	GO:0031204//posttranslational protein targeting to membrane, translocation	K09540//translocation protein SEC63	XP_007218941.1//dnaJ protein ERDJ2A [Prunus persica];XP_022140961.1//dnaJ protein ERDJ2A-like [Momordica charantia]
Cp4.1LG00g03980	GO:0016021//integral component of membrane	NA	GO:0090480//purine nucleotide-sugar transmembrane transport	K15285//solute carrier family 35, member E3	XP_002278064.1//PREDICTED: UDP-galactose transporter 2 [Vitis vinifera];XP_008453042.1//PREDICTED: UDP-galactose transporter 2-like [Cucumis melo]
Cp4.1LG18g03930	NA	GO:0008565//protein transporter activity	NA	K12403//AP-4 complex subunit sigma-1	XP_004135683.1//PREDICTED: AP-4 complex subunit sigma [Cucumis sativus]
Cp4.1LG10g09650	GO:0016021//integral component of membrane;GO:0005789//endoplasmic reticulum membrane	NA	NA	K13989//Derlin-2/3	XP_004134757.1//PREDICTED: derlin-2.2 [Cucumis sativus]
Cp4.1LG09g04650	NA	GO:0003951//NAD+ kinase activity	NA	K04715//ceramide kinase [EC:2.7.1.138]	XP_016900236.1//PREDICTED: LOW QUALITY PROTEIN: sphingoid long-chain bases kinase 1 [Cucumis melo]
Cp4.1LG06g08070	NA	GO:0043130//ubiquitin binding;GO:0004190//aspartic-type endopeptidase activity	NA	K11885//DNA damage-inducible protein 1	XP_022139542.1//DNA damage-inducible protein 1 isoform X1 [Momordica charantia]
Cp4.1LG19g12090	GO:0005634//nucleus	GO:0003723//RNA binding	GO:0006397//mRNA processing	K13091//RNA-binding protein 39	XP_008440993.1//PREDICTED: RNA-binding protein 39 isoform X4 [Cucumis melo]
Cp4.1LG17g07860	NA	NA	GO:0006914//autophagy	K08341//GABA(A) receptor-associated protein	XP_022145376.1//autophagy-related protein 8i-like [Momordica charantia]
Cp4.1LG18g01660	NA	GO:0020037//heme binding;GO:0050311//sulfite reductase (ferredoxin) activity;GO:0051539//4 iron, 4 sulfur cluster binding	NA	K00392//sulfite reductase (ferredoxin) [EC:1.8.7.1]	XP_008450416.1//PREDICTED: sulfite reductase [ferredoxin], chloroplastic [Cucumis melo]
Cp4.1LG14g07770	NA	NA	NA	K03130//transcription initiation factor TFIID subunit 5;K16482//centriolar protein POC1	XP_008449062.1//PREDICTED: uncharacterized WD repeat-containing protein C2A9.03 [Cucumis melo]
Cp4.1LG00g04010	GO:0005634//nucleus	GO:0046872//metal ion binding;GO:0003677//DNA binding	NA	K09060//plant G-box-binding factor	XP_008453037.1//PREDICTED: squamosa promoter-binding-like protein 14 [Cucumis melo]
Cp4.1LG04g11910	GO:0005737//cytoplasm	GO:0033819//lipoyl(octanoyl) transferase activity	GO:0006464//cellular protein modification process;GO:0009107//lipoate biosynthetic process	NA	XP_022154095.1//uncharacterized protein LOC111021431 [Momordica charantia];XP_004149028.1//PREDICTED: selenoprotein O [Cucumis sativus]
Cp4.1LG02g04870	NA	NA	NA	K09420//transcriptional activator Myb	XP_022139971.1//coiled-coil domain-containing protein 25 [Momordica charantia]
Cp4.1LG10g02130	NA	GO:0016651//oxidoreductase activity, acting on NAD(P)H	GO:0022900//electron transport chain	K03937//NADH dehydrogenase (ubiquinone) Fe-S protein 4	XP_022132610.1//NADH dehydrogenase [ubiquinone] iron-sulfur protein 4, mitochondrial [Momordica charantia]
Cp4.1LG15g03990	NA	NA	NA	K11721//bromodomain-containing protein 3	XP_004136914.1//PREDICTED: transcription factor GTE7 [Cucumis sativus]
Cp4.1LG02g15940	GO:0005634//nucleus;GO:0016021//integral component of membrane	GO:0046872//metal ion binding;GO:0003677//DNA binding	NA	K09060//plant G-box-binding factor;K20641//Rho GTPase-activating protein 20;K13415//protein brassinosteroid insensitive 1 [EC:2.7.10.1 2.7.11.1]	XP_008447446.1//PREDICTED: squamosa promoter-binding-like protein 1 [Cucumis melo];XP_004148578.1//PREDICTED: squamosa promoter-binding-like protein 1 [Cucumis sativus]
Cp4.1LG02g06740	NA	NA	NA	K10268//F-box and leucine-rich repeat protein 2/20	XP_004141272.1//PREDICTED: F-box protein At1g47056-like [Cucumis sativus]
Cp4.1LG07g02260	NA	GO:0005524//ATP binding	NA	K10689//peroxin-4 [EC:2.3.2.23]	XP_022131340.1//protein PEROXIN-4 [Momordica charantia]
Cp4.1LG10g11880	NA	GO:0046872//metal ion binding;GO:0008237//metallopeptidase activity	NA	K02975//small subunit ribosomal protein S25e	XP_016899550.1//PREDICTED: LOW QUALITY PROTEIN: DNA-dependent metalloprotease WSS1-like [Cucumis melo]
Cp4.1LG12g00530	NA	GO:0003743//translation initiation factor activity;GO:0003723//RNA binding	NA	K03260//translation initiation factor 4G	XP_008457180.1//PREDICTED: eukaryotic translation initiation factor 4G-like isoform X2 [Cucumis melo];XP_011649061.1//PREDICTED: eukaryotic translation initiation factor 4G isoform X2 [Cucumis sativus];XP_008457179.1//PREDICTED: eukaryotic translation initiation factor 4G-like isoform X1 [Cucumis melo];XP_004138995.1//PREDICTED: eukaryotic translation initiation factor 4G isoform X1 [Cucumis sati…
Cp4.1LG13g07530	GO:0005634//nucleus	GO:0003746//translation elongation factor activity;GO:0008270//zinc ion binding;GO:0003676//nucleic acid binding	GO:0006355//regulation of transcription, DNA-templated;GO:0006351//transcription, DNA-templated	K03145//transcription elongation factor S-II	XP_022134049.1//transcription elongation factor TFIIS [Momordica charantia]
Cp4.1LG03g07200	GO:0016021//integral component of membrane	GO:0003676//nucleic acid binding	NA	NA	XP_022154197.1//uncharacterized protein LOC111021515 [Momordica charantia];XP_004145681.1//PREDICTED: uncharacterized protein LOC101219582 [Cucumis sativus]
Cp4.1LG07g09460	GO:0072546//ER membrane protein complex	GO:0016740//transferase activity	GO:0034975//protein folding in endoplasmic reticulum	NA	XP_022143151.1//ER membrane protein complex subunit 2 [Momordica charantia]
Cp4.1LG10g00330	GO:0000502//proteasome complex	NA	NA	K03029//26S proteasome regulatory subunit N10	XP_008440835.1//PREDICTED: 26S proteasome non-ATPase regulatory subunit 4 homolog [Cucumis melo]
Cp4.1LG18g09300	GO:0005743//mitochondrial inner membrane;GO:0016021//integral component of membrane	GO:0005347//ATP transmembrane transporter activity;GO:0015217//ADP transmembrane transporter activity;GO:0005509//calcium ion binding	GO:0055085//transmembrane transport;GO:0006839//mitochondrial transport	K14684//solute carrier family 25 (mitochondrial phosphate transporter), member 23/24/25/41	XP_011657624.1//PREDICTED: calcium-binding mitochondrial carrier protein SCaMC-1-like isoform X2 [Cucumis sativus];XP_010249328.1//PREDICTED: calcium-binding mitochondrial carrier protein SCaMC-1-like [Nelumbo nucifera]
Cp4.1LG08g13300	GO:0016021//integral component of membrane	GO:0042578//phosphoric ester hydrolase activity	GO:0007033//vacuole organization;GO:0036092//phosphatidylinositol-3-phosphate biosynthetic process	K21797//phosphatidylinositol 4-phosphatase [EC:3.1.3.-]	XP_022148394.1//phosphoinositide phosphatase SAC3-like isoform X1 [Momordica charantia]
Cp4.1LG05g11540	GO:0005741//mitochondrial outer membrane	NA	GO:0055085//transmembrane transport	K15040//voltage-dependent anion channel protein 2	XP_008457836.1//PREDICTED: mitochondrial outer membrane protein porin 2 [Cucumis melo]
Cp4.1LG19g05150	NA	GO:0008047//enzyme activator activity	GO:0000290//deadenylation-dependent decapping of nuclear-transcribed mRNA	K12611//mRNA-decapping enzyme 1B [EC:3.-.-.-]	XP_004143332.2//PREDICTED: mRNA-decapping enzyme-like protein [Cucumis sativus]
Cp4.1LG19g02260	GO:0005634//nucleus;GO:0005694//chromosome	GO:0008270//zinc ion binding;GO:0018024//histone-lysine N-methyltransferase activity	NA	K11420//euchromatic histone-lysine N-methyltransferase [EC:2.1.1.43]	XP_008465238.1//PREDICTED: histone-lysine N-methyltransferase, H3 lysine-9 specific SUVH1-like [Cucumis melo]
Cp4.1LG09g03950	NA	GO:0005524//ATP binding;GO:0004672//protein kinase activity	NA	K06276//3-phosphoinositide dependent protein kinase-1 [EC:2.7.11.1]	XP_008446796.1//PREDICTED: LOW QUALITY PROTEIN: 3-phosphoinositide-dependent protein kinase 1 [Cucumis melo];XP_022139152.1//3-phosphoinositide-dependent protein kinase 1 isoform X1 [Momordica charantia]
Cp4.1LG08g02110	NA	GO:0046872//metal ion binding;GO:0070006//metalloaminopeptidase activity	GO:0070084//protein initiator methionine removal	K01265//methionyl aminopeptidase [EC:3.4.11.18]	XP_008438188.1//PREDICTED: methionine aminopeptidase 1A [Cucumis melo]
Cp4.1LG04g08780	GO:0016021//integral component of membrane	NA	NA	K17086//transmembrane 9 superfamily member 2/4	XP_021814103.1//transmembrane 9 superfamily member 10 [Prunus avium]
Cp4.1LG14g00460	GO:0016021//integral component of membrane	NA	NA	NA	XP_004133723.1//PREDICTED: uncharacterized protein LOC101208434 [Cucumis sativus]
Cp4.1LG16g03220	NA	GO:0046872//metal ion binding;GO:0004722//protein serine/threonine phosphatase activity	NA	K01102//pyruvate dehydrogenase phosphatase [EC:3.1.3.43]	KDO68174.1//hypothetical protein CISIN_1g015823mg [Citrus sinensis];XP_002313699.1//phosphatase 2C family protein [Populus trichocarpa]
Cp4.1LG17g06670	GO:0005623//cell	GO:0050661//NADP binding;GO:0009055//electron transfer activity;GO:0050660//flavin adenine dinucleotide binding;GO:0004362//glutathione-disulfide reductase activity	GO:0006749//glutathione metabolic process;GO:0045454//cell redox homeostasis	K00383//glutathione reductase (NADPH) [EC:1.8.1.7]	XP_008451273.1//PREDICTED: LOW QUALITY PROTEIN: glutathione reductase, chloroplastic [Cucumis melo]
Cp4.1LG10g05000	NA	GO:0003899//DNA-directed 5'-3' RNA polymerase activity;GO:0032549//ribonucleoside binding;GO:0003677//DNA binding	GO:0006351//transcription, DNA-templated	K03010//DNA-directed RNA polymerase II subunit RPB2 [EC:2.7.7.6]	KGN49226.1//hypothetical protein Csa_6G517340 [Cucumis sativus]
Cp4.1LG18g06570	GO:0016021//integral component of membrane	GO:0016779//nucleotidyltransferase activity;GO:0003824//catalytic activity	GO:0009058//biosynthetic process	K00967//ethanolamine-phosphate cytidylyltransferase [EC:2.7.7.14]	XP_011657166.1//PREDICTED: ethanolamine-phosphate cytidylyltransferase-like [Cucumis sativus]
Cp4.1LG10g07340	NA	NA	NA	NA	XP_022156222.1//uncharacterized protein LOC111023160 [Momordica charantia]
Cp4.1LG10g07860	NA	GO:0051087//chaperone binding	NA	K09555//BCL2-associated athanogene 1	XP_022144063.1//BAG family molecular chaperone regulator 4 isoform X2 [Momordica charantia]
Cp4.1LG17g00800	NA	NA	NA	K19600//tubby-related protein 1;K01177//beta-amylase [EC:3.2.1.2]	XP_022138443.1//tubby-like F-box protein 3 [Momordica charantia]
Cp4.1LG07g00350	NA	GO:0003743//translation initiation factor activity	NA	K14674//TAG lipase / steryl ester hydrolase / phospholipase A2 / LPA acyltransferase [EC:3.1.1.3 3.1.1.13 3.1.1.4 2.3.1.51]	XP_011649497.1//PREDICTED: uncharacterized protein LOC101206526 [Cucumis sativus]
Cp4.1LG18g06790	GO:0030864//cortical actin cytoskeleton;GO:0042643//actomyosin, actin portion	GO:0051015//actin filament binding	GO:0030836//positive regulation of actin filament depolymerization;GO:0030042//actin filament depolymerization	K10529//alpha-dioxygenase [EC:1.-.-.-]	XP_008453467.1//PREDICTED: actin-interacting protein 1-2 [Cucumis melo]
Cp4.1LG05g00480	GO:0016021//integral component of membrane	GO:0016301//kinase activity	NA	K06685//MOB kinase activator 1	XP_008460433.1//PREDICTED: cadmium-induced protein AS8 isoform X3 [Cucumis melo];XP_008460435.1//PREDICTED: MOB kinase activator-like 1A isoform X2 [Cucumis melo];XP_008460434.1//PREDICTED: MOB kinase activator-like 1A isoform X1 [Cucumis melo]
Cp4.1LG07g08760	NA	NA	NA	K12849//pre-mRNA-splicing factor 38A	XP_011648848.1//PREDICTED: pre-mRNA-splicing factor 38 [Cucumis sativus]
Cp4.1LG01g15270	NA	NA	NA	K12844//U4/U6 small nuclear ribonucleoprotein PRP31	XP_022151138.1//U4/U6 small nuclear ribonucleoprotein Prp31 homolog isoform X1 [Momordica charantia]
Cp4.1LG20g05820	GO:0005774//vacuolar membrane;GO:0005622//intracellular;GO:0031201//SNARE complex	GO:0005483//soluble NSF attachment protein activity;GO:0019905//syntaxin binding	GO:0006886//intracellular protein transport;GO:0061025//membrane fusion	K21198//gamma-soluble NSF attachment protein	XP_004135563.1//PREDICTED: gamma-soluble NSF attachment protein [Cucumis sativus]
Cp4.1LG18g06830	GO:0005779//integral component of peroxisomal membrane	GO:0004674//protein serine/threonine kinase activity;GO:0005524//ATP binding	GO:0007031//peroxisome organization	K13336//peroxin-3;K02202//cyclin-dependent kinase 7 [EC:2.7.11.22 2.7.11.23]	XP_011649037.1//PREDICTED: peroxisome biogenesis protein 3-2 [Cucumis sativus];XP_008453457.1//PREDICTED: cyclin-dependent kinase D-3-like [Cucumis melo]
Cp4.1LG04g00810	GO:0030126//COPI vesicle coat;GO:0000139//Golgi membrane	GO:0005198//structural molecule activity	GO:0006886//intracellular protein transport;GO:0016192//vesicle-mediated transport	K17267//coatomer subunit gamma	XP_004150412.1//PREDICTED: coatomer subunit gamma [Cucumis sativus]
Cp4.1LG11g07680	NA	GO:0004721//phosphoprotein phosphatase activity	NA	K04382//serine/threonine-protein phosphatase 2A catalytic subunit [EC:3.1.3.16]	XP_004146760.1//PREDICTED: serine/threonine-protein phosphatase PP2A catalytic subunit [Cucumis sativus]
Cp4.1LG05g05210	GO:0005634//nucleus;GO:0005737//cytoplasm	GO:0004674//protein serine/threonine kinase activity;GO:0005524//ATP binding;GO:0004672//protein kinase activity	GO:0018105//peptidyl-serine phosphorylation;GO:0008360//regulation of cell shape	K02218//casein kinase 1 [EC:2.7.11.1]	XP_004142151.1//PREDICTED: uncharacterized protein LOC101213194 [Cucumis sativus]
Cp4.1LG04g13030	GO:0005886//plasma membrane;GO:0009507//chloroplast	NA	NA	NA	XP_016901426.1//PREDICTED: uncharacterized protein LOC103494266 [Cucumis melo]
Cp4.1LG16g06150	NA	GO:0003723//RNA binding	NA	K17943//pumilio RNA-binding family	XP_004143128.1//PREDICTED: pumilio homolog 1 [Cucumis sativus]
Cp4.1LG14g00160	NA	NA	NA	NA	XP_008452291.1//PREDICTED: uncharacterized protein LOC103493362 [Cucumis melo]
Cp4.1LG06g01780	NA	NA	NA	K10268//F-box and leucine-rich repeat protein 2/20	XP_004141272.1//PREDICTED: F-box protein At1g47056-like [Cucumis sativus]
Cp4.1LG10g06790	NA	GO:0003723//RNA binding	NA	K13195//cold-inducible RNA-binding protein	XP_008439484.1//PREDICTED: glycine-rich RNA-binding protein 4, mitochondrial [Cucumis melo]
Cp4.1LG02g05500	NA	GO:0046872//metal ion binding;GO:0004722//protein serine/threonine phosphatase activity	NA	K17506//protein phosphatase 1L [EC:3.1.3.16]	XP_008452813.1//PREDICTED: probable protein phosphatase 2C 59 [Cucumis melo]
Cp4.1LG03g05010	NA	GO:0004674//protein serine/threonine kinase activity;GO:0005524//ATP binding	NA	K13436//pto-interacting protein 1 [EC:2.7.11.1]	GAU40581.1//hypothetical protein TSUD_35980 [Trifolium subterraneum];XP_004148576.1//PREDICTED: pto-interacting protein 1-like [Cucumis sativus]
Cp4.1LG05g05500	NA	GO:0003723//RNA binding	NA	K18757//la-related protein 1	XP_022153849.1//la-related protein 1A [Momordica charantia]
Cp4.1LG01g15190	GO:0005794//Golgi apparatus;GO:0030131//clathrin adaptor complex	GO:0008565//protein transporter activity	GO:0006886//intracellular protein transport;GO:0016192//vesicle-mediated transport	K12391//AP-1 complex subunit gamma-1	XP_008446232.1//PREDICTED: AP-1 complex subunit gamma-2 isoform X2 [Cucumis melo]
Cp4.1LG11g07550	NA	NA	NA	K18470//Rho GTPase-activating protein 1	XP_004143794.1//PREDICTED: protein GDAP2 homolog [Cucumis sativus]
Cp4.1LG08g13440	GO:0016020//membrane;GO:0017119//Golgi transport complex;GO:0005829//cytosol;GO:0005801//cis-Golgi network	GO:0008565//protein transporter activity	GO:0006886//intracellular protein transport;GO:0007030//Golgi organization;GO:0009860//pollen tube growth;GO:0006891//intra-Golgi vesicle-mediated transport	K20290//conserved oligomeric Golgi complex subunit 3	XP_022159147.1//conserved oligomeric Golgi complex subunit 3 isoform X1 [Momordica charantia];XP_004142363.1//PREDICTED: conserved oligomeric Golgi complex subunit 3 [Cucumis sativus]
Cp4.1LG09g07560	NA	NA	NA	NA	XP_008444512.1//PREDICTED: F-box protein At5g46170-like [Cucumis melo]
Cp4.1LG13g06870	NA	NA	NA	K12200//programmed cell death 6-interacting protein	XP_022152294.1//vacuolar-sorting protein BRO1 [Momordica charantia]
Cp4.1LG05g13260	GO:0016021//integral component of membrane	NA	NA	K17086//transmembrane 9 superfamily member 2/4	XP_021630370.1//transmembrane 9 superfamily member 12-like [Manihot esculenta];XP_004139983.1//PREDICTED: transmembrane 9 superfamily member 12 [Cucumis sativus]
Cp4.1LG06g07570	GO:0000145//exocyst	NA	GO:0006893//Golgi to plasma membrane transport	K17637//exocyst complex component 2	XP_004139681.1//PREDICTED: exocyst complex component SEC5A isoform X1 [Cucumis sativus];XP_011659117.1//PREDICTED: exocyst complex component SEC5A isoform X2 [Cucumis sativus]
Cp4.1LG13g10400	GO:0019867//outer membrane	NA	NA	K07277//outer membrane protein insertion porin family	XP_004140074.1//PREDICTED: sorting and assembly machinery component 50 homolog [Cucumis sativus]
Cp4.1LG10g07070	NA	NA	NA	K20222//importin-5	XP_022156200.1//importin-5-like [Momordica charantia]
Cp4.1LG12g03530	NA	NA	NA	K12812//ATP-dependent RNA helicase UAP56/SUB2 [EC:3.6.4.13]	XP_008458276.1//PREDICTED: paladin [Cucumis melo];XP_022158705.1//paladin isoform X1 [Momordica charantia]
Cp4.1LG11g08540	NA	GO:0050661//NADP binding;GO:0004345//glucose-6-phosphate dehydrogenase activity	GO:0006006//glucose metabolic process;GO:0006098//pentose-phosphate shunt	K00036//glucose-6-phosphate 1-dehydrogenase [EC:1.1.1.49 1.1.1.363]	XP_004144740.1//PREDICTED: glucose-6-phosphate 1-dehydrogenase 4, chloroplastic isoform X1 [Cucumis sativus]
Cp4.1LG18g03910	GO:0005622//intracellular	NA	GO:0007034//vacuolar transport	K12194//charged multivesicular body protein 4	XP_004135686.1//PREDICTED: vacuolar protein sorting-associated protein 32 homolog 2 [Cucumis sativus]
Cp4.1LG18g01890	GO:0016021//integral component of membrane;GO:0005741//mitochondrial outer membrane	NA	GO:0016559//peroxisome fission;GO:0000266//mitochondrial fission	K17969//mitochondrial fission 1 protein	XP_022148930.1//mitochondrial fission 1 protein A-like [Momordica charantia]
Cp4.1LG17g05110	NA	NA	NA	NA	XP_004141673.1//PREDICTED: RWD domain-containing protein 1 [Cucumis sativus]
Cp4.1LG13g02390	NA	GO:0003723//RNA binding	NA	K03231//elongation factor 1-alpha	XP_008437079.1//PREDICTED: polyadenylate-binding protein RBP47B' isoform X3 [Cucumis melo];XP_004152401.1//PREDICTED: polyadenylate-binding protein RBP47B' isoform X3 [Cucumis sativus]
Cp4.1LG17g06400	NA	GO:0008080//N-acetyltransferase activity	NA	K17972//N-terminal acetyltransferase B complex catalytic subunit [EC:2.3.1.254]	XP_022150161.1//N-terminal acetyltransferase B complex catalytic subunit NAA20 [Momordica charantia]
Cp4.1LG04g14280	NA	GO:0043565//sequence-specific DNA binding	GO:0006355//regulation of transcription, DNA-templated;GO:0006367//transcription initiation from RNA polymerase II promoter	K03136//transcription initiation factor TFIIE subunit alpha	XP_022134956.1//general transcription factor IIE subunit 1 [Momordica charantia]
Cp4.1LG02g09090	GO:0005680//anaphase-promoting complex	GO:0004842//ubiquitin-protein transferase activity	NA	K03358//anaphase-promoting complex subunit 11	KGN44481.1//hypothetical protein Csa_7G306890 [Cucumis sativus];XP_021652289.1//anaphase-promoting complex subunit 11 [Hevea brasiliensis]
Cp4.1LG09g02100	NA	GO:0008168//methyltransferase activity	NA	K16302//metal transporter CNNM;K15449//tRNA wybutosine-synthesizing protein 1 [EC:4.1.3.44];K06630//14-3-3 protein epsilon	KYP34901.1//hypothetical protein KK1_044089 [Cajanus cajan];KGN51971.1//hypothetical protein Csa_5G606620 [Cucumis sativus]
Cp4.1LG17g02720	NA	GO:0004674//protein serine/threonine kinase activity;GO:0005524//ATP binding	NA	K07198//5'-AMP-activated protein kinase, catalytic alpha subunit [EC:2.7.11.11]	XP_008460108.1//PREDICTED: SNF1-related protein kinase catalytic subunit alpha KIN10 [Cucumis melo]
Cp4.1LG08g08680	NA	GO:0003723//RNA binding	NA	NA	XP_008448657.1//PREDICTED: binding partner of ACD11 1 isoform X1 [Cucumis melo]
Cp4.1LG19g08270	NA	GO:0005509//calcium ion binding	NA	K06268//serine/threonine-protein phosphatase 2B regulatory subunit	XP_008440962.1//PREDICTED: calcineurin B-like protein 3 [Cucumis melo];XP_004134799.1//PREDICTED: U-box domain-containing protein 4 [Cucumis sativus]
Cp4.1LG01g09900	NA	NA	NA	NA	XP_022139048.1//uncharacterized protein LOC111010066 [Momordica charantia]
Cp4.1LG03g10220	GO:0016021//integral component of membrane	GO:0008289//lipid binding	NA	NA	XP_004134093.1//PREDICTED: uncharacterized protein LOC101216617 [Cucumis sativus]
Cp4.1LG04g07120	NA	GO:0003723//RNA binding	NA	K12891//splicing factor, arginine/serine-rich 2	XP_008455209.1//PREDICTED: serine/arginine-rich splicing factor SC35 [Cucumis melo]
Cp4.1LG05g09200	GO:0016021//integral component of membrane	NA	NA	NA	XP_022148409.1//uncharacterized protein LOC111017064 [Momordica charantia]
Cp4.1LG18g02990	GO:0005634//nucleus	GO:0003677//DNA binding	GO:0006352//DNA-templated transcription, initiation	K03120//transcription initiation factor TFIID TATA-box-binding protein	XP_004144066.1//PREDICTED: TATA-box-binding protein [Cucumis sativus]
Cp4.1LG04g07880	NA	GO:0004725//protein tyrosine phosphatase activity	NA	K01110//phosphatidylinositol-3,4,5-trisphosphate 3-phosphatase and dual-specificity protein phosphatase PTEN [EC:3.1.3.16 3.1.3.48 3.1.3.67]	XP_008454975.1//PREDICTED: phosphatidylinositol 3,4,5-trisphosphate 3-phosphatase and protein-tyrosine-phosphatase PTEN2A [Cucumis melo]
Cp4.1LG17g04220	GO:0016021//integral component of membrane	NA	GO:0016192//vesicle-mediated transport	K03126//transcription initiation factor TFIID subunit 12;K08517//vesicle transport protein SEC22	XP_008462269.1//PREDICTED: 25.3 kDa vesicle transport protein [Cucumis melo];XP_008462272.1//PREDICTED: uncharacterized protein LOC103500670 [Cucumis melo]
Cp4.1LG11g09240	NA	NA	NA	K20304//trafficking protein particle complex subunit 6	XP_004135644.1//PREDICTED: trafficking protein particle complex subunit 6B [Cucumis sativus]
Cp4.1LG03g16490	GO:0016021//integral component of membrane	GO:0004674//protein serine/threonine kinase activity;GO:0005524//ATP binding;GO:0004222//metalloendopeptidase activity	GO:0071586//CAAX-box protein processing	K04733//interleukin-1 receptor-associated kinase 4 [EC:2.7.11.1];K06013//STE24 endopeptidase [EC:3.4.24.84]	KVH97271.1//CAAX prenyl protease 1 [Cynara cardunculus var. scolymus];XP_004133851.1//PREDICTED: probable serine/threonine-protein kinase At1g01540 [Cucumis sativus];XP_008438005.1//PREDICTED: CAAX prenyl protease 1 homolog [Cucumis melo]
Cp4.1LG11g09890	NA	GO:0003723//RNA binding	NA	K21444//poly(rC)-binding protein 3/4	XP_022143057.1//flowering locus K homology domain [Momordica charantia]
Cp4.1LG17g09900	GO:0005840//ribosome	GO:0003735//structural constituent of ribosome	GO:0006412//translation	K02957//small subunit ribosomal protein S15Ae	XP_022150338.1//40S ribosomal protein S15a-5-like isoform X2 [Momordica charantia]
Cp4.1LG04g13110	GO:0016021//integral component of membrane	NA	NA	NA	XP_008453568.1//PREDICTED: uncharacterized protein LOC103494241 isoform X1 [Cucumis melo]
Cp4.1LG09g01010	GO:0016021//integral component of membrane	NA	NA	K00826//branched-chain amino acid aminotransferase [EC:2.6.1.42];K09291//nucleoprotein TPR;K10406//kinesin family member C2/C3	XP_022140920.1//uncharacterized protein LOC111011467 isoform X1 [Momordica charantia]
Cp4.1LG12g00130	GO:0005783//endoplasmic reticulum	GO:0046872//metal ion binding;GO:0005524//ATP binding;GO:0016887//ATPase activity	GO:0006810//transport;GO:0045048//protein insertion into ER membrane	K01551//arsenite-transporting ATPase [EC:3.6.3.16]	XP_008460156.1//PREDICTED: ATPase GET3 isoform X2 [Cucumis melo];XP_018847605.1//PREDICTED: ATPase ASNA1 homolog [Juglans regia]
Cp4.1LG04g06630	GO:0016021//integral component of membrane;GO:0005789//endoplasmic reticulum membrane	NA	GO:0006810//transport	K20352//p24 family protein delta-1	XP_022155019.1//transmembrane emp24 domain-containing protein p24delta3-like [Momordica charantia]
Cp4.1LG16g08820	NA	GO:0003723//RNA binding	NA	K13100//pre-mRNA-splicing factor CWC22	XP_008449735.1//PREDICTED: pre-mRNA-splicing factor CWC22 homolog isoform X1 [Cucumis melo]
Cp4.1LG05g14960	GO:0005634//nucleus	NA	GO:0000398//mRNA splicing, via spliceosome	K12855//pre-mRNA-processing factor 6	XP_008459779.1//PREDICTED: protein STABILIZED1 [Cucumis melo]
Cp4.1LG10g10390	GO:0005634//nucleus;GO:0005737//cytoplasm	GO:0004712//protein serine/threonine/tyrosine kinase activity;GO:0004674//protein serine/threonine kinase activity;GO:0005524//ATP binding;GO:0004672//protein kinase activity	GO:0050684//regulation of mRNA processing;GO:0000245//spliceosomal complex assembly;GO:0035556//intracellular signal transduction	K08832//serine/threonine-protein kinase SRPK3 [EC:2.7.11.1]	XP_002277212.1//PREDICTED: SRSF protein kinase 1 [Vitis vinifera];XP_008440907.1//PREDICTED: SRSF protein kinase 1-like [Cucumis melo];OWM68331.1//hypothetical protein CDL15_Pgr004813 [Punica granatum]
Cp4.1LG17g02100	GO:0030127//COPII vesicle coat	GO:0008270//zinc ion binding	GO:0006886//intracellular protein transport;GO:0006888//ER to Golgi vesicle-mediated transport	K14007//protein transport protein SEC24	XP_022138831.1//protein transport protein Sec24-like At4g32640 [Momordica charantia]
Cp4.1LG09g00090	GO:0016021//integral component of membrane	GO:0005524//ATP binding	NA	K13254//spastin [EC:3.6.4.3];K03231//elongation factor 1-alpha;K00323//NAD(P) transhydrogenase [EC:1.6.1.2]	XP_011651304.1//PREDICTED: ATPase family AAA domain-containing protein 1-B [Cucumis sativus]
Cp4.1LG04g06370	NA	GO:0046872//metal ion binding	NA	K10666//E3 ubiquitin-protein ligase RNF5 [EC:2.3.2.27]	XP_008450025.1//PREDICTED: RING finger protein 10 isoform X2 [Cucumis melo]
Cp4.1LG02g02110	NA	GO:0043130//ubiquitin binding	NA	NA	XP_022144511.1//ubiquitin domain-containing protein 1-like [Momordica charantia]
Cp4.1LG17g09440	NA	NA	GO:0006396//RNA processing	K13217//pre-mRNA-processing factor 39	XP_008459958.1//PREDICTED: pre-mRNA-processing factor 39 isoform X1 [Cucumis melo];XP_008459960.1//PREDICTED: pre-mRNA-processing factor 39 isoform X4 [Cucumis melo];XP_008459959.1//PREDICTED: pre-mRNA-processing factor 39 isoform X2 [Cucumis melo]
Cp4.1LG05g05290	NA	GO:0036459//thiol-dependent ubiquitinyl hydrolase activity	GO:0006511//ubiquitin-dependent protein catabolic process;GO:0016579//protein deubiquitination	K11838//ubiquitin carboxyl-terminal hydrolase 7 [EC:3.4.19.12]	XP_022153839.1//ubiquitin carboxyl-terminal hydrolase 12-like [Momordica charantia];XP_017430364.1//PREDICTED: ubiquitin carboxyl-terminal hydrolase 12-like isoform X1 [Vigna angularis]
Cp4.1LG02g09620	NA	NA	NA	K14012//UBX domain-containing protein 1	XP_008458991.1//PREDICTED: plant UBX domain-containing protein 4 [Cucumis melo]
Cp4.1LG19g01810	NA	NA	NA	NA	XP_022156222.1//uncharacterized protein LOC111023160 [Momordica charantia]
Cp4.1LG07g07890	GO:0016021//integral component of membrane;GO:0005739//mitochondrion	GO:0043022//ribosome binding;GO:0005509//calcium ion binding	NA	K17800//LETM1 and EF-hand domain-containing protein 1, mitochondrial	XP_008441904.1//PREDICTED: LETM1 and EF-hand domain-containing protein 1, mitochondrial [Cucumis melo]
Cp4.1LG02g05940	NA	GO:0016810//hydrolase activity, acting on carbon-nitrogen (but not peptide) bonds	GO:0006807//nitrogen compound metabolic process	K13566//omega-amidase [EC:3.5.1.3]	XP_022134239.1//omega-amidase, chloroplastic [Momordica charantia]
Cp4.1LG03g16690	NA	GO:0005524//ATP binding;GO:0004672//protein kinase activity;GO:0004842//ubiquitin-protein transferase activity	NA	K04733//interleukin-1 receptor-associated kinase 4 [EC:2.7.11.1]	XP_016899038.1//PREDICTED: U-box domain-containing protein 33-like isoform X1 [Cucumis melo];XP_008438038.1//PREDICTED: U-box domain-containing protein 33-like isoform X2 [Cucumis melo]
Cp4.1LG04g02370	GO:0016021//integral component of membrane	GO:0004721//phosphoprotein phosphatase activity	NA	K04460//serine/threonine-protein phosphatase 5 [EC:3.1.3.16]	XP_019249507.1//PREDICTED: serine/threonine-protein phosphatase 5 isoform X1 [Nicotiana attenuata];XP_008449507.1//PREDICTED: serine/threonine-protein phosphatase 5 [Cucumis melo]
Cp4.1LG14g01910	NA	NA	NA	K11341//YEATS domain-containing protein 4	XP_022136802.1//uncharacterized protein LOC111008412 [Momordica charantia]
Cp4.1LG02g07820	GO:0030131//clathrin adaptor complex	NA	GO:0006886//intracellular protein transport;GO:0016192//vesicle-mediated transport	K12402//AP-4 complex subunit mu-1	XP_008466524.1//PREDICTED: AP-4 complex subunit mu [Cucumis melo]
Cp4.1LG04g11780	NA	GO:0008124//4-alpha-hydroxytetrahydrobiopterin dehydratase activity	GO:0006729//tetrahydrobiopterin biosynthetic process	NA	XP_022157339.1//uncharacterized protein LOC111024066 [Momordica charantia]
Cp4.1LG15g05410	GO:0016020//membrane	GO:0016651//oxidoreductase activity, acting on NAD(P)H;GO:0051539//4 iron, 4 sulfur cluster binding	NA	K03941//NADH dehydrogenase (ubiquinone) Fe-S protein 8 [EC:1.6.5.3 1.6.99.3]	XP_022136046.1//NADH dehydrogenase [ubiquinone] iron-sulfur protein 8, mitochondrial [Momordica charantia]
Cp4.1LG19g09960	GO:0016021//integral component of membrane	NA	NA	K16055//trehalose 6-phosphate synthase/phosphatase [EC:2.4.1.15 3.1.3.12]	XP_004143460.1//PREDICTED: uncharacterized protein LOC101207421 [Cucumis sativus]
Cp4.1LG11g04380	GO:0016021//integral component of membrane	NA	NA	K20367//endoplasmic reticulum-Golgi intermediate compartment protein 3	XP_010664314.1//PREDICTED: endoplasmic reticulum-Golgi intermediate compartment protein 3 [Vitis vinifera];XP_008445347.1//PREDICTED: endoplasmic reticulum-Golgi intermediate compartment protein 3-like [Cucumis melo]
Cp4.1LG01g00380	GO:0016021//integral component of membrane	NA	NA	NA	XP_022136657.1//uncharacterized protein LOC111008309 [Momordica charantia]
Cp4.1LG04g08840	GO:0005634//nucleus	NA	GO:1902979//mitotic DNA replication termination	NA	XP_008444038.1//PREDICTED: protein RTF2 homolog [Cucumis melo]
Cp4.1LG18g02260	NA	NA	NA	NA	XP_008442260.1//PREDICTED: uncharacterized protein LOC103486168 [Cucumis melo]
Cp4.1LG19g04580	NA	GO:0005525//GTP binding;GO:0003924//GTPase activity	NA	K07901//Ras-related protein Rab-8A	XP_003625516.1//RAB GTPase-like protein A5B [Medicago truncatula];GAU34705.1//hypothetical protein TSUD_29460 [Trifolium subterraneum]
Cp4.1LG03g13430	GO:0005643//nuclear pore	GO:0043130//ubiquitin binding;GO:0003723//RNA binding	GO:0000972//transcription-dependent tethering of RNA polymerase II gene DNA at nuclear periphery;GO:0006606//protein import into nucleus;GO:0006405//RNA export from nucleus	K14298//mRNA export factor	XP_022144434.1//protein RAE1-like isoform X1 [Momordica charantia]
Cp4.1LG17g08180	NA	GO:0003723//RNA binding	GO:0006396//RNA processing	K13096//splicing factor 4	KGN45149.1//hypothetical protein Csa_7G428860 [Cucumis sativus]
Cp4.1LG11g04620	NA	GO:0004842//ubiquitin-protein transferase activity;GO:0016874//ligase activity	NA	K10592//E3 ubiquitin-protein ligase HUWE1 [EC:2.3.2.26]	KHF99725.1//E3 ubiquitin-protein ligase UPL1 -like protein [Gossypium arboreum];XP_008444900.1//PREDICTED: E3 ubiquitin-protein ligase UPL1-like isoform X2 [Cucumis melo]
Cp4.1LG05g05540	GO:0031965//nuclear membrane;GO:0034399//nuclear periphery;GO:0005737//cytoplasm	GO:0008536//Ran GTPase binding;GO:0008565//protein transporter activity;GO:0008139//nuclear localization sequence binding	GO:0006607//NLS-bearing protein import into nucleus;GO:0006610//ribosomal protein import into nucleus;GO:0000060//protein import into nucleus, translocation	K20222//importin-5	XP_018834545.1//PREDICTED: importin-5-like [Juglans regia]
Cp4.1LG07g11200	NA	NA	NA	NA	XP_022143202.1//triphosphate tunel metalloenzyme 3 [Momordica charantia];XP_015879511.1//PREDICTED: triphosphate tunel metalloenzyme 3 [Ziziphus jujuba]
Cp4.1LG10g11180	NA	NA	NA	K16628//collagen, type VII, alpha;K12811//ATP-dependent RNA helicase DDX46/PRP5 [EC:3.6.4.13];K13172//serine/arginine repetitive matrix protein 2	XP_008455720.1//PREDICTED: arginine/serine-rich coiled-coil protein 2 isoform X1 [Cucumis melo];XP_008455722.1//PREDICTED: arginine/serine-rich coiled-coil protein 2 isoform X2 [Cucumis melo]
Cp4.1LG00g10170	GO:0016021//integral component of membrane	NA	GO:0016192//vesicle-mediated transport	K08511//vesicle-associated membrane protein 72	XP_008456603.1//PREDICTED: vesicle-associated membrane protein 727 [Cucumis melo]
Cp4.1LG04g11740	NA	GO:0003676//nucleic acid binding	NA	K01537//Ca2+-transporting ATPase [EC:3.6.3.8];K12849//pre-mRNA-splicing factor 38A;K15196//transcription factor IIIB 90 kDa subunit;K13172//serine/arginine repetitive matrix protein 2;K13366//polyamine oxidase [EC:1.5.3.14 1.5.3.16 1.5.3.-]	XP_022157342.1//serrate RNA effector molecule [Momordica charantia]
Cp4.1LG17g10550	NA	NA	NA	K18985//engulfment and cell motility protein 2;K19241//engulfment and cell motility protein 3	XP_022153195.1//ELMO domain-containing protein C-like [Momordica charantia];OMO69630.1//Engulfment/cell motility, ELMO [Corchorus capsularis]
Cp4.1LG11g10830	NA	GO:0046872//metal ion binding;GO:0016787//hydrolase activity	NA	K03426//NAD+ diphosphatase [EC:3.6.1.22]	XP_008457828.1//PREDICTED: nudix hydrolase 19, chloroplastic [Cucumis melo]
Cp4.1LG01g23530	GO:0005795//Golgi stack;GO:0005783//endoplasmic reticulum;GO:0012507//ER to Golgi transport vesicle membrane;GO:0000139//Golgi membrane	GO:0008565//protein transporter activity	GO:0006886//intracellular protein transport;GO:0061025//membrane fusion;GO:0048280//vesicle fusion with Golgi apparatus;GO:0048211//Golgi vesicle docking;GO:0006888//ER to Golgi vesicle-mediated transport;GO:0045056//transcytosis	K20361//intracellular protein transport protein USO1	XP_008458826.1//PREDICTED: golgin candidate 6 [Cucumis melo]
Cp4.1LG13g11810	NA	NA	NA	K13111//WD40 repeat-containing protein SMU1	XP_004138672.1//PREDICTED: suppressor of mec-8 and unc-52 protein homolog 1 [Cucumis sativus]
Cp4.1LG10g08270	GO:0005634//nucleus	GO:0005524//ATP binding;GO:0003910//DNA ligase (ATP) activity;GO:0008138//protein tyrosine/serine/threonine phosphatase activity;GO:0004651//polynucleotide 5'-phosphatase activity;GO:0004725//protein tyrosine phosphatase activity;GO:0004484//mRNA guanylyltransferase activity	GO:0006281//DNA repair;GO:0006370//7-methylguanosine mRNA capping;GO:0006310//DNA recombination	K13917//mRNA-capping enzyme [EC:2.7.7.50 3.6.1.-]	XP_022151502.1//mRNA-capping enzyme isoform X2 [Momordica charantia]
Cp4.1LG12g06910	NA	GO:0003723//RNA binding	GO:0006396//RNA processing	K13096//splicing factor 4	KGN45149.1//hypothetical protein Csa_7G428860 [Cucumis sativus];XP_008461265.1//PREDICTED: SURP and G-patch domain-containing protein 1-like protein [Cucumis melo]
Cp4.1LG10g12130	NA	NA	NA	K18466//vacuolar protein sorting-associated protein 26	XP_022149429.1//vacuolar protein sorting-associated protein 26A [Momordica charantia]
Cp4.1LG15g05610	GO:0000220//vacuolar proton-transporting V-type ATPase, V0 domain;GO:0016021//integral component of membrane	GO:0015078//hydrogen ion transmembrane transporter activity	GO:0015991//ATP hydrolysis coupled proton transport	K02154//V-type H+-transporting ATPase subunit a	XP_004148529.1//PREDICTED: V-type proton ATPase subunit a3-like [Cucumis sativus];XP_022135781.1//V-type proton ATPase subunit a3 [Momordica charantia]
Cp4.1LG06g01110	NA	NA	NA	K12178//COP9 signalosome complex subunit 4	XP_022138952.1//COP9 signalosome complex subunit 4 [Momordica charantia]
Cp4.1LG03g14110	GO:0005622//intracellular	GO:0005319//lipid transporter activity	GO:0006886//intracellular protein transport	K00784//ribonuclease Z [EC:3.1.26.11]	XP_008447533.1//PREDICTED: VHS domain-containing protein At3g16270 [Cucumis melo]
Cp4.1LG17g02790	NA	NA	GO:0032981//mitochondrial respiratory chain complex I assembly	K09008//NADH dehydrogenase [ubiquinone] 1 alpha subcomplex assembly factor 3	XP_006445508.1//hypothetical protein CICLE_v10022551mg [Citrus clementina]
Cp4.1LG05g01900	NA	NA	NA	K14845//RAT1-interacting protein	XP_022157293.1//decapping nuclease DXO homolog, chloroplastic [Momordica charantia]
Cp4.1LG04g08260	NA	NA	NA	K06640//serine/threonine-protein kinase ATR [EC:2.7.11.1]	XP_020532217.1//LOW QUALITY PROTEIN: formin-like protein 14 [Amborella trichopoda]
Cp4.1LG03g00210	NA	GO:0036459//thiol-dependent ubiquitinyl hydrolase activity	GO:0006511//ubiquitin-dependent protein catabolic process;GO:0016579//protein deubiquitination	K11838//ubiquitin carboxyl-terminal hydrolase 7 [EC:3.4.19.12]	XP_022151354.1//ubiquitin carboxyl-terminal hydrolase 12 isoform X2 [Momordica charantia];XP_008442991.1//PREDICTED: ubiquitin carboxyl-terminal hydrolase 12 [Cucumis melo]
Cp4.1LG05g07220	GO:0016021//integral component of membrane	NA	NA	NA	XP_008467324.1//PREDICTED: uncharacterized protein LOC103504702 [Cucumis melo]
Cp4.1LG09g04630	NA	NA	NA	NA	XP_004142381.1//PREDICTED: uncharacterized protein LOC101216236 [Cucumis sativus]
Cp4.1LG13g06750	GO:0016021//integral component of membrane	NA	NA	NA	XP_022139629.1//GDT1-like protein 4 [Momordica charantia]
Cp4.1LG03g13260	NA	GO:0004416//hydroxyacylglutathione hydrolase activity	GO:0019243//methylglyoxal catabolic process to D-lactate via S-lactoyl-glutathione	K01069//hydroxyacylglutathione hydrolase [EC:3.1.2.6]	XP_004152150.1//PREDICTED: probable hydroxyacylglutathione hydrolase 2, chloroplast [Cucumis sativus];XP_008454116.1//PREDICTED: probable hydroxyacylglutathione hydrolase 2, chloroplastic [Cucumis melo]
Cp4.1LG08g00590	GO:0030529//intracellular ribonucleoprotein complex;GO:0019013//viral nucleocapsid	GO:0003723//RNA binding	NA	K13161//heterogeneous nuclear ribonucleoprotein R	KZN10323.1//hypothetical protein DCAR_002979 [Daucus carota subsp. sativus];XP_004133787.1//PREDICTED: heterogeneous nuclear ribonucleoprotein R isoform X2 [Cucumis sativus]
Cp4.1LG13g08870	NA	NA	NA	NA	XP_004142350.1//PREDICTED: uncharacterized protein LOC101208638 [Cucumis sativus]
Cp4.1LG18g00810	GO:0005829//cytosol	GO:0016787//hydrolase activity;GO:0008270//zinc ion binding;GO:0047974//guanosine deaminase activity	GO:0009451//RNA modification	K12951//cobalt/nickel-transporting P-type ATPase D [EC:3.6.3.-];K11991//tRNA(adenine34) deaminase [EC:3.5.4.33]	XP_008450773.1//PREDICTED: guanine deaminase [Cucumis melo]
Cp4.1LG06g08730	GO:0016021//integral component of membrane	GO:0008289//lipid binding;GO:0004721//phosphoprotein phosphatase activity	NA	K15423//serine/threonine-protein phosphatase 4 catalytic subunit [EC:3.1.3.16]	XP_004150957.1//PREDICTED: serine/threonine-protein phosphatase PP-X isozyme 2 [Cucumis sativus];XP_008447708.1//PREDICTED: putative BPI/LBP family protein At1g04970 [Cucumis melo]
Cp4.1LG01g02010	NA	GO:0004792//thiosulfate sulfurtransferase activity	NA	K01011//thiosulfate/3-mercaptopyruvate sulfurtransferase [EC:2.8.1.1 2.8.1.2]	KGN57573.1//hypothetical protein Csa_3G215610 [Cucumis sativus]
Cp4.1LG02g05190	NA	GO:0004733//pyridoxamine-phosphate oxidase activity;GO:0046872//metal ion binding;GO:0010181//FMN binding;GO:0052856//NADHX epimerase activity	GO:0008615//pyridoxine biosynthetic process	K17759//NAD(P)H-hydrate epimerase [EC:5.1.99.6];K00275//pyridoxamine 5'-phosphate oxidase [EC:1.4.3.5]	XP_022158981.1//pyridoxine/pyridoxamine 5'-phosphate oxidase 1, chloroplastic isoform X1 [Momordica charantia]
Cp4.1LG01g09620	NA	NA	NA	NA	XP_008453747.1//PREDICTED: uncharacterized protein LOC103494391 [Cucumis melo];XP_022136810.1//uncharacterized protein LOC111008415 [Momordica charantia]
Cp4.1LG14g08000	GO:0000932//P-body	NA	GO:0031087//deadenylation-independent decapping of nuclear-transcribed mRNA	K12616//enhancer of mRNA-decapping protein 4	XP_004148288.1//PREDICTED: enhancer of mRNA-decapping protein 4 [Cucumis sativus]
Cp4.1LG12g02090	NA	NA	NA	K03126//transcription initiation factor TFIID subunit 12;K14972//PAX-interacting protein 1	XP_008449556.1//PREDICTED: protein TIME FOR COFFEE isoform X1 [Cucumis melo];XP_008449558.1//PREDICTED: protein TIME FOR COFFEE isoform X3 [Cucumis melo]
Cp4.1LG10g09390	NA	NA	GO:0006355//regulation of transcription, DNA-templated	K11294//nucleolin	XP_022142354.1//GLABROUS1 enhancer-binding protein-like [Momordica charantia]
BGI_novel_G000539	NA	NA	NA	K14293//importin subunit beta-1	XP_022137909.1//importin subunit beta-1 [Momordica charantia]
Cp4.1LG19g00130	NA	NA	NA	K17262//tubulin-folding cofactor B	XP_022153874.1//tubulin-folding cofactor B [Momordica charantia]
Cp4.1LG02g17530	NA	GO:0004674//protein serine/threonine kinase activity;GO:0005524//ATP binding	NA	K13413//mitogen-activated protein kinase kinase 4/5 [EC:2.7.12.2]	XP_008463984.1//PREDICTED: mitogen-activated protein kinase kinase 5-like [Cucumis melo]
Cp4.1LG01g14140	GO:0000145//exocyst	NA	GO:0006887//exocytosis	K07195//exocyst complex component 7	XP_022150580.1//exocyst complex component EXO70A1-like [Momordica charantia]
Cp4.1LG00g08160	GO:0031307//integral component of mitochondrial outer membrane;GO:0016021//integral component of membrane	GO:0005509//calcium ion binding;GO:0005525//GTP binding;GO:0003924//GTPase activity	GO:0007005//mitochondrion organization	K07870//mitochondrial Rho GTPase 1 [EC:3.6.5.-]	XP_022150764.1//mitochondrial Rho GTPase 1-like [Momordica charantia];XP_004139182.2//PREDICTED: mitochondrial Rho GTPase 1-like [Cucumis sativus]
Cp4.1LG01g22980	GO:0005634//nucleus	GO:0003677//DNA binding	GO:0006355//regulation of transcription, DNA-templated;GO:0009734//auxin-activated signaling pathway;GO:0006351//transcription, DNA-templated	K14486//auxin response factor	XP_008464365.1//PREDICTED: auxin response factor 2 [Cucumis melo]
Cp4.1LG03g11880	GO:0016021//integral component of membrane	NA	NA	NA	XP_004134247.1//PREDICTED: uncharacterized protein LOC101212442 [Cucumis sativus]
Cp4.1LG06g02360	NA	GO:0003677//DNA binding	NA	NA	XP_022140352.1//protein HIRA-like isoform X1 [Momordica charantia];XP_008452698.1//PREDICTED: homeobox protein 4-like [Cucumis melo]
Cp4.1LG04g11310	GO:0005634//nucleus	GO:0003677//DNA binding	GO:0006352//DNA-templated transcription, initiation	K03120//transcription initiation factor TFIID TATA-box-binding protein	XP_004144066.1//PREDICTED: TATA-box-binding protein [Cucumis sativus]
Cp4.1LG14g00220	NA	NA	NA	K20296//vacuolar protein sorting-associated protein 51	XP_008461504.1//PREDICTED: vacuolar protein sorting-associated protein 51 homolog [Cucumis melo]
Cp4.1LG19g12150	NA	NA	NA	K17662//cytochrome b pre-mRNA-processing protein 3	XP_004148644.1//PREDICTED: ubiquinol-cytochrome-c reductase complex assembly factor 1 [Cucumis sativus]
Cp4.1LG01g14360	NA	GO:0003676//nucleic acid binding	NA	K02865//large subunit ribosomal protein L10Ae;K14771//U3 small nucleolar RNA-associated protein 19	XP_008446764.1//PREDICTED: R3H domain-containing protein 2-like [Cucumis melo]
Cp4.1LG04g00240	NA	GO:0016491//oxidoreductase activity	NA	NA	XP_008443363.1//PREDICTED: probable mitochondrial saccharopine dehydrogenase-like oxidoreductase At5g39410 [Cucumis melo]
Cp4.1LG14g08700	NA	GO:0005507//copper ion binding	NA	K09187//histone-lysine N-methyltransferase MLL2 [EC:2.1.1.43]	XP_008448899.1//PREDICTED: uncharacterized protein LOC103490925 [Cucumis melo]
Cp4.1LG15g05830	NA	GO:0016817//hydrolase activity, acting on acid anhydrides;GO:0005525//GTP binding	NA	K14306//nuclear pore complex protein Nup62	XP_022136309.1//translocase of chloroplast 120, chloroplastic [Momordica charantia]
Cp4.1LG03g10190	GO:0005622//intracellular	GO:0005525//GTP binding	GO:0007264//small GTPase mediated signal transduction	K07950//ADP-ribosylation factor-like protein 5B	XP_004134109.1//PREDICTED: ADP-ribosylation factor-like protein 5 [Cucumis sativus]
Cp4.1LG12g04730	GO:0005634//nucleus	GO:0008270//zinc ion binding;GO:0016874//ligase activity	GO:0006511//ubiquitin-dependent protein catabolic process;GO:0007275//multicellular organism development;GO:0016567//protein ubiquitination	K04506//E3 ubiquitin-protein ligase SIAH1 [EC:2.3.2.27]	XP_022157793.1//E3 ubiquitin-protein ligase SINAT3-like [Momordica charantia]
BGI_novel_G000541	GO:0016021//integral component of membrane;GO:0005789//endoplasmic reticulum membrane	NA	NA	NA	XP_008437865.1//PREDICTED: ORM1-like protein 3 [Cucumis melo]
Cp4.1LG02g00460	NA	GO:0003723//RNA binding	NA	K14398//cleavage and polyadenylation specificity factor subunit 6/7	XP_011658934.1//PREDICTED: spidroin-1 [Cucumis sativus]
Cp4.1LG15g01260	NA	GO:0016747//transferase activity, transferring acyl groups other than amino-acyl groups	GO:0008152//metabolic process	K07513//acetyl-CoA acyltransferase 1 [EC:2.3.1.16]	XP_008454504.2//PREDICTED: 3-ketoacyl-CoA thiolase 2, peroxisomal-like [Cucumis melo];XP_022159108.1//3-ketoacyl-CoA thiolase 2, peroxisomal-like [Momordica charantia]
Cp4.1LG07g03320	GO:0005737//cytoplasm	GO:0016779//nucleotidyltransferase activity;GO:0000049//tRNA binding	GO:0002098//tRNA wobble uridine modification;GO:0034227//tRNA thio-modification;GO:0032447//protein urmylation	K14168//cytoplasmic tRNA 2-thiolation protein 1 [EC:2.7.7.-]	XP_022144278.1//cytoplasmic tRNA 2-thiolation protein 1 [Momordica charantia]
Cp4.1LG06g08100	NA	GO:0046872//metal ion binding;GO:0005524//ATP binding	GO:0006807//nitrogen compound metabolic process	K01955//carbamoyl-phosphate synthase large subunit [EC:6.3.5.5]	XP_022139363.1//carbamoyl-phosphate synthase large chain, chloroplastic [Momordica charantia]
Cp4.1LG04g00280	GO:0016021//integral component of membrane;GO:0015935//small ribosomal subunit	GO:0003723//RNA binding;GO:0003735//structural constituent of ribosome	GO:0006412//translation	K02989//small subunit ribosomal protein S5e	XP_008447166.1//PREDICTED: uncharacterized protein LOC103489683 isoform X1 [Cucumis melo]
Cp4.1LG16g09080	GO:0005634//nucleus;GO:0005737//cytoplasm	GO:0004674//protein serine/threonine kinase activity;GO:0005524//ATP binding;GO:0004672//protein kinase activity	GO:0018105//peptidyl-serine phosphorylation;GO:0008360//regulation of cell shape	K02218//casein kinase 1 [EC:2.7.11.1]	XP_022153809.1//casein kinase 1-like protein HD16 [Momordica charantia];XP_004142151.1//PREDICTED: uncharacterized protein LOC101213194 [Cucumis sativus]
Cp4.1LG03g15080	GO:0016021//integral component of membrane	GO:0008270//zinc ion binding;GO:0016874//ligase activity	NA	K10656//E3 ubiquitin-protein ligase MARCH1/8 [EC:2.3.2.27]	XP_008465089.1//PREDICTED: E3 ubiquitin-protein ligase MARCH8 isoform X1 [Cucumis melo]
Cp4.1LG08g09220	NA	NA	NA	K12603//CCR4-NOT transcription complex subunit 6 [EC:3.1.13.4]	XP_022151398.1//carbon catabolite repressor protein 4 homolog 1-like [Momordica charantia]
Cp4.1LG08g12630	GO:0016021//integral component of membrane	GO:0004674//protein serine/threonine kinase activity;GO:0005524//ATP binding	NA	K04733//interleukin-1 receptor-associated kinase 4 [EC:2.7.11.1];K20718//LRR receptor-like serine/threonine-protein kinase ERECTA [EC:2.7.11.1]	XP_004137665.1//PREDICTED: probable leucine-rich repeat receptor-like protein kinase At5g49770 isoform X1 [Cucumis sativus];KGN58674.1//hypothetical protein Csa_3G727920 [Cucumis sativus];XP_011651828.1//PREDICTED: probable leucine-rich repeat receptor-like protein kinase At5g49770 isoform X2 [Cucumis sativus]
Cp4.1LG07g11270	GO:0005885//Arp2/3 protein complex;GO:0005737//cytoplasm	GO:0003779//actin binding	GO:0034314//Arp2/3 complex-mediated actin nucleation	K05756//actin related protein 2/3 complex, subunit 3	XP_008457213.1//PREDICTED: actin-related protein 2/3 complex subunit 3 [Cucumis melo]
Cp4.1LG08g02120	GO:0016021//integral component of membrane;GO:0009941//chloroplast envelope	GO:0071917//triose-phosphate transmembrane transporter activity;GO:0015120//phosphoglycerate transmembrane transporter activity;GO:0005215//transporter activity	NA	K15283//solute carrier family 35, member E1	XP_008438208.1//PREDICTED: xylulose 5-phosphate/phosphate translocator, chloroplastic [Cucumis melo];XP_004133935.1//PREDICTED: xylulose 5-phosphate/phosphate translocator, chloroplastic [Cucumis sativus]
Cp4.1LG02g06030	GO:0016020//membrane	GO:0003723//RNA binding;GO:0004222//metalloendopeptidase activity;GO:0005524//ATP binding	NA	K08955//ATP-dependent metalloprotease [EC:3.4.24.-]	XP_004141320.1//PREDICTED: ATP-dependent zinc metalloprotease FTSH 4, mitochondrial [Cucumis sativus]
Cp4.1LG07g09170	GO:0016021//integral component of membrane	GO:0016788//hydrolase activity, acting on ester bonds	NA	K10396//kinesin family member 5;K01206//alpha-L-fucosidase [EC:3.2.1.51]	XP_013450501.1//GDSL-like lipase/acylhydrolase [Medicago truncatula];XP_008455063.1//PREDICTED: GDSL esterase/lipase At1g54790-like isoform X2 [Cucumis melo];XP_008455055.1//PREDICTED: GDSL esterase/lipase At1g54790-like isoform X1 [Cucumis melo]
Cp4.1LG12g01050	NA	NA	NA	K17985//activating molecule in BECN1-regulated autophagy protein 1	XP_004147174.1//PREDICTED: uncharacterized protein LOC101210946 [Cucumis sativus]
Cp4.1LG12g11120	NA	NA	NA	K18756//protein bicaudal C;K21878//Usher syndrome type-1G protein	XP_008458022.1//PREDICTED: ankyrin repeat and SAM domain-containing protein 6 [Cucumis melo]
Cp4.1LG10g08240	NA	NA	NA	NA	KGN54352.1//hypothetical protein Csa_4G307940 [Cucumis sativus]
Cp4.1LG13g03960	GO:0016021//integral component of membrane	GO:0019706//protein-cysteine S-palmitoyltransferase activity	NA	K16675//palmitoyltransferase ZDHHC9/14/18 [EC:2.3.1.225]	XP_008441500.1//PREDICTED: protein S-acyltransferase 8-like [Cucumis melo]
Cp4.1LG03g15040	NA	NA	NA	K02730//20S proteasome subunit alpha 1 [EC:3.4.25.1]	XP_022148292.1//proteasome subunit alpha type-6 [Momordica charantia]
Cp4.1LG14g08170	NA	NA	NA	NA	XP_007140123.1//hypothetical protein PHAVU_008G085900g [Phaseolus vulgaris];XP_015933415.1//uncharacterized protein LOC107459673 [Arachis duranensis]
Cp4.1LG10g02590	NA	NA	NA	K18626//trichohyalin;K09419//heat shock transcription factor, other eukaryote	XP_022133325.1//uncharacterized protein LOC111005936 isoform X1 [Momordica charantia]
Cp4.1LG08g06290	NA	NA	NA	K20360//TBC1 domain family member 2	XP_008454081.1//PREDICTED: TBC1 domain family member 22B [Cucumis melo]
Cp4.1LG01g04450	NA	GO:0046872//metal ion binding	NA	NA	XP_022139056.1//zinc finger CCCH domain-containing protein 11 [Momordica charantia]
Cp4.1LG03g07290	NA	GO:0005524//ATP binding;GO:0004672//protein kinase activity	NA	K08286//protein-serine/threonine kinase [EC:2.7.11.-]	XP_008464921.1//PREDICTED: protein kinase PVPK-1 [Cucumis melo]
Cp4.1LG18g05730	NA	NA	NA	NA	KGN65169.1//hypothetical protein Csa_1G256780 [Cucumis sativus]
Cp4.1LG18g01260	NA	GO:0003676//nucleic acid binding	NA	K01537//Ca2+-transporting ATPase [EC:3.6.3.8];K12849//pre-mRNA-splicing factor 38A;K15196//transcription factor IIIB 90 kDa subunit;K12858//ATP-dependent RNA helicase DDX23/PRP28 [EC:3.6.4.13];K13366//polyamine oxidase [EC:1.5.3.14 1.5.3.16 1.5.3.-]	XP_008451085.1//PREDICTED: serrate RNA effector molecule [Cucumis melo]
Cp4.1LG07g00380	NA	GO:0005525//GTP binding;GO:0003924//GTPase activity	NA	K06949//ribosome biogenesis GTPase / thiamine phosphate phosphatase [EC:3.6.1.- 3.1.3.100]	XP_022132325.1//small ribosomal subunit biogenesis GTPase RsgA 1, mitochondrial isoform X2 [Momordica charantia]
Cp4.1LG09g10200	NA	GO:0005524//ATP binding;GO:0004594//pantothenate kinase activity	GO:0015937//coenzyme A biosynthetic process	K09680//type II pantothenate kinase [EC:2.7.1.33]	XP_008438456.1//PREDICTED: pantothenate kinase 2 [Cucumis melo]
Cp4.1LG18g06100	NA	GO:0005516//calmodulin binding	GO:0006950//response to stress	K08235//xyloglucan:xyloglucosyl transferase [EC:2.4.1.207];K14504//xyloglucan:xyloglucosyl transferase TCH4 [EC:2.4.1.207]	XP_008453624.1//PREDICTED: calmodulin-binding protein 60 B [Cucumis melo]
Cp4.1LG17g04170	NA	GO:0003723//RNA binding	NA	K13201//nucleolysin TIA-1/TIAR	XP_019194291.1//PREDICTED: oligouridylate-binding protein 1C-like isoform X3 [Ipomoea nil];XP_004141717.1//PREDICTED: oligouridylate-binding protein 1B-like [Cucumis sativus]
Cp4.1LG03g04420	NA	NA	NA	NA	XP_022152677.1//uncharacterized protein LOC111020339 [Momordica charantia]
Cp4.1LG02g12200	GO:0016021//integral component of membrane	GO:0016787//hydrolase activity	NA	K01510//apyrase [EC:3.6.1.5]	XP_008441708.1//PREDICTED: probable apyrase 6 [Cucumis melo]
Cp4.1LG00g01460	NA	GO:0016787//hydrolase activity	GO:0046856//phosphatidylinositol dephosphorylation	K20279//synaptojanin [EC:3.1.3.36];K01099//inositol polyphosphate 5-phosphatase INPP5B/F [EC:3.1.3.36]	XP_011660208.1//PREDICTED: type II inositol 1,4,5-trisphosphate 5-phosphatase FRA3 isoform X2 [Cucumis sativus];XP_008443662.1//PREDICTED: type II inositol polyphosphate 5-phosphatase 15 isoform X1 [Cucumis melo]
Cp4.1LG16g08370	NA	NA	NA	NA	XP_008449630.1//PREDICTED: uncharacterized protein LOC103491457 [Cucumis melo]
Cp4.1LG09g04170	GO:0009507//chloroplast	GO:0008080//N-acetyltransferase activity	GO:0006591//ornithine metabolic process	K22246//tyramine N-feruloyltransferase [EC:2.3.1.110]	XP_008446870.1//PREDICTED: probable acetyltransferase NATA1-like [Cucumis melo]
Cp4.1LG11g06840	NA	GO:0005509//calcium ion binding	NA	K11583//serine/threonine-protein phosphatase 2A regulatory subunit B''	XP_022149824.1//serine/threonine protein phosphatase 2A regulatory subunit B''beta-like [Momordica charantia]
Cp4.1LG07g02460	NA	GO:0046872//metal ion binding	NA	K11793//cereblon	XP_004148396.1//PREDICTED: protein cereblon isoform X2 [Cucumis sativus]
Cp4.1LG12g08220	NA	GO:0016616//oxidoreductase activity, acting on the CH-OH group of donors, NAD or NADP as acceptor;GO:0051287//NAD binding	NA	K15919//hydroxypyruvate reductase 2	KGN45382.1//hypothetical protein Csa_7G446970 [Cucumis sativus];XP_022155087.1//uncharacterized protein LOC111022216 [Momordica charantia]
Cp4.1LG14g04500	NA	NA	NA	K10293//F-box protein 7	XP_008454420.1//PREDICTED: F-box protein SKIP22-like [Cucumis melo]
Cp4.1LG17g02780	NA	NA	NA	K03188//urease accessory protein	XP_008460069.1//PREDICTED: uncharacterized protein LOC103498991 [Cucumis melo]
Cp4.1LG01g10200	NA	NA	NA	K19045//E3 ubiquitin-protein ligase BIG BROTHER and related proteins [EC:2.3.2.27]	XP_004143619.1//PREDICTED: E3 ubiquitin ligase BIG BROTHER-related [Cucumis sativus]
Cp4.1LG11g10460	NA	NA	NA	K20168//TBC1 domain family member 15	XP_010656458.1//PREDICTED: GTPase-activating protein gyp7 isoform X1 [Vitis vinifera];XP_022143099.1//TBC1 domain family member 15 isoform X1 [Momordica charantia]
Cp4.1LG09g10220	GO:0005623//cell	GO:0015035//protein disulfide oxidoreductase activity;GO:0009055//electron transfer activity	GO:0045454//cell redox homeostasis	K03676//glutaredoxin 3	XP_022137238.1//glutaredoxin-C1 [Momordica charantia]
Cp4.1LG20g06600	GO:0030529//intracellular ribonucleoprotein complex;GO:0019013//viral nucleocapsid	GO:0003723//RNA binding	NA	K14411//RNA-binding protein Musashi	XP_022142553.1//heterogeneous nuclear ribonucleoprotein 1 [Momordica charantia]
Cp4.1LG18g07780	GO:0016021//integral component of membrane	NA	NA	K12486//stromal membrane-associated protein;K19907//synaptotagmin-7;K01652//acetolactate synthase I/II/III large subunit [EC:2.2.1.6]	XP_008453397.1//PREDICTED: synaptotagmin-5 isoform X1 [Cucumis melo]
Cp4.1LG11g08330	NA	GO:0008270//zinc ion binding;GO:0003676//nucleic acid binding	NA	K11863//Ataxin-3 [EC:3.4.22.-];K12259//spermine oxidase [EC:1.5.3.16 1.5.3.-]	XP_011648895.1//PREDICTED: uncharacterized protein LOC101215299 isoform X1 [Cucumis sativus]
Cp4.1LG08g08160	NA	NA	NA	K12616//enhancer of mRNA-decapping protein 4	XP_022143521.1//enhancer of mRNA-decapping protein 4-like [Momordica charantia];XP_004148288.1//PREDICTED: enhancer of mRNA-decapping protein 4 [Cucumis sativus]
Cp4.1LG04g07600	GO:0005622//intracellular	GO:0005525//GTP binding	GO:0007264//small GTPase mediated signal transduction	K07955//ADP-ribosylation factor-like protein 8	XP_004136936.1//PREDICTED: ADP-ribosylation factor-like protein 8A [Cucumis sativus]
Cp4.1LG06g09710	GO:0005737//cytoplasm	GO:0120013//intermembrane lipid transfer activity	NA	K08051//pleckstrin homology domain containing family A member 8	XP_008458024.1//PREDICTED: accelerated cell death 11 [Cucumis melo]
Cp4.1LG16g06290	NA	NA	NA	K03122//transcription initiation factor TFIIA large subunit	XP_004143132.1//PREDICTED: transcription initiation factor IIA subunit 1 [Cucumis sativus];KGN47124.1//hypothetical protein Csa_6G188660 [Cucumis sativus]
Cp4.1LG03g10940	NA	GO:0019781//NEDD8 activating enzyme activity;GO:0005524//ATP binding;GO:0016881//acid-amino acid ligase activity	GO:0045116//protein neddylation	K10686//ubiquitin-activating enzyme E1 C [EC:6.2.1.45]	XP_008438708.1//PREDICTED: uncharacterized protein LOC103483733 [Cucumis melo];XP_004134149.1//PREDICTED: NEDD8-activating enzyme E1 catalytic subunit [Cucumis sativus];XP_022138082.1//NEDD8-activating enzyme E1 catalytic subunit isoform X4 [Momordica charantia];XP_022138079.1//NEDD8-activating enzyme E1 catalytic subunit isoform X1 [Momordica charantia]
Cp4.1LG01g04610	NA	GO:0102148//N-acetyl-beta-D-galactosaminidase activity;GO:0004563//beta-N-acetylhexosaminidase activity	GO:0005975//carbohydrate metabolic process	K12373//hexosaminidase [EC:3.2.1.52]	XP_008461628.1//PREDICTED: beta-hexosaminidase 1 [Cucumis melo]
Cp4.1LG17g02810	GO:0030127//COPII vesicle coat	GO:0008270//zinc ion binding	GO:0006886//intracellular protein transport;GO:0006888//ER to Golgi vesicle-mediated transport	K14006//protein transport protein SEC23	XP_008460075.1//PREDICTED: protein transport protein SEC23 [Cucumis melo]
Cp4.1LG14g06170	GO:0005765//lysosomal membrane;GO:0005768//endosome;GO:0071556//integral component of lumenal side of endoplasmic reticulum membrane;GO:0071458//integral component of cytoplasmic side of endoplasmic reticulum membrane;GO:0005802//trans-Golgi network;GO:0030660//Golgi-associated vesicle membrane	GO:0004190//aspartic-type endopeptidase activity	NA	K09598//signal peptide peptidase-like 3 [EC:3.4.23.-]	XP_021844291.1//signal peptide peptidase-like 1 [Spinacia oleracea]
Cp4.1LG06g02610	NA	GO:0008270//zinc ion binding	NA	K10683//BRCA1-associated RING domain protein 1;K15340//DNA cross-link repair 1A protein	XP_008453077.1//PREDICTED: pentatricopeptide repeat-containing protein At4g33170-like [Cucumis melo];XP_008452797.1//PREDICTED: DNA cross-link repair protein SNM1 [Cucumis melo]
Cp4.1LG16g09420	NA	GO:0005524//ATP binding;GO:0004672//protein kinase activity	NA	K08819//cyclin-dependent kinase 12/13 [EC:2.7.11.22 2.7.11.23]	KGN54045.1//hypothetical protein Csa_4G269760 [Cucumis sativus]
Cp4.1LG00g04810	NA	GO:0003824//catalytic activity	NA	K02503//histidine triad (HIT) family protein	XP_008443161.1//PREDICTED: 14 kDa zinc-binding protein [Cucumis melo]
Cp4.1LG03g02840	GO:0016021//integral component of membrane;GO:0005737//cytoplasm	GO:0003865//3-oxo-5-alpha-steroid 4-dehydrogenase activity	GO:0008202//steroid metabolic process	K09591//steroid 5-alpha-reductase [EC:1.3.1.22]	XP_004137737.1//PREDICTED: steroid 5-alpha-reductase DET2 [Cucumis sativus];XP_008442470.1//PREDICTED: OTU domain-containing protein At3g57810 [Cucumis melo]
Cp4.1LG16g01940	NA	NA	NA	NA	XP_008459170.1//PREDICTED: uncharacterized protein LOC103498367 [Cucumis melo]
Cp4.1LG16g06610	NA	NA	NA	K01802//peptidylprolyl isomerase [EC:5.2.1.8]	XP_022148350.1//SMR domain-containing protein At5g58720 isoform X3 [Momordica charantia]
Cp4.1LG08g01630	GO:0016021//integral component of membrane	GO:0016874//ligase activity	NA	K13148//integrator complex subunit 11 [EC:3.1.27.-]	XP_004133878.1//PREDICTED: E3 ubiquitin-protein ligase At1g63170 [Cucumis sativus]
Cp4.1LG10g00860	GO:0005634//nucleus;GO:0005737//cytoplasm	NA	GO:0015031//protein transport	K07562//nonsense-mediated mRNA decay protein 3	XP_008440695.1//PREDICTED: 60S ribosomal export protein NMD3 [Cucumis melo]
Cp4.1LG17g06220	NA	NA	NA	K14319//Ran GTPase-activating protein 1	XP_008451278.1//PREDICTED: RAN GTPase-activating protein 1 [Cucumis melo]
Cp4.1LG03g12900	GO:0005634//nucleus	GO:0008270//zinc ion binding	NA	K12135//zinc finger protein CONSTANS	XP_008454034.1//PREDICTED: zinc finger protein CONSTANS-LIKE 15-like [Cucumis melo]
Cp4.1LG03g08760	NA	NA	NA	K00284//glutamate synthase (ferredoxin) [EC:1.4.7.1]	XP_022147781.1//ferredoxin-dependent glutamate synthase, chloroplastic [Momordica charantia]
Cp4.1LG11g01750	NA	GO:0061578//Lys63-specific deubiquitinase activity	NA	K03030//26S proteasome regulatory subunit N11	XP_002302444.2//hypothetical protein POPTR_0002s12940g [Populus trichocarpa]
Cp4.1LG18g05500	GO:0031201//SNARE complex;GO:0016021//integral component of membrane	GO:0000149//SNARE binding;GO:0005484//SNAP receptor activity	GO:0006906//vesicle fusion;GO:0006887//exocytosis;GO:0016192//vesicle-mediated transport	K08516//synaptobrevin homolog YKT6	XP_008443877.1//PREDICTED: VAMP-like protein YKT61 [Cucumis melo]
Cp4.1LG09g10360	GO:0016021//integral component of membrane	NA	NA	K10576//ubiquitin-conjugating enzyme E2 H [EC:2.3.2.23]	XP_004152465.1//PREDICTED: RING-H2 finger protein ATL48 [Cucumis sativus]
Cp4.1LG05g14470	GO:0016021//integral component of membrane	NA	NA	NA	XP_022140422.1//traB domain-containing protein [Momordica charantia]
Cp4.1LG01g06640	GO:0005730//nucleolus;GO:0005681//spliceosomal complex;GO:0005688//U6 snRNP;GO:0005732//small nucleolar ribonucleoprotein complex;GO:0000932//P-body;GO:0046540//U4/U6 x U5 tri-snRNP complex	GO:0003723//RNA binding	GO:0000398//mRNA splicing, via spliceosome;GO:0030490//maturation of SSU-rRNA	K12625//U6 snRNA-associated Sm-like protein LSm6	XP_004140401.1//PREDICTED: sm-like protein LSM36B [Cucumis sativus]
Cp4.1LG05g12590	GO:0016021//integral component of membrane	NA	NA	NA	XP_022146273.1//protein RER1A-like [Momordica charantia]
Cp4.1LG01g10330	NA	NA	NA	K19951//TBC1 domain family member 8/9	XP_022138995.1//TBC1 domain family member 8B-like isoform X1 [Momordica charantia]
Cp4.1LG01g03690	GO:0016021//integral component of membrane;GO:0005789//endoplasmic reticulum membrane	NA	GO:0007029//endoplasmic reticulum organization	NA	XP_008439098.1//PREDICTED: uncharacterized protein LOC103483988 [Cucumis melo]
BGI_novel_G001736	NA	GO:0047918//GDP-mannose 3,5-epimerase activity;GO:0051287//NAD binding	NA	K10046//GDP-D-mannose 3', 5'-epimerase [EC:5.1.3.18 5.1.3.-]	XP_022143153.1//GDP-mannose 3,5-epimerase 2 [Momordica charantia]
Cp4.1LG11g06100	NA	GO:0003723//RNA binding	NA	K21444//poly(rC)-binding protein 3/4	XP_004149510.2//PREDICTED: RNA-binding KH domain-containing protein PEPPER [Cucumis sativus]
Cp4.1LG06g03290	GO:0030136//clathrin-coated vesicle	GO:0030276//clathrin binding;GO:0005545//1-phosphatidylinositol binding	GO:0048268//clathrin coat assembly	K20043//clathrin coat assembly protein AP180	XP_008466416.1//PREDICTED: putative clathrin assembly protein At2g25430 [Cucumis melo]
Cp4.1LG18g02580	NA	NA	NA	K01823//isopentenyl-diphosphate Delta-isomerase [EC:5.3.3.2]	XP_008443699.1//PREDICTED: uncharacterized protein LOC103487230 [Cucumis melo]
Cp4.1LG04g16180	GO:0016021//integral component of membrane	NA	NA	K13436//pto-interacting protein 1 [EC:2.7.11.1]	XP_008464421.1//PREDICTED: CBS domain-containing protein CBSCBSPB5 [Cucumis melo]
Cp4.1LG13g08300	GO:0005618//cell wall	GO:0045330//aspartyl esterase activity;GO:0030599//pectinesterase activity	GO:0045490//pectin catabolic process;GO:0042545//cell wall modification	K01051//pectinesterase [EC:3.1.1.11]	XP_016500671.1//PREDICTED: pectinesterase 31-like [Nicotiana tabacum];XP_022134347.1//pectinesterase 31 [Momordica charantia];XP_004141450.1//PREDICTED: pectinesterase 31 [Cucumis sativus]
Cp4.1LG19g06860	NA	NA	NA	K13341//peroxin-7	XP_004134658.1//PREDICTED: peroxisome biogenesis protein 7 [Cucumis sativus]
Cp4.1LG03g12000	GO:0048500//signal recognition particle	GO:0008312//7S RNA binding	GO:0006614//SRP-dependent cotranslational protein targeting to membrane	K03105//signal recognition particle subunit SRP19	KGN57200.1//hypothetical protein Csa_3G171080 [Cucumis sativus]
Cp4.1LG06g06030	NA	GO:0005524//ATP binding;GO:0016887//ATPase activity	NA	K06174//ATP-binding cassette, sub-family E, member 1	XP_004150248.1//PREDICTED: ABC transporter E family member 2 [Cucumis sativus]
Cp4.1LG10g09740	NA	NA	NA	K06997//PLP dependent protein	XP_016899180.1//PREDICTED: proline synthase co-transcribed bacterial homolog protein [Cucumis melo]
Cp4.1LG14g06920	GO:0016020//membrane	NA	NA	K13412//calcium-dependent protein kinase [EC:2.7.11.1]	XP_008462899.1//PREDICTED: stomatin-like protein 2, mitochondrial [Cucumis melo]
Cp4.1LG07g10630	NA	GO:0003723//RNA binding	NA	K13201//nucleolysin TIA-1/TIAR	XP_022154627.1//oligouridylate-binding protein 1-like isoform X2 [Momordica charantia]
Cp4.1LG01g25490	GO:0000159//protein phosphatase type 2A complex	GO:0019888//protein phosphatase regulator activity	GO:0007165//signal transduction	K11584//serine/threonine-protein phosphatase 2A regulatory subunit B'	XP_004138464.2//PREDICTED: serine/threonine protein phosphatase 2A 57 kDa regulatory subunit B' theta isoform-like [Cucumis sativus]
Cp4.1LG04g12410	NA	NA	NA	K14409//protein SMG7	XP_004139063.1//PREDICTED: protein SMG7 [Cucumis sativus]
Cp4.1LG09g11060	NA	GO:0016874//ligase activity	NA	K11982//E3 ubiquitin-protein ligase RNF115/126 [EC:2.3.2.27]	XP_008467256.1//PREDICTED: E3 ubiquitin-protein ligase RING1-like [Cucumis melo]
Cp4.1LG01g10410	NA	NA	GO:0045721//negative regulation of gluconeogenesis	K18624//macrophage erythroblast attacher	XP_022139154.1//macrophage erythroblast attacher [Momordica charantia]
Cp4.1LG17g07910	NA	GO:0043531//ADP binding;GO:0046872//metal ion binding;GO:0020037//heme binding;GO:0016491//oxidoreductase activity	GO:0006952//defense response	K00326//cytochrome-b5 reductase [EC:1.6.2.2]	XP_004135940.2//PREDICTED: cytochrome b5 domain-containing protein RLF [Cucumis sativus]
Cp4.1LG03g17260	NA	NA	NA	K06636//structural maintenance of chromosome 1	XP_022147044.1//protein GRAVITROPIC IN THE LIGHT 1 [Momordica charantia]
Cp4.1LG02g14650	NA	NA	NA	NA	XP_008447517.1//PREDICTED: uncharacterized protein LOC103489947 [Cucumis melo]
Cp4.1LG19g10630	NA	NA	NA	NA	XP_022133376.1//uncharacterized protein LOC111005964 [Momordica charantia]
Cp4.1LG11g04710	NA	GO:0003725//double-stranded RNA binding	NA	K01528//dynamin GTPase [EC:3.6.5.5]	XP_011649689.1//PREDICTED: double-stranded RNA-binding protein 1 isoform X1 [Cucumis sativus]
Cp4.1LG01g00400	GO:0005622//intracellular	GO:0003743//translation initiation factor activity;GO:0005525//GTP binding;GO:0003924//GTPase activity	NA	K02519//translation initiation factor IF-2	XP_008451977.1//PREDICTED: translation initiation factor IF-2 [Cucumis melo];XP_022136685.1//uncharacterized protein LOC111008337 [Momordica charantia]
Cp4.1LG16g09280	NA	GO:0036459//thiol-dependent ubiquitinyl hydrolase activity	GO:0006511//ubiquitin-dependent protein catabolic process;GO:0016579//protein deubiquitination	K11838//ubiquitin carboxyl-terminal hydrolase 7 [EC:3.4.19.12]	XP_022153839.1//ubiquitin carboxyl-terminal hydrolase 12-like [Momordica charantia];XP_015876341.1//PREDICTED: ubiquitin carboxyl-terminal hydrolase 12-like isoform X1 [Ziziphus jujuba]
Cp4.1LG09g00310	NA	GO:0008233//peptidase activity;GO:0005524//ATP binding;GO:0051082//unfolded protein binding	GO:0006457//protein folding	K04506//E3 ubiquitin-protein ligase SIAH1 [EC:2.3.2.27];K03544//ATP-dependent Clp protease ATP-binding subunit ClpX	XP_022141335.1//CLP protease regulatory subunit CLPX1, mitochondrial isoform X2 [Momordica charantia];XP_022141333.1//pentatricopeptide repeat-containing protein At3g49240 [Momordica charantia];ADN33741.1//ubiquitin ligase [Cucumis melo subsp. melo]
Cp4.1LG03g17090	NA	GO:0003755//peptidyl-prolyl cis-trans isomerase activity	GO:0006457//protein folding	K12734//peptidyl-prolyl cis-trans isomerase-like 3 [EC:5.2.1.8]	XP_004133903.1//PREDICTED: peptidyl-prolyl cis-trans isomerase CYP18-1 [Cucumis sativus]
Cp4.1LG06g09370	NA	GO:0004400//histidinol-phosphate transaminase activity;GO:0030170//pyridoxal phosphate binding	GO:0000105//histidine biosynthetic process	K00817//histidinol-phosphate aminotransferase [EC:2.6.1.9]	XP_022131757.1//histidinol-phosphate aminotransferase, chloroplastic-like [Momordica charantia]
Cp4.1LG13g11790	GO:0005737//cytoplasm	GO:0004821//histidine-tRNA ligase activity;GO:0005524//ATP binding	GO:0006427//histidyl-tRNA aminoacylation	K01892//histidyl-tRNA synthetase [EC:6.1.1.21]	XP_022152462.1//histidine--tRNA ligase, cytoplasmic [Momordica charantia];XP_004138662.1//PREDICTED: histidine--tRNA ligase [Cucumis sativus]
Cp4.1LG12g11560	GO:0005634//nucleus	NA	GO:0030488//tRNA methylation;GO:0036265//RNA (guanine-N7)-methylation	K15443//tRNA (guanine-N(7)-)-methyltransferase subunit TRM82	OMO77643.1//hypothetical protein CCACVL1_14899 [Corchorus capsularis]
Cp4.1LG13g03090	GO:0016021//integral component of membrane	GO:0032440//2-alkenal reductase [NAD(P)] activity;GO:0003723//RNA binding	NA	K14948//polypyrimidine tract-binding protein 2	XP_008437579.1//PREDICTED: LOW QUALITY PROTEIN: polypyrimidine tract-binding protein homolog 2 [Cucumis melo]
Cp4.1LG00g00150	NA	GO:0046983//protein dimerization activity	NA	K07560//D-tyrosyl-tRNA(Tyr) deacylase [EC:3.1.-.-];K03521//electron transfer flavoprotein beta subunit	XP_022154955.1//transcription factor ILR3 [Momordica charantia]
Cp4.1LG00g01290	NA	GO:0005525//GTP binding	NA	K14539//large subunit GTPase 1 [EC:3.6.1.-]	XP_022141967.1//GTPase LSG1-2 [Momordica charantia]
Cp4.1LG10g07240	GO:0016021//integral component of membrane	GO:0004252//serine-type endopeptidase activity	NA	K09651//rhomboid domain-containing protein 1 [EC:3.4.21.-]	XP_004147524.1//PREDICTED: uncharacterized protein At3g58460 isoform X2 [Cucumis sativus];XP_022156184.1//rhomboid-like protein 15 [Momordica charantia]
Cp4.1LG12g02650	NA	NA	NA	K07200//5'-AMP-activated protein kinase, regulatory gamma subunit	XP_011657174.1//PREDICTED: sucrose nonfermenting 4-like protein [Cucumis sativus]
Cp4.1LG01g19300	NA	NA	NA	K02184//formin 2	XP_022141364.1//WW domain-containing adapter protein with coiled-coil [Momordica charantia]
Cp4.1LG05g01580	NA	GO:0046872//metal ion binding;GO:0004721//phosphoprotein phosphatase activity	GO:0009742//brassinosteroid mediated signaling pathway	K01090//protein phosphatase [EC:3.1.3.16]	XP_011657516.1//PREDICTED: serine/threonine-protein phosphatase BSL1 [Cucumis sativus]
Cp4.1LG19g10250	NA	NA	NA	K15193//protein SPT2	XP_008440477.1//PREDICTED: probable starch synthase 4, chloroplastic/amyloplastic isoform X3 [Cucumis melo];XP_008440471.1//PREDICTED: protein SPT2 homolog [Cucumis melo];XP_011657921.1//PREDICTED: probable starch synthase 4, chloroplastic/amyloplastic isoform X1 [Cucumis sativus];XP_011657927.1//PREDICTED: probable starch synthase 4, chloroplastic/amyloplastic isoform X7 [Cucumis sativus]
Cp4.1LG06g06780	NA	GO:0046872//metal ion binding	NA	NA	XP_004146051.1//PREDICTED: protein yippee-like At5g53940 [Cucumis sativus]
Cp4.1LG15g02980	GO:0005956//protein kinase CK2 complex	GO:0019887//protein kinase regulator activity;GO:0016301//kinase activity	NA	K03115//casein kinase II subunit beta	XP_008465906.1//PREDICTED: casein kinase II subunit beta-like isoform X2 [Cucumis melo];XP_011652683.1//PREDICTED: casein kinase II subunit beta isoform X1 [Cucumis sativus]
Cp4.1LG10g05560	NA	NA	NA	K11721//bromodomain-containing protein 3;K11684//bromodomain-containing factor 1;K11724//bromodomain testis-specific protein	XP_011658267.1//PREDICTED: transcription factor GTE12 isoform X1 [Cucumis sativus];XP_011658268.1//PREDICTED: transcription factor GTE12 isoform X2 [Cucumis sativus]
Cp4.1LG12g11080	GO:0042765//GPI-anchor transamidase complex	NA	GO:0016255//attachment of GPI anchor to protein	K05292//phosphatidylinositol glycan, class T	XP_008458020.1//PREDICTED: GPI transamidase component PIG-T [Cucumis melo];XP_011659188.1//PREDICTED: GPI transamidase component PIG-T [Cucumis sativus]
Cp4.1LG02g14960	NA	NA	NA	NA	XP_022153492.1//uncharacterized protein LOC111020986 [Momordica charantia]
Cp4.1LG19g01000	NA	NA	NA	K18626//trichohyalin	XP_022149408.1//auxilin-related protein 2-like [Momordica charantia]
Cp4.1LG04g04440	NA	GO:0005086//ARF guanyl-nucleotide exchange factor activity	GO:0032012//regulation of ARF protein signal transduction	K18442//brefeldin A-inhibited guanine nucleotide-exchange protein	XP_004153755.1//PREDICTED: brefeldin A-inhibited guanine nucleotide-exchange protein 1 isoform X1 [Cucumis sativus];XP_008451186.1//PREDICTED: brefeldin A-inhibited guanine nucleotide-exchange protein 1 isoform X1 [Cucumis melo]
Cp4.1LG02g12500	GO:0005622//intracellular	NA	GO:0007034//vacuolar transport	K12193//charged multivesicular body protein 3	XP_022152871.1//vacuolar protein sorting-associated protein 24 homolog 1 [Momordica charantia]
Cp4.1LG00g09230	NA	GO:0005524//ATP binding;GO:0004386//helicase activity;GO:0003676//nucleic acid binding	NA	K12818//ATP-dependent RNA helicase DHX8/PRP22 [EC:3.6.4.13]	XP_008455589.1//PREDICTED: probable pre-mRNA-splicing factor ATP-dependent RNA helicase DEAH5 [Cucumis melo]
Cp4.1LG09g01020	GO:0005765//lysosomal membrane;GO:0071556//integral component of lumenal side of endoplasmic reticulum membrane;GO:0071458//integral component of cytoplasmic side of endoplasmic reticulum membrane;GO:0016021//integral component of membrane;GO:0030660//Golgi-associated vesicle membrane	GO:0004190//aspartic-type endopeptidase activity	NA	K09598//signal peptide peptidase-like 3 [EC:3.4.23.-]	XP_008439240.1//PREDICTED: signal peptide peptidase-like 1 [Cucumis melo]
Cp4.1LG10g04830	NA	NA	NA	NA	XP_004143238.1//PREDICTED: cell number regulator 8 [Cucumis sativus];XP_008449268.1//PREDICTED: cell number regulator 8 [Cucumis melo]
Cp4.1LG02g04800	GO:0005887//integral component of plasma membrane;GO:0016021//integral component of membrane	GO:0003723//RNA binding;GO:0005249//voltage-gated potassium channel activity;GO:0005216//ion channel activity;GO:0008270//zinc ion binding	GO:0042391//regulation of membrane potential	K05391//cyclic nucleotide gated channel, plant;K12896//splicing factor, arginine/serine-rich 7	XP_022141977.1//probable cyclic nucleotide-gated ion channel 14 [Momordica charantia];XP_021608202.1//serine/arginine-rich splicing factor RSZ22A-like [Manihot esculenta]
Cp4.1LG01g20900	GO:0005840//ribosome;GO:0005634//nucleus	GO:0003746//translation elongation factor activity;GO:0003735//structural constituent of ribosome	GO:0032784//regulation of DNA-templated transcription, elongation;GO:0006357//regulation of transcription from RNA polymerase II promoter;GO:0006351//transcription, DNA-templated	K15172//transcription elongation factor SPT5	XP_011657309.1//PREDICTED: putative transcription elongation factor SPT5 homolog 1 [Cucumis sativus];XP_008441561.1//PREDICTED: putative transcription elongation factor SPT5 homolog 1 [Cucumis melo]
Cp4.1LG20g00600	GO:0016593//Cdc73/Paf1 complex	NA	GO:0006368//transcription elongation from RNA polymerase II promoter;GO:0016570//histone modification	K15177//RNA polymerase-associated protein LEO1	XP_022137370.1//protein LEO1 homolog [Momordica charantia];XP_008448818.1//PREDICTED: protein LEO1 homolog [Cucumis melo]
Cp4.1LG01g12940	GO:0016021//integral component of membrane	NA	NA	K05740//diaphanous 1;K02184//formin 2	XP_008446271.1//PREDICTED: formin-like protein 4 [Cucumis melo]
Cp4.1LG02g05650	NA	NA	NA	K16274//E3 ubiquitin-protein ligase AIP2 [EC:2.3.2.27]	XP_022146054.1//E3 ubiquitin-protein ligase AIP2 [Momordica charantia]
Cp4.1LG12g02350	NA	NA	NA	K08272//calcium binding protein 39	XP_022138673.1//calcium-binding protein 39 [Momordica charantia];XP_008458534.1//PREDICTED: calcium-binding protein 39 [Cucumis melo]
Cp4.1LG10g06100	NA	GO:0016740//transferase activity	GO:0008299//isoprenoid biosynthetic process	K14066//geranyl diphosphate synthase [EC:2.5.1.1]	XP_011658306.1//PREDICTED: solanesyl diphosphate synthase 3, chloroplastic/mitochondrial [Cucumis sativus]
Cp4.1LG00g02270	GO:0030127//COPII vesicle coat	GO:0008270//zinc ion binding	GO:0006886//intracellular protein transport;GO:0006888//ER to Golgi vesicle-mediated transport	K14007//protein transport protein SEC24	XP_004135758.1//PREDICTED: protein transport protein Sec24-like At3g07100 [Cucumis sativus]
Cp4.1LG02g09170	NA	NA	NA	NA	XP_004139686.1//PREDICTED: uncharacterized protein LOC101216474 [Cucumis sativus]
Cp4.1LG10g06630	GO:0005737//cytoplasm	GO:0004826//phenylalanine-tRNA ligase activity;GO:0005524//ATP binding;GO:0000049//tRNA binding	GO:0006432//phenylalanyl-tRNA aminoacylation	K01889//phenylalanyl-tRNA synthetase alpha chain [EC:6.1.1.20]	XP_022146633.1//phenylalanine--tRNA ligase, chloroplastic/mitochondrial [Momordica charantia]
Cp4.1LG01g22300	NA	GO:0046537//2,3-bisphosphoglycerate-independent phosphoglycerate mutase activity;GO:0046872//metal ion binding	GO:0008152//metabolic process	NA	XP_011656023.1//PREDICTED: uncharacterized protein LOC101219404 [Cucumis sativus]
Cp4.1LG05g08610	GO:0005623//cell	GO:0016853//isomerase activity	GO:0045454//cell redox homeostasis	K13984//thioredoxin domain-containing protein 5	XP_004149548.1//PREDICTED: protein disulfide-isomerase 5-1 [Cucumis sativus]
Cp4.1LG08g11280	GO:0016021//integral component of membrane	GO:0004674//protein serine/threonine kinase activity;GO:0005524//ATP binding	NA	K04733//interleukin-1 receptor-associated kinase 4 [EC:2.7.11.1];K10737//DNA helicase MCM8 [EC:3.6.4.12]	XP_008442636.1//PREDICTED: probable LRR receptor-like serine/threonine-protein kinase At1g67720 isoform X2 [Cucumis melo];XP_008442635.1//PREDICTED: probable LRR receptor-like serine/threonine-protein kinase At1g67720 isoform X1 [Cucumis melo]
Cp4.1LG02g12140	NA	NA	NA	NA	XP_004149843.1//PREDICTED: EID1-like F-box protein 2 [Cucumis sativus];XP_022144516.1//EID1-like F-box protein 2 [Momordica charantia]
Cp4.1LG12g09700	GO:0005634//nucleus	GO:0008270//zinc ion binding;GO:0043565//sequence-specific DNA binding;GO:0003700//DNA binding transcription factor activity	NA	K17604//zinc finger SWIM domain-containing protein 3	XP_008462212.1//PREDICTED: GATA transcription factor 24-like isoform X3 [Cucumis melo];XP_008462210.1//PREDICTED: GATA transcription factor 24-like isoform X2 [Cucumis melo];XP_008462209.1//PREDICTED: GATA transcription factor 24-like isoform X1 [Cucumis melo]
Cp4.1LG03g14050	GO:0016021//integral component of membrane	GO:0046872//metal ion binding	NA	K06664//peroxin-2	XP_008447529.1//PREDICTED: uncharacterized protein LOC103489955 [Cucumis melo];XP_022153657.1//uncharacterized protein LOC111021111 [Momordica charantia];XP_011651491.1//PREDICTED: peroxisome biogenesis protein 2 isoform X1 [Cucumis sativus]
Cp4.1LG13g05490	NA	NA	NA	K12864//beta-catenin-like protein 1	XP_022141515.1//beta-catenin-like protein 1 [Momordica charantia]
Cp4.1LG03g04640	NA	NA	NA	K14005//protein transport protein SEC31	XP_004149729.1//PREDICTED: protein transport protein SEC31 homolog B [Cucumis sativus]
Cp4.1LG18g07670	NA	GO:0003677//DNA binding	NA	K02470//DNA gyrase subunit B [EC:5.99.1.3]	XP_004138186.1//PREDICTED: uncharacterized protein LOC101205795 [Cucumis sativus]
Cp4.1LG15g00620	GO:0016021//integral component of membrane	NA	NA	K08504//blocked early in transport 1	XP_004151976.1//PREDICTED: bet1-like SNARE 1-1 [Cucumis sativus]
Cp4.1LG09g06570	NA	GO:0005524//ATP binding	NA	K06027//vesicle-fusing ATPase [EC:3.6.4.6]	XP_008463616.1//PREDICTED: vesicle-fusing ATPase [Cucumis melo]
Cp4.1LG16g06990	GO:0016021//integral component of membrane	GO:0005524//ATP binding;GO:0042626//ATPase activity, coupled to transmembrane movement of substances	NA	K05663//mitochondrial ABC transporter ATM	XP_004139927.1//PREDICTED: ABC transporter B family member 25, mitochondrial [Cucumis sativus]
Cp4.1LG01g05490	NA	GO:0004642//phosphoribosylformylglycinamidine synthase activity	GO:0006189//'de novo' IMP biosynthetic process	K01952//phosphoribosylformylglycinamidine synthase [EC:6.3.5.3]	XP_008454828.1//PREDICTED: LOW QUALITY PROTEIN: probable phosphoribosylformylglycinamidine synthase, chloroplastic/mitochondrial [Cucumis melo]
Cp4.1LG12g08840	GO:0000159//protein phosphatase type 2A complex	GO:0019888//protein phosphatase regulator activity	NA	K04354//serine/threonine-protein phosphatase 2A regulatory subunit B	XP_008462368.1//PREDICTED: serine/threonine protein phosphatase 2A 55 kDa regulatory subunit B beta isoform-like [Cucumis melo]
Cp4.1LG01g00640	NA	NA	NA	K03549//KUP system potassium uptake protein;K11593//eukaryotic translation initiation factor 2C	XP_022142888.1//uncharacterized protein LOC111012893 isoform X2 [Momordica charantia];XP_022142887.1//uncharacterized protein LOC111012893 isoform X1 [Momordica charantia]
Cp4.1LG19g01800	GO:0016021//integral component of membrane	NA	GO:0006810//transport	K00288//methylenetetrahydrofolate dehydrogenase (NADP+) / methenyltetrahydrofolate cyclohydrolase / formyltetrahydrofolate synthetase [EC:1.5.1.5 3.5.4.9 6.3.4.3]	XP_006599750.1//PREDICTED: uncharacterized protein LOC100795582 isoform X2 [Glycine max];XP_008463316.1//PREDICTED: uncharacterized protein LOC103501503 isoform X1 [Cucumis melo]
Cp4.1LG01g14550	NA	GO:0008270//zinc ion binding	NA	K17808//mitochondrial protein import protein ZIM17	XP_004142433.2//PREDICTED: uncharacterized protein LOC101207740 [Cucumis sativus]
Cp4.1LG01g21000	NA	NA	NA	K03671//thioredoxin 1;K14972//PAX-interacting protein 1	XP_022141401.1//transcriptional corepressor SEUSS-like [Momordica charantia];XP_011657310.1//PREDICTED: transcriptional corepressor SEUSS-like [Cucumis sativus]
Cp4.1LG06g00930	NA	GO:0005525//GTP binding	NA	K03979//GTPase [EC:3.6.5.-]	XP_008466517.1//PREDICTED: glucose-induced degradation protein 8 homolog [Cucumis melo];OMO87503.1//hypothetical protein CCACVL1_08985 [Corchorus capsularis]
Cp4.1LG15g05360	GO:0005622//intracellular	GO:0016301//kinase activity	GO:0048015//phosphatidylinositol-mediated signaling;GO:0046854//phosphatidylinositol phosphorylation	K00888//phosphatidylinositol 4-kinase A [EC:2.7.1.67]	XP_008447043.1//PREDICTED: phosphatidylinositol 4-kinase alpha 1-like [Cucumis melo]
Cp4.1LG09g05710	NA	NA	NA	K13091//RNA-binding protein 39;K13172//serine/arginine repetitive matrix protein 2	XP_022151930.1//protein FAM133B-like [Momordica charantia];KGN52727.1//hypothetical protein Csa_5G652810 [Cucumis sativus]
Cp4.1LG05g13800	GO:0016021//integral component of membrane	GO:0003755//peptidyl-prolyl cis-trans isomerase activity	GO:0006457//protein folding	K03767//peptidyl-prolyl cis-trans isomerase A (cyclophilin A) [EC:5.2.1.8];K01802//peptidylprolyl isomerase [EC:5.2.1.8]	XP_008457675.1//PREDICTED: peptidyl-prolyl cis-trans isomerase CYP21-1 [Cucumis melo]
Cp4.1LG13g07820	GO:0016021//integral component of membrane	NA	NA	K02866//large subunit ribosomal protein L10e	XP_008459482.1//PREDICTED: uncharacterized protein LOC103498604 [Cucumis melo]
Cp4.1LG05g09350	GO:0016021//integral component of membrane	GO:0004222//metalloendopeptidase activity;GO:0005524//ATP binding;GO:0008270//zinc ion binding	NA	K08956//AFG3 family protein [EC:3.4.24.-]	XP_022148352.1//ATP-dependent zinc metalloprotease FTSH 10, mitochondrial-like [Momordica charantia]
Cp4.1LG01g04470	NA	NA	NA	K19951//TBC1 domain family member 8/9	XP_022138995.1//TBC1 domain family member 8B-like isoform X1 [Momordica charantia]
Cp4.1LG11g00360	NA	NA	NA	NA	XP_022131306.1//protein Iojap-related, mitochondrial [Momordica charantia]
Cp4.1LG13g09250	GO:0016021//integral component of membrane	GO:0008168//methyltransferase activity	NA	K16302//metal transporter CNNM;K03252//translation initiation factor 3 subunit C;K15449//tRNA wybutosine-synthesizing protein 1 [EC:4.1.3.44]	XP_002272341.1//PREDICTED: uncharacterized protein LOC100264636 [Vitis vinifera];KGN51347.1//hypothetical protein Csa_5G522930 [Cucumis sativus];XP_008458831.1//PREDICTED: uncharacterized protein LOC103498119 [Cucumis melo];XP_004142780.1//PREDICTED: probable methyltransferase PMT9 [Cucumis sativus]
Cp4.1LG19g05380	GO:0000938//GARP complex;GO:0005829//cytosol	GO:0019905//syntaxin binding;GO:0008080//N-acetyltransferase activity	GO:0006896//Golgi to vacuole transport;GO:0042147//retrograde transport, endosome to Golgi	K06062//histone acetyltransferase [EC:2.3.1.48];K17600//vacuolar protein sorting-associated protein 54	XP_016717481.1//PREDICTED: LOW QUALITY PROTEIN: vacuolar protein sorting-associated protein 54, chloroplastic-like [Gossypium hirsutum];XP_008439460.1//PREDICTED: histone acetyltransferase GCN5 [Cucumis melo];XP_022146560.1//vacuolar protein sorting-associated protein 54, chloroplastic [Momordica charantia]
Cp4.1LG01g20910	NA	NA	GO:0006904//vesicle docking involved in exocytosis	K12479//vacuolar protein sorting-associated protein 45	XP_008441554.1//PREDICTED: vacuolar protein sorting-associated protein 45 homolog isoform X1 [Cucumis melo]
Cp4.1LG19g01730	NA	GO:0003723//RNA binding	NA	K14945//protein quaking	XP_008463293.1//PREDICTED: KH domain-containing protein At2g38610 [Cucumis melo];XP_011653733.1//PREDICTED: KH domain-containing protein At2g38610-like isoform X1 [Cucumis sativus]
Cp4.1LG04g01040	NA	GO:0008270//zinc ion binding;GO:0003676//nucleic acid binding	NA	K09250//cellular nucleic acid-binding protein	XP_022136056.1//zinc finger protein GIS2 [Momordica charantia]
Cp4.1LG03g13140	NA	GO:0003743//translation initiation factor activity	GO:0006417//regulation of translation	K15026//translation initiation factor 2A	XP_022158386.1//eukaryotic translation initiation factor 2A [Momordica charantia]
Cp4.1LG09g06940	NA	GO:0046872//metal ion binding;GO:0004842//ubiquitin-protein transferase activity;GO:0003676//nucleic acid binding;GO:0016874//ligase activity	NA	K11975//E3 ubiquitin-protein ligase RNF144 [EC:2.3.2.27];K11968//ariadne-1 [EC:2.3.2.27]	XP_008459101.1//PREDICTED: E3 ubiquitin-protein ligase arih1 [Cucumis melo]
Cp4.1LG12g10060	NA	GO:0003723//RNA binding	NA	K17579//protein phosphatase 1 regulatory subunit 42	XP_022148893.1//protein MEI2-like 4 isoform X1 [Momordica charantia];XP_022148896.1//protein MEI2-like 4 isoform X3 [Momordica charantia]
Cp4.1LG09g02300	NA	GO:0005524//ATP binding;GO:0004672//protein kinase activity	NA	K08838//serine/threonine-protein kinase 24/25/MST4 [EC:2.7.11.1]	XP_008450230.1//PREDICTED: uncharacterized protein LOC103491895 isoform X1 [Cucumis melo]
Cp4.1LG01g10300	NA	GO:0046872//metal ion binding	NA	NA	XP_022139056.1//zinc finger CCCH domain-containing protein 11 [Momordica charantia]
Cp4.1LG14g00610	NA	NA	NA	K17964//leucine-rich PPR motif-containing protein, mitochondrial;K17710//pentatricopeptide repeat domain-containing protein 1	XP_022136811.1//pentatricopeptide repeat-containing protein At1g10270 [Momordica charantia];XP_008459155.1//PREDICTED: pentatricopeptide repeat-containing protein At1g10270 [Cucumis melo]
Cp4.1LG07g11280	NA	NA	NA	NA	XP_008457047.1//PREDICTED: uncharacterized protein LOC103496812 isoform X2 [Cucumis melo]
Cp4.1LG01g21350	GO:0009506//plasmodesma;GO:0000145//exocyst;GO:0005829//cytosol;GO:0005886//plasma membrane	NA	GO:0060321//acceptance of pollen;GO:0006887//exocytosis	K06110//exocyst complex component 3	XP_004140937.1//PREDICTED: exocyst complex component SEC6 [Cucumis sativus]
Cp4.1LG01g03040	GO:0016021//integral component of membrane	GO:0015079//potassium ion transmembrane transporter activity	NA	K03549//KUP system potassium uptake protein	XP_008455640.1//PREDICTED: potassium transporter 7 [Cucumis melo]
Cp4.1LG02g04910	NA	NA	NA	K12392//AP-1 complex subunit beta-1	XP_018845571.1//PREDICTED: beta-adaptin-like protein A [Juglans regia];XP_022133219.1//beta-adaptin-like protein A [Momordica charantia]
Cp4.1LG17g05070	NA	GO:0003723//RNA binding	NA	K11094//U2 small nuclear ribonucleoprotein B''	XP_022148393.1//uncharacterized protein LOC111017052 isoform X1 [Momordica charantia]
Cp4.1LG20g06630	NA	GO:0005525//GTP binding;GO:0003924//GTPase activity	NA	K07904//Ras-related protein Rab-11A	XP_022142492.1//ras-related protein RABA5a [Momordica charantia]
Cp4.1LG06g00170	NA	GO:0005509//calcium ion binding	NA	K12472//epidermal growth factor receptor substrate 15	XP_011654279.1//PREDICTED: epidermal growth factor receptor substrate 15-like 1 isoform X1 [Cucumis sativus];XP_008452993.1//PREDICTED: epidermal growth factor receptor substrate 15-like 1 isoform X3 [Cucumis melo]
Cp4.1LG12g00690	GO:0005885//Arp2/3 protein complex;GO:0005737//cytoplasm	GO:0003779//actin binding	GO:0034314//Arp2/3 complex-mediated actin nucleation;GO:0030041//actin filament polymerization	K05755//actin related protein 2/3 complex, subunit 4	XP_008457157.1//PREDICTED: actin-related protein 2/3 complex subunit 4 isoform X1 [Cucumis melo]
Cp4.1LG18g01970	GO:0030173//integral component of Golgi membrane	NA	GO:0006891//intra-Golgi vesicle-mediated transport	K09313//homeobox protein cut-like	XP_011660168.1//PREDICTED: protein CASP [Cucumis sativus]
Cp4.1LG04g01950	NA	GO:0046872//metal ion binding;GO:0004721//phosphoprotein phosphatase activity	NA	K06269//serine/threonine-protein phosphatase PP1 catalytic subunit [EC:3.1.3.16]	XP_022158486.1//serine/threonine-protein phosphatase PP1-like [Momordica charantia]
Cp4.1LG01g18660	NA	NA	NA	K08827//serine/threonine-protein kinase PRP4 [EC:2.7.11.1];K16732//protein regulator of cytokinesis 1	XP_011654525.1//PREDICTED: protein BASIC PENTACYSTEINE2 [Cucumis sativus];XP_022146463.1//protein BASIC PENTACYSTEINE2-like [Momordica charantia]
Cp4.1LG03g12290	NA	NA	NA	K17302//coatomer subunit beta'	XP_004147656.2//PREDICTED: protein TPLATE [Cucumis sativus]
Cp4.1LG17g05340	NA	NA	NA	K14004//protein transport protein SEC13	XP_022152847.1//protein transport protein SEC13 homolog B-like [Momordica charantia]
Cp4.1LG09g09630	NA	GO:0005524//ATP binding	NA	K13254//spastin [EC:3.6.4.3];K03231//elongation factor 1-alpha;K07767//katanin p60 ATPase-containing subunit A1 [EC:3.6.4.3]	XP_011652091.1//PREDICTED: uncharacterized protein LOC101214766 isoform X6 [Cucumis sativus];XP_016899397.1//PREDICTED: LOW QUALITY PROTEIN: uncharacterized protein LOC103484405 [Cucumis melo];XP_011652089.1//PREDICTED: uncharacterized protein LOC101214766 isoform X5 [Cucumis sativus];XP_022137418.1//uncharacterized protein LOC111008871 isoform X4 [Momordica charantia]
Cp4.1LG05g04360	GO:0016021//integral component of membrane	GO:0004190//aspartic-type endopeptidase activity	NA	K00924//kinase [EC:2.7.1.-]	XP_022140699.1//aspartic proteinase-like protein 2 [Momordica charantia]
Cp4.1LG01g03130	NA	NA	NA	K12828//splicing factor 3B subunit 1	XP_022140896.1//splicing factor 3B subunit 1 [Momordica charantia]
Cp4.1LG04g06870	NA	GO:0003712//transcription cofactor activity	GO:0006355//regulation of transcription, DNA-templated	K14972//PAX-interacting protein 1	XP_022154411.1//mediator of RNA polymerase II transcription subunit 15a [Momordica charantia];KZV47311.1//mediator of RNA polymerase II transcription subunit 15a [Dorcoceras hygrometricum]
Cp4.1LG04g03760	NA	GO:0003743//translation initiation factor activity	NA	NA	XP_008455486.1//PREDICTED: translation initiation factor IF-2 isoform X1 [Cucumis melo]
Cp4.1LG13g08800	GO:0016021//integral component of membrane	NA	NA	K19041//E3 ubiquitin-protein ligase RNF38/44 [EC:2.3.2.27]	XP_004142353.1//PREDICTED: RING-H2 finger protein ATL46 [Cucumis sativus]
Cp4.1LG01g04150	GO:0005794//Golgi apparatus;GO:0030131//clathrin adaptor complex	GO:0008565//protein transporter activity	GO:0006886//intracellular protein transport;GO:0016192//vesicle-mediated transport	K12391//AP-1 complex subunit gamma-1	XP_008446232.1//PREDICTED: AP-1 complex subunit gamma-2 isoform X2 [Cucumis melo];XP_022151160.1//AP-1 complex subunit gamma-2-like isoform X2 [Momordica charantia];XP_022151159.1//AP-1 complex subunit gamma-2-like isoform X1 [Momordica charantia]
Cp4.1LG04g01390	NA	GO:0031625//ubiquitin protein ligase binding	GO:0006511//ubiquitin-dependent protein catabolic process	K03869//cullin 3	XP_022132212.1//cullin-3A-like [Momordica charantia];XP_018835974.1//PREDICTED: cullin-3A-like isoform X1 [Juglans regia]
Cp4.1LG01g20340	NA	NA	NA	NA	XP_008445675.1//PREDICTED: uncharacterized protein LOC103488633 isoform X4 [Cucumis melo]
Cp4.1LG00g10670	NA	NA	NA	K03869//cullin 3	XP_022132212.1//cullin-3A-like [Momordica charantia]
Cp4.1LG10g04000	NA	GO:0008047//enzyme activator activity	GO:0000290//deadenylation-dependent decapping of nuclear-transcribed mRNA	K12611//mRNA-decapping enzyme 1B [EC:3.-.-.-]	XP_004143332.2//PREDICTED: mRNA-decapping enzyme-like protein [Cucumis sativus]
Cp4.1LG09g03410	GO:0005634//nucleus	NA	GO:0016480//negative regulation of transcription from RNA polymerase III promoter;GO:0006351//transcription, DNA-templated	K07953//GTP-binding protein SAR1 [EC:3.6.5.-]	XP_004135064.1//PREDICTED: repressor of RNA polymerase III transcription MAF1 homolog [Cucumis sativus]
Cp4.1LG15g07720	NA	NA	NA	K19750//dynein assembly factor 1, axonemal	XP_011658725.1//PREDICTED: uncharacterized protein LOC101217600 isoform X1 [Cucumis sativus]
Cp4.1LG09g04890	GO:0009507//chloroplast	GO:0046872//metal ion binding;GO:0051539//4 iron, 4 sulfur cluster binding;GO:0016992//lipoate synthase activity	GO:0009249//protein lipoylation	K03644//lipoyl synthase [EC:2.8.1.8]	XP_004147097.1//PREDICTED: lipoyl synthase, chloroplastic [Cucumis sativus]
Cp4.1LG19g11700	NA	GO:0005524//ATP binding	NA	K10579//ubiquitin-conjugating enzyme E2 M	XP_011657802.1//PREDICTED: NEDD8-conjugating enzyme Ubc12 [Cucumis sativus]
Cp4.1LG08g08710	NA	GO:0003723//RNA binding	NA	K14837//nucleolar protein 12	XP_022145377.1//nucleolar protein 12 [Momordica charantia]
Cp4.1LG12g07780	NA	GO:0004663//Rab geranylgeranyltransferase activity	GO:0018344//protein geranylgeranylation	K05956//geranylgeranyl transferase type-2 subunit beta [EC:2.5.1.60]	XP_008461078.1//PREDICTED: geranylgeranyl transferase type-2 subunit beta [Cucumis melo]
Cp4.1LG00g03440	NA	GO:0003723//RNA binding;GO:0003743//translation initiation factor activity	NA	K03260//translation initiation factor 4G	XP_008443845.1//PREDICTED: eukaryotic translation initiation factor [Cucumis melo]
Cp4.1LG18g02330	GO:0016021//integral component of membrane	NA	NA	K07374//tubulin alpha	XP_004139093.1//PREDICTED: uncharacterized protein LOC101207480 isoform X1 [Cucumis sativus]
Cp4.1LG17g01320	NA	NA	NA	K14972//PAX-interacting protein 1;K14486//auxin response factor	XP_008449556.1//PREDICTED: protein TIME FOR COFFEE isoform X1 [Cucumis melo];XP_008449557.1//PREDICTED: protein TIME FOR COFFEE isoform X2 [Cucumis melo];XP_008449558.1//PREDICTED: protein TIME FOR COFFEE isoform X3 [Cucumis melo]
Cp4.1LG18g08600	NA	NA	NA	K19613//leucine-rich repeat protein SHOC2	XP_004138083.1//PREDICTED: plant intracellular Ras-group-related LRR protein 9 [Cucumis sativus]
Cp4.1LG19g10220	GO:0031209//SCAR complex	GO:0032403//protein complex binding	GO:0007015//actin filament organization	K05752//chromosome 3 open reading frame 10	XP_004143434.1//PREDICTED: protein BRICK 1 [Cucumis sativus]
Cp4.1LG13g07910	GO:0016021//integral component of membrane	NA	NA	K20724//transmembrane protein 33	XP_008459425.1//PREDICTED: transmembrane protein 33 homolog isoform X2 [Cucumis melo]
Cp4.1LG12g07980	NA	NA	NA	K11323//histone arginine demethylase JMJD6 [EC:1.14.11.-]	XP_008461041.1//PREDICTED: protein CASC3 isoform X1 [Cucumis melo]
Cp4.1LG17g11390	NA	NA	NA	NA	KHN14190.1//hypothetical protein glysoja_028588 [Glycine soja];XP_008458090.1//PREDICTED: uncharacterized protein LOC103497626 [Cucumis melo]
Cp4.1LG07g07780	GO:0005794//Golgi apparatus;GO:0017119//Golgi transport complex	NA	GO:0006891//intra-Golgi vesicle-mediated transport	K20288//conserved oligomeric Golgi complex subunit 1	XP_022149846.1//conserved oligomeric Golgi complex subunit 1 [Momordica charantia]
Cp4.1LG04g13780	NA	GO:0004674//protein serine/threonine kinase activity;GO:0005524//ATP binding	NA	K02202//cyclin-dependent kinase 7 [EC:2.7.11.22 2.7.11.23]	XP_008453457.1//PREDICTED: cyclin-dependent kinase D-3-like [Cucumis melo]
Cp4.1LG01g23650	GO:0016021//integral component of membrane	GO:0008168//methyltransferase activity	NA	K16302//metal transporter CNNM;K15449//tRNA wybutosine-synthesizing protein 1 [EC:4.1.3.44]	KGN51347.1//hypothetical protein Csa_5G522930 [Cucumis sativus];XP_022134282.1//uncharacterized protein LOC111006583 isoform X1 [Momordica charantia]
Cp4.1LG07g10460	GO:0005622//intracellular	NA	GO:0007034//vacuolar transport	K12194//charged multivesicular body protein 4	XP_004141038.1//PREDICTED: vacuolar protein sorting-associated protein 32 homolog 2 [Cucumis sativus];XP_008459153.1//PREDICTED: vacuolar protein sorting-associated protein 32 homolog 2 [Cucumis melo]
Cp4.1LG02g09870	NA	GO:0004674//protein serine/threonine kinase activity;GO:0005524//ATP binding	NA	K08789//microtubule-associated serine/threonine kinase [EC:2.7.11.1]	XP_011649519.1//PREDICTED: probable serine/threonine protein kinase IREH1 [Cucumis sativus]
Cp4.1LG05g01420	NA	GO:0046983//protein dimerization activity	NA	K13422//transcription factor MYC2	XP_008461882.1//PREDICTED: transcription factor bHLH3 [Cucumis melo]
Cp4.1LG13g03220	NA	NA	NA	NA	XP_022158037.1//protein DEFECTIVE IN MERISTEM SILENCING 3-like isoform X1 [Momordica charantia]
Cp4.1LG20g01260	NA	GO:0016874//ligase activity	NA	K19041//E3 ubiquitin-protein ligase RNF38/44 [EC:2.3.2.27]	XP_004137488.1//PREDICTED: E3 ubiquitin-protein ligase MBR2 isoform X2 [Cucumis sativus]
Cp4.1LG01g13990	GO:0016021//integral component of membrane	NA	NA	K16573//gamma-tubulin complex component 6	XP_004135380.2//PREDICTED: protein YLS7-like [Cucumis sativus]
Cp4.1LG04g11510	GO:0005737//cytoplasm	GO:0003746//translation elongation factor activity	NA	K02356//elongation factor P	XP_022147597.1//uncharacterized protein LOC111016484 isoform X2 [Momordica charantia]
Cp4.1LG08g07370	GO:0005783//endoplasmic reticulum;GO:0000139//Golgi membrane	NA	GO:0048208//COPII vesicle coating;GO:0015031//protein transport	K20353//COPII coat assembly protein SEC16	XP_008448843.1//PREDICTED: protein transport protein SEC16A homolog [Cucumis melo]
Cp4.1LG12g05110	GO:0016021//integral component of membrane	NA	GO:0016485//protein processing;GO:0043085//positive regulation of catalytic activity	K06172//gamma-secretase subunit APH-1A	XP_008445715.1//PREDICTED: gamma-secretase subunit APH1-like [Cucumis melo]
Cp4.1LG16g03290	NA	NA	NA	K18752//transportin-1	XP_018823809.1//PREDICTED: transportin-1-like [Juglans regia]
Cp4.1LG12g01080	NA	NA	NA	K18626//trichohyalin	XP_008460697.1//PREDICTED: surfeit locus protein 6-like [Cucumis melo]
Cp4.1LG20g03870	GO:0005634//nucleus;GO:0005737//cytoplasm	NA	GO:0050999//regulation of nitric-oxide synthase activity	K13125//nitric oxide synthase-interacting protein	XP_008459975.1//PREDICTED: nitric oxide synthase-interacting protein-like [Cucumis melo]
Cp4.1LG03g12310	GO:0009507//chloroplast	GO:0005524//ATP binding	NA	K20032//palmitoyltransferase ZDHHC13/17 [EC:2.3.1.225];K06694//26S proteasome non-ATPase regulatory subunit 10	XP_011651109.1//PREDICTED: caseinolytic peptidase B protein homolog [Cucumis sativus];XP_008439056.1//PREDICTED: protein CbxX, chromosomal [Cucumis melo]
Cp4.1LG03g12660	NA	GO:0004662//CAAX-protein geranylgeranyltransferase activity;GO:0008318//protein prenyltransferase activity	GO:0018342//protein prenylation	K05955//protein farnesyltransferase/geranylgeranyltransferase type-1 subunit alpha [EC:2.5.1.58 2.5.1.59]	XP_022145198.1//protein farnesyltransferase/geranylgeranyltransferase type-1 subunit alpha [Momordica charantia]
Cp4.1LG17g00760	NA	NA	NA	K07200//5'-AMP-activated protein kinase, regulatory gamma subunit	XP_011657174.1//PREDICTED: sucrose nonfermenting 4-like protein [Cucumis sativus];XP_020960512.1//sucrose nonfermenting 4-like protein isoform X3 [Arachis ipaensis]
Cp4.1LG00g01350	NA	GO:0003723//RNA binding	NA	K20102//YTH domain-containing family protein	XP_022158055.1//YTH domain-containing family protein 2-like isoform X1 [Momordica charantia]
Cp4.1LG12g09950	NA	NA	NA	K03006//DNA-directed RNA polymerase II subunit RPB1 [EC:2.7.7.6]	XP_008459897.1//PREDICTED: uncharacterized protein At2g33490 [Cucumis melo];XP_004140551.1//PREDICTED: uncharacterized protein At2g33490 [Cucumis sativus]
Cp4.1LG08g02800	NA	NA	NA	K21776//protein lin-54;K14963//COMPASS component SWD3	XP_022146956.1//transcriptional corepressor LEUNIG_HOMOLOG [Momordica charantia]
Cp4.1LG05g15050	NA	GO:0005524//ATP binding;GO:0004672//protein kinase activity	NA	K04424//sterile alpha motif and leucine zipper containing kinase AZK [EC:2.7.11.25];K04427//mitogen-activated protein kinase kinase kinase 7 [EC:2.7.11.25]	XP_022149640.1//serine/threonine-protein kinase EDR1-like isoform X3 [Momordica charantia];XP_008448241.1//PREDICTED: serine/threonine-protein kinase EDR1 isoform X3 [Cucumis melo]
Cp4.1LG03g12740	GO:0005737//cytoplasm	GO:0005524//ATP binding;GO:0002161//aminoacyl-tRNA editing activity;GO:0000049//tRNA binding;GO:0004822//isoleucine-tRNA ligase activity	GO:0006428//isoleucyl-tRNA aminoacylation	K01870//isoleucyl-tRNA synthetase [EC:6.1.1.5]	XP_022157940.1//isoleucine--tRNA ligase, cytoplasmic isoform X1 [Momordica charantia];XP_015964560.1//isoleucine--tRNA ligase, cytoplasmic [Arachis duranensis]
Cp4.1LG05g04160	GO:0005634//nucleus;GO:0005737//cytoplasm	GO:0004674//protein serine/threonine kinase activity;GO:0005524//ATP binding;GO:0004672//protein kinase activity	GO:0050684//regulation of mRNA processing;GO:0000245//spliceosomal complex assembly;GO:0035556//intracellular signal transduction	K08832//serine/threonine-protein kinase SRPK3 [EC:2.7.11.1]	XP_022140506.1//SRSF protein kinase 1-like [Momordica charantia]
Cp4.1LG03g12360	NA	NA	NA	K10290//F-box protein 3	XP_011651112.1//PREDICTED: F-box protein SKIP16 [Cucumis sativus]
Cp4.1LG04g02140	NA	GO:0016853//isomerase activity	NA	K09566//peptidyl-prolyl isomerase G (cyclophilin G) [EC:5.2.1.8]	XP_022136184.1//serine/arginine-rich splicing factor 11 [Momordica charantia]
Cp4.1LG06g04820	NA	GO:0046872//metal ion binding;GO:0005525//GTP binding;GO:0003924//GTPase activity	NA	K14416//elongation factor 1 alpha-like protein	XP_022131707.1//HBS1-like protein isoform X5 [Momordica charantia];XP_008466320.1//PREDICTED: HBS1-like protein isoform X1 [Cucumis melo];XP_008466321.1//PREDICTED: HBS1-like protein isoform X2 [Cucumis melo]
Cp4.1LG09g06810	NA	GO:0004364//glutathione transferase activity	NA	K07393//glutathionyl-hydroquinone reductase [EC:1.8.5.7]	XP_008459044.1//PREDICTED: glutathionyl-hydroquinone reductase YqjG isoform X1 [Cucumis melo]
Cp4.1LG18g07000	GO:0005634//nucleus	GO:0032041//NAD-dependent histone deacetylase activity (H3-K14 specific)	GO:0006355//regulation of transcription, DNA-templated;GO:0006351//transcription, DNA-templated	K11407//histone deacetylase 6 [EC:3.5.1.98]	XP_004138195.1//PREDICTED: histone deacetylase 5 [Cucumis sativus]
Cp4.1LG03g09340	NA	GO:0046872//metal ion binding	NA	K10260//F-box and WD-40 domain protein 7	XP_008464976.1//PREDICTED: zinc finger CCCH domain-containing protein 48-like [Cucumis melo]
Cp4.1LG03g09390	GO:0005622//intracellular;GO:0016021//integral component of membrane	GO:0005484//SNAP receptor activity	GO:0006886//intracellular protein transport;GO:0016192//vesicle-mediated transport	K08486//syntaxin 1B/2/3	XP_008464975.1//PREDICTED: syntaxin-132 [Cucumis melo]
BGI_novel_G001383	NA	NA	NA	K10750//chromatin assembly factor 1 subunit A;K13091//RNA-binding protein 39	XP_011651431.1//PREDICTED: uncharacterized protein KIAA1211 homolog [Cucumis sativus]
Cp4.1LG04g00180	GO:0016021//integral component of membrane	GO:0016746//transferase activity, transferring acyl groups	NA	K21398//natural resistance-associated macrophage protein 2	XP_011656961.1//PREDICTED: putative membrane-bound O-acyltransferase C24H6.01c isoform X1 [Cucumis sativus];XP_008456245.1//PREDICTED: putative membrane-bound O-acyltransferase C24H6.01c isoform X1 [Cucumis melo]
Cp4.1LG02g10600	NA	NA	NA	NA	XP_022155235.1//ran-binding protein 10 [Momordica charantia]
Cp4.1LG11g04580	GO:0005737//cytoplasm	GO:0003755//peptidyl-prolyl cis-trans isomerase activity;GO:0019211//phosphatase activator activity	NA	K17605//serine/threonine-protein phosphatase 2A activator	XP_004152630.1//PREDICTED: serine/threonine-protein phosphatase 2A activator [Cucumis sativus]
Cp4.1LG06g08040	GO:0008180//COP9 signalosome	NA	GO:0000338//protein deneddylation	K12179//COP9 signalosome complex subunit 6	XP_008447803.1//PREDICTED: COP9 signalosome complex subunit 6a [Cucumis melo]
Cp4.1LG05g08480	GO:0042765//GPI-anchor transamidase complex	GO:0008233//peptidase activity;GO:0003923//GPI-anchor transamidase activity	GO:0016255//attachment of GPI anchor to protein	K05290//phosphatidylinositol glycan, class K [EC:2.6.-.-]	XP_004142526.1//PREDICTED: GPI-anchor transamidase [Cucumis sativus]
Cp4.1LG12g11210	GO:0000123//histone acetyltransferase complex	NA	NA	K18401//KAT8 regulatory NSL complex subunit 2	XP_008447279.1//PREDICTED: INO80 complex subunit D-like isoform X1 [Cucumis melo]
Cp4.1LG09g03570	GO:0005622//intracellular	GO:0009055//electron transfer activity;GO:0020037//heme binding;GO:0005506//iron ion binding	GO:0022900//electron transport chain;GO:0007034//vacuolar transport	K12198//charged multivesicular body protein 5	XP_022150683.1//vacuolar protein sorting-associated protein 60.2 [Momordica charantia]
Cp4.1LG04g00430	GO:0000151//ubiquitin ligase complex	GO:0034450//ubiquitin-ubiquitin ligase activity	GO:0006511//ubiquitin-dependent protein catabolic process	K10597//ubiquitin conjugation factor E4 B [EC:2.3.2.27]	XP_004136686.1//PREDICTED: probable ubiquitin conjugation factor E4 [Cucumis sativus]
Cp4.1LG14g00350	NA	NA	NA	K19613//leucine-rich repeat protein SHOC2	XP_008452268.1//PREDICTED: plant intracellular Ras-group-related LRR protein 6 [Cucumis melo]
Cp4.1LG00g01490	NA	GO:0050661//NADP binding;GO:0008835//diaminohydroxyphosphoribosylaminopyrimidine deaminase activity;GO:0008703//5-amino-6-(5-phosphoribosylamino)uracil reductase activity	GO:0009231//riboflavin biosynthetic process	K11752//diaminohydroxyphosphoribosylaminopyrimidine deaminase / 5-amino-6-(5-phosphoribosylamino)uracil reductase [EC:3.5.4.26 1.1.1.193]	XP_022150008.1//riboflavin biosynthesis protein PYRR, chloroplastic [Momordica charantia];XP_008443687.1//PREDICTED: riboflavin biosynthesis protein PYRR, chloroplastic-like isoform X1 [Cucumis melo]
Cp4.1LG01g14230	GO:0005622//intracellular	GO:0009055//electron transfer activity;GO:0020037//heme binding;GO:0005506//iron ion binding	GO:0022900//electron transport chain;GO:0007034//vacuolar transport	K12198//charged multivesicular body protein 5	XP_022150683.1//vacuolar protein sorting-associated protein 60.2 [Momordica charantia]
Cp4.1LG08g02680	NA	GO:0003723//RNA binding	NA	K13126//polyadenylate-binding protein;K11294//nucleolin;K12885//heterogeneous nuclear ribonucleoprotein G	XP_022146943.1//nucleolin [Momordica charantia];XP_004133977.1//PREDICTED: nucleolin [Cucumis sativus];XP_008438311.1//PREDICTED: nucleolin [Cucumis melo]
Cp4.1LG11g09600	GO:0005840//ribosome	GO:0008097//5S rRNA binding;GO:0003735//structural constituent of ribosome	GO:0006412//translation	K13832//3-dehydroquinate dehydratase / shikimate dehydrogenase [EC:4.2.1.10 1.1.1.25];K02881//large subunit ribosomal protein L18	XP_004139203.1//PREDICTED: uncharacterized protein LOC101215592 [Cucumis sativus]
Cp4.1LG14g09020	GO:0005737//cytoplasm	GO:0003677//DNA binding;GO:0005524//ATP binding;GO:0008270//zinc ion binding;GO:0004386//helicase activity	GO:0000184//nuclear-transcribed mRNA catabolic process, nonsense-mediated decay	K14326//regulator of nonsense transcripts 1 [EC:3.6.4.-]	XP_011650366.1//PREDICTED: regulator of nonsense transcripts 1 homolog isoform X2 [Cucumis sativus]
Cp4.1LG04g03420	NA	NA	NA	K17867//diphthamide biosynthesis protein 4;K02943//large subunit ribosomal protein LP2	XP_011658703.1//PREDICTED: uncharacterized protein LOC105436076 [Cucumis sativus];KGN43531.1//hypothetical protein Csa_7G044220 [Cucumis sativus]
Cp4.1LG15g04880	GO:0016021//integral component of membrane	GO:0008270//zinc ion binding;GO:0016874//ligase activity	NA	K10661//E3 ubiquitin-protein ligase MARCH6 [EC:2.3.2.27]	XP_008454966.1//PREDICTED: probable E3 ubiquitin ligase SUD1 [Cucumis melo]
Cp4.1LG13g03200	GO:0016021//integral component of membrane	GO:0000062//fatty-acyl-CoA binding	NA	K06694//26S proteasome non-ATPase regulatory subunit 10	XP_004145936.1//PREDICTED: acyl-CoA-binding domain-containing protein 1 isoform X1 [Cucumis sativus]
Cp4.1LG17g01270	GO:0005634//nucleus;GO:0005622//intracellular;GO:0005886//plasma membrane;GO:0005737//cytoplasm;GO:0005773//vacuole	GO:0005524//ATP binding;GO:0004707//MAP kinase activity	GO:0010468//regulation of gene expression	K20538//mitogen-activated protein kinase 8 [EC:2.7.11.24]	XP_004153181.1//PREDICTED: mitogen-activated protein kinase 15 isoform X2 [Cucumis sativus]
Cp4.1LG17g04600	GO:0016021//integral component of membrane	GO:0008374//O-acyltransferase activity	GO:0006629//lipid metabolic process	K00679//phospholipid:diacylglycerol acyltransferase [EC:2.3.1.158]	XP_022150021.1//phospholipid:diacylglycerol acyltransferase 1 [Momordica charantia]
Cp4.1LG08g04830	GO:0009524//phragmoplast;GO:0005634//nucleus;GO:0005819//spindle	GO:0005509//calcium ion binding	GO:0000913//preprophase band assembly;GO:0000226//microtubule cytoskeleton organization;GO:0030865//cortical cytoskeleton organization	K11583//serine/threonine-protein phosphatase 2A regulatory subunit B''	XP_022137952.1//probable serine/threonine-protein phosphatase 2A regulatory subunit B'' subunit TON2 [Momordica charantia]
Cp4.1LG02g01930	NA	GO:0005525//GTP binding;GO:0003924//GTPase activity	NA	K07976//Rab family, other	XP_004146038.1//PREDICTED: ras-related protein RABA1f [Cucumis sativus]
Cp4.1LG10g06850	GO:0016021//integral component of membrane;GO:0033116//endoplasmic reticulum-Golgi intermediate compartment membrane;GO:0005789//endoplasmic reticulum membrane;GO:0012507//ER to Golgi transport vesicle membrane	NA	GO:0070072//vacuolar proton-transporting V-type ATPase complex assembly	NA	KGN49506.1//hypothetical protein Csa_6G526400 [Cucumis sativus]
Cp4.1LG01g08140	GO:0005743//mitochondrial inner membrane;GO:0070469//respiratory chain	GO:0009055//electron transfer activity;GO:0008137//NADH dehydrogenase (ubiquinone) activity	NA	K18160//NADH dehydrogenase [ubiquinone] 1 alpha subcomplex assembly factor 2	XP_022155795.1//uncharacterized protein LOC111022834 isoform X1 [Momordica charantia]
Cp4.1LG08g11070	NA	NA	NA	NA	XP_022145679.1//uncharacterized protein LOC111015071 [Momordica charantia]
Cp4.1LG00g11390	NA	GO:0008270//zinc ion binding	GO:0006355//regulation of transcription, DNA-templated	K17604//zinc finger SWIM domain-containing protein 3	XP_016901159.1//PREDICTED: protein FAR-RED ELONGATED HYPOCOTYL 3 [Cucumis melo]
Cp4.1LG01g01780	GO:0005634//nucleus	GO:0004693//cyclin-dependent protein serine/threonine kinase activity;GO:0005524//ATP binding;GO:0004672//protein kinase activity	GO:0006468//protein phosphorylation	K08819//cyclin-dependent kinase 12/13 [EC:2.7.11.22 2.7.11.23]	XP_022142805.1//probable serine/threonine-protein kinase At1g54610 [Momordica charantia]
Cp4.1LG12g03470	GO:0016021//integral component of membrane	NA	NA	K08494//novel plant SNARE	XP_022138859.1//novel plant SNARE 13 isoform X1 [Momordica charantia]
Cp4.1LG05g14070	GO:0005634//nucleus;GO:0005846//nuclear cap binding complex	GO:0000339//RNA cap binding	GO:0045292//mRNA cis splicing, via spliceosome	K12883//nuclear cap-binding protein subunit 2	XP_008464581.1//PREDICTED: nuclear cap-binding protein subunit 2 [Cucumis melo];KGN53785.1//hypothetical protein Csa_4G129020 [Cucumis sativus]
Cp4.1LG02g16200	NA	GO:0005524//ATP binding;GO:0004386//helicase activity;GO:0003676//nucleic acid binding	NA	K12835//ATP-dependent RNA helicase DDX42 [EC:3.6.4.13]	XP_008454276.1//PREDICTED: DEAD-box ATP-dependent RNA helicase 24 [Cucumis melo]
Cp4.1LG16g01730	GO:0016021//integral component of membrane	GO:0016760//cellulose synthase (UDP-forming) activity	GO:0030244//cellulose biosynthetic process;GO:0071555//cell wall organization	K20924//cellulose synthase-like protein [EC:2.4.1.-]	XP_022148575.1//cellulose synthase-like protein D3 [Momordica charantia]
Cp4.1LG06g09300	NA	GO:0005525//GTP binding;GO:0003924//GTPase activity	NA	K07897//Ras-related protein Rab-7A	XP_008447760.1//PREDICTED: ras-related protein Rab7 isoform X2 [Cucumis melo];XP_004139780.1//PREDICTED: ras-related protein Rab7 isoform X1 [Cucumis sativus]
Cp4.1LG03g08630	GO:0032040//small-subunit processome	NA	NA	K14566//U3 small nucleolar RNA-associated protein 24	XP_004136642.1//PREDICTED: rRNA-processing protein FCF1 homolog [Cucumis sativus]
Cp4.1LG03g12620	GO:0005737//cytoplasm	GO:0005524//ATP binding;GO:0004827//proline-tRNA ligase activity	GO:0006433//prolyl-tRNA aminoacylation	K01881//prolyl-tRNA synthetase [EC:6.1.1.15]	XP_004152099.2//PREDICTED: putative proline--tRNA ligase C19C7.06 isoform X1 [Cucumis sativus];XP_016901541.1//PREDICTED: proline--tRNA ligase, cytoplasmic isoform X2 [Cucumis melo]
Cp4.1LG17g08290	NA	GO:0046872//metal ion binding;GO:0005524//ATP binding;GO:0051082//unfolded protein binding;GO:0031072//heat shock protein binding	GO:0006457//protein folding;GO:0009408//response to heat	K03686//molecular chaperone DnaJ	XP_004135911.1//PREDICTED: chaperone protein dnaJ 1, mitochondrial [Cucumis sativus]
Cp4.1LG12g10590	GO:0070652//HAUS complex	NA	GO:0051225//spindle assembly	K16586//HAUS augmin-like complex subunit 3	XP_004150336.1//PREDICTED: HAUS augmin-like complex subunit 3 isoform X2 [Cucumis sativus]
Cp4.1LG06g08780	NA	NA	NA	K12606//CCR4-NOT transcription complex subunit 9	XP_004139793.1//PREDICTED: cell differentiation protein RCD1 homolog [Cucumis sativus];XP_021687627.1//CCR4-NOT transcription complex subunit 9-like isoform X3 [Hevea brasiliensis]
Cp4.1LG15g09090	NA	GO:0003677//DNA binding	NA	K10398//kinesin family member 11;K01062//platelet-activating factor acetylhydrolase [EC:3.1.1.47]	XP_008447064.1//PREDICTED: uncharacterized protein At5g08430 isoform X2 [Cucumis melo];XP_022148062.1//uncharacterized protein At5g08430 isoform X1 [Momordica charantia]
Cp4.1LG11g08610	GO:0030008//TRAPP complex	NA	GO:0006810//transport	K20303//trafficking protein particle complex subunit 4	XP_015870278.1//PREDICTED: trafficking protein particle complex subunit 4 [Ziziphus jujuba]
Cp4.1LG08g08530	GO:0016021//integral component of membrane	NA	NA	K17790//mitochondrial import inner membrane translocase subunit TIM22	XP_022158320.1//mitochondrial import inner membrane translocase subunit TIM22-2-like [Momordica charantia]
Cp4.1LG19g06110	GO:0005783//endoplasmic reticulum;GO:0016021//integral component of membrane;GO:0000139//Golgi membrane	GO:0004571//mannosyl-oligosaccharide 1,2-alpha-mannosidase activity;GO:0005509//calcium ion binding	GO:0008152//metabolic process;GO:0006491//N-glycan processing	K01230//mannosyl-oligosaccharide alpha-1,2-mannosidase [EC:3.2.1.113]	XP_008439639.1//PREDICTED: mannosyl-oligosaccharide 1,2-alpha-mannosidase MNS3 [Cucumis melo]
Cp4.1LG15g05080	NA	GO:0003723//RNA binding	NA	K13210//far upstream element-binding protein	XP_022135706.1//far upstream element-binding protein 1-like [Momordica charantia]
Cp4.1LG05g13710	NA	GO:0046872//metal ion binding;GO:0004722//protein serine/threonine phosphatase activity	NA	K01102//pyruvate dehydrogenase phosphatase [EC:3.1.3.43]	XP_022140550.1//probable protein phosphatase 2C 60 [Momordica charantia];XP_008457720.1//PREDICTED: probable protein phosphatase 2C 60 [Cucumis melo]
Cp4.1LG07g09960	NA	GO:0046872//metal ion binding;GO:0005096//GTPase activator activity	NA	K15044//Arf-GAP domain and FG repeats-containing protein 1	XP_008458192.1//PREDICTED: probable ADP-ribosylation factor GTPase-activating protein AGD14 [Cucumis melo]
Cp4.1LG00g00740	NA	GO:0004843//thiol-dependent ubiquitin-specific protease activity	GO:0006511//ubiquitin-dependent protein catabolic process;GO:0016579//protein deubiquitination	K21343//ubiquitin carboxyl-terminal hydrolase 15 [EC:3.4.19.12]	XP_022156552.1//ubiquitin carboxyl-terminal hydrolase 9-like isoform X1 [Momordica charantia]
Cp4.1LG11g00460	GO:0000159//protein phosphatase type 2A complex	GO:0019888//protein phosphatase regulator activity	GO:0007165//signal transduction	K11584//serine/threonine-protein phosphatase 2A regulatory subunit B'	XP_015894424.1//PREDICTED: serine/threonine protein phosphatase 2A 57 kDa regulatory subunit B' theta isoform-like [Ziziphus jujuba];XP_008444411.1//PREDICTED: serine/threonine protein phosphatase 2A 57 kDa regulatory subunit B' theta isoform-like [Cucumis melo]
Cp4.1LG09g02800	NA	GO:0008233//peptidase activity	GO:0030163//protein catabolic process	K06891//ATP-dependent Clp protease adaptor protein ClpS	XP_022150471.1//ATP-dependent Clp protease adapter protein CLPS1, chloroplastic [Momordica charantia]
Cp4.1LG18g02210	NA	NA	NA	K09528//DnaJ homolog subfamily C member 8	XP_004139080.1//PREDICTED: dnaJ homolog subfamily C member 8 [Cucumis sativus]
Cp4.1LG02g09020	GO:0030529//intracellular ribonucleoprotein complex;GO:0019013//viral nucleocapsid	NA	NA	K12662//U4/U6 small nuclear ribonucleoprotein PRP4	XP_004146749.1//PREDICTED: U4/U6 small nuclear ribonucleoprotein PRP4-like protein [Cucumis sativus]
Cp4.1LG01g17370	NA	NA	NA	K18626//trichohyalin	XP_011653895.1//PREDICTED: auxilin-related protein 2 [Cucumis sativus];XP_008442142.1//PREDICTED: auxilin-related protein 2-like [Cucumis melo]
Cp4.1LG05g05300	GO:0019031//viral envelope;GO:0016021//integral component of membrane	NA	NA	K09571//FK506-binding protein 4/5 [EC:5.2.1.8]	XP_008449840.1//PREDICTED: outer envelope protein 61 [Cucumis melo]
Cp4.1LG08g10970	GO:0005634//nucleus;GO:0016021//integral component of membrane	GO:0003677//DNA binding	GO:0006355//regulation of transcription, DNA-templated	NA	XP_022145490.1//DNA-binding protein S1FA-like [Momordica charantia]
Cp4.1LG17g03710	NA	NA	NA	K20476//RAB6A-GEF complex partner protein 1	XP_022147159.1//RAB6A-GEF complex partner protein 1-like [Momordica charantia]
Cp4.1LG09g01390	GO:0016021//integral component of membrane	GO:0015299//solute:proton antiporter activity	NA	K14270//aminotransferase	XP_004148124.1//PREDICTED: K(+) efflux antiporter 5 [Cucumis sativus]
Cp4.1LG10g12470	NA	NA	NA	NA	XP_022156811.1//CDK5RAP3-like protein [Momordica charantia]
Cp4.1LG01g21200	GO:0016021//integral component of membrane	GO:0005338//nucleotide-sugar transmembrane transporter activity	GO:0015780//nucleotide-sugar transmembrane transport	K15285//solute carrier family 35, member E3	XP_008456746.1//PREDICTED: UDP-galactose transporter 2-like [Cucumis melo]
Cp4.1LG09g10990	NA	NA	NA	K22066//BolA-like protein 1	KGN64204.1//hypothetical protein Csa_1G043070 [Cucumis sativus]
Cp4.1LG18g02870	NA	GO:0046872//metal ion binding	NA	K21867//potassium channel;K00921//1-phosphatidylinositol-3-phosphate 5-kinase [EC:2.7.1.150];K15502//serine/threonine-protein phosphatase 6 regulatory ankyrin repeat subunit A	XP_004144059.1//PREDICTED: vacuolar protein sorting-associated protein 27 [Cucumis sativus]
Cp4.1LG14g05060	NA	NA	NA	K20367//endoplasmic reticulum-Golgi intermediate compartment protein 3	XP_015893003.1//PREDICTED: endoplasmic reticulum-Golgi intermediate compartment protein 3-like isoform X1 [Ziziphus jujuba]
Cp4.1LG04g07130	NA	GO:0046983//protein dimerization activity	NA	NA	XP_022141950.1//transcription factor bHLH143-like [Momordica charantia]
BGI_novel_G000783	GO:0016021//integral component of membrane	NA	NA	NA	XP_004138504.1//PREDICTED: uncharacterized protein LOC101222938 [Cucumis sativus]
Cp4.1LG03g05170	NA	GO:0008270//zinc ion binding;GO:0003676//nucleic acid binding	NA	K21343//ubiquitin carboxyl-terminal hydrolase 15 [EC:3.4.19.12]	KGN58130.1//hypothetical protein Csa_3G535630 [Cucumis sativus];OIS99663.1//hypothetical protein A4A49_09365 [Nicotiana attenuata];XP_022157006.1//uncharacterized protein LOC111023835 isoform X2 [Momordica charantia]
Cp4.1LG19g10330	NA	GO:0030170//pyridoxal phosphate binding;GO:0031071//cysteine desulfurase activity	GO:0044571//[2Fe-2S] cluster assembly	K04487//cysteine desulfurase [EC:2.8.1.7]	XP_008440458.1//PREDICTED: cysteine desulfurase, mitochondrial [Cucumis melo]
Cp4.1LG13g01480	NA	GO:0003677//DNA binding;GO:0005524//ATP binding;GO:0004003//ATP-dependent DNA helicase activity	GO:0006367//transcription initiation from RNA polymerase II promoter;GO:0006289//nucleotide-excision repair	K10843//DNA excision repair protein ERCC-3 [EC:3.6.4.12]	KGN50078.1//hypothetical protein Csa_5G152930 [Cucumis sativus]
Cp4.1LG19g01100	NA	NA	NA	K16810//TBCC domain-containing protein 1	XP_004146385.1//PREDICTED: TBCC domain-containing protein 1-like [Cucumis sativus];KGN54813.1//hypothetical protein Csa_4G507430 [Cucumis sativus]
Cp4.1LG16g03980	NA	NA	NA	K14012//UBX domain-containing protein 1	XP_008455930.1//PREDICTED: plant UBX domain-containing protein 4 [Cucumis melo]
Cp4.1LG20g07930	NA	GO:0003743//translation initiation factor activity;GO:0003723//RNA binding;GO:0046872//metal ion binding	NA	K13098//RNA-binding protein FUS	XP_017983067.1//PREDICTED: transcription initiation factor TFIID subunit 15b [Theobroma cacao];XP_016902121.1//PREDICTED: transcription initiation factor TFIID subunit 15b isoform X3 [Cucumis melo];XP_022154866.1//transcription initiation factor TFIID subunit 15b [Momordica charantia]
Cp4.1LG01g19370	NA	NA	NA	K17782//mitochondrial intermembrane space import and assembly protein 40	XP_022141396.1//mitochondrial intermembrane space import and assembly protein 40 homolog [Momordica charantia]
Cp4.1LG17g05580	NA	GO:0005525//GTP binding;GO:0003924//GTPase activity	NA	K07897//Ras-related protein Rab-7A	XP_008462166.1//PREDICTED: ras-related protein Rab7 [Cucumis melo]
Cp4.1LG20g05180	GO:0031461//cullin-RING ubiquitin ligase complex	GO:0031625//ubiquitin protein ligase binding	GO:0006511//ubiquitin-dependent protein catabolic process	K10609//cullin 4	XP_007214632.1//cullin-4 [Prunus persica];XP_004149667.1//PREDICTED: cullin-4 [Cucumis sativus]
Cp4.1LG01g01930	GO:0016021//integral component of membrane	NA	NA	NA	XP_004146263.1//PREDICTED: uncharacterized protein LOC101205453 [Cucumis sativus]
Cp4.1LG04g05850	NA	NA	NA	K11650//SWI/SNF-related matrix-associated actin-dependent regulator of chromatin subfamily D	XP_022156506.1//SWI/SNF complex component SNF12 homolog [Momordica charantia]
Cp4.1LG19g00670	NA	GO:0005524//ATP binding;GO:0004672//protein kinase activity	NA	K08857//NIMA (never in mitosis gene a)-related kinase 1/4/5 [EC:2.7.11.1]	XP_022151631.1//serine/threonine-protein kinase Nek6 [Momordica charantia]
Cp4.1LG01g03780	GO:0017119//Golgi transport complex	NA	GO:0006886//intracellular protein transport	K20294//conserved oligomeric Golgi complex subunit 7	XP_022141002.1//conserved oligomeric Golgi complex subunit 7 [Momordica charantia]
Cp4.1LG01g26280	GO:0000938//GARP complex;GO:0005829//cytosol	GO:0019905//syntaxin binding;GO:0017137//Rab GTPase binding	GO:0006896//Golgi to vacuole transport;GO:0042147//retrograde transport, endosome to Golgi;GO:0032456//endocytic recycling	K20298//vacuolar protein sorting-associated protein 52;K17710//pentatricopeptide repeat domain-containing protein 1	XP_022152487.1//pentatricopeptide repeat-containing protein At1g79490, mitochondrial [Momordica charantia];XP_022152446.1//vacuolar protein sorting-associated protein 52 A [Momordica charantia];XP_008441211.1//PREDICTED: pentatricopeptide repeat-containing protein At1g79490, mitochondrial [Cucumis melo]
Cp4.1LG20g03110	NA	GO:0008641//ubiquitin-like modifier activating enzyme activity	NA	K12164//ubiquitin-like modifier-activating enzyme 5	XP_004145156.1//PREDICTED: ubiquitin-like modifier-activating enzyme 5 [Cucumis sativus]
Cp4.1LG11g08360	GO:0005785//signal recognition particle receptor complex	GO:0005525//GTP binding;GO:0005047//signal recognition particle binding;GO:0003924//GTPase activity	GO:0006614//SRP-dependent cotranslational protein targeting to membrane	K13431//signal recognition particle receptor subunit alpha	KDO59476.1//hypothetical protein CISIN_1g007033mg [Citrus sinensis];XP_008452777.1//PREDICTED: signal recognition particle receptor subunit alpha homolog [Cucumis melo]
Cp4.1LG04g09690	NA	NA	NA	NA	XP_008465014.1//PREDICTED: deSI-like protein At4g17486 isoform X1 [Cucumis melo]
Cp4.1LG01g01820	GO:0005634//nucleus	GO:0003677//DNA binding	NA	K09522//DnaJ homolog subfamily C member 2	XP_022136699.1//dnaJ homolog subfamily C member 2-like [Momordica charantia]
Cp4.1LG04g07940	GO:0016021//integral component of membrane	GO:0008270//zinc ion binding;GO:0016874//ligase activity	NA	K10661//E3 ubiquitin-protein ligase MARCH6 [EC:2.3.2.27]	XP_008454966.1//PREDICTED: probable E3 ubiquitin ligase SUD1 [Cucumis melo]
Cp4.1LG02g00030	GO:0016021//integral component of membrane	NA	NA	NA	XP_004139799.1//PREDICTED: protein POLLEN DEFECTIVE IN GUIDANCE 1 isoform X1 [Cucumis sativus];XP_011658997.1//PREDICTED: protein POLLEN DEFECTIVE IN GUIDANCE 1 isoform X2 [Cucumis sativus]
Cp4.1LG08g01880	GO:0016021//integral component of membrane	GO:0019706//protein-cysteine S-palmitoyltransferase activity	NA	K20028//palmitoyltransferase ZDHHC2/15/20 [EC:2.3.1.225]	XP_008438165.1//PREDICTED: probable protein S-acyltransferase 14 [Cucumis melo]
Cp4.1LG12g05500	NA	GO:0005524//ATP binding	NA	K13254//spastin [EC:3.6.4.3];K03231//elongation factor 1-alpha	XP_022149490.1//uncharacterized protein LOC111017907 [Momordica charantia]
Cp4.1LG02g03010	GO:0017119//Golgi transport complex	NA	GO:0006891//intra-Golgi vesicle-mediated transport	K20293//conserved oligomeric Golgi complex subunit 6	XP_022135456.1//conserved oligomeric Golgi complex subunit 6 [Momordica charantia]
Cp4.1LG01g09210	NA	GO:0036459//thiol-dependent ubiquitinyl hydrolase activity	GO:0006511//ubiquitin-dependent protein catabolic process;GO:0016579//protein deubiquitination	K11842//ubiquitin carboxyl-terminal hydrolase 12/46 [EC:3.4.19.12]	XP_022136637.1//ubiquitin carboxyl-terminal hydrolase 3 [Momordica charantia]
BGI_novel_G000113	NA	NA	GO:0000398//mRNA splicing, via spliceosome	K12832//splicing factor 3B subunit 5	XP_015887858.1//PREDICTED: uncharacterized protein At4g14342 [Ziziphus jujuba]
Cp4.1LG15g06620	NA	NA	NA	NA	XP_004144560.1//PREDICTED: uncharacterized protein LOC101217042 [Cucumis sativus]
Cp4.1LG17g07820	NA	GO:0005524//ATP binding	NA	K13254//spastin [EC:3.6.4.3];K03231//elongation factor 1-alpha	XP_022147527.1//uncharacterized protein LOC111016414 isoform X2 [Momordica charantia];XP_022147512.1//uncharacterized protein LOC111016414 isoform X1 [Momordica charantia]
Cp4.1LG05g12950	NA	NA	NA	NA	XP_004150139.1//PREDICTED: uncharacterized protein LOC101205057 [Cucumis sativus]
Cp4.1LG18g00310	NA	NA	NA	K02924//large subunit ribosomal protein L39e	OAP00945.1//hypothetical protein AXX17_AT4G36650 [Arabidopsis thaliana]
Cp4.1LG14g01620	NA	GO:0003824//catalytic activity	NA	K17508//protein phosphatase PTC7 [EC:3.1.3.16]	XP_008453722.1//PREDICTED: probable protein phosphatase 2C 80 [Cucumis melo]
Cp4.1LG17g11150	GO:0042765//GPI-anchor transamidase complex	NA	GO:0016255//attachment of GPI anchor to protein	K05291//phosphatidylinositol glycan, class S	XP_004138391.1//PREDICTED: GPI transamidase component PIG-S [Cucumis sativus]
Cp4.1LG06g07930	NA	NA	NA	K14574//ribosome maturation protein SDO1	XP_008466695.1//PREDICTED: transcriptional corepressor SEUSS [Cucumis melo];XP_011657440.1//PREDICTED: transcriptional corepressor SEUSS [Cucumis sativus]
Cp4.1LG02g02580	NA	NA	NA	K14963//COMPASS component SWD3	XP_008466801.1//PREDICTED: uncharacterized WD repeat-containing protein C343.04c-like [Cucumis melo]
Cp4.1LG20g06320	GO:0016021//integral component of membrane	NA	NA	K21989//calcium permeable stress-gated cation channel	XP_021597067.1//calcium permeable stress-gated cation channel 1-like [Manihot esculenta]
Cp4.1LG12g08480	GO:0016593//Cdc73/Paf1 complex	NA	GO:0006368//transcription elongation from RNA polymerase II promoter;GO:0016570//histone modification	K15174//RNA polymerase II-associated factor 1	XP_018843272.1//PREDICTED: protein PAF1 homolog [Juglans regia]
Cp4.1LG10g12300	NA	NA	GO:0009908//flower development;GO:0030154//cell differentiation	K20478//golgin subfamily B member 1	XP_008449489.1//PREDICTED: protein FRIGIDA [Cucumis melo]
Cp4.1LG01g10260	NA	GO:0036459//thiol-dependent ubiquitinyl hydrolase activity	GO:0006511//ubiquitin-dependent protein catabolic process;GO:0016579//protein deubiquitination	K11841//ubiquitin carboxyl-terminal hydrolase 10 [EC:3.4.19.12]	XP_011654912.1//PREDICTED: ubiquitin carboxyl-terminal hydrolase 24 [Cucumis sativus]
Cp4.1LG06g05640	NA	NA	NA	K20299//vacuolar protein sorting-associated protein 53	XP_022159075.1//vacuolar protein sorting-associated protein 53 A [Momordica charantia]
Cp4.1LG09g08810	NA	NA	NA	K19371//DnaJ homolog subfamily C member 25	XP_022140226.1//chaperone protein dnaJ 50 [Momordica charantia]
Cp4.1LG11g02530	NA	GO:0003677//DNA binding;GO:0008168//methyltransferase activity;GO:0016491//oxidoreductase activity	NA	K11450//lysine-specific histone demethylase 1A [EC:1.-.-.-]	XP_004152762.1//PREDICTED: lysine-specific histone demethylase 1 homolog 3 [Cucumis sativus]
Cp4.1LG02g10610	GO:0016021//integral component of membrane	GO:0051539//4 iron, 4 sulfur cluster binding;GO:0016740//transferase activity	GO:0006400//tRNA modification	K15865//threonylcarbamoyladenosine tRNA methylthiotransferase CDKAL1 [EC:2.8.4.5]	XP_008459673.1//PREDICTED: threonylcarbamoyladenosine tRNA methylthiotransferase isoform X1 [Cucumis melo]
Cp4.1LG15g02480	NA	NA	NA	K10450//kelch-like protein 12;K10457//kelch-like protein 20	XP_022154388.1//F-box/kelch-repeat protein At1g22040 [Momordica charantia];XP_011658781.1//PREDICTED: uncharacterized protein LOC105436087 [Cucumis sativus]
Cp4.1LG06g08850	NA	NA	NA	K22184//bromodomain-containing protein 9	XP_011658979.1//PREDICTED: uncharacterized protein LOC101204699 [Cucumis sativus]
Cp4.1LG17g10410	NA	GO:0005524//ATP binding;GO:0004672//protein kinase activity	NA	K13412//calcium-dependent protein kinase [EC:2.7.11.1]	XP_004140506.1//PREDICTED: CDPK-related kinase 3 [Cucumis sativus]
Cp4.1LG07g05540	NA	NA	NA	K00940//nucleoside-diphosphate kinase [EC:2.7.4.6]	XP_008464798.1//PREDICTED: protein FAM135B-like isoform X1 [Cucumis melo]
Cp4.1LG15g01910	GO:0005777//peroxisome	GO:0005524//ATP binding;GO:0004631//phosphomevalonate kinase activity	NA	K00938//phosphomevalonate kinase [EC:2.7.4.2]	XP_008466028.1//PREDICTED: phosphomevalonate kinase [Cucumis melo];KGN60346.1//hypothetical protein Csa_3G895920 [Cucumis sativus]
Cp4.1LG03g00020	NA	NA	NA	K12603//CCR4-NOT transcription complex subunit 6 [EC:3.1.13.4]	XP_022151398.1//carbon catabolite repressor protein 4 homolog 1-like [Momordica charantia]
Cp4.1LG05g10280	GO:0016021//integral component of membrane	NA	NA	K16280//E3 ubiquitin-protein ligase RGLG [EC:2.3.2.27]	XP_022149659.1//uncharacterized protein LOC111018036 [Momordica charantia]
Cp4.1LG12g09300	GO:0030529//intracellular ribonucleoprotein complex	NA	GO:0000956//nuclear-transcribed mRNA catabolic process	K12620//U6 snRNA-associated Sm-like protein LSm1	XP_004141715.1//PREDICTED: sm-like protein LSM1B [Cucumis sativus]
Cp4.1LG07g04190	GO:0016021//integral component of membrane	NA	GO:0006890//retrograde vesicle-mediated transport, Golgi to ER	NA	XP_022144203.1//protein RER1B-like [Momordica charantia]
Cp4.1LG01g23740	GO:0005669//transcription factor TFIID complex	GO:0003743//translation initiation factor activity	GO:0006367//transcription initiation from RNA polymerase II promoter	K03132//transcription initiation factor TFIID subunit 7	KGN51322.1//hypothetical protein Csa_5G517200 [Cucumis sativus];XP_008458871.1//PREDICTED: transcription initiation factor TFIID subunit 7 [Cucumis melo]
Cp4.1LG19g03440	NA	NA	NA	NA	XP_008448124.1//PREDICTED: glucose-induced degradation protein 4 homolog isoform X1 [Cucumis melo]
Cp4.1LG15g04160	NA	NA	NA	K17744//L-galactose dehydrogenase [EC:1.1.1.316]	XP_022155328.1//L-galactose dehydrogenase [Momordica charantia]
Cp4.1LG01g06100	GO:0030136//clathrin-coated vesicle	GO:0030276//clathrin binding;GO:0005545//1-phosphatidylinositol binding	GO:0048268//clathrin coat assembly	K20043//clathrin coat assembly protein AP180	XP_004142277.1//PREDICTED: putative clathrin assembly protein At2g01600 [Cucumis sativus]
Cp4.1LG08g05820	NA	GO:0003677//DNA binding;GO:0003700//DNA binding transcription factor activity	NA	K20557//transcription factor VIP1	XP_010258521.1//PREDICTED: probable transcription factor PosF21 isoform X2 [Nelumbo nucifera];XP_022137958.1//probable transcription factor PosF21 [Momordica charantia]
Cp4.1LG11g03650	GO:0005634//nucleus;GO:0005622//intracellular;GO:0005737//cytoplasm	GO:0005524//ATP binding;GO:0004707//MAP kinase activity	GO:0010468//regulation of gene expression	K14512//mitogen-activated protein kinase 6 [EC:2.7.11.24]	XP_008445483.1//PREDICTED: mitogen-activated protein kinase homolog MMK1 isoform X1 [Cucumis melo];XP_004144187.1//PREDICTED: mitogen-activated protein kinase homolog MMK1 [Cucumis sativus]
Cp4.1LG18g01230	GO:0009570//chloroplast stroma	GO:0050661//NADP binding;GO:0004072//aspartate kinase activity;GO:0016301//kinase activity;GO:0004412//homoserine dehydrogenase activity	GO:0009067//aspartate family amino acid biosynthetic process;GO:0009090//homoserine biosynthetic process;GO:0009088//threonine biosynthetic process;GO:0009097//isoleucine biosynthetic process;GO:0009086//methionine biosynthetic process	K12524//bifunctional aspartokinase / homoserine dehydrogenase 1 [EC:2.7.2.4 1.1.1.3]	XP_004144085.1//PREDICTED: homoserine dehydrogenase isoform X1 [Cucumis sativus]
Cp4.1LG13g08680	NA	NA	GO:0009966//regulation of signal transduction	K17606//immunoglobulin-binding protein 1	XP_008458711.1//PREDICTED: PP2A regulatory subunit TAP46 [Cucumis melo];XP_004148676.1//PREDICTED: PP2A regulatory subunit TAP46 [Cucumis sativus]
Cp4.1LG19g05950	NA	NA	NA	NA	XP_004134599.1//PREDICTED: F-box protein At5g46170-like [Cucumis sativus]
Cp4.1LG09g04000	GO:0005623//cell	GO:0015035//protein disulfide oxidoreductase activity	GO:0006662//glycerol ether metabolic process;GO:0045454//cell redox homeostasis	K03671//thioredoxin 1	XP_008446852.1//PREDICTED: thioredoxin-like 3-2, chloroplastic isoform X8 [Cucumis melo]
Cp4.1LG02g08190	NA	GO:0003723//RNA binding	NA	K18757//la-related protein 1	XP_004136486.1//PREDICTED: la-related protein 1C [Cucumis sativus]
Cp4.1LG01g10630	NA	GO:0003723//RNA binding	NA	K12900//FUS-interacting serine-arginine-rich protein 1	XP_008461655.1//PREDICTED: serine/arginine-rich SC35-like splicing factor SCL30 [Cucumis melo]
Cp4.1LG01g16990	NA	NA	NA	K08869//aarF domain-containing kinase	XP_008464752.1//PREDICTED: protein ABC transporter 1, mitochondrial isoform X2 [Cucumis melo];XP_022158707.1//protein ABC transporter 1, mitochondrial [Momordica charantia]
Cp4.1LG09g04380	GO:0005623//cell	GO:0015035//protein disulfide oxidoreductase activity;GO:0009055//electron transfer activity	GO:0045454//cell redox homeostasis	K17479//glutaredoxin domain-containing cysteine-rich protein 1	XP_022139177.1//uncharacterized protein At5g39865 [Momordica charantia];XP_008446946.1//PREDICTED: uncharacterized protein At3g28850 [Cucumis melo]
Cp4.1LG00g04860	NA	GO:0016874//ligase activity	NA	K06027//vesicle-fusing ATPase [EC:3.6.4.6]	XP_011653482.1//PREDICTED: F-box/kelch-repeat protein At5g60570-like [Cucumis sativus];XP_022156954.1//F-box/kelch-repeat protein At5g60570-like [Momordica charantia]
Cp4.1LG02g01350	GO:0005634//nucleus	GO:0003723//RNA binding;GO:0004482//mRNA (guanine-N7-)-methyltransferase activity	NA	K00565//mRNA (guanine-N7-)-methyltransferase [EC:2.1.1.56]	XP_008454588.1//PREDICTED: mRNA cap guanine-N7 methyltransferase 1 [Cucumis melo]
Cp4.1LG05g09330	NA	GO:0005525//GTP binding;GO:0003924//GTPase activity	NA	K07904//Ras-related protein Rab-11A	XP_004143134.1//PREDICTED: ras-related protein Rab11C [Cucumis sativus]
Cp4.1LG08g12500	GO:0016021//integral component of membrane	NA	NA	NA	XP_004137681.1//PREDICTED: uncharacterized protein LOC101203220 isoform X2 [Cucumis sativus]
Cp4.1LG03g03710	GO:0016021//integral component of membrane	GO:0016746//transferase activity, transferring acyl groups	GO:0008152//metabolic process	K13523//lysophosphatidic acid acyltransferase / lysophosphatidylinositol acyltransferase [EC:2.3.1.51 2.3.1.-]	XP_015866154.1//PREDICTED: 1-acyl-sn-glycerol-3-phosphate acyltransferase 2 [Ziziphus jujuba];XP_004136588.1//PREDICTED: 1-acyl-sn-glycerol-3-phosphate acyltransferase 2 [Cucumis sativus]
Cp4.1LG06g08340	NA	GO:0003723//RNA binding	NA	K14398//cleavage and polyadenylation specificity factor subunit 6/7	XP_022139595.1//cleavage and polyadenylation specificity factor subunit 6 [Momordica charantia]
Cp4.1LG05g03130	GO:0005622//intracellular	GO:0005524//ATP binding;GO:0004707//MAP kinase activity	NA	K04464//mitogen-activated protein kinase 7 [EC:2.7.11.24]	XP_010089054.1//Mitogen-activated protein kinase 4 [Morus notabilis]
Cp4.1LG11g03860	GO:0016021//integral component of membrane	GO:0003723//RNA binding;GO:0003755//peptidyl-prolyl cis-trans isomerase activity;GO:0046872//metal ion binding;GO:0020037//heme binding	NA	K09564//peptidyl-prolyl isomerase E (cyclophilin E) [EC:5.2.1.8];K13379//reversibly glycosylated polypeptide / UDP-arabinopyranose mutase [EC:2.4.1.- 5.4.99.30];K10534//nitrate reductase (NAD(P)H) [EC:1.7.1.1 1.7.1.2 1.7.1.3]	XP_022132314.1//peptidyl-prolyl cis-trans isomerase E [Momordica charantia];XP_004144166.1//PREDICTED: cytochrome b5 isoform A [Cucumis sativus];XP_022131367.1//cytochrome b5 [Momordica charantia]
Cp4.1LG13g08720	NA	GO:0004842//ubiquitin-protein transferase activity	NA	K08332//vacuolar protein 8	XP_011655976.1//PREDICTED: U-box domain-containing protein 40 [Cucumis sativus]
Cp4.1LG07g09520	GO:0016021//integral component of membrane	NA	GO:0006810//transport	K20359//PRA1 family protein 1	XP_004139244.1//PREDICTED: PRA1 family protein E-like [Cucumis sativus]
Cp4.1LG13g06970	NA	NA	NA	K03686//molecular chaperone DnaJ;K09510//DnaJ homolog subfamily B member 4	XP_008467194.1//PREDICTED: chaperone protein dnaJ 15-like [Cucumis melo];XP_022152257.1//chaperone protein dnaJ 15-like isoform X1 [Momordica charantia]
Cp4.1LG12g00600	NA	GO:0003714//transcription corepressor activity	GO:0006351//transcription, DNA-templated	NA	XP_004138930.1//PREDICTED: protein SCAI isoform X1 [Cucumis sativus]
Cp4.1LG07g03410	GO:0005634//nucleus	GO:0008270//zinc ion binding	NA	K12135//zinc finger protein CONSTANS	XP_004138691.1//PREDICTED: zinc finger protein CONSTANS-LIKE 4 [Cucumis sativus]
Cp4.1LG14g10280	NA	NA	NA	K19366//spartin	XP_016900652.1//PREDICTED: uncharacterized protein LOC103490684 isoform X2 [Cucumis melo]
Cp4.1LG05g12600	NA	GO:0003779//actin binding	GO:0007010//cytoskeleton organization	K17261//adenylyl cyclase-associated protein	XP_008457926.1//PREDICTED: cyclase-associated protein 1-like [Cucumis melo]
Cp4.1LG04g11920	NA	NA	NA	NA	XP_004149029.1//PREDICTED: uncharacterized protein LOC101218566 [Cucumis sativus]
Cp4.1LG13g11520	GO:0005623//cell;GO:0016021//integral component of membrane	GO:0016853//isomerase activity	GO:0045454//cell redox homeostasis	K09580//protein disulfide-isomerase A1 [EC:5.3.4.1]	XP_022152539.1//protein disulfide-isomerase 5-2 [Momordica charantia]
Cp4.1LG16g08390	GO:0016021//integral component of membrane	NA	NA	K18158//nuclear control of ATPase protein 2	XP_011657598.1//PREDICTED: uncharacterized protein LOC101204845 [Cucumis sativus]
Cp4.1LG18g03020	GO:0016021//integral component of membrane;GO:0000139//Golgi membrane	GO:0047262//polygalacturonate 4-alpha-galacturonosyltransferase activity	GO:0045489//pectin biosynthetic process;GO:0071555//cell wall organization	K20867//galacturonosyltransferase 12/13/14/15 [EC:2.4.1.-]	XP_021670736.1//probable galacturonosyltransferase 14 isoform X2 [Hevea brasiliensis]
Cp4.1LG14g07360	NA	GO:0005509//calcium ion binding;GO:0005525//GTP binding	NA	K12483//EH domain-containing protein 1	XP_004149345.1//PREDICTED: EH domain-containing protein 1 [Cucumis sativus]
Cp4.1LG04g00410	NA	GO:0004842//ubiquitin-protein transferase activity	NA	K10950//ERO1-like protein alpha [EC:1.8.4.-]	XP_008450612.1//PREDICTED: uncharacterized protein LOC103492151 [Cucumis melo]
Cp4.1LG18g06370	NA	NA	NA	K03595//GTPase	XP_004144346.1//PREDICTED: putative ribosome biogenesis protein slx9-like [Cucumis sativus]
Cp4.1LG08g10630	NA	NA	NA	K12811//ATP-dependent RNA helicase DDX46/PRP5 [EC:3.6.4.13]	XP_004137859.1//PREDICTED: cactin [Cucumis sativus]
Cp4.1LG06g10170	GO:0005744//mitochondrial inner membrane presequence translocase complex	NA	GO:0030150//protein import into mitochondrial matrix	K17805//mitochondrial import inner membrane translocase subunit TIM16	XP_008463624.1//PREDICTED: mitochondrial import inner membrane translocase subunit tim16 [Cucumis melo]
Cp4.1LG01g10450	NA	NA	NA	K11498//centromeric protein E;K20283//golgin subfamily A member 4	XP_008461609.1//PREDICTED: protein MLP1 homolog [Cucumis melo]
Cp4.1LG02g00350	NA	NA	NA	NA	XP_004139775.1//PREDICTED: protein transport protein SFT2-like [Cucumis sativus]
Cp4.1LG20g05450	GO:0005634//nucleus	GO:0003676//nucleic acid binding	GO:0006281//DNA repair	K10610//DNA damage-binding protein 1	XP_008444949.1//PREDICTED: DNA damage-binding protein 1 [Cucumis melo]
Cp4.1LG01g11640	NA	NA	NA	NA	XP_004146456.1//PREDICTED: uncharacterized protein LOC101213931 isoform X2 [Cucumis sativus]
Cp4.1LG03g11220	NA	NA	NA	K19600//tubby-related protein 1	XP_004134184.2//PREDICTED: tubby-like F-box protein 3 [Cucumis sativus]
Cp4.1LG20g01360	GO:0005634//nucleus	GO:0003723//RNA binding;GO:0004652//polynucleotide adenylyltransferase activity	GO:0031123//RNA 3'-end processing;GO:0043631//RNA polyadenylation	K14376//poly(A) polymerase [EC:2.7.7.19]	XP_008461688.1//PREDICTED: nuclear poly(A) polymerase 1 isoform X1 [Cucumis melo]
Cp4.1LG11g11310	NA	NA	NA	K17550//protein phosphatase 1 regulatory subunit 7	XP_022154721.1//protein phosphatase 1 regulatory subunit pprA [Momordica charantia]
Cp4.1LG08g06660	GO:0000439//core TFIIH complex	NA	GO:0006351//transcription, DNA-templated;GO:0006289//nucleotide-excision repair	K03141//transcription initiation factor TFIIH subunit 1	XP_008457278.1//PREDICTED: probable RNA polymerase II transcription factor B subunit 1-1 isoform X1 [Cucumis melo]
Cp4.1LG10g06520	NA	NA	NA	NA	XP_004134543.1//PREDICTED: haloacid dehalogenase-like hydrolase domain-containing protein At3g48420 [Cucumis sativus]
Cp4.1LG02g12420	GO:0005685//U1 snRNP;GO:0071004//U2-type prespliceosome	GO:0003729//mRNA binding	GO:0006376//mRNA splice site selection	K12850//pre-mRNA-splicing factor 38B	KOM37005.1//hypothetical protein LR48_Vigan03g038600 [Vigna angularis];XP_008441724.1//PREDICTED: putative RNA-binding protein Luc7-like 2 isoform X1 [Cucumis melo]
Cp4.1LG09g05060	GO:0071013//catalytic step 2 spliceosome	NA	GO:0000398//mRNA splicing, via spliceosome	K12816//pre-mRNA-processing factor 17	XP_008446212.1//PREDICTED: pre-mRNA-processing factor 17 isoform X2 [Cucumis melo];XP_008446211.1//PREDICTED: pre-mRNA-processing factor 17 isoform X1 [Cucumis melo]
Cp4.1LG19g06700	GO:0009507//chloroplast	GO:0016851//magnesium chelatase activity;GO:0005524//ATP binding	GO:0015979//photosynthesis;GO:0015995//chlorophyll biosynthetic process	K03405//magnesium chelatase subunit I [EC:6.6.1.1]	XP_022142020.1//magnesium-chelatase subunit ChlI, chloroplastic-like [Momordica charantia];XP_004134671.1//PREDICTED: magnesium-chelatase subunit ChlI, chloroplastic-like [Cucumis sativus]
Cp4.1LG00g07610	NA	NA	NA	K10666//E3 ubiquitin-protein ligase RNF5 [EC:2.3.2.27]	XP_008443034.1//PREDICTED: uncharacterized protein LOC103486753 [Cucumis melo];XP_022151415.1//uncharacterized protein LOC111019352 [Momordica charantia]
Cp4.1LG00g10210	GO:0016021//integral component of membrane	NA	NA	NA	XP_022153357.1//transmembrane protein 208 homolog [Momordica charantia];XP_008452429.1//PREDICTED: transmembrane protein 208 homolog [Cucumis melo]
Cp4.1LG01g06940	NA	NA	NA	K11341//YEATS domain-containing protein 4	XP_022136802.1//uncharacterized protein LOC111008412 [Momordica charantia]
Cp4.1LG06g03310	GO:0030136//clathrin-coated vesicle	GO:0030276//clathrin binding;GO:0005545//1-phosphatidylinositol binding	GO:0048268//clathrin coat assembly	K20043//clathrin coat assembly protein AP180	XP_008466416.1//PREDICTED: putative clathrin assembly protein At2g25430 [Cucumis melo]
Cp4.1LG11g08990	GO:0008290//F-actin capping protein complex	GO:0003779//actin binding	GO:0051016//barbed-end actin filament capping	K10364//capping protein (actin filament) muscle Z-line, alpha	XP_004144774.1//PREDICTED: F-actin-capping protein subunit alpha [Cucumis sativus]
Cp4.1LG01g22130	NA	NA	NA	K01054//acylglycerol lipase [EC:3.1.1.23]	XP_004141507.2//PREDICTED: caffeoylshikimate esterase isoform X1 [Cucumis sativus]
Cp4.1LG01g16640	NA	NA	NA	K18726//FAS-associated factor 2;K01869//leucyl-tRNA synthetase [EC:6.1.1.4]	XP_004140414.1//PREDICTED: UBX domain-containing protein 2 [Cucumis sativus]
Cp4.1LG04g08800	GO:0005634//nucleus	GO:0043565//sequence-specific DNA binding;GO:0003700//DNA binding transcription factor activity	GO:0006351//transcription, DNA-templated	K18835//WRKY transcription factor 2;K13424//WRKY transcription factor 33;K02888//large subunit ribosomal protein L21;K18834//WRKY transcription factor 1	AFN84538.1//WRKY4 [Cucurbita pepo]
Cp4.1LG12g09940	NA	GO:0004674//protein serine/threonine kinase activity;GO:0005524//ATP binding	NA	K13430//serine/threonine-protein kinase PBS1 [EC:2.7.11.1]	XP_008459890.1//PREDICTED: serine/threonine-protein kinase PBS1 [Cucumis melo];XP_004140546.1//PREDICTED: serine/threonine-protein kinase PBS1 [Cucumis sativus]
Cp4.1LG15g05180	GO:0000502//proteasome complex	NA	NA	K11876//proteasome assembly chaperone 2	XP_008454887.2//PREDICTED: proteasome assembly chaperone 2 [Cucumis melo]
Cp4.1LG01g19800	GO:0016021//integral component of membrane	NA	NA	K20367//endoplasmic reticulum-Golgi intermediate compartment protein 3	XP_008463181.1//PREDICTED: endoplasmic reticulum-Golgi intermediate compartment protein 3 [Cucumis melo];XP_002322569.2//hypothetical protein POPTR_0016s02310g [Populus trichocarpa]
Cp4.1LG17g03610	NA	GO:0008835//diaminohydroxyphosphoribosylaminopyrimidine deaminase activity;GO:0008270//zinc ion binding	GO:0009231//riboflavin biosynthetic process;GO:0055114//oxidation-reduction process	K11752//diaminohydroxyphosphoribosylaminopyrimidine deaminase / 5-amino-6-(5-phosphoribosylamino)uracil reductase [EC:3.5.4.26 1.1.1.193]	XP_008458260.1//PREDICTED: riboflavin biosynthesis protein PYRD, chloroplastic [Cucumis melo]
Cp4.1LG07g10090	NA	GO:0004674//protein serine/threonine kinase activity;GO:0005524//ATP binding	NA	K08960//casein kinase 1, epsilon [EC:2.7.11.1];K08959//casein kinase 1, delta [EC:2.7.11.1]	XP_022157586.1//casein kinase 1-like protein 3 [Momordica charantia];XP_008458561.1//PREDICTED: protein CASEIN KINASE I-LIKE 3-like [Cucumis melo]
Cp4.1LG07g09350	GO:0016021//integral component of membrane	GO:0046872//metal ion binding;GO:0005524//ATP binding;GO:0016887//ATPase activity	GO:0006812//cation transport	K14950//manganese-transporting P-type ATPase [EC:3.6.3.-]	XP_022150730.1//probable manganese-transporting ATPase PDR2 isoform X1 [Momordica charantia]
Cp4.1LG06g10150	NA	NA	NA	K12169//Kip1 ubiquitination-promoting complex protein 1 [EC:2.3.2.27]	XP_011656119.1//PREDICTED: ran-binding protein 10 [Cucumis sativus]
Cp4.1LG01g01560	NA	NA	NA	K19600//tubby-related protein 1	XP_022142936.1//tubby-like F-box protein 7 [Momordica charantia]
Cp4.1LG05g12920	NA	NA	NA	K11247//endophilin-A	XP_008461013.1//PREDICTED: SH3 domain-containing protein 2 [Cucumis melo]
Cp4.1LG19g08940	NA	GO:0016491//oxidoreductase activity	NA	K10767//mRNA N6-methyladenine demethylase [EC:1.14.11.53]	XP_022133128.1//uncharacterized protein LOC111005802 [Momordica charantia]
Cp4.1LG18g08170	NA	GO:0016787//hydrolase activity	GO:0006629//lipid metabolic process	K18875//enhanced disease susceptibility 1 protein;K10643//CCR4-NOT transcription complex subunit 4 [EC:2.3.2.27]	XP_004138290.2//PREDICTED: uncharacterized protein LOC101211244 [Cucumis sativus]
Cp4.1LG11g05840	NA	NA	NA	K14972//PAX-interacting protein 1;K12662//U4/U6 small nuclear ribonucleoprotein PRP4;K14963//COMPASS component SWD3;K20641//Rho GTPase-activating protein 20	KHG05392.1//Transcriptional corepressor LEUNIG -like protein [Gossypium arboreum];XP_016899991.1//PREDICTED: LOW QUALITY PROTEIN: transcriptional corepressor LEUNIG [Cucumis melo]
Cp4.1LG18g01730	GO:0016021//integral component of membrane	GO:0008565//protein transporter activity	NA	K12275//translocation protein SEC62	XP_004139032.1//PREDICTED: uncharacterized protein LOC101212624 [Cucumis sativus]
Cp4.1LG14g01570	NA	GO:0003690//double-stranded DNA binding	GO:0006355//regulation of transcription, DNA-templated	K15032//mTERF domain-containing protein, mitochondrial	XP_022136933.1//uncharacterized protein LOC111008506 isoform X1 [Momordica charantia]
Cp4.1LG08g13750	NA	NA	NA	K15559//regulator of Ty1 transposition protein 103	XP_022152017.1//regulation of nuclear pre-mRNA domain-containing protein 1B-like [Momordica charantia]
Cp4.1LG19g09040	NA	NA	NA	K12637//3-epi-6-deoxocathasterone 23-monooxygenase [EC:1.14.13.112]	XP_022132599.1//uncharacterized protein LOC111005424 [Momordica charantia];XP_018844209.1//PREDICTED: uncharacterized protein LOC109008540 [Juglans regia]
Cp4.1LG10g12490	NA	NA	NA	K12603//CCR4-NOT transcription complex subunit 6 [EC:3.1.13.4]	XP_009335881.1//PREDICTED: carbon catabolite repressor protein 4 homolog 1 [Pyrus x bretschneideri];XP_011653908.1//PREDICTED: carbon catabolite repressor protein 4 homolog 1-like [Cucumis sativus]
Cp4.1LG04g10860	NA	NA	NA	NA	XP_004144004.1//PREDICTED: translation machinery-associated protein 22 [Cucumis sativus]
Cp4.1LG16g03790	GO:0005634//nucleus;GO:0005737//cytoplasm	GO:0043565//sequence-specific DNA binding;GO:0004871//signal transducer activity;GO:0003700//DNA binding transcription factor activity	GO:0006355//regulation of transcription, DNA-templated;GO:0006351//transcription, DNA-templated;GO:0009640//photomorphogenesis	K14494//DELLA protein	XP_004140012.1//PREDICTED: scarecrow-like transcription factor PAT1 [Cucumis sativus]
Cp4.1LG04g14500	NA	GO:0008270//zinc ion binding;GO:0003676//nucleic acid binding	NA	K09506//DnaJ homolog subfamily A member 5	XP_008453267.2//PREDICTED: LOW QUALITY PROTEIN: DNAJ protein JJJ1 homolog [Cucumis melo]
Cp4.1LG03g06620	GO:0016021//integral component of membrane	NA	NA	NA	XP_022148121.1//uncharacterized protein LOC111016875 isoform X1 [Momordica charantia]
Cp4.1LG01g02570	NA	GO:0005524//ATP binding;GO:0004020//adenylylsulfate kinase activity	GO:0000103//sulfate assimilation;GO:0070814//hydrogen sulfide biosynthetic process	K00860//adenylylsulfate kinase [EC:2.7.1.25]	XP_008454396.1//PREDICTED: adenylyl-sulfate kinase 3 [Cucumis melo]
Cp4.1LG12g04740	NA	NA	NA	NA	XP_022157794.1//UV-stimulated scaffold protein A homolog [Momordica charantia]
Cp4.1LG03g17480	GO:0016021//integral component of membrane	GO:0008495//protoheme IX farnesyltransferase activity	GO:0048034//heme O biosynthetic process	K02257//protoheme IX farnesyltransferase [EC:2.5.1.-]	XP_008438248.1//PREDICTED: protoheme IX farnesyltransferase, mitochondrial [Cucumis melo]
Cp4.1LG16g01000	NA	GO:0016853//isomerase activity	GO:0016575//histone deacetylation	K12811//ATP-dependent RNA helicase DDX46/PRP5 [EC:3.6.4.13];K11984//U4/U6.U5 tri-snRNP-associated protein 1;K13091//RNA-binding protein 39	XP_011649442.1//PREDICTED: peptidyl-prolyl cis-trans isomerase G [Cucumis sativus]
Cp4.1LG15g01190	GO:0016021//integral component of membrane	NA	NA	K17345//tetraspanin-5;K17353//tetraspanin-18	XP_004152011.1//PREDICTED: tetraspanin-18-like [Cucumis sativus]
Cp4.1LG05g05140	GO:0005634//nucleus;GO:0009330//DNA topoisomerase complex (ATP-hydrolyzing)	GO:0003677//DNA binding;GO:0005524//ATP binding;GO:0003918//DNA topoisomerase type II (ATP-hydrolyzing) activity	GO:0006265//DNA topological change	K03167//DNA topoisomerase VI subunit B [EC:5.99.1.3]	XP_008449755.1//PREDICTED: DNA topoisomerase 6 subunit B isoform X1 [Cucumis melo]
Cp4.1LG17g01080	NA	GO:0016705//oxidoreductase activity, acting on paired donors, with incorporation or reduction of molecular oxygen;GO:0005506//iron ion binding;GO:0031418//L-ascorbic acid binding	NA	K00472//prolyl 4-hydroxylase [EC:1.14.11.2]	XP_008458517.1//PREDICTED: probable prolyl 4-hydroxylase 4 [Cucumis melo]
Cp4.1LG05g00960	NA	NA	NA	K03130//transcription initiation factor TFIID subunit 5;K16482//centriolar protein POC1;K14963//COMPASS component SWD3	XP_008447362.1//PREDICTED: WD repeat-containing protein 70 [Cucumis melo]
Cp4.1LG02g07310	NA	GO:0003824//catalytic activity	NA	K17508//protein phosphatase PTC7 [EC:3.1.3.16]	XP_022137471.1//probable protein phosphatase 2C 55 [Momordica charantia]
Cp4.1LG08g12190	GO:0016021//integral component of membrane;GO:0005789//endoplasmic reticulum membrane	NA	NA	K20721//reticulon-1;K20723//reticulon-3	XP_022145597.1//reticulon-like protein B12 [Momordica charantia]
Cp4.1LG09g05530	GO:0030127//COPII vesicle coat	GO:0008270//zinc ion binding	GO:0006886//intracellular protein transport;GO:0006888//ER to Golgi vesicle-mediated transport	K14006//protein transport protein SEC23;K14007//protein transport protein SEC24	XP_008461390.1//PREDICTED: protein transport protein SEC24 [Cucumis melo]
Cp4.1LG08g09010	GO:0036396//RNA N6-methyladenosine methyltransferase complex;GO:0016607//nuclear speck	GO:0016422//mRNA (2'-O-methyladenosine-N6-)-methyltransferase activity;GO:0008168//methyltransferase activity	GO:0001510//RNA methylation;GO:0006139//nucleobase-containing compound metabolic process	K05925//mRNA (2'-O-methyladenosine-N6-)-methyltransferase [EC:2.1.1.62]	XP_008448574.1//PREDICTED: N6-adenosine-methyltransferase MT-A70-like [Cucumis melo]
Cp4.1LG00g04890	GO:0005737//cytoplasm	GO:0004823//leucine-tRNA ligase activity;GO:0005524//ATP binding;GO:0002161//aminoacyl-tRNA editing activity	GO:0006429//leucyl-tRNA aminoacylation	K01869//leucyl-tRNA synthetase [EC:6.1.1.4]	XP_022156691.1//leucine--tRNA ligase, cytoplasmic [Momordica charantia]
Cp4.1LG15g03190	NA	NA	NA	K02985//small subunit ribosomal protein S3e	XP_008465857.1//PREDICTED: uncharacterized protein LOC103503450 isoform X2 [Cucumis melo]
Cp4.1LG01g05640	GO:0005768//endosome;GO:0019898//extrinsic component of membrane	GO:0035091//phosphatidylinositol binding	GO:0016050//vesicle organization;GO:0006897//endocytosis	K17917//sorting nexin-1/2	XP_008456891.1//PREDICTED: sorting nexin 2B-like [Cucumis melo]
Cp4.1LG14g02000	GO:0005622//intracellular	GO:0008270//zinc ion binding	NA	K12135//zinc finger protein CONSTANS	XP_004146516.1//PREDICTED: B-box zinc finger protein 18-like [Cucumis sativus]
Cp4.1LG11g10940	GO:0005829//cytosol	GO:0046872//metal ion binding;GO:0005525//GTP binding;GO:0003924//GTPase activity;GO:0005096//GTPase activator activity	GO:0006913//nucleocytoplasmic transport;GO:0009615//response to virus	K15044//Arf-GAP domain and FG repeats-containing protein 1	XP_008458192.1//PREDICTED: probable ADP-ribosylation factor GTPase-activating protein AGD14 [Cucumis melo]
Cp4.1LG07g08340	NA	GO:0005524//ATP binding;GO:0004672//protein kinase activity	NA	K04422//mitogen-activated protein kinase kinase kinase 13 [EC:2.7.11.25]	XP_011648915.1//PREDICTED: uncharacterized protein LOC101215475 [Cucumis sativus];KGN61099.1//hypothetical protein Csa_2G049880 [Cucumis sativus]
Cp4.1LG13g03890	GO:0005634//nucleus	GO:0018024//histone-lysine N-methyltransferase activity	NA	K11423//histone-lysine N-methyltransferase SETD2 [EC:2.1.1.43]	XP_022133928.1//histone-lysine N-methyltransferase ASHH1 isoform X1 [Momordica charantia];XP_008441496.1//PREDICTED: histone-lysine N-methyltransferase ASHH1 isoform X3 [Cucumis melo]
Cp4.1LG19g10940	NA	NA	NA	K01193//beta-fructofuranosidase [EC:3.2.1.26];K07393//glutathionyl-hydroquinone reductase [EC:1.8.5.7]	XP_022132953.1//UPF0481 protein At3g47200-like [Momordica charantia]
Cp4.1LG08g11150	GO:0016021//integral component of membrane	NA	NA	K07252//dolichyldiphosphatase [EC:3.6.1.43]	XP_008449810.1//PREDICTED: lipid phosphate phosphatase gamma, chloroplastic [Cucumis melo]
Cp4.1LG11g00760	NA	NA	NA	NA	XP_022132238.1//uncharacterized protein LOC111005143 [Momordica charantia]
Cp4.1LG10g06340	NA	GO:0003723//RNA binding	GO:0043484//regulation of RNA splicing;GO:0006281//DNA repair	K12840//splicing factor 45	XP_022146691.1//DNA-damage-repair/toleration protein DRT111, chloroplastic [Momordica charantia]
Cp4.1LG16g05660	GO:0000220//vacuolar proton-transporting V-type ATPase, V0 domain;GO:0016021//integral component of membrane	GO:0015078//hydrogen ion transmembrane transporter activity	GO:0015991//ATP hydrolysis coupled proton transport	K02154//V-type H+-transporting ATPase subunit a	XP_022146201.1//V-type proton ATPase subunit a1 [Momordica charantia];XP_008463888.1//PREDICTED: V-type proton ATPase subunit a1 [Cucumis melo]
Cp4.1LG07g02500	GO:0005634//nucleus;GO:0005737//cytoplasm	GO:0004674//protein serine/threonine kinase activity;GO:0005524//ATP binding;GO:0004672//protein kinase activity	GO:0018105//peptidyl-serine phosphorylation;GO:0008360//regulation of cell shape	K02218//casein kinase 1 [EC:2.7.11.1]	XP_010102418.1//Casein kinase I-2-like protein [Morus notabilis];XP_022131539.1//casein kinase 1-like protein HD16 [Momordica charantia];XP_008445007.1//PREDICTED: uncharacterized protein LOC103488176 [Cucumis melo]
Cp4.1LG15g01330	GO:0005634//nucleus	GO:0003743//translation initiation factor activity;GO:0003677//DNA binding	GO:0032968//positive regulation of transcription elongation from RNA polymerase II promoter;GO:0006367//transcription initiation from RNA polymerase II promoter	K03138//transcription initiation factor TFIIF subunit alpha	XP_016900419.1//PREDICTED: LOW QUALITY PROTEIN: transcription initiation factor IIF subunit alpha [Cucumis melo]
Cp4.1LG02g04570	GO:0005737//cytoplasm	GO:0005524//ATP binding;GO:0004815//aspartate-tRNA ligase activity;GO:0003676//nucleic acid binding	GO:0006422//aspartyl-tRNA aminoacylation	K01876//aspartyl-tRNA synthetase [EC:6.1.1.12]	XP_004136326.1//PREDICTED: aspartate--tRNA ligase, cytoplasmic [Cucumis sativus];XP_022138313.1//aspartate--tRNA ligase 2, cytoplasmic [Momordica charantia]
Cp4.1LG05g11190	NA	GO:0003824//catalytic activity	GO:0008152//metabolic process	K15634//probable phosphoglycerate mutase [EC:5.4.2.12]	XP_008457862.1//PREDICTED: phosphoglycerate mutase-like protein 4 [Cucumis melo]
Cp4.1LG11g03820	NA	NA	NA	K21594//translation factor GUF1, mitochondrial [EC:3.6.5.-]	XP_016899917.1//PREDICTED: COBW domain-containing protein 1 isoform X1 [Cucumis melo];KGN47644.1//hypothetical protein Csa_6G366420 [Cucumis sativus]
Cp4.1LG03g07570	GO:0005965//protein farnesyltransferase complex	GO:0016740//transferase activity;GO:0003824//catalytic activity	GO:0042127//regulation of cell proliferation;GO:0018343//protein farnesylation	K05954//protein farnesyltransferase subunit beta [EC:2.5.1.58]	XP_004141090.1//PREDICTED: protein farnesyltransferase subunit beta isoform X1 [Cucumis sativus]
Cp4.1LG06g04140	NA	NA	NA	K14485//transport inhibitor response 1	XP_011652571.1//PREDICTED: transport inhibitor response 1-like protein [Cucumis sativus]
Cp4.1LG13g04190	NA	GO:0003723//RNA binding	NA	K11094//U2 small nuclear ribonucleoprotein B''	KGN47470.1//hypothetical protein Csa_6G338020 [Cucumis sativus]
Cp4.1LG13g05010	NA	GO:0003989//acetyl-CoA carboxylase activity;GO:0046872//metal ion binding;GO:0004075//biotin carboxylase activity;GO:0005524//ATP binding	GO:0006633//fatty acid biosynthetic process	K11262//acetyl-CoA carboxylase / biotin carboxylase 1 [EC:6.4.1.2 6.3.4.14]	XP_011655207.1//PREDICTED: acetyl-CoA carboxylase 1 [Cucumis sativus]
Cp4.1LG13g10310	GO:0005634//nucleus;GO:0016021//integral component of membrane	GO:0003677//DNA binding	GO:0006355//regulation of transcription, DNA-templated;GO:0006351//transcription, DNA-templated	K12862//pleiotropic regulator 1;K03094//S-phase kinase-associated protein 1;K13126//polyadenylate-binding protein	XP_016901999.1//PREDICTED: NAC domain-containing protein 78-like isoform X3 [Cucumis melo]
Cp4.1LG15g08630	GO:0005885//Arp2/3 protein complex;GO:0005739//mitochondrion;GO:0030956//glutamyl-tRNA(Gln) amidotransferase complex;GO:0009570//chloroplast stroma	GO:0005524//ATP binding;GO:0050567//glutaminyl-tRNA synthase (glutamine-hydrolyzing) activity;GO:0016740//transferase activity;GO:0004040//amidase activity	GO:0034314//Arp2/3 complex-mediated actin nucleation;GO:0032543//mitochondrial translation;GO:0070681//glutaminyl-tRNAGln biosynthesis via transamidation	K05757//actin related protein 2/3 complex, subunit 1A/1B;K02433//aspartyl-tRNA(Asn)/glutamyl-tRNA(Gln) amidotransferase subunit A [EC:6.3.5.6 6.3.5.7]	XP_008449504.1//PREDICTED: actin-related protein 2/3 complex subunit 1A-like [Cucumis melo];XP_008449505.1//PREDICTED: glutamyl-tRNA(Gln) amidotransferase subunit A, chloroplastic/mitochondrial [Cucumis melo]
Cp4.1LG19g08500	GO:0030529//intracellular ribonucleoprotein complex;GO:0019013//viral nucleocapsid	GO:0003723//RNA binding	NA	K12898//heterogeneous nuclear ribonucleoprotein F/H	XP_008440908.1//PREDICTED: heterogeneous nuclear ribonucleoprotein H2 isoform X1 [Cucumis melo]
Cp4.1LG01g26200	NA	GO:0046872//metal ion binding;GO:0005524//ATP binding;GO:0004638//phosphoribosylaminoimidazole carboxylase activity	GO:0006189//'de novo' IMP biosynthetic process	K11808//phosphoribosylaminoimidazole carboxylase [EC:4.1.1.21]	XP_004138827.2//PREDICTED: phosphoribosylaminoimidazole carboxylase, chloroplastic [Cucumis sativus];XP_022152438.1//phosphoribosylaminoimidazole carboxylase, chloroplastic isoform X1 [Momordica charantia]
Cp4.1LG01g21110	NA	GO:0003723//RNA binding	NA	K11094//U2 small nuclear ribonucleoprotein B''	XP_022141348.1//RNA-binding protein 2-like [Momordica charantia]
Cp4.1LG01g25060	GO:0016021//integral component of membrane	NA	GO:0016192//vesicle-mediated transport	K08511//vesicle-associated membrane protein 72	XP_008456603.1//PREDICTED: vesicle-associated membrane protein 727 [Cucumis melo]
Cp4.1LG19g11570	NA	GO:0031683//G-protein beta/gamma-subunit complex binding;GO:0004871//signal transducer activity;GO:0005525//GTP binding;GO:0003924//GTPase activity	GO:0007186//G-protein coupled receptor signaling pathway	K04630//guanine nucleotide-binding protein G(i) subunit alpha	XP_008440202.1//PREDICTED: extra-large guanine nucleotide-binding protein 1 isoform X2 [Cucumis melo]
Cp4.1LG01g15610	NA	GO:0016301//kinase activity	GO:0009116//nucleoside metabolic process	K20308//trafficking protein particle complex subunit 11;K00948//ribose-phosphate pyrophosphokinase [EC:2.7.6.1]	XP_004135267.1//PREDICTED: ribose-phosphate pyrophosphokinase 3, mitochondrial [Cucumis sativus]
Cp4.1LG15g06350	NA	GO:0005509//calcium ion binding	NA	K20045//intersectin;K12472//epidermal growth factor receptor substrate 15	XP_008447835.1//PREDICTED: epidermal growth factor receptor substrate 15-like 1 isoform X1 [Cucumis melo]
Cp4.1LG08g06210	NA	NA	NA	NA	KCW87643.1//hypothetical protein EUGRSUZ_A00037 [Eucalyptus grandis];XP_022145841.1//uncharacterized GPI-anchored protein At1g61900 isoform X1 [Momordica charantia]
Cp4.1LG01g24900	NA	GO:0005506//iron ion binding;GO:0051536//iron-sulfur cluster binding	GO:0016226//iron-sulfur cluster assembly	K22074//NFU1 iron-sulfur cluster scaffold homolog, mitochondrial	XP_022133710.1//nifU-like protein 4, mitochondrial [Momordica charantia]
Cp4.1LG14g04040	NA	NA	NA	K19600//tubby-related protein 1	XP_004140690.2//PREDICTED: tubby-like F-box protein 8 [Cucumis sativus]
Cp4.1LG09g03700	GO:0016021//integral component of membrane	NA	NA	NA	XP_022150540.1//uncharacterized protein LOC111018657 [Momordica charantia]
Cp4.1LG01g17770	NA	NA	GO:0015031//protein transport	K19476//vacuolar protein sorting-associated protein IST1	XP_022155211.1//IST1 homolog [Momordica charantia]
Cp4.1LG01g12650	NA	NA	NA	NA	KGN51885.1//hypothetical protein Csa_5G604300 [Cucumis sativus]
Cp4.1LG17g08150	NA	GO:0046872//metal ion binding;GO:0016874//ligase activity	NA	K15687//E3 ubiquitin-protein ligase makorin [EC:2.3.2.27]	XP_022148799.1//E3 ubiquitin-protein ligase makorin isoform X1 [Momordica charantia];XP_008461277.2//PREDICTED: E3 ubiquitin-protein ligase makorin [Cucumis melo]
Cp4.1LG20g00470	GO:0016282//eukaryotic 43S preinitiation complex;GO:0033290//eukaryotic 48S preinitiation complex;GO:0005852//eukaryotic translation initiation factor 3 complex	GO:0003743//translation initiation factor activity	GO:0006446//regulation of translational initiation;GO:0001731//formation of translation preinitiation complex	K03248//translation initiation factor 3 subunit G	XP_004137389.1//PREDICTED: eukaryotic translation initiation factor 3 subunit G-like [Cucumis sativus]
Cp4.1LG05g07680	GO:0016021//integral component of membrane	NA	NA	K07897//Ras-related protein Rab-7A	XP_022131237.1//uncharacterized protein LOC111004499 [Momordica charantia]
Cp4.1LG17g01380	NA	NA	NA	K15188//cyclin T	XP_008449564.1//PREDICTED: cyclin-T1-5-like isoform X1 [Cucumis melo];XP_016900748.1//PREDICTED: cyclin-T1-5-like isoform X2 [Cucumis melo];XP_011657580.1//PREDICTED: cyclin-T1-5-like isoform X3 [Cucumis sativus]
Cp4.1LG01g05880	GO:0016021//integral component of membrane	NA	NA	NA	XP_022146804.1//RING finger and transmembrane domain-containing protein 1-like [Momordica charantia]
Cp4.1LG08g02600	NA	GO:0003723//RNA binding;GO:0046872//metal ion binding	NA	K13165//splicing factor, arginine/serine-rich 12	XP_022147068.1//uncharacterized protein LOC111016096 isoform X1 [Momordica charantia];XP_022147069.1//uncharacterized protein LOC111016096 isoform X2 [Momordica charantia]
Cp4.1LG14g00420	NA	GO:0046872//metal ion binding;GO:0005524//ATP binding;GO:0004637//phosphoribosylamine-glycine ligase activity	GO:0009113//purine nucleobase biosynthetic process	K01945//phosphoribosylamine---glycine ligase [EC:6.3.4.13]	XP_004133727.1//PREDICTED: phosphoribosylamine--glycine ligase [Cucumis sativus]
BGI_novel_G001558	GO:0030131//clathrin adaptor complex	NA	GO:0006886//intracellular protein transport;GO:0016192//vesicle-mediated transport	K11826//AP-2 complex subunit mu-1	XP_022159099.1//AP-2 complex subunit mu [Momordica charantia]
Cp4.1LG10g09290	GO:0016021//integral component of membrane	GO:0004519//endonuclease activity;GO:0003676//nucleic acid binding	GO:0006308//DNA catabolic process	NA	XP_022142132.1//endonuclease 4-like [Momordica charantia];XP_008461475.1//PREDICTED: endonuclease 4-like isoform X1 [Cucumis melo]
BGI_novel_G001559	GO:0030131//clathrin adaptor complex	NA	GO:0006886//intracellular protein transport;GO:0016192//vesicle-mediated transport	K11826//AP-2 complex subunit mu-1	XP_022159099.1//AP-2 complex subunit mu [Momordica charantia]
Cp4.1LG07g08510	NA	NA	NA	K01426//amidase [EC:3.5.1.4];K21842//protein EFR3	XP_022156426.1//RNA polymerase II-associated protein 3 [Momordica charantia]
Cp4.1LG01g17000	GO:0016020//membrane;GO:0016021//integral component of membrane	GO:0015079//potassium ion transmembrane transporter activity	NA	K03549//KUP system potassium uptake protein	XP_021640309.1//putative potassium transporter 12 isoform X1 [Hevea brasiliensis]
Cp4.1LG01g26070	GO:0005623//cell;GO:0016021//integral component of membrane	GO:0016853//isomerase activity;GO:0043565//sequence-specific DNA binding;GO:0003700//DNA binding transcription factor activity	GO:0006351//transcription, DNA-templated;GO:0045454//cell redox homeostasis	K09580//protein disulfide-isomerase A1 [EC:5.3.4.1];K14431//transcription factor TGA	XP_022152539.1//protein disulfide-isomerase 5-2 [Momordica charantia];KGN63110.1//hypothetical protein Csa_2G403160 [Cucumis sativus]
Cp4.1LG01g22240	GO:0016021//integral component of membrane	NA	NA	K20724//transmembrane protein 33	XP_008459425.1//PREDICTED: transmembrane protein 33 homolog isoform X2 [Cucumis melo]
Cp4.1LG12g08790	GO:0016021//integral component of membrane	NA	NA	NA	XP_008462359.1//PREDICTED: uncharacterized protein LOC103500733 isoform X2 [Cucumis melo]
Cp4.1LG16g08070	GO:0016021//integral component of membrane	GO:0003723//RNA binding	GO:0016192//vesicle-mediated transport	K13161//heterogeneous nuclear ribonucleoprotein R;K11323//histone arginine demethylase JMJD6 [EC:1.14.11.-]	KGN48032.1//hypothetical protein Csa_6G425690 [Cucumis sativus];OWM74832.1//hypothetical protein CDL15_Pgr004599 [Punica granatum]
Cp4.1LG09g01700	GO:0016021//integral component of membrane	GO:0005506//iron ion binding;GO:0004497//monooxygenase activity;GO:0016491//oxidoreductase activity	GO:0008610//lipid biosynthetic process	K04713//sphinganine C4-monooxygenase [EC:1.14.18.5]	XP_004135460.1//PREDICTED: sphinganine C(4)-monooxygenase 2 [Cucumis sativus]
Cp4.1LG02g08370	NA	GO:0005509//calcium ion binding	NA	K12472//epidermal growth factor receptor substrate 15	XP_008452988.1//PREDICTED: uncharacterized protein LOC103493827 isoform X1 [Cucumis melo]
Cp4.1LG07g09410	NA	GO:0003743//translation initiation factor activity;GO:0016779//nucleotidyltransferase activity	GO:0009058//biosynthetic process	K03240//translation initiation factor eIF-2B subunit epsilon	XP_022143110.1//translation initiation factor eIF-2B subunit epsilon [Momordica charantia]
Cp4.1LG10g10670	NA	NA	NA	NA	XP_008455761.1//PREDICTED: ER membrane protein complex subunit 8/9 homolog [Cucumis melo]
Cp4.1LG06g07520	GO:0030529//intracellular ribonucleoprotein complex	NA	GO:0000398//mRNA splicing, via spliceosome;GO:0000956//nuclear-transcribed mRNA catabolic process	K12623//U6 snRNA-associated Sm-like protein LSm4	KGN54771.1//hypothetical protein Csa_4G486190 [Cucumis sativus]
Cp4.1LG07g10680	GO:0016021//integral component of membrane	NA	NA	K16573//gamma-tubulin complex component 6	XP_004141075.1//PREDICTED: protein trichome birefringence-like 14 [Cucumis sativus]
Cp4.1LG18g07500	NA	NA	NA	NA	XP_008453391.1//PREDICTED: LOB domain-containing protein 41-like [Cucumis melo]
Cp4.1LG01g12470	GO:0016021//integral component of membrane	GO:0005506//iron ion binding;GO:0004497//monooxygenase activity;GO:0016491//oxidoreductase activity	GO:0008610//lipid biosynthetic process	K04713//sphinganine C4-monooxygenase [EC:1.14.18.5]	XP_004135460.1//PREDICTED: sphinganine C(4)-monooxygenase 2 [Cucumis sativus]
Cp4.1LG18g08750	GO:0016021//integral component of membrane	GO:0005524//ATP binding;GO:0004386//helicase activity;GO:0003676//nucleic acid binding	GO:0006950//response to stress	K04733//interleukin-1 receptor-associated kinase 4 [EC:2.7.11.1];K03553//recombination protein RecA;K12823//ATP-dependent RNA helicase DDX5/DBP2 [EC:3.6.4.13]	XP_008464517.1//PREDICTED: DEAD-box ATP-dependent RNA helicase 20 isoform X1 [Cucumis melo];XP_022135422.1//U-box domain-containing protein 33-like [Momordica charantia];XP_008464518.1//PREDICTED: DEAD-box ATP-dependent RNA helicase 30 isoform X2 [Cucumis melo]
Cp4.1LG18g03090	GO:0016021//integral component of membrane	GO:0004252//serine-type endopeptidase activity	NA	K01365//cathepsin L [EC:3.4.22.15]	XP_008464944.1//PREDICTED: rhomboid-like protein 20 [Cucumis melo]
Cp4.1LG00g01740	GO:0005774//vacuolar membrane;GO:0005783//endoplasmic reticulum;GO:0009506//plasmodesma;GO:0005794//Golgi apparatus;GO:0016021//integral component of membrane;GO:0005739//mitochondrion;GO:0005886//plasma membrane	NA	GO:0016485//protein processing;GO:0009966//regulation of signal transduction	K06171//nicastrin	XP_022142510.1//nicalin-1 [Momordica charantia]
Cp4.1LG01g25130	GO:0016021//integral component of membrane	NA	NA	K05747//Wiskott-Aldrich syndrome protein	XP_004140996.2//PREDICTED: uncharacterized abhydrolase domain-containing protein DDB_G0269086-like isoform X1 [Cucumis sativus]
Cp4.1LG10g07920	GO:0016021//integral component of membrane	NA	NA	K14617//LMBR1 domain-containing protein 1	XP_008449896.1//PREDICTED: LIMR family protein At5g01460 [Cucumis melo]
BGI_novel_G001608	NA	NA	NA	K13168//splicing factor, arginine/serine-rich 16	XP_008457790.1//PREDICTED: CLK4-associating serine/arginine rich protein isoform X1 [Cucumis melo]
Cp4.1LG14g09980	NA	GO:0003700//DNA binding transcription factor activity	NA	K09060//plant G-box-binding factor	XP_008448633.1//PREDICTED: bZIP transcription factor 16 [Cucumis melo]
Cp4.1LG12g10380	GO:0000123//histone acetyltransferase complex	GO:0005524//ATP binding;GO:0004386//helicase activity;GO:0003676//nucleic acid binding	GO:0016573//histone acetylation	K11344//chromatin modification-related protein EAF6;K12815//pre-mRNA-splicing factor ATP-dependent RNA helicase DHX38/PRP16 [EC:3.6.4.13]	XP_022143603.1//chromatin modification-related protein MEAF6 [Momordica charantia];XP_008451253.1//PREDICTED: pre-mRNA-splicing factor ATP-dependent RNA helicase DEAH7 [Cucumis melo]
BGI_novel_G002377	NA	NA	NA	NA	XP_011653856.1//PREDICTED: uncharacterized protein LOC101220293 [Cucumis sativus]
Cp4.1LG07g09000	NA	NA	NA	K17398//DNA (cytosine-5)-methyltransferase 3A [EC:2.1.1.37]	XP_008454326.1//PREDICTED: uncharacterized protein LOC103494758 [Cucumis melo]
Cp4.1LG20g08190	NA	NA	NA	NA	XP_004154327.1//PREDICTED: uncharacterized protein LOC101221969 [Cucumis sativus]
Cp4.1LG08g11020	GO:0005654//nucleoplasm;GO:0005643//nuclear pore;GO:0005634//nucleus;GO:0005829//cytosol;GO:0005737//cytoplasm	GO:0005524//ATP binding;GO:0008565//protein transporter activity;GO:0004386//helicase activity;GO:0003676//nucleic acid binding;GO:0008139//nuclear localization sequence binding	GO:0006607//NLS-bearing protein import into nucleus;GO:0006606//protein import into nucleus	K14779//ATP-dependent RNA helicase DDX52/ROK1 [EC:3.6.4.13]	XP_004137811.1//PREDICTED: DEAD-box ATP-dependent RNA helicase 57 [Cucumis sativus];XP_022145636.1//importin subunit alpha-9 [Momordica charantia]
Cp4.1LG03g12750	NA	GO:0008168//methyltransferase activity	NA	NA	XP_008453987.1//PREDICTED: uncharacterized protein LOC103494545 [Cucumis melo]
Cp4.1LG00g02660	GO:0012505//endomembrane system;GO:0031201//SNARE complex;GO:0005622//intracellular;GO:0016021//integral component of membrane	GO:0000149//SNARE binding;GO:0005484//SNAP receptor activity	GO:0006886//intracellular protein transport;GO:0006906//vesicle fusion;GO:0048193//Golgi vesicle transport;GO:0048278//vesicle docking	K08498//syntaxin 6	XP_022139529.1//syntaxin-61 [Momordica charantia]
Cp4.1LG04g04270	NA	NA	NA	K14638//solute carrier family 15 (peptide/histidine transporter), member 3/4;K19307//25S rRNA (uracil2634-N3)-methyltransferase [EC:2.1.1.313]	XP_022135696.1//GBF-interacting protein 1-like [Momordica charantia]
Cp4.1LG13g10460	NA	GO:0005525//GTP binding;GO:0003924//GTPase activity	NA	K07889//Ras-related protein Rab-5C	XP_008456515.1//PREDICTED: ras-related protein RABF1 [Cucumis melo]
Cp4.1LG13g02530	GO:0016021//integral component of membrane	NA	NA	NA	XP_022154818.1//uncharacterized protein LOC111021980 [Momordica charantia]
Cp4.1LG15g05990	GO:0000502//proteasome complex	GO:0030234//enzyme regulator activity	GO:0042176//regulation of protein catabolic process	K03033//26S proteasome regulatory subunit N3	XP_022136128.1//probable 26S proteasome non-ATPase regulatory subunit 3 [Momordica charantia]
Cp4.1LG03g13550	GO:0016021//integral component of membrane;GO:0005801//cis-Golgi network;GO:0000139//Golgi membrane	NA	GO:0006888//ER to Golgi vesicle-mediated transport;GO:0015031//protein transport	K08495//golgi SNAP receptor complex member 1	XP_011652999.1//PREDICTED: Golgi SNAP receptor complex member 1-1 [Cucumis sativus]
Cp4.1LG02g11960	NA	GO:0003743//translation initiation factor activity;GO:0003723//RNA binding;GO:0046872//metal ion binding	NA	K13098//RNA-binding protein FUS	XP_011658817.1//PREDICTED: transcription initiation factor TFIID subunit 15b [Cucumis sativus];XP_006602073.1//PREDICTED: transcription initiation factor TFIID subunit 15b-like [Glycine max];XP_016902120.1//PREDICTED: transcription initiation factor TFIID subunit 15b isoform X2 [Cucumis melo];XP_022154866.1//transcription initiation factor TFIID subunit 15b [Momordica charantia]
Cp4.1LG03g10740	GO:0016272//prefoldin complex;GO:0005622//intracellular;GO:0016021//integral component of membrane	GO:0051082//unfolded protein binding	GO:0006605//protein targeting;GO:0006457//protein folding	K09549//prefoldin subunit 2	XP_004134136.1//PREDICTED: preprotein translocase subunit SECE1 [Cucumis sativus]
Cp4.1LG04g10870	NA	NA	NA	NA	XP_004144117.1//PREDICTED: uncharacterized protein LOC101207995 [Cucumis sativus]
Cp4.1LG03g03490	GO:0016021//integral component of membrane	NA	NA	K04508//transducin (beta)-like 1;K12811//ATP-dependent RNA helicase DDX46/PRP5 [EC:3.6.4.13];K08827//serine/threonine-protein kinase PRP4 [EC:2.7.11.1]	XP_008442334.1//PREDICTED: uncharacterized protein LOC103486237 isoform X1 [Cucumis melo]
[truncated: 2,280 more rows]

## Sheet: HKG enrichment
	Ontology: BP
[truncated: 134 more rows]
