# Supplementary material for: A comprehensive RNA-Seq-based gene expression atlas of the summer squash (Cucurbita pepo) provides insights into fruit morphology and ripening mechanisms
Source: BMC Genomics. 2021 May 12;22:341. doi: 10.1186/s12864-021-07683-2 (PMC8114506; doi:10.1186/s12864-021-07683-2)
Supplement: Supplementary file 3 — Additional file 3. [file 12864_2021_7683_MOESM3_ESM.xlsx]

## Sheet: Seed
	Cellular Component	Molecular Function	Biological Process	Kegg Orthology	Nr Description
BGI_novel_G000007
BGI_novel_G000016					XP_008440782.1//PREDICTED: protein SHI RELATED SEQUENCE 1 [Cucumis melo]
BGI_novel_G000115					KGN56847.1//hypothetical protein Csa_3G134950 [Cucumis sativus]
BGI_novel_G000187		GO:0016491//oxidoreductase activity			XP_022154836.1//uncharacterized protein LOC111021995 [Momordica charantia]
BGI_novel_G000449		GO:0005524//ATP binding;GO:0004672//protein kinase activity			XP_008441978.1//PREDICTED: uncharacterized protein LOC103485979 [Cucumis melo]
BGI_novel_G000560				K12666//oligosaccharyltransferase complex subunit alpha (ribophorin I)	XP_022153150.1//dolichyl-diphosphooligosaccharide--protein glycosyltransferase subunit 1A [Momordica charantia]
BGI_novel_G000585		GO:0008171//O-methyltransferase activity;GO:0046983//protein dimerization activity		K16040//trans-resveratrol di-O-methyltransferase [EC:2.1.1.240]	XP_011659150.1//PREDICTED: trans-resveratrol di-O-methyltransferase-like [Cucumis sativus]
BGI_novel_G000619	GO:0016021//integral component of membrane				XP_022133863.1//uncharacterized protein LOC111006310 isoform X1 [Momordica charantia]
BGI_novel_G000757			GO:0006355//regulation of transcription, DNA-templated;GO:0016570//histone modification	K15176//RNA polymerase-associated protein CTR9	XP_022147582.1//protein CTR9 homolog [Momordica charantia]
BGI_novel_G000781		GO:0008168//methyltransferase activity		K20177//vacuolar protein sorting-associated protein 3	XP_011659429.1//PREDICTED: methyltransferase-like protein 13 isoform X2 [Cucumis sativus]
BGI_novel_G000797		GO:0016747//transferase activity, transferring acyl groups other than amino-acyl groups		K13065//shikimate O-hydroxycinnamoyltransferase [EC:2.3.1.133]	XP_004143048.1//PREDICTED: vinorine synthase-like [Cucumis sativus]
BGI_novel_G000844	GO:0016021//integral component of membrane	GO:0005215//transporter activity		K09872//aquaporin PIP	XP_022134214.1//probable aquaporin PIP2-5 [Momordica charantia]
BGI_novel_G000892		GO:0000062//fatty-acyl-CoA binding		K20285//Rab9 effector protein with kelch motifs	XP_022150762.1//acyl-CoA-binding domain-containing protein 4 isoform X1 [Momordica charantia]
BGI_novel_G000920	GO:0005737//cytoplasm	GO:0005524//ATP binding;GO:0051082//unfolded protein binding	GO:0006457//protein folding	K09497//T-complex protein 1 subunit epsilon	XP_022131750.1//T-complex protein 1 subunit epsilon [Momordica charantia]
BGI_novel_G001048	GO:0048046//apoplast;GO:0005618//cell wall	GO:0016762//xyloglucan:xyloglucosyl transferase activity;GO:0004553//hydrolase activity, hydrolyzing O-glycosyl compounds	GO:0010411//xyloglucan metabolic process;GO:0042546//cell wall biogenesis;GO:0071555//cell wall organization	K08235//xyloglucan:xyloglucosyl transferase [EC:2.4.1.207]	XP_008466948.1//PREDICTED: probable xyloglucan endotransglucosylase/hydrolase protein 28 [Cucumis melo]
BGI_novel_G001092		GO:0003723//RNA binding		K13201//nucleolysin TIA-1/TIAR	XP_022154628.1//oligouridylate-binding protein 1-like isoform X3 [Momordica charantia]
BGI_novel_G001174		GO:0016747//transferase activity, transferring acyl groups other than amino-acyl groups		K21383//anthocyanidin 3-O-glucoside 6''-O-acyltransferase [EC:2.3.1.215];K14329//agmatine coumaroyltransferase [EC:2.3.1.64 2.3.1.-];K13264//isoflavone 7-O-glucoside-6''-O-malonyltransferase [EC:2.3.1.115]	XP_022140373.1//LOW QUALITY PROTEIN: coumaroyl-CoA:anthocyanidin 3-O-glucoside-6''-O-coumaroyltransferase 1-like [Momordica charantia]
BGI_novel_G001195		GO:0046872//metal ion binding;GO:0016491//oxidoreductase activity		K04124//gibberellin 3-beta-dioxygenase [EC:1.14.11.15]	AAB64347.1//gibberellin 2beta,3beta-hydroxylase [Cucurbita maxima]
BGI_novel_G001199				K08081//tropinone reductase I [EC:1.1.1.206]	XP_022159587.1//transcriptional regulator SUPERMAN-like [Momordica charantia]
BGI_novel_G001210		GO:0016747//transferase activity, transferring acyl groups other than amino-acyl groups		K13065//shikimate O-hydroxycinnamoyltransferase [EC:2.3.1.133]	XP_008444410.1//PREDICTED: vinorine synthase [Cucumis melo]
BGI_novel_G001275	GO:0016021//integral component of membrane	GO:0022857//transmembrane transporter activity		K17500//integrin-linked kinase-associated serine/threonine phosphatase 2C [EC:3.1.3.16];K07874//Ras-related protein Rab-1A	XP_022155994.1//WAT1-related protein At1g68170-like [Momordica charantia]
BGI_novel_G001278	GO:0005634//nucleus	GO:0003677//DNA binding	GO:0000160//phosphorelay signal transduction system;GO:0006355//regulation of transcription, DNA-templated;GO:0006351//transcription, DNA-templated	K14491//two-component response regulator ARR-B family	XP_011655476.1//PREDICTED: uncharacterized protein LOC101203501 isoform X1 [Cucumis sativus]
BGI_novel_G001428					KGN65190.1//hypothetical protein Csa_1G263450 [Cucumis sativus]
BGI_novel_G001432					KGN65190.1//hypothetical protein Csa_1G263450 [Cucumis sativus]
BGI_novel_G001503	GO:0005576//extracellular region	GO:0004650//polygalacturonase activity	GO:0005975//carbohydrate metabolic process;GO:0071555//cell wall organization	K01184//polygalacturonase [EC:3.2.1.15]	XP_008465729.1//PREDICTED: polygalacturonase-like [Cucumis melo]
BGI_novel_G001504	GO:0005576//extracellular region	GO:0004650//polygalacturonase activity	GO:0005975//carbohydrate metabolic process;GO:0071555//cell wall organization	K01184//polygalacturonase [EC:3.2.1.15]	XP_008465729.1//PREDICTED: polygalacturonase-like [Cucumis melo]
BGI_novel_G001556					XP_008458671.1//PREDICTED: uncharacterized protein LOC103498000 [Cucumis melo]
BGI_novel_G001573		GO:0004553//hydrolase activity, hydrolyzing O-glycosyl compounds	GO:0005975//carbohydrate metabolic process	K01179//endoglucanase [EC:3.2.1.4]	XP_011658389.1//PREDICTED: uncharacterized protein LOC101207450 [Cucumis sativus]
BGI_novel_G001615		GO:0016758//transferase activity, transferring hexosyl groups	GO:0008152//metabolic process	K13692//UDP-glucose:(indol-3-yl)acetate beta-D-glucosyltransferase [EC:2.4.1.121]	XP_004151917.2//PREDICTED: UDP-glycosyltransferase 84B2-like [Cucumis sativus]
BGI_novel_G001750	GO:0005634//nucleus	GO:0003677//DNA binding;GO:0003700//DNA binding transcription factor activity	GO:0006351//transcription, DNA-templated	K09286//EREBP-like factor	XP_008438910.1//PREDICTED: ethylene-responsive transcription factor RAP2-3 isoform X1 [Cucumis melo]
BGI_novel_G001751	GO:0005634//nucleus	GO:0003677//DNA binding;GO:0003700//DNA binding transcription factor activity	GO:0006351//transcription, DNA-templated	K09286//EREBP-like factor	XP_008438910.1//PREDICTED: ethylene-responsive transcription factor RAP2-3 isoform X1 [Cucumis melo]
BGI_novel_G001816	GO:0016021//integral component of membrane	GO:0016705//oxidoreductase activity, acting on paired donors, with incorporation or reduction of molecular oxygen;GO:0020037//heme binding;GO:0005506//iron ion binding;GO:0004497//monooxygenase activity		K01773//aldoxime dehydratase [EC:4.99.1.-];K00512//steroid 17alpha-monooxygenase / 17alpha-hydroxyprogesterone deacetylase [EC:1.14.14.19 1.14.14.32]	XP_022151754.1//cytochrome P450 71B34-like [Momordica charantia]
BGI_novel_G001864	GO:0016021//integral component of membrane	GO:0005524//ATP binding;GO:0042626//ATPase activity, coupled to transmembrane movement of substances		K05658//ATP-binding cassette, subfamily B (MDR/TAP), member 1 [EC:3.6.3.44]	XP_008439691.1//PREDICTED: ABC transporter B family member 9 [Cucumis melo]
BGI_novel_G002055		GO:0046910//pectinesterase inhibitor activity		K01051//pectinesterase [EC:3.1.1.11]	XP_008444309.1//PREDICTED: pectinesterase inhibitor-like [Cucumis melo]
BGI_novel_G002071	GO:0005576//extracellular region	GO:0004650//polygalacturonase activity	GO:0005975//carbohydrate metabolic process;GO:0071555//cell wall organization	K01184//polygalacturonase [EC:3.2.1.15]	XP_008437531.1//PREDICTED: probable polygalacturonase [Cucumis melo]
BGI_novel_G002186	GO:0005576//extracellular region	GO:0047911//galacturan 1,4-alpha-galacturonidase activity;GO:0004650//polygalacturonase activity	GO:0005975//carbohydrate metabolic process;GO:0071555//cell wall organization	K01184//polygalacturonase [EC:3.2.1.15]	XP_008460550.1//PREDICTED: polygalacturonase-like [Cucumis melo]
BGI_novel_G002187	GO:0005576//extracellular region	GO:0004650//polygalacturonase activity	GO:0005975//carbohydrate metabolic process;GO:0071555//cell wall organization	K01184//polygalacturonase [EC:3.2.1.15]	XP_004140371.1//PREDICTED: polygalacturonase [Cucumis sativus]
BGI_novel_G002206		GO:0016758//transferase activity, transferring hexosyl groups	GO:0008152//metabolic process	K13496//UDP-glucosyl transferase 73C [EC:2.4.1.-]	XP_011658896.1//PREDICTED: scopoletin glucosyltransferase-like [Cucumis sativus]
BGI_novel_G002216					XP_022137307.1//uncharacterized protein LOC111008804 [Momordica charantia]
BGI_novel_G002218	GO:0005618//cell wall;GO:0005576//extracellular region	GO:0045330//aspartyl esterase activity;GO:0030599//pectinesterase activity	GO:0045490//pectin catabolic process;GO:0042545//cell wall modification	K01051//pectinesterase [EC:3.1.1.11]	XP_008465578.1//PREDICTED: pectinesterase 2-like, partial [Cucumis melo]
BGI_novel_G002226					XP_022137307.1//uncharacterized protein LOC111008804 [Momordica charantia]
BGI_novel_G002272	GO:0016021//integral component of membrane	GO:0016705//oxidoreductase activity, acting on paired donors, with incorporation or reduction of molecular oxygen;GO:0020037//heme binding;GO:0005506//iron ion binding;GO:0004497//monooxygenase activity		K07408//cytochrome P450 family 1 subfamily A polypeptide 1 [EC:1.14.14.1]	XP_008459160.1//PREDICTED: cytochrome P450 89A2-like [Cucumis melo]
BGI_novel_G002454	GO:0016021//integral component of membrane			K14794//ribosomal RNA-processing protein 12	XP_008465591.1//PREDICTED: protein NUCLEAR FUSION DEFECTIVE 4-like [Cucumis melo]
Cp4.1LG00g02320	GO:0005634//nucleus	GO:0043565//sequence-specific DNA binding;GO:0003700//DNA binding transcription factor activity		K09338//homeobox-leucine zipper protein	XP_022152324.1//homeobox-leucine zipper protein HOX3-like [Momordica charantia]
Cp4.1LG00g03260			GO:0006355//regulation of transcription, DNA-templated		KGN49711.1//hypothetical protein Csa_5G078280 [Cucumis sativus]
Cp4.1LG00g04700	GO:0016021//integral component of membrane			K20478//golgin subfamily B member 1	XP_022143634.1//uncharacterized protein LOC111013495 [Momordica charantia]
Cp4.1LG00g05060					KGN56847.1//hypothetical protein Csa_3G134950 [Cucumis sativus]
Cp4.1LG00g06850	GO:0016021//integral component of membrane	GO:0016705//oxidoreductase activity, acting on paired donors, with incorporation or reduction of molecular oxygen;GO:0020037//heme binding;GO:0005506//iron ion binding;GO:0004497//monooxygenase activity		K07418//cytochrome P450 family 2 subfamily J [EC:1.14.14.1];K00512//steroid 17alpha-monooxygenase / 17alpha-hydroxyprogesterone deacetylase [EC:1.14.14.19 1.14.14.32]	XP_018815508.1//PREDICTED: cytochrome P450 705A5-like [Juglans regia]
Cp4.1LG00g09170	GO:0005840//ribosome	GO:0003735//structural constituent of ribosome	GO:0006412//translation	K02881//large subunit ribosomal protein L18	XP_022152485.1//uncharacterized protein LOC111020202 [Momordica charantia]
Cp4.1LG00g09750	GO:0016021//integral component of membrane	GO:0005524//ATP binding;GO:0042626//ATPase activity, coupled to transmembrane movement of substances		K05665//ATP-binding cassette, subfamily C (CFTR/MRP), member 1	XP_008438240.1//PREDICTED: putative ABC transporter C family member 15 [Cucumis melo]
Cp4.1LG00g10830	GO:0005634//nucleus	GO:0003677//DNA binding;GO:0003700//DNA binding transcription factor activity	GO:0006351//transcription, DNA-templated		XP_004145980.1//PREDICTED: ethylene-responsive transcription factor CRF2-like [Cucumis sativus]
Cp4.1LG00g11260		GO:0008080//N-acetyltransferase activity			XP_006426077.1//hypothetical protein CICLE_v10025754mg [Citrus clementina]
Cp4.1LG00g11400	GO:0005794//Golgi apparatus;GO:0016021//integral component of membrane	GO:0015020//glucuronosyltransferase activity	GO:0045492//xylan biosynthetic process;GO:0009834//plant-type secondary cell wall biogenesis	K20890//xylan alpha-glucuronosyltransferase [EC:2.4.1.-]	XP_022133069.1//UDP-glucuronate:xylan alpha-glucuronosyltransferase 1 [Momordica charantia]
Cp4.1LG00g11590				K13264//isoflavone 7-O-glucoside-6''-O-malonyltransferase [EC:2.3.1.115]	XP_022148555.1//malonyl-CoA:anthocyanidin 5-O-glucoside-6''-O-malonyltransferase-like [Momordica charantia]
Cp4.1LG00g11890		GO:0008270//zinc ion binding;GO:0043565//sequence-specific DNA binding;GO:0003700//DNA binding transcription factor activity		K21630//GATA-type zinc finger protein 1	XP_011654362.1//PREDICTED: GATA transcription factor 29 [Cucumis sativus]
Cp4.1LG00g13890	GO:0016021//integral component of membrane			K06890//uncharacterized protein	XP_004153426.1//PREDICTED: BI1-like protein [Cucumis sativus]
Cp4.1LG00g15420				K18183//cytochrome c oxidase assembly protein subunit 19	XP_022147888.1//cytochrome c oxidase assembly protein COX19-like [Momordica charantia]
Cp4.1LG00g15810					KGN53813.1//hypothetical protein Csa_4G141210 [Cucumis sativus]
Cp4.1LG00g16290	GO:0016021//integral component of membrane	GO:0022857//transmembrane transporter activity			XP_004139525.1//PREDICTED: WAT1-related protein At1g09380-like [Cucumis sativus]
Cp4.1LG01g00230		GO:0008685//2-C-methyl-D-erythritol 2,4-cyclodiphosphate synthase activity	GO:0016114//terpenoid biosynthetic process	K01770//2-C-methyl-D-erythritol 2,4-cyclodiphosphate synthase [EC:4.6.1.12]	XP_022136770.1//2-C-methyl-D-erythritol 2,4-cyclodiphosphate synthase, chloroplastic [Momordica charantia]
Cp4.1LG01g00870	GO:0005576//extracellular region	GO:0004650//polygalacturonase activity	GO:0005975//carbohydrate metabolic process;GO:0071555//cell wall organization	K01213//galacturan 1,4-alpha-galacturonidase [EC:3.2.1.67]	XP_016901151.1//PREDICTED: exopolygalacturonase [Cucumis melo]
Cp4.1LG01g01330					KGN53437.1//hypothetical protein Csa_4G055320 [Cucumis sativus]
Cp4.1LG01g01340		GO:0004190//aspartic-type endopeptidase activity		K02882//large subunit ribosomal protein L18Ae;K06002//pepsin A [EC:3.4.23.1];K01381//saccharopepsin [EC:3.4.23.25]	XP_008452153.1//PREDICTED: probable aspartic protease At2g35615 [Cucumis melo]
Cp4.1LG01g01440		GO:0004190//aspartic-type endopeptidase activity		K02882//large subunit ribosomal protein L18Ae	XP_004149004.1//PREDICTED: probable aspartic protease At2g35615 [Cucumis sativus]
Cp4.1LG01g02580		GO:0004553//hydrolase activity, hydrolyzing O-glycosyl compounds	GO:0045493//xylan catabolic process;GO:0005975//carbohydrate metabolic process	K01181//endo-1,4-beta-xylanase [EC:3.2.1.8]	XP_008454401.1//PREDICTED: uncharacterized protein LOC103494817 isoform X1 [Cucumis melo]
Cp4.1LG01g02710	GO:0005634//nucleus	GO:0000977//RNA polymerase II regulatory region sequence-specific DNA binding;GO:0046983//protein dimerization activity	GO:0045944//positive regulation of transcription from RNA polymerase II promoter;GO:0006351//transcription, DNA-templated	K09260//MADS-box transcription enhancer factor 2A	XP_022149295.1//agamous-like MADS-box protein AGL62 [Momordica charantia]
Cp4.1LG01g03010					KGN53725.1//hypothetical protein Csa_4G111600 [Cucumis sativus]
Cp4.1LG01g06720	GO:0016021//integral component of membrane			K03509//DNA polymerase eta [EC:2.7.7.7];K13675//UDP-glucose:O-linked fucose beta-1,3-glucosyltransferase [EC:2.4.1.-]	XP_008452042.1//PREDICTED: uncharacterized protein LOC103493168 [Cucumis melo]
Cp4.1LG01g08550	GO:0016020//membrane;GO:0005618//cell wall;GO:0016021//integral component of membrane;GO:0005576//extracellular region		GO:0009664//plant-type cell wall organization	K20628//expansin	XP_004133706.1//PREDICTED: expansin-A12 [Cucumis sativus]
Cp4.1LG01g11460	GO:0005623//cell	GO:0015035//protein disulfide oxidoreductase activity;GO:0009055//electron transfer activity	GO:0045454//cell redox homeostasis	K17479//glutaredoxin domain-containing cysteine-rich protein 1	XP_022146754.1//uncharacterized protein LOC111015887 isoform X1 [Momordica charantia]
Cp4.1LG01g14160				K14317//nuclear pore complex protein Nup214	XP_008446727.1//PREDICTED: nuclear pore complex protein NUP1 isoform X1 [Cucumis melo]
Cp4.1LG01g15970		GO:0005524//ATP binding		K08900//mitochondrial chaperone BCS1	KGN51687.1//hypothetical protein Csa_5G590040 [Cucumis sativus]
Cp4.1LG01g18240				K19199//histone-lysine N-methyltransferase SETD3 [EC:2.1.1.43]	XP_022146402.1//histone-lysine N-methyltransferase setd3 [Momordica charantia]
Cp4.1LG01g22750	GO:0005634//nucleus	GO:0003677//DNA binding;GO:0003700//DNA binding transcription factor activity	GO:0006351//transcription, DNA-templated	K09286//EREBP-like factor	XP_008459348.1//PREDICTED: dehydration-responsive element-binding protein 2F-like [Cucumis melo]
Cp4.1LG01g24260					XP_022134122.1//uncharacterized protein LOC111006470 isoform X1 [Momordica charantia]
Cp4.1LG02g01260		GO:0008289//lipid binding;GO:0003677//DNA binding		K09338//homeobox-leucine zipper protein	KGN66698.1//hypothetical protein Csa_1G660180 [Cucumis sativus]
Cp4.1LG02g01300	GO:0016021//integral component of membrane	GO:0022857//transmembrane transporter activity		K08202//MFS transporter, OCT family, solute carrier family 22 (organic cation transporter), member 4/5	XP_008454578.1//PREDICTED: organic cation/carnitine transporter 4-like [Cucumis melo]
Cp4.1LG02g04370	GO:0016021//integral component of membrane	GO:0008289//lipid binding		K19907//synaptotagmin-7;K19938//rabphilin-3A	XP_004136361.2//PREDICTED: synaptotagmin-4-like [Cucumis sativus]
Cp4.1LG02g07850	GO:0030131//clathrin adaptor complex		GO:0006886//intracellular protein transport;GO:0016192//vesicle-mediated transport	K12402//AP-4 complex subunit mu-1	XP_010107686.1//AP-4 complex subunit mu-1 [Morus notabilis]
Cp4.1LG02g07930					KGN60030.1//hypothetical protein Csa_3G872120 [Cucumis sativus]
Cp4.1LG02g10770					KGN52690.1//hypothetical protein Csa_5G650550 [Cucumis sativus]
Cp4.1LG02g11180	GO:0016021//integral component of membrane			K14794//ribosomal RNA-processing protein 12	XP_008457307.1//PREDICTED: protein NUCLEAR FUSION DEFECTIVE 4 [Cucumis melo]
Cp4.1LG02g11990		GO:0003700//DNA binding transcription factor activity			XP_022150937.1//basic leucine zipper 19-like isoform X1 [Momordica charantia];XP_011648516.1//PREDICTED: basic leucine zipper 34-like [Cucumis sativus]
Cp4.1LG02g14570	GO:0005634//nucleus	GO:0003677//DNA binding;GO:0003700//DNA binding transcription factor activity	GO:0006351//transcription, DNA-templated		XP_008447541.1//PREDICTED: ethylene-responsive transcription factor TINY [Cucumis melo]
Cp4.1LG02g15770	GO:0016021//integral component of membrane	GO:0015238//drug transmembrane transporter activity;GO:0015297//antiporter activity			XP_022152644.1//protein DETOXIFICATION 43-like [Momordica charantia]
Cp4.1LG03g00390				K19041//E3 ubiquitin-protein ligase RNF38/44 [EC:2.3.2.27]	KGN59227.1//hypothetical protein Csa_3G782740 [Cucumis sativus]
Cp4.1LG03g00530	GO:0009705//plant-type vacuole membrane;GO:0016021//integral component of membrane	GO:0015140//malate transmembrane transporter activity	GO:0015743//malate transport	K03695//ATP-dependent Clp protease ATP-binding subunit ClpB	XP_008442919.1//PREDICTED: aluminum-activated malate transporter 8-like [Cucumis melo];XP_011652856.1//PREDICTED: aluminum-activated malate transporter 8-like [Cucumis sativus]
Cp4.1LG03g04500
Cp4.1LG03g12720		GO:0016788//hydrolase activity, acting on ester bonds		K21026//acetylajmaline esterase [EC:3.1.1.80]	XP_004152298.1//PREDICTED: GDSL esterase/lipase At5g03980-like [Cucumis sativus]
Cp4.1LG03g13530		GO:0003723//RNA binding		K11592//endoribonuclease Dicer [EC:3.1.26.-]	XP_004152191.1//PREDICTED: uncharacterized protein LOC101212514 [Cucumis sativus]
Cp4.1LG03g15240			GO:0006869//lipid transport		KGN53815.1//hypothetical protein Csa_4G141230 [Cucumis sativus]
Cp4.1LG03g15680					EEE63242.1//hypothetical protein OsJ_18052 [Oryza sativa Japonica Group]
Cp4.1LG03g17440	GO:0005634//nucleus			K10752//histone-binding protein RBBP4	ONM07063.1//nucleosome/chromatin assembly factor C [Zea mays]
Cp4.1LG04g00360		GO:0016491//oxidoreductase activity			XP_008443363.1//PREDICTED: probable mitochondrial saccharopine dehydrogenase-like oxidoreductase At5g39410 [Cucumis melo]
Cp4.1LG04g00460		GO:0046872//metal ion binding;GO:0004610//phosphoacetylglucosamine mutase activity	GO:0006048//UDP-N-acetylglucosamine biosynthetic process;GO:0005975//carbohydrate metabolic process	K01836//phosphoacetylglucosamine mutase [EC:5.4.2.3]	XP_008450619.1//PREDICTED: phosphoacetylglucosamine mutase [Cucumis melo]
Cp4.1LG04g03670		GO:0003677//DNA binding		K09422//transcription factor MYB, plant	XP_004144591.1//PREDICTED: transcription factor MYB104 [Cucumis sativus]
Cp4.1LG04g04610	GO:0016021//integral component of membrane	GO:0015238//drug transmembrane transporter activity;GO:0015297//antiporter activity		K19998//sec1 family domain-containing protein 1;K20456//oxysterol-binding protein 1	XP_011658625.1//PREDICTED: MATE efflux family protein 3, chloroplastic isoform X2 [Cucumis sativus]
Cp4.1LG04g12850		GO:0003677//DNA binding		K09422//transcription factor MYB, plant	XP_022134968.1//transcription factor MYB36-like [Momordica charantia]
Cp4.1LG04g15310	GO:0016021//integral component of membrane		GO:0055085//transmembrane transport	K14794//ribosomal RNA-processing protein 12	XP_022134701.1//LOW QUALITY PROTEIN: uncharacterized protein LOC111006908 [Momordica charantia]
Cp4.1LG04g16110	GO:0000145//exocyst		GO:0006887//exocytosis	K07195//exocyst complex component 7	XP_008443783.1//PREDICTED: exocyst complex component EXO70B1-like [Cucumis melo]
Cp4.1LG05g04680				K12619//5'-3' exoribonuclease 2 [EC:3.1.13.-];K15333//tRNA guanosine-2'-O-methyltransferase [EC:2.1.1.34]	OMO66729.1//hypothetical protein COLO4_30411 [Corchorus olitorius]
Cp4.1LG05g06240	GO:0005634//nucleus	GO:0003677//DNA binding;GO:0003700//DNA binding transcription factor activity	GO:0006351//transcription, DNA-templated	K13434//pathogenesis-related genes transcriptional activator PTI6	XP_022157129.1//ethylene-responsive transcription factor CRF2-like [Momordica charantia]
Cp4.1LG05g07340				K14786//protein KRI1	XP_022154931.1//protein KRI1 homolog [Momordica charantia]
Cp4.1LG05g07950	GO:0005634//nucleus	GO:0003677//DNA binding	GO:0006355//regulation of transcription, DNA-templated;GO:0006351//transcription, DNA-templated	K16221//transcription factor TCP21 (protein CCA1 HIKING EXPEDITION)	XP_008465370.1//PREDICTED: transcription factor TCP7 [Cucumis melo]
Cp4.1LG05g09680	GO:0016021//integral component of membrane	GO:0005524//ATP binding;GO:0016887//ATPase activity	GO:0006810//transport	K05681//ATP-binding cassette, subfamily G (WHITE), member 2	XP_011657127.1//PREDICTED: ABC transporter G family member 31 [Cucumis sativus]
Cp4.1LG05g10980		GO:0008270//zinc ion binding;GO:0016491//oxidoreductase activity		K00083//cinnamyl-alcohol dehydrogenase [EC:1.1.1.195]	XP_022157416.1//probable cinnamyl alcohol dehydrogenase 9 [Momordica charantia]
Cp4.1LG05g11770				K11982//E3 ubiquitin-protein ligase RNF115/126 [EC:2.3.2.27];K16285//RING/U-box domain-containing protein [EC:2.3.2.27];K19041//E3 ubiquitin-protein ligase RNF38/44 [EC:2.3.2.27];K17821//RING finger protein 165	KGN55918.1//hypothetical protein Csa_3G036440 [Cucumis sativus]
Cp4.1LG05g13180	GO:0048046//apoplast	GO:0016853//isomerase activity		K01870//isoleucyl-tRNA synthetase [EC:6.1.1.5];K19027//zinc finger FYVE domain-containing protein 26	KFK23946.1//hypothetical protein AALP_AAs47289U000600 [Arabis alpina]
Cp4.1LG05g14600	GO:0016021//integral component of membrane				XP_022140605.1//uncharacterized protein LOC111011216 [Momordica charantia]
Cp4.1LG05g14730		GO:0016747//transferase activity, transferring acyl groups other than amino-acyl groups		K21383//anthocyanidin 3-O-glucoside 6''-O-acyltransferase [EC:2.3.1.215];K14329//agmatine coumaroyltransferase [EC:2.3.1.64 2.3.1.-];K13264//isoflavone 7-O-glucoside-6''-O-malonyltransferase [EC:2.3.1.115]	XP_022140373.1//LOW QUALITY PROTEIN: coumaroyl-CoA:anthocyanidin 3-O-glucoside-6''-O-coumaroyltransferase 1-like [Momordica charantia]
Cp4.1LG06g09280			GO:0006869//lipid transport		XP_022143278.1//non-specific lipid-transfer protein 2-like [Momordica charantia]
Cp4.1LG07g00550		GO:0016747//transferase activity, transferring acyl groups other than amino-acyl groups		K13065//shikimate O-hydroxycinnamoyltransferase [EC:2.3.1.133]	XP_004143048.1//PREDICTED: vinorine synthase-like [Cucumis sativus]
Cp4.1LG07g04090	GO:0005618//cell wall;GO:0005576//extracellular region	GO:0045330//aspartyl esterase activity;GO:0030599//pectinesterase activity	GO:0045490//pectin catabolic process;GO:0042545//cell wall modification	K01051//pectinesterase [EC:3.1.1.11]	XP_022144190.1//putative pectinesterase 11 [Momordica charantia]
Cp4.1LG07g05500				K01051//pectinesterase [EC:3.1.1.11]	XP_022150325.1//probable pectinesterase/pectinesterase inhibitor 44 [Momordica charantia];XP_011654361.1//PREDICTED: probable pectinesterase/pectinesterase inhibitor 39 [Cucumis sativus]
Cp4.1LG07g05830
Cp4.1LG07g06890	GO:0016021//integral component of membrane			K17345//tetraspanin-5;K17294//tetraspanin-4;K17356//tetraspanin-13/31	XP_022153384.1//tetraspanin-8-like [Momordica charantia]
Cp4.1LG07g11320		GO:0003677//DNA binding		K09422//transcription factor MYB, plant	KGN60700.1//hypothetical protein Csa_2G007440 [Cucumis sativus]
Cp4.1LG08g02480				K03260//translation initiation factor 4G	XP_022147114.1//eukaryotic translation initiation factor 4G-like isoform X3 [Momordica charantia]
Cp4.1LG08g03330					KGN56847.1//hypothetical protein Csa_3G134950 [Cucumis sativus]
Cp4.1LG08g05730		GO:0016787//hydrolase activity	GO:0006629//lipid metabolic process	K16818//phospholipase A1 [EC:3.1.1.32]	XP_008439078.1//PREDICTED: galactolipase DONGLE, chloroplastic-like [Cucumis melo]
Cp4.1LG08g09680				K03424//TatD DNase family protein [EC:3.1.21.-]	XP_022151378.1//putative deoxyribonuclease TATDN1 [Momordica charantia]
Cp4.1LG08g11730				K07964//heparanase [EC:3.2.1.166]	KGN51001.1//hypothetical protein Csa_5G390000 [Cucumis sativus]
Cp4.1LG08g12740		GO:0003676//nucleic acid binding			XP_008449156.1//PREDICTED: uncharacterized protein LOC103491103 [Cucumis melo]
Cp4.1LG09g02540				K08332//vacuolar protein 8	XP_022149110.1//putative U-box domain-containing protein 42 [Momordica charantia]
Cp4.1LG09g04720		GO:0003676//nucleic acid binding		K00512//steroid 17alpha-monooxygenase / 17alpha-hydroxyprogesterone deacetylase [EC:1.14.14.19 1.14.14.32];K10773//endonuclease III [EC:4.2.99.18]	XP_022139207.1//zinc finger protein 3-like [Momordica charantia]
Cp4.1LG09g05410				K03517//quinolinate synthase [EC:2.5.1.72]	XP_018840095.1//PREDICTED: quinolinate synthase, chloroplastic [Juglans regia]
Cp4.1LG09g06390		GO:0004869//cysteine-type endopeptidase inhibitor activity		K13899//cystatin-C	XP_022142402.1//cysteine proteinase inhibitor 5-like [Momordica charantia]
Cp4.1LG09g08760	GO:0016021//integral component of membrane	GO:0030246//carbohydrate binding;GO:0004674//protein serine/threonine kinase activity;GO:0005524//ATP binding;GO:0008270//zinc ion binding	GO:0048544//recognition of pollen	K04733//interleukin-1 receptor-associated kinase 4 [EC:2.7.11.1]	XP_022140159.1//LOW QUALITY PROTEIN: uncharacterized protein LOC111010891 [Momordica charantia]
Cp4.1LG09g09350		GO:0016788//hydrolase activity, acting on ester bonds		K21026//acetylajmaline esterase [EC:3.1.1.80];K17604//zinc finger SWIM domain-containing protein 3;K10691//E3 ubiquitin-protein ligase UBR4 [EC:2.3.2.27];K14209//solute carrier family 36 (proton-coupled amino acid transporter);K01188//beta-glucosidase [EC:3.2.1.21];K00679//phospholipid:diacylglycerol acyltransferase [EC:2.3.1.158]	XP_008440329.1//PREDICTED: GDSL esterase/lipase At1g71250 isoform X1 [Cucumis melo]
Cp4.1LG09g10640		GO:0016747//transferase activity, transferring acyl groups other than amino-acyl groups		K13065//shikimate O-hydroxycinnamoyltransferase [EC:2.3.1.133]	XP_004152528.1//PREDICTED: BAHD acyltransferase At5g47980-like [Cucumis sativus]
Cp4.1LG10g01730	GO:0005874//microtubule	GO:0005524//ATP binding;GO:0003777//microtubule motor activity;GO:0008017//microtubule binding	GO:0007018//microtubule-based movement	K10401//kinesin family member 18/19	XP_008440488.1//PREDICTED: kinesin-like protein KIF19 isoform X2 [Cucumis melo]
Cp4.1LG11g00620			GO:0007275//multicellular organism development		XP_022132347.1//axial regulator YABBY 4-like [Momordica charantia]
Cp4.1LG12g00400		GO:0004190//aspartic-type endopeptidase activity		K02882//large subunit ribosomal protein L18Ae;K06002//pepsin A [EC:3.4.23.1]	XP_004153020.2//PREDICTED: aspartic proteinase CDR1-like [Cucumis sativus]
Cp4.1LG12g01020		GO:0016702//oxidoreductase activity, acting on single donors with incorporation of molecular oxygen, incorporation of two atoms of oxygen;GO:0046872//metal ion binding		K09840//9-cis-epoxycarotenoid dioxygenase [EC:1.13.11.51]	XP_004150345.1//PREDICTED: 9-cis-epoxycarotenoid dioxygenase NCED6, chloroplastic [Cucumis sativus]
Cp4.1LG12g03930		GO:0030170//pyridoxal phosphate binding;GO:0016847//1-aminocyclopropane-1-carboxylate synthase activity		K20772//1-aminocyclopropane-1-carboxylate synthase 1/2/6 [EC:4.4.1.14]	P23279.1//RecName: Full=1-aminocyclopropane-1-carboxylate synthase 1; Short=ACC synthase 1; AltName: Full=S-adenosyl-L-methionine methylthioadenosine-lyase
Cp4.1LG12g10070		GO:0016866//intramolecular transferase activity		K01853//cycloartenol synthase [EC:5.4.99.8];K15812//cucurbitadienol synthase [EC:5.4.99.33]	XP_020998636.1//probable oxidosqualene cyclase isoform X4 [Arachis duranensis];XP_008228021.1//PREDICTED: cycloartenol synthase [Prunus mume]
Cp4.1LG13g01050	GO:0016021//integral component of membrane;GO:0005886//plasma membrane		GO:0008643//carbohydrate transport	K15382//solute carrier family 50 (sugar transporter)	XP_008437400.1//PREDICTED: bidirectional sugar transporter SWEET4-like [Cucumis melo]
Cp4.1LG13g02760	GO:0005634//nucleus	GO:0043565//sequence-specific DNA binding;GO:0003700//DNA binding transcription factor activity	GO:0006351//transcription, DNA-templated	K13425//WRKY transcription factor 22	XP_008437536.1//PREDICTED: probable WRKY transcription factor 27 isoform X1 [Cucumis melo]
Cp4.1LG13g05030					KGN51022.1//hypothetical protein Csa_5G409650 [Cucumis sativus]
Cp4.1LG13g09040		GO:0003677//DNA binding		K09422//transcription factor MYB, plant	XP_022134100.1//transcription factor MYB118-like [Momordica charantia];KGN51376.1//hypothetical protein Csa_5G524690 [Cucumis sativus]
Cp4.1LG13g11240	GO:0016021//integral component of membrane			K14794//ribosomal RNA-processing protein 12	XP_008441326.1//PREDICTED: protein NUCLEAR FUSION DEFECTIVE 4 isoform X1 [Cucumis melo]
Cp4.1LG13g11580					XP_011650206.1//PREDICTED: uncharacterized protein LOC105434762 [Cucumis sativus]
Cp4.1LG14g00140			GO:0006952//defense response;GO:0009607//response to biotic stimulus		XP_004149307.1//PREDICTED: phytohormone-binding protein-like [Cucumis sativus]
Cp4.1LG14g08240		GO:0004252//serine-type endopeptidase activity		K12619//5'-3' exoribonuclease 2 [EC:3.1.13.-];K15333//tRNA guanosine-2'-O-methyltransferase [EC:2.1.1.34]	XP_016900594.1//PREDICTED: subtilisin-like protease SBT5.3, partial [Cucumis melo]
Cp4.1LG14g08590					XP_004149134.2//PREDICTED: AT-hook motif nuclear-localized protein 1-like [Cucumis sativus]
Cp4.1LG14g10120				K11153//retinol dehydrogenase 12 [EC:1.1.1.300]	XP_011650304.1//PREDICTED: short-chain dehydrogenase TIC 32, chloroplastic-like [Cucumis sativus]
Cp4.1LG15g00510	GO:0016021//integral component of membrane		GO:0006810//transport	K20359//PRA1 family protein 1	XP_004145378.1//PREDICTED: PRA1 family protein E-like [Cucumis sativus]
Cp4.1LG15g05250	GO:0016021//integral component of membrane	GO:0016740//transferase activity	GO:0008033//tRNA processing	K10760//adenylate dimethylallyltransferase (cytokinin synthase) [EC:2.5.1.27 2.5.1.112]	XP_008447303.1//PREDICTED: adenylate isopentenyltransferase 5, chloroplastic-like [Cucumis melo]
Cp4.1LG15g06600	GO:0005576//extracellular region	GO:0004650//polygalacturonase activity	GO:0005975//carbohydrate metabolic process;GO:0071555//cell wall organization	K01213//galacturan 1,4-alpha-galacturonidase [EC:3.2.1.67]	XP_008451195.1//PREDICTED: exopolygalacturonase isoform X1 [Cucumis melo]
Cp4.1LG16g01580	GO:0016021//integral component of membrane	GO:0005524//ATP binding;GO:0042626//ATPase activity, coupled to transmembrane movement of substances		K05658//ATP-binding cassette, subfamily B (MDR/TAP), member 1 [EC:3.6.3.44]	GAU42575.1//hypothetical protein TSUD_302910 [Trifolium subterraneum]
Cp4.1LG16g01860				K13264//isoflavone 7-O-glucoside-6''-O-malonyltransferase [EC:2.3.1.115]	XP_022148555.1//malonyl-CoA:anthocyanidin 5-O-glucoside-6''-O-malonyltransferase-like [Momordica charantia]
Cp4.1LG16g01880				K14329//agmatine coumaroyltransferase [EC:2.3.1.64 2.3.1.-];K13264//isoflavone 7-O-glucoside-6''-O-malonyltransferase [EC:2.3.1.115]	XP_022148508.1//phenolic glucoside malonyltransferase 2-like [Momordica charantia]
Cp4.1LG16g03370					XP_022140286.1//uncharacterized protein LOC111010991 isoform X2 [Momordica charantia]
Cp4.1LG16g04670					XP_022140684.1//QWRF motif-containing protein 3 [Momordica charantia]
Cp4.1LG16g05100		GO:0004185//serine-type carboxypeptidase activity		K09646//serine carboxypeptidase 1 [EC:3.4.16.-]	XP_011658413.1//PREDICTED: serine carboxypeptidase-like 51 [Cucumis sativus]
Cp4.1LG16g06800		GO:0016788//hydrolase activity, acting on ester bonds		K10691//E3 ubiquitin-protein ligase UBR4 [EC:2.3.2.27];K00679//phospholipid:diacylglycerol acyltransferase [EC:2.3.1.158]	XP_008463972.1//PREDICTED: GDSL esterase/lipase At1g06990 [Cucumis melo];XP_010650850.2//PREDICTED: uncharacterized protein LOC104879521 [Vitis vinifera]
Cp4.1LG16g07480					XP_022149635.1//uncharacterized protein LOC111018022 [Momordica charantia]
Cp4.1LG17g01420					XP_004140154.1//PREDICTED: uncharacterized protein LOC101216953 [Cucumis sativus]
Cp4.1LG17g01820	GO:0016021//integral component of membrane			K19041//E3 ubiquitin-protein ligase RNF38/44 [EC:2.3.2.27]	XP_008460634.1//PREDICTED: RING-H2 finger protein ATL16 [Cucumis melo]
Cp4.1LG17g02300		GO:0004722//protein serine/threonine phosphatase activity		K19704//protein phosphatase PTC1 [EC:3.1.3.16]	XP_004147180.1//PREDICTED: putative protein phosphatase 2C-like protein 44 [Cucumis sativus]
Cp4.1LG17g02510	GO:0005634//nucleus	GO:0003680//AT DNA binding;GO:0003700//DNA binding transcription factor activity	GO:0006351//transcription, DNA-templated		XP_011656695.1//PREDICTED: AT-hook motif nuclear-localized protein 18-like [Cucumis sativus]
Cp4.1LG17g02770	GO:0005634//nucleus	GO:0003677//DNA binding	GO:0000160//phosphorelay signal transduction system;GO:0006355//regulation of transcription, DNA-templated;GO:0006351//transcription, DNA-templated	K14491//two-component response regulator ARR-B family	XP_022155745.1//two-component response regulator ORR23-like [Momordica charantia]
Cp4.1LG17g03370	GO:0016021//integral component of membrane				XP_022145570.1//uncharacterized protein LOC111014988 [Momordica charantia]
Cp4.1LG17g03410	GO:0005634//nucleus	GO:0003677//DNA binding	GO:0000160//phosphorelay signal transduction system;GO:0006355//regulation of transcription, DNA-templated;GO:0006351//transcription, DNA-templated	K14491//two-component response regulator ARR-B family	XP_022156118.1//two-component response regulator ORR26-like [Momordica charantia]
Cp4.1LG17g05240				K14497//protein phosphatase 2C [EC:3.1.3.16]	XP_022148145.1//probable protein phosphatase 2C 6 [Momordica charantia]
Cp4.1LG17g07330		GO:0008270//zinc ion binding;GO:0043565//sequence-specific DNA binding;GO:0003700//DNA binding transcription factor activity		K21630//GATA-type zinc finger protein 1	XP_011659382.1//PREDICTED: GATA transcription factor 15-like [Cucumis sativus]
Cp4.1LG17g09890					XP_022152463.1//S-protein homolog 1-like [Momordica charantia]
Cp4.1LG18g04610	GO:0016021//integral component of membrane	GO:0005524//ATP binding;GO:0016887//ATPase activity	GO:0006810//transport	K05681//ATP-binding cassette, subfamily G (WHITE), member 2	XP_022144931.1//ABC transporter G family member 38 [Momordica charantia];OIV98220.1//hypothetical protein TanjilG_18759 [Lupinus angustifolius]
Cp4.1LG18g06130					XP_004146363.1//PREDICTED: uncharacterized protein LOC101210202 [Cucumis sativus]
Cp4.1LG19g02060	GO:0016021//integral component of membrane				XP_004149121.2//PREDICTED: uncharacterized protein LOC101222504 [Cucumis sativus]
Cp4.1LG19g03320	GO:0016021//integral component of membrane	GO:0004674//protein serine/threonine kinase activity;GO:0005524//ATP binding;GO:0004672//protein kinase activity;GO:0030247//polysaccharide binding		K04733//interleukin-1 receptor-associated kinase 4 [EC:2.7.11.1]	XP_008448229.2//PREDICTED: wall-associated receptor kinase-like 20 [Cucumis melo]
Cp4.1LG19g05930				K17964//leucine-rich PPR motif-containing protein, mitochondrial	XP_022146665.1//pentatricopeptide repeat-containing protein At1g09900 [Momordica charantia]
Cp4.1LG20g01880	GO:0016021//integral component of membrane				KGN64243.1//hypothetical protein Csa_1G044920 [Cucumis sativus]
Cp4.1LG20g02760				K01054//acylglycerol lipase [EC:3.1.1.23]	XP_022157845.1//caffeoylshikimate esterase-like [Momordica charantia]
Cp4.1LG20g05190
Cp4.1LG20g05880		GO:0004190//aspartic-type endopeptidase activity		K00924//kinase [EC:2.7.1.-];K01379//cathepsin D [EC:3.4.23.5];K02882//large subunit ribosomal protein L18Ae;K01381//saccharopepsin [EC:3.4.23.25];K06002//pepsin A [EC:3.4.23.1]	XP_008459091.1//PREDICTED: aspartic proteinase nepenthesin-2 [Cucumis melo]
Cp4.1LG20g06940					XP_016902785.1//PREDICTED: uncharacterized protein LOC103500177 [Cucumis melo];OIW04031.1//hypothetical protein TanjilG_24142 [Lupinus angustifolius]
Cp4.1LG20g08020				K09422//transcription factor MYB, plant	XP_022150911.1//transcription factor MYB119-like [Momordica charantia]

## Sheet: Seed enrichment
	Ontology: BP
	GO.ID	Term	Annotated	Significant	Expected	p-value
1	GO:0071555	cell wall organization	333	11	1.73	4.3e-06
2	GO:0005975	carbohydrate metabolic process	935	14	4.85	0.00028
3	GO:0006351	transcription, DNA-templated	1698	15	8.81	0.00473
4	GO:0000160	phosphorelay signal transduction system	73	3	0.38	0.00635
5	GO:0006869	lipid transport	29	2	0.15	0.00981
	MF
	GO.ID	Term	Annotated	Significant	Expected	p-value
1	GO:0004650	polygalacturonase activity	69	7	0.41	1.8e-07
2	GO:0016747	transferase activity, transferring acyl ...	289	7	1.74	0.0012
3	GO:0003700	DNA-binding transcription factor activit...	762	12	4.58	0.0020
4	GO:0004190	aspartic-type endopeptidase activity	106	4	0.64	0.0038
	CC
	GO.ID	Term	Annotated	Significant	Expected	p-value
1	GO:0005576	extracellular region	436	12	2.42	1.3e-05
	KEGG
	KEGG pathway	Description	Gene ratio	Background ratio	p-value	Adjusted p-value
cpep00040	cpep00040	Pentose and glucuronate interconversions	3/36	14/1979	0.00175466918992757	0.0421120605582616

## Sheet: Shoot
	Cellular Component	Molecular Function	Biological Process	Kegg Orthology	Nr Description
BGI_novel_G000315	GO:0005634//nucleus	GO:0003676//nucleic acid binding	GO:0006397//mRNA processing	K14792//rRNA biogenesis protein RRP5	XP_022156043.1//rRNA biogenesis protein RRP5 isoform X1 [Momordica charantia]
BGI_novel_G000483				K03006//DNA-directed RNA polymerase II subunit RPB1 [EC:2.7.7.6]	XP_008454313.1//PREDICTED: protein SRC2-like [Cucumis melo]
BGI_novel_G000577					XP_008457580.1//PREDICTED: uncharacterized protein LOC103497244 [Cucumis melo]
BGI_novel_G001033		GO:0003677//DNA binding;GO:0003676//nucleic acid binding	GO:0050832//defense response to fungus;GO:0006281//DNA repair	K14011//UBX domain-containing protein 6	XP_011655442.1//PREDICTED: UBX domain-containing protein 6 [Cucumis sativus]
BGI_novel_G001471	GO:0016021//integral component of membrane		GO:0008643//carbohydrate transport	K08150//MFS transporter, SP family, solute carrier family 2 (myo-inositol transporter), member 13	XP_004134451.1//PREDICTED: sugar transport protein 13-like [Cucumis sativus]
BGI_novel_G001704	GO:0005634//nucleus			K18810//cyclin D1/2/4, plant	XP_022132304.1//cyclin-D4-1-like [Momordica charantia]
BGI_novel_G002304				K00655//1-acyl-sn-glycerol-3-phosphate acyltransferase [EC:2.3.1.51];K09699//2-oxoisovalerate dehydrogenase E2 component (dihydrolipoyl transacylase) [EC:2.3.1.168]	XP_022138380.1//multiple organellar RNA editing factor 3, mitochondrial-like [Momordica charantia]
Cp4.1LG00g00690		GO:0016787//hydrolase activity		K13535//cardiolipin-specific phospholipase [EC:3.1.1.-]	XP_008437447.1//PREDICTED: uncharacterized protein LOC103482863 [Cucumis melo]
Cp4.1LG00g03410	GO:0016021//integral component of membrane				XP_008443846.1//PREDICTED: UPF0057 membrane protein At4g30660 [Cucumis melo]
Cp4.1LG00g03420	GO:0016021//integral component of membrane				XP_008443846.1//PREDICTED: UPF0057 membrane protein At4g30660 [Cucumis melo]
Cp4.1LG00g05950					XP_011654677.1//PREDICTED: protein BRANCHLESS TRICHOME [Cucumis sativus]
Cp4.1LG00g06900	GO:0005623//cell	GO:0015035//protein disulfide oxidoreductase activity;GO:0009055//electron transfer activity	GO:0045454//cell redox homeostasis	K03676//glutaredoxin 3	XP_008458480.1//PREDICTED: monothiol glutaredoxin-S10 [Cucumis melo]
Cp4.1LG00g07950					XP_008455826.1//PREDICTED: PITH domain-containing protein At3g04780 [Cucumis melo]
Cp4.1LG00g09110					XP_008455826.1//PREDICTED: PITH domain-containing protein At3g04780 [Cucumis melo]
Cp4.1LG00g09260					XP_004137268.2//PREDICTED: uncharacterized protein At1g04910 isoform X1 [Cucumis sativus]
Cp4.1LG00g10030					XP_022137816.1//phylloplanin-like [Momordica charantia]
Cp4.1LG00g12780	GO:0016021//integral component of membrane	GO:0016705//oxidoreductase activity, acting on paired donors, with incorporation or reduction of molecular oxygen;GO:0020037//heme binding;GO:0005506//iron ion binding;GO:0004497//monooxygenase activity		K20769//fatty acid omega-hydroxylase [EC:1.14.-.-];K13407//fatty acid omega-hydroxylase [EC:1.14.-.-]	XP_008443231.1//PREDICTED: cytochrome P450 94A1-like [Cucumis melo]
Cp4.1LG00g14240		GO:0016874//ligase activity		K16285//RING/U-box domain-containing protein [EC:2.3.2.27]	XP_008462031.1//PREDICTED: probable E3 ubiquitin-protein ligase XERICO isoform X1 [Cucumis melo]
Cp4.1LG00g16080	GO:0016021//integral component of membrane	GO:0004674//protein serine/threonine kinase activity;GO:0005524//ATP binding		K04733//interleukin-1 receptor-associated kinase 4 [EC:2.7.11.1]	XP_008462386.1//PREDICTED: probable LRR receptor-like serine/threonine-protein kinase At1g51860 [Cucumis melo]
Cp4.1LG01g22030	GO:0005739//mitochondrion			K18171//COX assembly mitochondrial protein 1	XP_004141503.1//PREDICTED: uncharacterized protein DDB_G0275933 [Cucumis sativus]
Cp4.1LG02g07150					XP_006661323.2//PREDICTED: uncharacterized protein LOC102711097 [Oryza brachyantha]
Cp4.1LG03g14250				K06911//uncharacterized protein;K10278//F-box and leucine-rich repeat protein 12;K01322//prolyl oligopeptidase [EC:3.4.21.26];K05350//beta-glucosidase [EC:3.2.1.21];K11843//ubiquitin carboxyl-terminal hydrolase 14 [EC:3.4.19.12];K00423//L-ascorbate oxidase [EC:1.10.3.3]	XP_008447581.1//PREDICTED: putative F-box/LRR-repeat protein At3g18150 [Cucumis melo];XP_011652368.1//PREDICTED: putative F-box/LRR-repeat protein At3g18150 [Cucumis sativus]
Cp4.1LG03g15460					XP_004137268.2//PREDICTED: uncharacterized protein At1g04910 isoform X1 [Cucumis sativus]
Cp4.1LG04g08450	GO:0016021//integral component of membrane		GO:0008643//carbohydrate transport	K08150//MFS transporter, SP family, solute carrier family 2 (myo-inositol transporter), member 13	XP_022136293.1//putative polyol transporter 2 [Momordica charantia]
Cp4.1LG05g15130					XP_022149564.1//uncharacterized protein LOC111017968 [Momordica charantia]
Cp4.1LG06g05460				K07305//peptide-methionine (R)-S-oxide reductase [EC:1.8.4.12]
Cp4.1LG06g08440					KGN59103.1//hypothetical protein Csa_3G769680 [Cucumis sativus]
Cp4.1LG07g11000	GO:0005768//endosome;GO:0016021//integral component of membrane;GO:0005802//trans-Golgi network			K17086//transmembrane 9 superfamily member 2/4	XP_011648721.1//PREDICTED: transmembrane 9 superfamily member 11 [Cucumis sativus]
Cp4.1LG11g11370		GO:0008138//protein tyrosine/serine/threonine phosphatase activity;GO:0004725//protein tyrosine phosphatase activity		K14165//atypical dual specificity phosphatase [EC:3.1.3.16 3.1.3.48]	XP_008459068.1//PREDICTED: putative dual specificity protein phosphatase DSP8 [Cucumis melo]
Cp4.1LG13g03070	GO:0016021//integral component of membrane;GO:0005886//plasma membrane		GO:0008643//carbohydrate transport	K15382//solute carrier family 50 (sugar transporter)	XP_011654626.1//PREDICTED: bidirectional sugar transporter SWEET3b isoform X1 [Cucumis sativus]
Cp4.1LG13g10050					OAY38885.1//hypothetical protein MANES_10G049900 [Manihot esculenta]
Cp4.1LG16g05770
Cp4.1LG17g00730	GO:0005623//cell	GO:0015035//protein disulfide oxidoreductase activity;GO:0009055//electron transfer activity	GO:0045454//cell redox homeostasis	K03676//glutaredoxin 3	XP_008458480.1//PREDICTED: monothiol glutaredoxin-S10 [Cucumis melo]
Cp4.1LG17g00860	GO:0005623//cell	GO:0015035//protein disulfide oxidoreductase activity;GO:0009055//electron transfer activity	GO:0045454//cell redox homeostasis	K03676//glutaredoxin 3	NP_001274383.1//monothiol glutaredoxin-S2-like [Cucumis sativus]
Cp4.1LG17g00920	GO:0005623//cell	GO:0015035//protein disulfide oxidoreductase activity;GO:0009055//electron transfer activity	GO:0045454//cell redox homeostasis	K03676//glutaredoxin 3	XP_008458480.1//PREDICTED: monothiol glutaredoxin-S10 [Cucumis melo]
Cp4.1LG17g04430	GO:0016021//integral component of membrane	GO:0046872//metal ion binding;GO:0020037//heme binding		K10534//nitrate reductase (NAD(P)H) [EC:1.7.1.1 1.7.1.2 1.7.1.3]	XP_008459741.1//PREDICTED: cytochrome b5 [Cucumis melo]
Cp4.1LG17g04560	GO:0005737//cytoplasm	GO:0046872//metal ion binding;GO:0003872//6-phosphofructokinase activity;GO:0005524//ATP binding;GO:0016740//transferase activity;GO:0047334//diphosphate-fructose-6-phosphate 1-phosphotransferase activity		K00895//diphosphate-dependent phosphofructokinase [EC:2.7.1.90]	XP_011659590.1//PREDICTED: pyrophosphate--fructose 6-phosphate 1-phosphotransferase subunit alpha 2-like [Cucumis sativus]
Cp4.1LG17g06820	GO:0005623//cell	GO:0015035//protein disulfide oxidoreductase activity;GO:0009055//electron transfer activity	GO:0045454//cell redox homeostasis	K03676//glutaredoxin 3	NP_001295830.1//monothiol glutaredoxin-S1-like [Cucumis sativus]
Cp4.1LG20g04180					KGN64641.1//hypothetical protein Csa_1G073010 [Cucumis sativus]
Cp4.1LG20g05560	GO:0005634//nucleus	GO:0003677//DNA binding	GO:0006355//regulation of transcription, DNA-templated;GO:0009734//auxin-activated signaling pathway;GO:0006351//transcription, DNA-templated	K14486//auxin response factor	XP_008444734.1//PREDICTED: auxin response factor 6-like [Cucumis melo]
Cp4.1LG20g07300		GO:0008270//zinc ion binding;GO:0004089//carbonate dehydratase activity	GO:0006730//one-carbon metabolic process	K01674//carbonic anhydrase [EC:4.2.1.1]	XP_008462825.1//PREDICTED: alpha carbonic anhydrase 7-like [Cucumis melo]
Cp4.1LG20g08330				K13993//HSP20 family protein	ADU55790.1//HSP18.2A [Citrullus lanatus]

## Sheet: Shoot enrichment
	Ontology: BP
	GO.ID	Term	Annotated	Significant	Expected	p-value
1	GO:0045454	cell redox homeostasis	184	5	0.22	1.4e-06
2	GO:0008643	carbohydrate transport	83	3	0.1	0.00011
	MF
	GO.ID	Term	Annotated	Significant	Expected	p-value
1	GO:0015035	protein disulfide oxidoreductase activit...	116	5	0.11	6.5e-08
2	GO:0009055	electron transfer activity	219	5	0.21	1.5e-06
3	GO:0047334	diphosphate-fructose-6-phosphate 1-phosp...	6	1	0.01	0.0058
	CC
	GO.ID	Term	Annotated	Significant	Expected	p-value
1	GO:0005623	cell	6492	12	9.92	1.3e-05
	KEGG
	KEGG pathway	Description	Gene ratio	Background ratio	p-value	Adjusted p-value
cpep00910	cpep00910	Nitrogen metabolism	2/12	12/1979	0.00215168742900572	0.0344269988640916

## Sheet: Leaf Stem
	Cellular Component	Molecular Function	Biological Process	Kegg Orthology	Nr Description
BGI_novel_G000081	GO:0016021//integral component of membrane	GO:0008810//cellulase activity	GO:0030245//cellulose catabolic process		XP_008441913.1//PREDICTED: endoglucanase 7 [Cucumis melo]
BGI_novel_G000670		GO:0005524//ATP binding;GO:0004672//protein kinase activity		K00924//kinase [EC:2.7.1.-];K13412//calcium-dependent protein kinase [EC:2.7.11.1]	XP_004145991.1//PREDICTED: CDPK-related kinase 6 [Cucumis sativus]
BGI_novel_G000985		GO:0004722//protein serine/threonine phosphatase activity		K17506//protein phosphatase 1L [EC:3.1.3.16]	XP_022140626.1//probable protein phosphatase 2C 10 [Momordica charantia]
BGI_novel_G001331				K08770//ubiquitin C	XP_012841732.1//PREDICTED: polyubiquitin-A-like isoform X2 [Erythranthe guttata]
BGI_novel_G001630		GO:0003677//DNA binding;GO:0046983//protein dimerization activity			XP_016900533.1//PREDICTED: transcription factor bHLH36-like isoform X2 [Cucumis melo]
BGI_novel_G001720		GO:0046983//protein dimerization activity		K17693//DNA-binding protein inhibitor ID2	XP_022151333.1//transcription factor PRE6-like [Momordica charantia]
BGI_novel_G001793	GO:0016021//integral component of membrane		GO:0055085//transmembrane transport	K14794//ribosomal RNA-processing protein 12	XP_011651970.1//PREDICTED: uncharacterized protein LOC101216551 [Cucumis sativus]
BGI_novel_G002233		GO:0000287//magnesium ion binding;GO:0010333//terpene synthase activity	GO:0008152//metabolic process	K07385//1,8-cineole synthase [EC:4.2.3.108]	XP_004148472.2//PREDICTED: terpene synthase 10-like [Cucumis sativus]
BGI_novel_G002234		GO:0000287//magnesium ion binding;GO:0010333//terpene synthase activity	GO:0008152//metabolic process	K07385//1,8-cineole synthase [EC:4.2.3.108]	XP_004148472.2//PREDICTED: terpene synthase 10-like [Cucumis sativus]
BGI_novel_G002252		GO:0003677//DNA binding;GO:0046983//protein dimerization activity		K04733//interleukin-1 receptor-associated kinase 4 [EC:2.7.11.1];K11866//STAM-binding protein [EC:3.4.19.12];K10398//kinesin family member 11;K20799//BRISC complex subunit Abro1	XP_015884728.1//PREDICTED: zinc finger BED domain-containing protein RICESLEEPER 1-like [Ziziphus jujuba]
Cp4.1LG00g04790	GO:0005634//nucleus	GO:0003677//DNA binding;GO:0003700//DNA binding transcription factor activity	GO:0006351//transcription, DNA-templated	K09286//EREBP-like factor	XP_022159560.1//ethylene-responsive transcription factor ERF026-like [Momordica charantia]
Cp4.1LG00g09660				K13420//LRR receptor-like serine/threonine-protein kinase FLS2 [EC:2.7.11.1]	CBI31162.3//unnamed protein product, partial [Vitis vinifera]
Cp4.1LG00g15730				K13944//LOB domain-containing protein 16;K21994//LOB domain-containing protein 18	XP_022152200.1//LOB domain-containing protein 25-like [Momordica charantia]
Cp4.1LG01g07630				K15174//RNA polymerase II-associated factor 1	XP_009135898.1//PREDICTED: leucine-rich repeat extensin-like protein 4 [Brassica rapa]
Cp4.1LG02g04030					XP_022138148.1//uncharacterized protein LOC111009386 [Momordica charantia]
Cp4.1LG04g01380					XP_008443433.1//PREDICTED: uncharacterized protein LOC103487023 isoform X1 [Cucumis melo]
Cp4.1LG04g12340				K17964//leucine-rich PPR motif-containing protein, mitochondrial	XP_022153215.1//pentatricopeptide repeat-containing protein At5g01110 [Momordica charantia]
Cp4.1LG05g03770	GO:0005634//nucleus	GO:0003677//DNA binding;GO:0003700//DNA binding transcription factor activity	GO:0006351//transcription, DNA-templated	K09286//EREBP-like factor	XP_022159560.1//ethylene-responsive transcription factor ERF026-like [Momordica charantia]
Cp4.1LG07g01580	GO:0016021//integral component of membrane		GO:0055085//transmembrane transport	K15104//solute carrier family 25 (mitochondrial oxoglutarate transporter), member 11	XP_011649701.1//PREDICTED: mitochondrial uncoupling protein 5-like [Cucumis sativus]
Cp4.1LG07g06790		GO:0004180//carboxypeptidase activity;GO:0008236//serine-type peptidase activity		K01285//lysosomal Pro-X carboxypeptidase [EC:3.4.16.2]	XP_022152926.1//lysosomal Pro-X carboxypeptidase-like [Momordica charantia]
Cp4.1LG07g10260				K03350//anaphase-promoting complex subunit 3	XP_004150847.2//PREDICTED: uncharacterized protein LOC101210555 [Cucumis sativus]
Cp4.1LG07g10480		GO:0016614//oxidoreductase activity, acting on CH-OH group of donors;GO:0019139//cytokinin dehydrogenase activity;GO:0050660//flavin adenine dinucleotide binding	GO:0009690//cytokinin metabolic process	K00279//cytokinin dehydrogenase [EC:1.5.99.12]	XP_011648605.1//PREDICTED: cytokinin dehydrogenase 3-like [Cucumis sativus]
Cp4.1LG08g08510			GO:0006355//regulation of transcription, DNA-templated;GO:0006351//transcription, DNA-templated	K14494//DELLA protein	XP_008449075.1//PREDICTED: scarecrow-like transcription factor PAT1 [Cucumis melo]
Cp4.1LG08g10410	GO:0005634//nucleus	GO:0003677//DNA binding;GO:0003700//DNA binding transcription factor activity	GO:0006351//transcription, DNA-templated	K09286//EREBP-like factor	XP_004138009.1//PREDICTED: ethylene-responsive transcription factor ERF024-like [Cucumis sativus]
Cp4.1LG10g01900				K17964//leucine-rich PPR motif-containing protein, mitochondrial	XP_008465066.1//PREDICTED: pentatricopeptide repeat-containing protein At3g49730-like [Cucumis melo]
Cp4.1LG12g09220		GO:0004674//protein serine/threonine kinase activity;GO:0004715//non-membrane spanning protein tyrosine kinase activity;GO:0005524//ATP binding;GO:0004672//protein kinase activity		K04733//interleukin-1 receptor-associated kinase 4 [EC:2.7.11.1]	XP_022150800.1//putative receptor-like protein kinase At1g72540 [Momordica charantia]
Cp4.1LG14g00120		GO:0050660//flavin adenine dinucleotide binding;GO:0016491//oxidoreductase activity		K08232//monodehydroascorbate reductase (NADH) [EC:1.6.5.4]	XP_008452290.1//PREDICTED: monodehydroascorbate reductase, seedling isozyme-like [Cucumis melo]
Cp4.1LG14g08340	GO:0005634//nucleus	GO:0003677//DNA binding;GO:0003700//DNA binding transcription factor activity	GO:0006351//transcription, DNA-templated	K09286//EREBP-like factor	KGN55972.1//hypothetical protein Csa_3G042390 [Cucumis sativus]
Cp4.1LG16g06730	GO:0016021//integral component of membrane			K20131//Rab5 GDP/GTP exchange factor	XP_008465308.1//PREDICTED: uncharacterized protein LOC103502964 [Cucumis melo]
Cp4.1LG17g08690	GO:0016021//integral component of membrane			K01193//beta-fructofuranosidase [EC:3.2.1.26]	XP_011659516.1//PREDICTED: putative UPF0481 protein At3g02645 [Cucumis sativus]
Cp4.1LG19g05030			GO:0009733//response to auxin	K14488//SAUR family protein	XP_008462582.1//PREDICTED: auxin-induced protein X15 [Cucumis melo]

## Sheet: Leaf Stem enrichment
	Ontology: BP
	GO.ID	Term	Annotated	Significant	Expected	p-value
1	GO:0006351	transcription, DNA-templated	1698	5	2.03	0.0035
	MF
	GO.ID	Term	Annotated	Significant	Expected	p-value
1	GO:0010333	terpene synthase activity	28	2	0.03	0.00033
2	GO:0003700	DNA-binding transcription factor activit...	762	4	0.74	0.00528
3	GO:0004715	non-membrane spanning protein tyrosine k...	8	1	0.01	0.00774
4	GO:0000287	magnesium ion binding	142	2	0.14	0.00817
5	GO:0050660	flavin adenine dinucleotide binding	152	2	0.15	0.00931
	KEGG
	KEGG pathway	Description	Gene ratio	Background ratio	p-value	Adjusted p-value

## Sheet: Young leaf
	Cellular Component	Molecular Function	Biological Process	Kegg Orthology	Nr Description
BGI_novel_G000006	GO:0005634//nucleus	GO:0003677//DNA binding;GO:0003700//DNA binding transcription factor activity	GO:0006351//transcription, DNA-templated	K09286//EREBP-like factor	XP_008437477.1//PREDICTED: ethylene-responsive transcription factor ERF096-like [Cucumis melo]
BGI_novel_G000559				K06085//synovial sarcoma, X breakpoint 2 interacting protein	XP_022153391.1//afadin- and alpha-actinin-binding protein-like [Momordica charantia]
BGI_novel_G000806	GO:0032541//cortical endoplasmic reticulum;GO:0005789//endoplasmic reticulum membrane		GO:0010274//hydrotropism;GO:0009658//chloroplast organization		XP_008443324.1//PREDICTED: protein MIZU-KUSSEI 1 [Cucumis melo]
BGI_novel_G000837	GO:0016021//integral component of membrane				XP_008444902.1//PREDICTED: protein CLT2, chloroplastic isoform X1 [Cucumis melo]
BGI_novel_G000919					XP_008437135.1//PREDICTED: uncharacterized protein LOC103482648 [Cucumis melo]
BGI_novel_G001228			GO:0006952//defense response;GO:0009607//response to biotic stimulus	K10745//ribonuclease H2 subunit C	XP_004140443.1//PREDICTED: MLP-like protein 43 [Cucumis sativus]
BGI_novel_G001252		GO:0017057//6-phosphogluconolactonase activity	GO:0006098//pentose-phosphate shunt;GO:0005975//carbohydrate metabolic process	K01057//6-phosphogluconolactonase [EC:3.1.1.31]	XP_008446456.1//PREDICTED: probable 6-phosphogluconolactonase 1 [Cucumis melo]
BGI_novel_G001283		GO:0003824//catalytic activity;GO:0016874//ligase activity	GO:0008152//metabolic process	K00666//fatty-acyl-CoA synthase [EC:6.2.1.-]	XP_008463174.1//PREDICTED: probable acyl-activating enzyme 5, peroxisomal [Cucumis melo]
BGI_novel_G001441				K03362//F-box and WD-40 domain protein 1/11;K14963//COMPASS component SWD3;K16794//platelet-activating factor acetylhydrolase IB subunit alpha	XP_004151156.1//PREDICTED: F-box/WD repeat-containing protein 7-like [Cucumis sativus]
BGI_novel_G001629				K20729//protein EPIDERMAL PATTERNING FACTOR 1/2	XP_022140689.1//protein EPIDERMAL PATTERNING FACTOR 1-like [Momordica charantia]
BGI_novel_G002007	GO:0005737//cytoplasm	GO:0005506//iron ion binding;GO:0016758//transferase activity, transferring hexosyl groups;GO:0050113//inositol oxygenase activity	GO:0008152//metabolic process;GO:0019310//inositol catabolic process	K00469//inositol oxygenase [EC:1.13.99.1]	KGN45760.1//hypothetical protein Csa_6G009390 [Cucumis sativus]
BGI_novel_G002008	GO:0005737//cytoplasm	GO:0005506//iron ion binding;GO:0016758//transferase activity, transferring hexosyl groups;GO:0050113//inositol oxygenase activity	GO:0008152//metabolic process;GO:0019310//inositol catabolic process	K00469//inositol oxygenase [EC:1.13.99.1]	KGN45760.1//hypothetical protein Csa_6G009390 [Cucumis sativus]
Cp4.1LG00g01990	GO:0016021//integral component of membrane	GO:0050664//oxidoreductase activity, acting on NAD(P)H, oxygen as acceptor;GO:0004601//peroxidase activity;GO:0005509//calcium ion binding		K13447//respiratory burst oxidase [EC:1.6.3.- 1.11.1.-]	ACF05504.2//respiratory burst oxidase-like protein [Citrullus colocynthis]
Cp4.1LG00g03800	GO:0005737//cytoplasm	GO:0004829//threonine-tRNA ligase activity;GO:0005524//ATP binding	GO:0006435//threonyl-tRNA aminoacylation	K01868//threonyl-tRNA synthetase [EC:6.1.1.3]	XP_022152398.1//threonine--tRNA ligase, mitochondrial 1-like isoform X2 [Momordica charantia]
Cp4.1LG00g05870		GO:0016787//hydrolase activity	GO:0006629//lipid metabolic process	K16818//phospholipase A1 [EC:3.1.1.32]	XP_004148351.1//PREDICTED: phospholipase A1-Ibeta2, chloroplastic [Cucumis sativus]
Cp4.1LG00g08120					KGN50834.1//hypothetical protein Csa_5G284500 [Cucumis sativus]
Cp4.1LG00g10440		GO:0016740//transferase activity	GO:0008033//tRNA processing	K15450//tRNA wybutosine-synthesizing protein 3 [EC:2.1.1.282]	XP_016899237.1//PREDICTED: tRNA wybutosine-synthesizing protein 2/3/4 [Cucumis melo]
Cp4.1LG00g11750		GO:0008308//voltage-gated anion channel activity			XP_004144247.1//PREDICTED: outer envelope pore protein 21, chloroplastic [Cucumis sativus]
Cp4.1LG00g15880		GO:0046983//protein dimerization activity		K20558//transcription factor SPEECHLESS	XP_008438719.1//PREDICTED: transcription factor MUTE [Cucumis melo]
Cp4.1LG01g07430				K15174//RNA polymerase II-associated factor 1	XP_008464697.1//PREDICTED: uncharacterized protein LOC103502519 [Cucumis melo]
Cp4.1LG01g07620					KGN50834.1//hypothetical protein Csa_5G284500 [Cucumis sativus]
Cp4.1LG01g13540		GO:0016787//hydrolase activity	GO:0008152//metabolic process	K14493//gibberellin receptor GID1 [EC:3.-.-.-];K13258//2-hydroxyisoflavanone dehydratase [EC:4.2.1.105];K20506//tuliposide A-converting enzyme [EC:4.2.99.22]	XP_004135407.1//PREDICTED: probable carboxylesterase 6 [Cucumis sativus]
Cp4.1LG01g16890				K10251//17beta-estradiol 17-dehydrogenase / very-long-chain 3-oxoacyl-CoA reductase [EC:1.1.1.62 1.1.1.330]	XP_022156282.1//NADPH-dependent pterin aldehyde reductase-like isoform X3 [Momordica charantia]
Cp4.1LG01g24110				K01513//ectonucleotide pyrophosphatase/phosphodiesterase family member 1/3 [EC:3.1.4.1 3.6.1.9]	XP_022133966.1//uncharacterized protein LOC111006373 isoform X1 [Momordica charantia]
Cp4.1LG01g25660	GO:0016021//integral component of membrane	GO:0005524//ATP binding;GO:0004672//protein kinase activity		K04733//interleukin-1 receptor-associated kinase 4 [EC:2.7.11.1]	XP_022134272.1//protein LYK2 [Momordica charantia]
Cp4.1LG01g26350	GO:0016021//integral component of membrane	GO:0016788//hydrolase activity, acting on ester bonds		K10691//E3 ubiquitin-protein ligase UBR4 [EC:2.3.2.27];K01188//beta-glucosidase [EC:3.2.1.21];K00679//phospholipid:diacylglycerol acyltransferase [EC:2.3.1.158]	XP_008441153.1//PREDICTED: GDSL esterase/lipase At1g71691-like [Cucumis melo]
Cp4.1LG02g02440			GO:0009733//response to auxin		XP_022135446.1//uncharacterized protein LOC111007398 [Momordica charantia]
Cp4.1LG02g03690				K03362//F-box and WD-40 domain protein 1/11;K14963//COMPASS component SWD3;K16794//platelet-activating factor acetylhydrolase IB subunit alpha	XP_007012111.1//PREDICTED: myosin heavy chain kinase B [Theobroma cacao]
Cp4.1LG02g06880				K13095//splicing factor 1;K15174//RNA polymerase II-associated factor 1	KGN55230.1//hypothetical protein Csa_4G641630 [Cucumis sativus];XP_008452599.1//PREDICTED: formin-like protein 20 [Cucumis melo]
Cp4.1LG02g13690					XP_011658284.1//PREDICTED: LOW QUALITY PROTEIN: mucin-20 [Cucumis sativus]
Cp4.1LG02g17570		GO:0003677//DNA binding		K09422//transcription factor MYB, plant	XP_022153490.1//transcription factor MYB114-like [Momordica charantia]
Cp4.1LG03g03680	GO:0005634//nucleus	GO:0003677//DNA binding;GO:0003700//DNA binding transcription factor activity	GO:0006351//transcription, DNA-templated		XP_008443124.1//PREDICTED: dehydration-responsive element-binding protein 2F [Cucumis melo]
Cp4.1LG04g06620					XP_008449424.1//PREDICTED: fasciclin-like arabinogalactan protein 19 [Cucumis melo]
Cp4.1LG05g00970		GO:0050661//NADP binding;GO:0004499//N,N-dimethylaniline monooxygenase activity;GO:0050660//flavin adenine dinucleotide binding		K11816//indole-3-pyruvate monooxygenase [EC:1.14.13.168]	XP_022156882.1//probable indole-3-pyruvate monooxygenase YUCCA8 [Momordica charantia]
Cp4.1LG05g03010	GO:0005634//nucleus	GO:0003677//DNA binding;GO:0003700//DNA binding transcription factor activity	GO:0006351//transcription, DNA-templated	K13434//pathogenesis-related genes transcriptional activator PTI6	XP_008437369.1//PREDICTED: ethylene-responsive transcription factor CRF2-like [Cucumis melo]
Cp4.1LG05g14930			GO:0015031//protein transport	K19476//vacuolar protein sorting-associated protein IST1	XP_008448268.1//PREDICTED: uncharacterized protein LOC103490509 [Cucumis melo];XP_022140355.1//IST1-like protein isoform X3 [Momordica charantia]
Cp4.1LG08g04260		GO:0046983//protein dimerization activity		K20558//transcription factor SPEECHLESS	XP_008438719.1//PREDICTED: transcription factor MUTE [Cucumis melo]
Cp4.1LG08g06570		GO:0008270//zinc ion binding		K17710//pentatricopeptide repeat domain-containing protein 1;K13800//UMP-CMP kinase [EC:2.7.4.- 2.7.4.14]	XP_004137884.2//PREDICTED: pentatricopeptide repeat-containing protein DOT4, chloroplastic-like [Cucumis sativus]
Cp4.1LG09g00010				K17964//leucine-rich PPR motif-containing protein, mitochondrial;K17710//pentatricopeptide repeat domain-containing protein 1	XP_022141333.1//pentatricopeptide repeat-containing protein At3g49240 [Momordica charantia]
Cp4.1LG09g00440		GO:0046983//protein dimerization activity		K20558//transcription factor SPEECHLESS	XP_022141167.1//transcription factor SPEECHLESS [Momordica charantia]
Cp4.1LG09g07620		GO:0046872//metal ion binding;GO:0051213//dioxygenase activity;GO:0016491//oxidoreductase activity		K04125//gibberellin 2-oxidase [EC:1.14.11.13]	CBL59328.1//Gibberellin 2-oxidase [Cucurbita maxima]
Cp4.1LG10g02520			GO:0048364//root development		KGN48514.1//hypothetical protein Csa_6G490780 [Cucumis sativus]
Cp4.1LG10g05380	GO:0005634//nucleus	GO:0003677//DNA binding	GO:0006355//regulation of transcription, DNA-templated;GO:0006351//transcription, DNA-templated	K13341//peroxin-7	XP_011658250.1//PREDICTED: myb-like protein H isoform X1 [Cucumis sativus]
Cp4.1LG11g03620	GO:0005634//nucleus	GO:0046982//protein heterodimerization activity		K03004//DNA-directed RNA polymerase I subunit RPA43	XP_008445504.1//PREDICTED: dr1-associated corepressor [Cucumis melo]
Cp4.1LG11g11480	GO:0005634//nucleus	GO:0003677//DNA binding	GO:0006355//regulation of transcription, DNA-templated;GO:0006351//transcription, DNA-templated		XP_011648623.1//PREDICTED: NAC domain-containing protein 72-like isoform X1 [Cucumis sativus]
Cp4.1LG13g08520
Cp4.1LG14g02370	GO:0005634//nucleus	GO:0003677//DNA binding;GO:0003700//DNA binding transcription factor activity	GO:0006351//transcription, DNA-templated	K13434//pathogenesis-related genes transcriptional activator PTI6	XP_008451973.1//PREDICTED: ethylene-responsive transcription factor CRF2-like [Cucumis melo]
Cp4.1LG16g03510		GO:0008270//zinc ion binding		K17710//pentatricopeptide repeat domain-containing protein 1;K13800//UMP-CMP kinase [EC:2.7.4.- 2.7.4.14]	XP_022140489.1//pentatricopeptide repeat-containing protein At2g03880, mitochondrial [Momordica charantia]
Cp4.1LG17g09140	GO:0005634//nucleus	GO:0003677//DNA binding;GO:0003700//DNA binding transcription factor activity	GO:0006355//regulation of transcription, DNA-templated;GO:0006351//transcription, DNA-templated	K09287//RAV-like factor	XP_004140634.2//PREDICTED: B3 domain-containing transcription factor NGA2-like [Cucumis sativus]
Cp4.1LG18g04490		GO:0050661//NADP binding;GO:0004499//N,N-dimethylaniline monooxygenase activity;GO:0050660//flavin adenine dinucleotide binding		K11816//indole-3-pyruvate monooxygenase [EC:1.14.13.168]	XP_022145028.1//indole-3-pyruvate monooxygenase YUCCA2-like [Momordica charantia]
Cp4.1LG19g11300			GO:0048364//root development		KGN48514.1//hypothetical protein Csa_6G490780 [Cucumis sativus]
Cp4.1LG19g11790	GO:0016021//integral component of membrane	GO:0016705//oxidoreductase activity, acting on paired donors, with incorporation or reduction of molecular oxygen;GO:0020037//heme binding;GO:0005506//iron ion binding;GO:0004497//monooxygenase activity		K15405//midchain alkane hydroxylase	XP_022133247.1//alkane hydroxylase MAH1-like [Momordica charantia];KGN48430.1//hypothetical protein Csa_6G487020 [Cucumis sativus]

## Sheet: Young leaf enrichment
	Ontology: BP
	GO.ID	Term	Annotated	Significant	Expected	p-value
1	GO:0019310	inositol catabolic process	8	2	0.02	0.00012
2	GO:0048364	root development	45	2	0.09	0.00392
3	GO:0010274	hydrotropism	3	1	0.01	0.00628
	MF
	GO.ID	Term	Annotated	Significant	Expected	p-value
1	GO:0050113	inositol oxygenase activity	8	2	0.01	8.9e-05
2	GO:0004499	N,N-dimethylaniline monooxygenase activi...	22	2	0.04	0.00072
3	GO:0050661	NADP binding	66	2	0.12	0.00639
	CC
	GO.ID	Term	Annotated	Significant	Expected	p-value
1	GO:0032541	cortical endoplasmic reticulum	3	1	0	0.0041
	KEGG
	KEGG pathway	Description	Gene ratio	Background ratio	p-value	Adjusted p-value

## Sheet: Developed leaf
	Cellular Component	Molecular Function	Biological Process	Kegg Orthology	Nr Description
BGI_novel_G000208		GO:0008889//glycerophosphodiester phosphodiesterase activity	GO:0006629//lipid metabolic process		XP_011656047.1//PREDICTED: glycerophosphodiester phosphodiesterase GDPD4 isoform X1 [Cucumis sativus]
BGI_novel_G000339	GO:0016021//integral component of membrane			K15285//solute carrier family 35, member E3	XP_022131566.1//UDP-galactose transporter 1 [Momordica charantia]
BGI_novel_G000545		GO:0004372//glycine hydroxymethyltransferase activity;GO:0008168//methyltransferase activity;GO:0030170//pyridoxal phosphate binding	GO:0035999//tetrahydrofolate interconversion;GO:0006545//glycine biosynthetic process	K00600//glycine hydroxymethyltransferase [EC:2.1.2.1]	XP_022131877.1//serine hydroxymethyltransferase 2, mitochondrial [Momordica charantia]
BGI_novel_G000836	GO:0016021//integral component of membrane				XP_022132091.1//protein CLT2, chloroplastic-like [Momordica charantia]
BGI_novel_G001011		GO:0046872//metal ion binding;GO:0070006//metalloaminopeptidase activity		K01262//Xaa-Pro aminopeptidase [EC:3.4.11.9]	XP_016901581.1//PREDICTED: probable Xaa-Pro aminopeptidase P isoform X2 [Cucumis melo]
BGI_novel_G001084		GO:0051287//NAD binding	GO:0055114//oxidation-reduction process	K04496//C-terminal binding protein	XP_022147307.1//C-terminal binding protein AN [Momordica charantia]
BGI_novel_G001134	GO:0005750//mitochondrial respiratory chain complex III	GO:0009055//electron transfer activity;GO:0045155//electron transporter, transferring electrons from CoQH2-cytochrome c reductase complex and cytochrome c oxidase complex activity;GO:0046872//metal ion binding;GO:0020037//heme binding;GO:0045153//electron transporter, transferring electrons within CoQH2-cytochrome c reductase complex activity	GO:0042776//mitochondrial ATP synthesis coupled proton transport;GO:0006122//mitochondrial electron transport, ubiquinol to cytochrome c	K00413//ubiquinol-cytochrome c reductase cytochrome c1 subunit	KMZ60391.1//putative Cytochrome C1 [Zostera marina]
BGI_novel_G001150	GO:0016021//integral component of membrane				XP_022158259.1//uncharacterized protein LOC111024792 [Momordica charantia]
BGI_novel_G001259				K01773//aldoxime dehydratase [EC:4.99.1.-];K00512//steroid 17alpha-monooxygenase / 17alpha-hydroxyprogesterone deacetylase [EC:1.14.14.19 1.14.14.32]	XP_022151851.1//cytochrome P450 71B34-like [Momordica charantia]
BGI_novel_G001265		GO:0016705//oxidoreductase activity, acting on paired donors, with incorporation or reduction of molecular oxygen;GO:0020037//heme binding;GO:0005506//iron ion binding;GO:0004497//monooxygenase activity		K01773//aldoxime dehydratase [EC:4.99.1.-];K07418//cytochrome P450 family 2 subfamily J [EC:1.14.14.1];K00512//steroid 17alpha-monooxygenase / 17alpha-hydroxyprogesterone deacetylase [EC:1.14.14.19 1.14.14.32]	XP_016900195.1//PREDICTED: cytochrome P450 71B34-like [Cucumis melo]
BGI_novel_G001313	GO:0016021//integral component of membrane	GO:0016705//oxidoreductase activity, acting on paired donors, with incorporation or reduction of molecular oxygen;GO:0020037//heme binding;GO:0005506//iron ion binding;GO:0004497//monooxygenase activity		K00512//steroid 17alpha-monooxygenase / 17alpha-hydroxyprogesterone deacetylase [EC:1.14.14.19 1.14.14.32];K07408//cytochrome P450 family 1 subfamily A polypeptide 1 [EC:1.14.14.1]	XP_008464764.1//PREDICTED: cytochrome P450 CYP82D47-like [Cucumis melo]
BGI_novel_G001669					KGN45869.1//hypothetical protein Csa_6G014890 [Cucumis sativus]
BGI_novel_G001687		GO:0043531//ADP binding	GO:0007165//signal transduction	K22038//volume-regulated anion channel	XP_008459550.1//PREDICTED: TMV resistance protein N-like [Cucumis melo]
BGI_novel_G001709	GO:0005576//extracellular region	GO:0046872//metal ion binding;GO:0020037//heme binding;GO:0004601//peroxidase activity	GO:0006979//response to oxidative stress;GO:0042744//hydrogen peroxide catabolic process	K00430//peroxidase [EC:1.11.1.7]	XP_004143079.1//PREDICTED: peroxidase 64 [Cucumis sativus]
BGI_novel_G001788		GO:0036459//thiol-dependent ubiquitinyl hydrolase activity	GO:0006511//ubiquitin-dependent protein catabolic process;GO:0016579//protein deubiquitination	K21343//ubiquitin carboxyl-terminal hydrolase 15 [EC:3.4.19.12]	XP_008442944.1//PREDICTED: ubiquitin carboxyl-terminal hydrolase 8-like [Cucumis melo]
BGI_novel_G001898	GO:0016021//integral component of membrane	GO:0005524//ATP binding;GO:0004672//protein kinase activity		K13420//LRR receptor-like serine/threonine-protein kinase FLS2 [EC:2.7.11.1]	XP_022156783.1//MDIS1-interacting receptor like kinase 2-like [Momordica charantia]
BGI_novel_G002032		GO:0003824//catalytic activity	GO:0008152//metabolic process		XP_004141764.1//PREDICTED: probable inactive nicotinamidase At3g16190 [Cucumis sativus]
BGI_novel_G002033		GO:0003824//catalytic activity	GO:0008152//metabolic process		XP_004141764.1//PREDICTED: probable inactive nicotinamidase At3g16190 [Cucumis sativus]
BGI_novel_G002445	GO:0009507//chloroplast	GO:0000287//magnesium ion binding;GO:0004497//monooxygenase activity;GO:0016984//ribulose-bisphosphate carboxylase activity	GO:0019253//reductive pentose-phosphate cycle;GO:0009853//photorespiration	K01601//ribulose-bisphosphate carboxylase large chain [EC:4.1.1.39]	YP_009325997.1//ribulose-1 (chloroplast) [Citrullus lanatus]
Cp4.1LG00g06440	GO:0016021//integral component of membrane				XP_022154818.1//uncharacterized protein LOC111021980 [Momordica charantia]
Cp4.1LG00g10890	GO:0016021//integral component of membrane	GO:0005524//ATP binding;GO:0004672//protein kinase activity		K04733//interleukin-1 receptor-associated kinase 4 [EC:2.7.11.1]	XP_008447262.1//PREDICTED: probably inactive leucine-rich repeat receptor-like protein kinase At5g48380 [Cucumis melo]
Cp4.1LG01g00790				K09187//histone-lysine N-methyltransferase MLL2 [EC:2.1.1.43];K15174//RNA polymerase II-associated factor 1;K02184//formin 2	XP_021722369.1//basic proline-rich protein-like, partial [Chenopodium quinoa]
Cp4.1LG01g04040					XP_008446248.1//PREDICTED: uncharacterized protein LOC103489035 [Cucumis melo]
Cp4.1LG01g05830	GO:0005634//nucleus			K21777//G2/mitotic-specific cyclin-B, other	XP_022146773.1//cyclin-SDS [Momordica charantia]
Cp4.1LG01g13580	GO:0005634//nucleus	GO:0003677//DNA binding	GO:0006355//regulation of transcription, DNA-templated;GO:0006351//transcription, DNA-templated		XP_011655757.1//PREDICTED: transcription factor TCP18-like [Cucumis sativus]
Cp4.1LG01g14210	GO:0016021//integral component of membrane			K13993//HSP20 family protein	XP_022150614.1//inactive protein RESTRICTED TEV MOVEMENT 2 [Momordica charantia]
Cp4.1LG01g23270		GO:0004527//exonuclease activity;GO:0003676//nucleic acid binding		K18327//RNA exonuclease 4 [EC:3.1.-.-]	XP_021827213.1//RNA exonuclease 4 [Prunus avium];XP_018828822.1//PREDICTED: RNA exonuclease 4-like [Juglans regia]
Cp4.1LG02g11440	GO:0005576//extracellular region	GO:0046872//metal ion binding;GO:0020037//heme binding;GO:0004601//peroxidase activity	GO:0006979//response to oxidative stress;GO:0042744//hydrogen peroxide catabolic process	K00430//peroxidase [EC:1.11.1.7]	XP_022154899.1//peroxidase P7-like [Momordica charantia]
Cp4.1LG02g14690					XP_006427016.1//hypothetical protein CICLE_v10026796mg [Citrus clementina]
Cp4.1LG04g06400				K12198//charged multivesicular body protein 5	XP_008450019.2//PREDICTED: light-regulated protein isoform X2 [Cucumis melo]
Cp4.1LG04g09930		GO:0050661//NADP binding;GO:0004499//N,N-dimethylaniline monooxygenase activity;GO:0050660//flavin adenine dinucleotide binding		K11816//indole-3-pyruvate monooxygenase [EC:1.14.13.168]	XP_022145028.1//indole-3-pyruvate monooxygenase YUCCA2-like [Momordica charantia]
Cp4.1LG05g04130				K13161//heterogeneous nuclear ribonucleoprotein R;K20642//Rho GTPase-activating protein 22/24/25	XP_022153056.1//protein FANTASTIC FOUR 4-like [Momordica charantia]
Cp4.1LG05g06680	GO:0005623//cell	GO:0015035//protein disulfide oxidoreductase activity;GO:0009055//electron transfer activity	GO:0045454//cell redox homeostasis	K03676//glutaredoxin 3	XP_004139878.1//PREDICTED: glutaredoxin-C13-like [Cucumis sativus]
Cp4.1LG05g10970					KGN62102.1//hypothetical protein Csa_2G297260 [Cucumis sativus]
Cp4.1LG05g15080	GO:0005634//nucleus	GO:0003677//DNA binding	GO:0006355//regulation of transcription, DNA-templated;GO:0006351//transcription, DNA-templated	K06236//collagen, type I, alpha;K14491//two-component response regulator ARR-B family	XP_004150753.1//PREDICTED: two-component response regulator ARR10-like isoform X1 [Cucumis sativus]
Cp4.1LG07g04080		GO:0003677//DNA binding		K09522//DnaJ homolog subfamily C member 2	XP_008444713.1//PREDICTED: protein RADIALIS-like 4 [Cucumis melo]
Cp4.1LG07g10550		GO:0046983//protein dimerization activity		K13422//transcription factor MYC2	XP_022154663.1//putative transcription factor bHLH041 [Momordica charantia]
Cp4.1LG08g07810	GO:0005623//cell;GO:0016021//integral component of membrane	GO:0008308//voltage-gated anion channel activity	GO:0006873//cellular ion homeostasis		XP_004147985.1//PREDICTED: guard cell S-type anion channel SLAC1 [Cucumis sativus]
Cp4.1LG08g14000				K19613//leucine-rich repeat protein SHOC2	XP_011659433.1//PREDICTED: putative disease resistance protein RGA4 [Cucumis sativus]
Cp4.1LG09g02070					XP_022148995.1//CLAVATA3/ESR (CLE)-related protein 9-like [Momordica charantia]
Cp4.1LG09g02690	GO:0005634//nucleus	GO:0003677//DNA binding	GO:0006355//regulation of transcription, DNA-templated;GO:0006351//transcription, DNA-templated		XP_011655757.1//PREDICTED: transcription factor TCP18-like [Cucumis sativus]
Cp4.1LG09g04470			GO:0006355//regulation of transcription, DNA-templated;GO:0006351//transcription, DNA-templated	K14777//ATP-dependent RNA helicase DDX47/RRP3 [EC:3.6.4.13]	XP_011654649.1//PREDICTED: scarecrow-like protein 8 [Cucumis sativus]
Cp4.1LG09g07070		GO:0004751//ribose-5-phosphate isomerase activity	GO:0009052//pentose-phosphate shunt, non-oxidative branch	K01807//ribose 5-phosphate isomerase A [EC:5.3.1.6]	KGN65968.1//hypothetical protein Csa_1G554550 [Cucumis sativus]
Cp4.1LG09g08830	GO:0016021//integral component of membrane				KGN64553.1//hypothetical protein Csa_1G064750 [Cucumis sativus]
Cp4.1LG09g10550
Cp4.1LG10g07840					XP_008464220.1//PREDICTED: uncharacterized protein LOC103502152 [Cucumis melo]
Cp4.1LG10g12170				K04733//interleukin-1 receptor-associated kinase 4 [EC:2.7.11.1]	XP_022133653.1//MDIS1-interacting receptor like kinase 2-like isoform X1 [Momordica charantia]
Cp4.1LG11g07310		GO:0016301//kinase activity;GO:0016773//phosphotransferase activity, alcohol group as acceptor	GO:0005975//carbohydrate metabolic process	K00854//xylulokinase [EC:2.7.1.17]	XP_008456462.1//PREDICTED: xylulose kinase [Cucumis melo]
Cp4.1LG12g02540	GO:0005623//cell	GO:0015035//protein disulfide oxidoreductase activity;GO:0009055//electron transfer activity	GO:0045454//cell redox homeostasis	K03676//glutaredoxin 3	NP_001274383.1//monothiol glutaredoxin-S2-like [Cucumis sativus]
Cp4.1LG12g06380	GO:0016021//integral component of membrane				XP_008461362.1//PREDICTED: uncharacterized protein At5g23160 [Cucumis melo]
Cp4.1LG12g08560					XP_011659684.1//PREDICTED: uncharacterized protein LOC105436220 [Cucumis sativus]
Cp4.1LG13g02920		GO:0016301//kinase activity			XP_008437554.1//PREDICTED: probable membrane-associated kinase regulator 6 [Cucumis melo]
Cp4.1LG13g09020		GO:0004527//exonuclease activity;GO:0003676//nucleic acid binding		K18327//RNA exonuclease 4 [EC:3.1.-.-]	XP_011656270.1//PREDICTED: RNA exonuclease 4-like [Cucumis sativus]
Cp4.1LG14g02480					XP_008451959.1//PREDICTED: uncharacterized protein LOC103493107 [Cucumis melo]
Cp4.1LG15g02010		GO:0046872//metal ion binding;GO:0004842//ubiquitin-protein transferase activity;GO:0016874//ligase activity		K11971//E3 ubiquitin-protein ligase RNF14 [EC:2.3.2.27]	XP_022159457.1//E3 ubiquitin-protein ligase RNF14 [Momordica charantia]
Cp4.1LG15g02910	GO:0005623//cell	GO:0015035//protein disulfide oxidoreductase activity;GO:0009055//electron transfer activity	GO:0045454//cell redox homeostasis	K03676//glutaredoxin 3	XP_004139878.1//PREDICTED: glutaredoxin-C13-like [Cucumis sativus]
Cp4.1LG15g05490	GO:0005634//nucleus	GO:0003677//DNA binding		K09522//DnaJ homolog subfamily C member 2	XP_008447294.1//PREDICTED: protein RADIALIS-like 2 [Cucumis melo]
Cp4.1LG16g01890			GO:0006952//defense response;GO:0009607//response to biotic stimulus		KZM92218.1//hypothetical protein DCAR_020417 [Daucus carota subsp. sativus]
Cp4.1LG17g02310					KGN61585.1//hypothetical protein Csa_2G173040 [Cucumis sativus]
Cp4.1LG17g02370				K04733//interleukin-1 receptor-associated kinase 4 [EC:2.7.11.1]	XP_022156783.1//MDIS1-interacting receptor like kinase 2-like [Momordica charantia]
Cp4.1LG17g02380				K04733//interleukin-1 receptor-associated kinase 4 [EC:2.7.11.1];K13415//protein brassinosteroid insensitive 1 [EC:2.7.10.1 2.7.11.1]	XP_022133653.1//MDIS1-interacting receptor like kinase 2-like isoform X1 [Momordica charantia]
Cp4.1LG17g05300					XP_011659684.1//PREDICTED: uncharacterized protein LOC105436220 [Cucumis sativus]
Cp4.1LG17g05810					XP_022145274.1//uncharacterized protein At1g04910 isoform X1 [Momordica charantia];XP_016902645.1//PREDICTED: uncharacterized protein At1g04910 isoform X2 [Cucumis melo]
Cp4.1LG19g05060	GO:0005634//nucleus	GO:0003677//DNA binding	GO:0006355//regulation of transcription, DNA-templated;GO:0006351//transcription, DNA-templated	K13126//polyadenylate-binding protein	XP_022133167.1//NAC domain-containing protein 90-like [Momordica charantia]
Cp4.1LG20g02560					XP_011651756.1//PREDICTED: uncharacterized protein LOC105434938 [Cucumis sativus]

## Sheet: Developed leaf enrichment
	Ontology: BP
	GO.ID	Term	Annotated	Significant	Expected	p-value
1	GO:0042776	mitochondrial ATP synthesis coupled prot...	1	1	0	0.0023
2	GO:0045454	cell redox homeostasis	184	3	0.42	0.0082
	MF
	GO.ID	Term	Annotated	Significant	Expected	p-value
1	GO:0020037	heme binding	366	5	0.75	0.00086
2	GO:0015035	protein disulfide oxidoreductase activit...	116	3	0.24	0.00173
3	GO:0045153	electron transporter, transferring elect...	1	1	0	0.00206
4	GO:0045155	electron transporter, transferring elect...	1	1	0	0.00206
5	GO:0004527	exonuclease activity	45	2	0.09	0.00387
6	GO:0008889	glycerophosphodiester phosphodiesterase ...	2	1	0	0.00412
7	GO:0009055	electron transfer activity	219	4	0.45	0.00929
	CC
	GO.ID	Term	Annotated	Significant	Expected	p-value
1	GO:0005623	cell	6492	12	12.53	0.00092
	KEGG
	KEGG pathway	Description	Gene ratio	Background ratio	p-value	Adjusted p-value
cpep04075	cpep04075	Plant hormone signal transduction	3/12	42/1979	0.00171273290975039	0.0291164594657566

[truncated: 22 more sheets: Male flower, Male flower enrichment, Female flower, Female flower enrichment, Fruit 2 DAP, Fruit 2 DAP enrichment, Fruit 7 DAP, Fruit 7 DAP enrichment, Fruit 10 DAP, Fruit 10 DAP enrichment, Fruit 15 DAP, Fruit 15 DAP enrichment, Fruit 20 DAP, Fruit 20 DAP enrichment, Fruit 30 DAP, Fruit 30 DAP enrichment, Ripe fruit, Ripe fruit enrichment, Primary root, Primary root enrichment …]
