# Supplementary material for: A comprehensive RNA-Seq-based gene expression atlas of the summer squash (Cucurbita pepo) provides insights into fruit morphology and ripening mechanisms
Source: BMC Genomics. 2021 May 12;22:341. doi: 10.1186/s12864-021-07683-2 (PMC8114506; doi:10.1186/s12864-021-07683-2)
Supplement: Supplementary file 4 — Additional file 4. [file 12864_2021_7683_MOESM4_ESM.xlsx]

## Sheet: Developed leaf vs. Female flower
Unnamed: 0	Developed leaf	Female flower	Log2(fold change)	FDR	Cellular Component	Molecular Function	Biological Process	Kegg Orthology	Nr Description
Cp4.1LG09g03060	43348.2	3243.13	3.74056	0	GO:0009507//chloroplast	GO:0004497//monooxygenase activity;GO:0016984//ribulose-bisphosphate carboxylase activity	GO:0015977//carbon fixation;GO:0009853//photorespiration;GO:0015979//photosynthesis	K01602//ribulose-bisphosphate carboxylase small chain [EC:4.1.1.39]	AFO67218.1//putative ribulose-1,5-bisphosphate carboxylase/oxygenase small subunit (plastid) [Aralia elata];XP_022150468.1//ribulose bisphosphate carboxylase small chain, chloroplastic-like [Momordica charantia]
Cp4.1LG03g07500	15631.2	83.2875	7.55708	0		GO:0008270//zinc ion binding;GO:0004089//carbonate dehydratase activity	GO:0015976//carbon utilization	K01673//carbonic anhydrase [EC:4.2.1.1]	XP_008443519.1//PREDICTED: carbonic anhydrase 2-like isoform X1 [Cucumis melo];XP_008443520.1//PREDICTED: carbonic anhydrase 2-like isoform X2 [Cucumis melo]
Cp4.1LG01g13630	27283.1	3964.01	2.78297	0	GO:0009507//chloroplast	GO:0004497//monooxygenase activity;GO:0016984//ribulose-bisphosphate carboxylase activity	GO:0015977//carbon fixation;GO:0009853//photorespiration;GO:0015979//photosynthesis	K01602//ribulose-bisphosphate carboxylase small chain [EC:4.1.1.39]	XP_022150468.1//ribulose bisphosphate carboxylase small chain, chloroplastic-like [Momordica charantia]
Cp4.1LG06g07950	6658.19	87.6824	6.24144	0	GO:0016021//integral component of membrane	GO:0004869//cysteine-type endopeptidase inhibitor activity		K13899//cystatin-C	XP_022153704.1//cysteine proteinase inhibitor 1-like [Momordica charantia]
Cp4.1LG05g12880	7977.24	616.854	3.6925	0		GO:0004332//fructose-bisphosphate aldolase activity	GO:0006096//glycolytic process	K01623//fructose-bisphosphate aldolase, class I [EC:4.1.2.13]	XP_022146084.1//fructose-bisphosphate aldolase 1, chloroplastic [Momordica charantia]
Cp4.1LG01g08450	5676.64	123.867	5.51672	0					ADN33916.1//metallothionein-like protein [Cucumis melo subsp. melo]
Cp4.1LG01g04990	5323.28	199.912	4.73417	0		GO:0005524//ATP binding		K02960//small subunit ribosomal protein S16e;K17943//pumilio RNA-binding family	XP_008461692.2//PREDICTED: ribulose bisphosphate carboxylase/oxygenase activase 2, chloroplastic-like [Cucumis melo]
Cp4.1LG03g05040	4379.88	208.517	4.38936	0					XP_004152225.1//PREDICTED: calvin cycle protein CP12-2, chloroplastic [Cucumis sativus]
Cp4.1LG19g06290	8311.18	1414.54	2.55422	0	GO:0009535//chloroplast thylakoid membrane;GO:0009523//photosystem II;GO:0009501//amyloplast;GO:0016021//integral component of membrane;GO:0009507//chloroplast;GO:0009522//photosystem I	GO:0004373//glycogen (starch) synthase activity;GO:0016168//chlorophyll binding	GO:0019252//starch biosynthetic process;GO:0009765//photosynthesis, light harvesting;GO:0018298//protein-chromophore linkage	K00703//starch synthase [EC:2.4.1.21];K08912//light-harvesting complex II chlorophyll a/b binding protein 1	XP_008439659.2//PREDICTED: chlorophyll a-b binding protein of LHCII type 1 [Cucumis melo];XP_022142173.1//probable starch synthase 4, chloroplastic/amyloplastic isoform X1 [Momordica charantia];XP_008439661.1//PREDICTED: probable starch synthase 4, chloroplastic/amyloplastic isoform X2 [Cucumis melo]
Cp4.1LG14g03290	7474.12	1260.92	2.56731	0	GO:0016021//integral component of membrane;GO:0009654//photosystem II oxygen evolving complex		GO:0015979//photosynthesis	K03541//photosystem II 10kDa protein	XP_022136536.1//photosystem II 10 kDa polypeptide, chloroplastic [Momordica charantia]
Cp4.1LG01g01870	6715.71	1042.02	2.68825	0	GO:0009507//chloroplast	GO:0009055//electron transfer activity;GO:0046872//metal ion binding;GO:0051537//2 iron, 2 sulfur cluster binding	GO:0022900//electron transport chain	K02639//ferredoxin	XP_008456052.1//PREDICTED: ferredoxin-like [Cucumis melo]
Cp4.1LG08g09180	4647.82	428.627	3.43756	0		GO:0004324//ferredoxin-NADP+ reductase activity		K02641//ferredoxin--NADP+ reductase [EC:1.18.1.2]	KGN55659.1//hypothetical protein Csa_3G002780 [Cucumis sativus]
Cp4.1LG17g00140	2719.95	20.4582	7.08746	0		GO:0016757//transferase activity, transferring glycosyl groups		K18819//inositol 3-alpha-galactosyltransferase [EC:2.4.1.123]	XP_008458318.1//PREDICTED: galactinol synthase 2 [Cucumis melo]
Cp4.1LG02g09780	6853.33	1173.18	2.54653	0	GO:0009535//chloroplast thylakoid membrane;GO:0009523//photosystem II;GO:0016021//integral component of membrane;GO:0009522//photosystem I	GO:0016168//chlorophyll binding	GO:0009765//photosynthesis, light harvesting;GO:0018298//protein-chromophore linkage	K08916//light-harvesting complex II chlorophyll a/b binding protein 5	XP_004141516.1//PREDICTED: chlorophyll a-b binding protein CP26, chloroplastic isoform X2 [Cucumis sativus]
Cp4.1LG06g00300	3026	76.4579	5.31527	0		GO:0046872//metal ion binding;GO:0020037//heme binding;GO:0004096//catalase activity	GO:0006979//response to oxidative stress;GO:0042744//hydrogen peroxide catabolic process	K03781//catalase [EC:1.11.1.6]	XP_022132848.1//catalase isozyme 1 [Momordica charantia]
Cp4.1LG01g10940	3943.82	356.594	3.46566	0	GO:0009579//thylakoid;GO:0009570//chloroplast stroma	GO:0005524//ATP binding;GO:0046863//ribulose-1,5-bisphosphate carboxylase/oxygenase activator activity		K02960//small subunit ribosomal protein S16e	XP_008461692.2//PREDICTED: ribulose bisphosphate carboxylase/oxygenase activase 2, chloroplastic-like [Cucumis melo]
Cp4.1LG04g05400	2484.17	54.3919	5.52356	0		GO:0008270//zinc ion binding;GO:0004089//carbonate dehydratase activity	GO:0015976//carbon utilization	K01673//carbonic anhydrase [EC:4.2.1.1]	XP_022158915.1//carbonic anhydrase 2 isoform X1 [Momordica charantia];XP_008443519.1//PREDICTED: carbonic anhydrase 2-like isoform X1 [Cucumis melo];XP_022158916.1//carbonic anhydrase 2 isoform X2 [Momordica charantia]
Cp4.1LG04g04950	3076.58	181.214	4.08746	0				K00430//peroxidase [EC:1.11.1.7];K21952//CASK-interacting protein	XP_022135775.1//proline-rich protein 4-like [Momordica charantia]
Cp4.1LG06g00070	2615.91	88.8002	4.87741	0		GO:0016620//oxidoreductase activity, acting on the aldehyde or oxo group of donors, NAD or NADP as acceptor;GO:0050661//NADP binding;GO:0051287//NAD binding	GO:0006006//glucose metabolic process	K05298//glyceraldehyde-3-phosphate dehydrogenase (NADP+) (phosphorylating) [EC:1.2.1.13]	XP_011654282.1//PREDICTED: glyceraldehyde-3-phosphate dehydrogenase GAPB, chloroplastic isoform X1 [Cucumis sativus];XP_008452998.1//PREDICTED: glyceraldehyde-3-phosphate dehydrogenase B, chloroplastic [Cucumis melo]
Cp4.1LG13g06400	2245.74	34.7299	6.00386	0			GO:0006952//defense response		XP_008466730.2//PREDICTED: defensin J1-2-like, partial [Cucumis melo];XP_019414592.1//PREDICTED: flower-specific defensin-like [Lupinus angustifolius];XP_016898837.1//PREDICTED: defensin Ec-AMP-D2-like [Cucumis melo]
Cp4.1LG19g10230	3165.18	332.201	3.25295	0		GO:0004372//glycine hydroxymethyltransferase activity;GO:0008168//methyltransferase activity;GO:0030170//pyridoxal phosphate binding	GO:0035999//tetrahydrofolate interconversion;GO:0006545//glycine biosynthetic process	K00600//glycine hydroxymethyltransferase [EC:2.1.2.1]	XP_021888102.1//serine hydroxymethyltransferase, mitochondrial-like [Carica papaya];XP_004143436.1//PREDICTED: serine hydroxymethyltransferase, mitochondrial [Cucumis sativus]
Cp4.1LG04g03900	2099.24	67.1017	4.9694	0
Cp4.1LG03g14070	3602.66	485.576	2.89017	0	GO:0009538//photosystem I reaction center		GO:0015979//photosynthesis	K02695//photosystem I subunit VI	XP_008447512.1//PREDICTED: photosystem I reaction center subunit VI, chloroplastic [Cucumis melo]
Cp4.1LG04g03860	1917.96	44.3925	5.44596	0					XP_004144528.1//PREDICTED: uncharacterized protein LOC101208804 [Cucumis sativus]
Cp4.1LG04g12530	3824.82	651.967	2.55252	0	GO:0009535//chloroplast thylakoid membrane;GO:0009523//photosystem II;GO:0016021//integral component of membrane;GO:0009522//photosystem I	GO:0016168//chlorophyll binding	GO:0009765//photosynthesis, light harvesting;GO:0018298//protein-chromophore linkage	K08909//light-harvesting complex I chlorophyll a/b binding protein 3	XP_008450298.1//PREDICTED: chlorophyll a-b binding protein 8, chloroplastic [Cucumis melo]
Cp4.1LG01g20490	2621.28	262.481	3.32248	7.43075e-321	GO:0016021//integral component of membrane			K03542//photosystem II 22kDa protein	XP_004150442.1//PREDICTED: photosystem II 22 kDa protein, chloroplastic [Cucumis sativus]
Cp4.1LG20g03600	2523.42	235.484	3.42441	2.17389e-320	GO:0045261//proton-transporting ATP synthase complex, catalytic core F(1)	GO:0046933//proton-transporting ATP synthase activity, rotational mechanism	GO:0015986//ATP synthesis coupled proton transport	K02115//F-type H+-transporting ATPase subunit gamma	XP_022140051.1//ATP synthase gamma chain, chloroplastic [Momordica charantia]
Cp4.1LG15g07690	2530.66	240.338	3.3986	1.46701e-318	GO:0016021//integral component of membrane;GO:0042651//thylakoid membrane;GO:0009507//chloroplast	GO:0009496//plastoquinol--plastocyanin reductase activity;GO:0045158//electron transporter, transferring electrons within cytochrome b6/f complex of photosystem II activity;GO:0051537//2 iron, 2 sulfur cluster binding	GO:0015979//photosynthesis	K02636//cytochrome b6-f complex iron-sulfur subunit [EC:1.10.9.1]	ADU05416.1//chloroplast Rieske-type ion-sulfur protein [Citrullus lanatus];NP_001267704.1//cytochrome b6-f complex iron-sulfur subunit, chloroplastic-like [Cucumis sativus]
Cp4.1LG11g01580	1854.07	74.8654	4.62761	4.26055e-316	GO:0016020//membrane;GO:0016021//integral component of membrane;GO:0005773//vacuole	GO:0005385//zinc ion transmembrane transporter activity	GO:0010043//response to zinc ion;GO:0061088//regulation of sequestering of zinc ion	K14689//solute carrier family 30 (zinc transporter), member 2	KGN62520.1//hypothetical protein Csa_2G359890 [Cucumis sativus]
Cp4.1LG01g01100	4073.65	769.25	2.40539	2.08074e-311	GO:0009535//chloroplast thylakoid membrane;GO:0019898//extrinsic component of membrane;GO:0009654//photosystem II oxygen evolving complex	GO:0005524//ATP binding;GO:0005509//calcium ion binding;GO:0004386//helicase activity;GO:0003676//nucleic acid binding	GO:0015979//photosynthesis	K02717//photosystem II oxygen-evolving enhancer protein 2;K14442//ATP-dependent RNA helicase DHX36 [EC:3.6.4.13]	XP_008451833.1//PREDICTED: DExH-box ATP-dependent RNA helicase DExH6 isoform X1 [Cucumis melo];XP_016901191.1//PREDICTED: oxygen-evolving enhancer protein 2, chloroplastic [Cucumis melo];XP_011653264.1//PREDICTED: ATP-dependent RNA helicase DHX36 [Cucumis sativus]
Cp4.1LG01g09050	2164.59	154.922	3.80403	4.52026e-309	GO:0048046//apoplast;GO:0005618//cell wall;GO:0016021//integral component of membrane	GO:0016762//xyloglucan:xyloglucosyl transferase activity;GO:0004553//hydrolase activity, hydrolyzing O-glycosyl compounds;GO:0046872//metal ion binding;GO:0005524//ATP binding;GO:0004386//helicase activity;GO:0003676//nucleic acid binding	GO:0010411//xyloglucan metabolic process;GO:0042546//cell wall biogenesis;GO:0071555//cell wall organization	K08235//xyloglucan:xyloglucosyl transferase [EC:2.4.1.207];K12818//ATP-dependent RNA helicase DHX8/PRP22 [EC:3.6.4.13]	XP_022136440.1//probable xyloglucan endotransglucosylase/hydrolase protein 7 [Momordica charantia];XP_022136524.1//ATP-dependent RNA helicase DEAH12, chloroplastic-like [Momordica charantia]
Cp4.1LG09g08870	3905.59	717.767	2.44364	1.29074e-306	GO:0019898//extrinsic component of membrane;GO:0009654//photosystem II oxygen evolving complex	GO:0005509//calcium ion binding	GO:0015979//photosynthesis	K08901//photosystem II oxygen-evolving enhancer protein 3	XP_008441634.1//PREDICTED: oxygen-evolving enhancer protein 3-2, chloroplastic [Cucumis melo]
Cp4.1LG04g06540	2081.49	143.896	3.85314	4.83091e-301		GO:0016620//oxidoreductase activity, acting on the aldehyde or oxo group of donors, NAD or NADP as acceptor;GO:0050661//NADP binding;GO:0051287//NAD binding	GO:0006006//glucose metabolic process	K05298//glyceraldehyde-3-phosphate dehydrogenase (NADP+) (phosphorylating) [EC:1.2.1.13]	KHG29734.1//Glyceraldehyde-3-phosphate dehydrogenase A, chloroplastic [Gossypium arboreum];XP_008449975.1//PREDICTED: glyceraldehyde-3-phosphate dehydrogenase A, chloroplastic isoform X2 [Cucumis melo];XP_008449974.1//PREDICTED: glyceraldehyde-3-phosphate dehydrogenase A, chloroplastic isoform X1 [Cucumis melo]
Cp4.1LG19g11460	3557.98	618.692	2.52306	2.02289e-294	GO:0019898//extrinsic component of membrane;GO:0016021//integral component of membrane;GO:0009654//photosystem II oxygen evolving complex	GO:0005509//calcium ion binding	GO:0042549//photosystem II stabilization;GO:0015979//photosynthesis	K02716//photosystem II oxygen-evolving enhancer protein 1	XP_008440181.1//PREDICTED: oxygen-evolving enhancer protein 1, chloroplastic [Cucumis melo]
BGI_novel_G001712	2125.47	166.468	3.67821	9.85656e-293		GO:0005509//calcium ion binding		K13448//calcium-binding protein CML;K02183//calmodulin	XP_022144156.1//probable calcium-binding protein CML15 [Momordica charantia]
Cp4.1LG06g00360	3683.9	706.466	2.38353	2.73424e-277	GO:0009535//chloroplast thylakoid membrane;GO:0016021//integral component of membrane	GO:0009055//electron transfer activity;GO:0005507//copper ion binding	GO:0055114//oxidation-reduction process	K02638//plastocyanin	XP_017650187.1//PREDICTED: plastocyanin [Gossypium arboreum]
Cp4.1LG10g08060	3588.87	677.433	2.40635	1.46675e-274	GO:0009535//chloroplast thylakoid membrane;GO:0009523//photosystem II;GO:0016021//integral component of membrane;GO:0009522//photosystem I	GO:0016168//chlorophyll binding	GO:0009765//photosynthesis, light harvesting;GO:0018298//protein-chromophore linkage	K08915//light-harvesting complex II chlorophyll a/b binding protein 4	XP_008449241.1//PREDICTED: chlorophyll a-b binding protein CP29.1, chloroplastic-like [Cucumis melo]
Cp4.1LG05g15190	1781.91	104.404	4.09884	7.09374e-274				K05933//aminocyclopropanecarboxylate oxidase [EC:1.14.17.4]	XP_022149577.1//1-aminocyclopropane-1-carboxylate oxidase 1 [Momordica charantia]
Cp4.1LG00g00120	2744.83	403.804	2.76438	7.10216e-262	GO:0005829//cytosol;GO:0009570//chloroplast stroma	GO:0046872//metal ion binding	GO:0009228//thiamine biosynthetic process;GO:0052837//thiazole biosynthetic process;GO:0006950//response to stress	K03146//thiamine thiazole synthase	XP_004152916.1//PREDICTED: thiamine thiazole synthase, chloroplastic [Cucumis sativus]
Cp4.1LG01g09610	1666.36	90.8062	4.19438	1.55779e-261		GO:0004512//inositol-3-phosphate synthase activity	GO:0008654//phospholipid biosynthetic process;GO:0006021//inositol biosynthetic process	K01858//myo-inositol-1-phosphate synthase [EC:5.5.1.4]	AKU47747.1//inositol-3-phosphate synthase-like protein [Cucurbita moschata]
Cp4.1LG07g02970	2610.36	362.689	2.84601	6.96085e-260	GO:0045263//proton-transporting ATP synthase complex, coupling factor F(o);GO:0016021//integral component of membrane	GO:0015078//hydrogen ion transmembrane transporter activity	GO:0015986//ATP synthesis coupled proton transport	K02109//F-type H+-transporting ATPase subunit b	XP_022131427.1//ATP synthase subunit b', chloroplastic [Momordica charantia]
Cp4.1LG19g05870	2010.68	181.612	3.4659	4.36603e-259		GO:0010181//FMN binding;GO:0016491//oxidoreductase activity		K11517//(S)-2-hydroxy-acid oxidase [EC:1.1.3.15]	XP_008439620.1//PREDICTED: peroxisomal (S)-2-hydroxy-acid oxidase GLO1 [Cucumis melo]
Cp4.1LG19g08110	1794.83	124.954	3.84398	4.67917e-259	GO:0009509//chromoplast				XP_008440050.1//PREDICTED: chromoplast-specific carotenoid-associated protein, chromoplastic [Cucumis melo]
Cp4.1LG14g05580	1524.13	70.103	4.44436	1.44383e-251					KGN57258.1//hypothetical protein Csa_3G175590 [Cucumis sativus]
Cp4.1LG05g02010	1665.68	107.62	3.94729	6.04479e-247	GO:0005960//glycine cleavage complex;GO:0005739//mitochondrion		GO:0019464//glycine decarboxylation via glycine cleavage system	K02437//glycine cleavage system H protein	XP_004148493.1//PREDICTED: glycine cleavage system H protein 3, mitochondrial [Cucumis sativus]
Cp4.1LG09g05910	2855.25	476.48	2.58446	1.30475e-245	GO:0010287//plastoglobule;GO:0009535//chloroplast thylakoid membrane;GO:0009523//photosystem II;GO:0016021//integral component of membrane;GO:0009941//chloroplast envelope;GO:0009522//photosystem I	GO:0031409//pigment binding;GO:0016168//chlorophyll binding	GO:0009768//photosynthesis, light harvesting in photosystem I;GO:0009765//photosynthesis, light harvesting;GO:0009416//response to light stimulus;GO:0018298//protein-chromophore linkage	K08908//light-harvesting complex I chlorophyll a/b binding protein 2	XP_022151778.1//chlorophyll a-b binding protein 7, chloroplastic [Momordica charantia]
Cp4.1LG01g16270	3561.24	740.599	2.26474	3.5504e-245	GO:0009535//chloroplast thylakoid membrane;GO:0009523//photosystem II;GO:0016021//integral component of membrane;GO:0009522//photosystem I	GO:0016168//chlorophyll binding	GO:0009765//photosynthesis, light harvesting;GO:0018298//protein-chromophore linkage	K08908//light-harvesting complex I chlorophyll a/b binding protein 2	XP_022151778.1//chlorophyll a-b binding protein 7, chloroplastic [Momordica charantia]
Cp4.1LG18g00150	1724.98	129.211	3.74115	5.01671e-242		GO:0003824//catalytic activity;GO:0050662//coenzyme binding		K08678//UDP-glucuronate decarboxylase [EC:4.1.1.35];K05605//3-hydroxyisobutyryl-CoA hydrolase [EC:3.1.2.4]	XP_008442117.1//PREDICTED: chloroplast stem-loop binding protein of 41 kDa b, chloroplastic [Cucumis melo]
Cp4.1LG05g00330	1758.45	153.636	3.51293	4.52248e-230		GO:0005524//ATP binding;GO:0008974//phosphoribulokinase activity	GO:0005975//carbohydrate metabolic process	K00855//phosphoribulokinase [EC:2.7.1.19]	XP_008465108.1//PREDICTED: phosphoribulokinase, chloroplastic-like [Cucumis melo]
Cp4.1LG01g15790	2346.9	357.421	2.71682	3.45458e-218	GO:0009523//photosystem II;GO:0016021//integral component of membrane	GO:0030145//manganese ion binding	GO:0015979//photosynthesis	K02723//photosystem II PsbY protein	XP_008446112.1//PREDICTED: photosystem II core complex proteins psbY, chloroplastic-like [Cucumis melo]
Cp4.1LG04g04040	2873.26	549.171	2.38768	5.94319e-217	GO:0009535//chloroplast thylakoid membrane;GO:0009523//photosystem II;GO:0016021//integral component of membrane;GO:0009522//photosystem I	GO:0016168//chlorophyll binding	GO:0009765//photosynthesis, light harvesting;GO:0018298//protein-chromophore linkage	K08913//light-harvesting complex II chlorophyll a/b binding protein 2	XP_004144543.1//PREDICTED: chlorophyll a-b binding protein 151, chloroplastic [Cucumis sativus]
Cp4.1LG15g01750	1323.5	69.9805	4.24031	9.95162e-210		GO:0005524//ATP binding;GO:0008974//phosphoribulokinase activity	GO:0005975//carbohydrate metabolic process	K00855//phosphoribulokinase [EC:2.7.1.19]	XP_004144412.1//PREDICTED: phosphoribulokinase, chloroplastic [Cucumis sativus]
Cp4.1LG00g08180	2738.21	527.151	2.37725	3.25618e-205	GO:0009535//chloroplast thylakoid membrane;GO:0019898//extrinsic component of membrane;GO:0009654//photosystem II oxygen evolving complex	GO:0005509//calcium ion binding	GO:0015979//photosynthesis	K02717//photosystem II oxygen-evolving enhancer protein 2	XP_022136521.1//oxygen-evolving enhancer protein 2, chloroplastic [Momordica charantia]
Cp4.1LG07g03290	1582.61	145.734	3.43862	4.50757e-202	GO:0005623//cell	GO:0015035//protein disulfide oxidoreductase activity	GO:0006662//glycerol ether metabolic process;GO:0045454//cell redox homeostasis	K04733//interleukin-1 receptor-associated kinase 4 [EC:2.7.11.1];K03671//thioredoxin 1	XP_008445316.1//PREDICTED: thioredoxin-like protein CDSP32, chloroplastic [Cucumis melo]
Cp4.1LG03g10890	2531.7	457.614	2.46686	5.40754e-202	GO:0009535//chloroplast thylakoid membrane;GO:0009538//photosystem I reaction center		GO:0015979//photosynthesis	K02692//photosystem I subunit II	XP_008438687.1//PREDICTED: photosystem I reaction center subunit II, chloroplastic [Cucumis melo]
Cp4.1LG01g24340	2910.17	604.803	2.26601	1.39341e-200	GO:0009535//chloroplast thylakoid membrane;GO:0009523//photosystem II;GO:0016021//integral component of membrane;GO:0009522//photosystem I	GO:0016168//chlorophyll binding	GO:0009765//photosynthesis, light harvesting;GO:0018298//protein-chromophore linkage	K08907//light-harvesting complex I chlorophyll a/b binding protein 1	XP_004143800.1//PREDICTED: chlorophyll a-b binding protein 6A, chloroplastic [Cucumis sativus]
Cp4.1LG01g11070	1678.19	191.811	3.12756	2.41086e-190		GO:0016791//phosphatase activity	GO:0005975//carbohydrate metabolic process	K01100//sedoheptulose-bisphosphatase [EC:3.1.3.37]	NP_001267658.1//sedoheptulose-1,7-bisphosphatase, chloroplastic-like [Cucumis sativus]
Cp4.1LG18g06260	1423.66	119.901	3.56884	9.76722e-190	GO:0048046//apoplast;GO:0005618//cell wall	GO:0016762//xyloglucan:xyloglucosyl transferase activity;GO:0004553//hydrolase activity, hydrolyzing O-glycosyl compounds	GO:0010411//xyloglucan metabolic process;GO:0042546//cell wall biogenesis;GO:0071555//cell wall organization	K14504//xyloglucan:xyloglucosyl transferase TCH4 [EC:2.4.1.207]	NP_001284442.1//xyloglucan endotransglucosylase/hydrolase protein 22-like precursor [Cucumis melo]
Cp4.1LG10g06070	1422.14	122.29	3.54297	6.46029e-188		GO:0010181//FMN binding;GO:0016491//oxidoreductase activity		K11517//(S)-2-hydroxy-acid oxidase [EC:1.1.3.15]	XP_008439620.1//PREDICTED: peroxisomal (S)-2-hydroxy-acid oxidase GLO1 [Cucumis melo]
Cp4.1LG09g07060	2755.07	587.239	2.23062	1.30879e-184	GO:0009538//photosystem I reaction center;GO:0016021//integral component of membrane		GO:0015979//photosynthesis	K02694//photosystem I subunit III	XP_004150631.1//PREDICTED: photosystem I reaction center subunit III, chloroplastic [Cucumis sativus]
Cp4.1LG09g05140	1299.23	94.6192	3.77333	6.69603e-184		GO:0008483//transaminase activity;GO:0003824//catalytic activity;GO:0030170//pyridoxal phosphate binding	GO:0009058//biosynthetic process	K14272//glutamate--glyoxylate aminotransferase [EC:2.6.1.4 2.6.1.2 2.6.1.44]	XP_022151819.1//glutamate--glyoxylate aminotransferase 2 isoform X1 [Momordica charantia];XP_017971645.1//PREDICTED: glutamate--glyoxylate aminotransferase 2 isoform X2 [Theobroma cacao]
Cp4.1LG10g09550	1273.34	95.002	3.74416	9.51827e-179	GO:0005623//cell	GO:0016671//oxidoreductase activity, acting on a sulfur group of donors, disulfide as acceptor;GO:0004604//phosphoadenylyl-sulfate reductase (thioredoxin) activity	GO:0019344//cysteine biosynthetic process;GO:0019419//sulfate reduction;GO:0045454//cell redox homeostasis	K05907//adenylyl-sulfate reductase (glutathione) [EC:1.8.4.9]	XP_004134768.1//PREDICTED: 5'-adenylylsulfate reductase 1, chloroplastic [Cucumis sativus]
Cp4.1LG06g07890	779.917	0.490017	16.2512	1.9639e-177				K13899//cystatin-C	XP_022153704.1//cysteine proteinase inhibitor 1-like [Momordica charantia]
Cp4.1LG11g06780	2087.96	363.409	2.52408	5.5976e-173	GO:0009535//chloroplast thylakoid membrane;GO:0009538//photosystem I reaction center;GO:0016021//integral component of membrane		GO:0015979//photosynthesis	K02699//photosystem I subunit XI	XP_022149833.1//photosystem I reaction center subunit XI, chloroplastic [Momordica charantia]
Cp4.1LG01g09090	1240.31	96.4567	3.69116	1.75417e-171	GO:0048046//apoplast;GO:0005618//cell wall	GO:0016762//xyloglucan:xyloglucosyl transferase activity;GO:0004553//hydrolase activity, hydrolyzing O-glycosyl compounds	GO:0010411//xyloglucan metabolic process;GO:0042546//cell wall biogenesis;GO:0071555//cell wall organization	K08235//xyloglucan:xyloglucosyl transferase [EC:2.4.1.207]	XP_008458950.1//PREDICTED: probable xyloglucan endotransglucosylase/hydrolase protein 6 [Cucumis melo]
Cp4.1LG08g04270	2073.36	371.142	2.48223	4.15337e-167	GO:0009535//chloroplast thylakoid membrane;GO:0009538//photosystem I reaction center		GO:0015979//photosynthesis	K02692//photosystem I subunit II	XP_008438687.1//PREDICTED: photosystem I reaction center subunit II, chloroplastic [Cucumis melo]
Cp4.1LG03g06410	1340.14	137.067	3.28999	3.674e-162		GO:0016620//oxidoreductase activity, acting on the aldehyde or oxo group of donors, NAD or NADP as acceptor;GO:0050661//NADP binding;GO:0051287//NAD binding	GO:0006006//glucose metabolic process	K05298//glyceraldehyde-3-phosphate dehydrogenase (NADP+) (phosphorylating) [EC:1.2.1.13]	KHG29734.1//Glyceraldehyde-3-phosphate dehydrogenase A, chloroplastic [Gossypium arboreum];XP_008449975.1//PREDICTED: glyceraldehyde-3-phosphate dehydrogenase A, chloroplastic isoform X2 [Cucumis melo]
Cp4.1LG07g06150	1300.68	128.905	3.33418	4.79514e-160	GO:0005739//mitochondrion	GO:0004375//glycine dehydrogenase (decarboxylating) activity	GO:0006546//glycine catabolic process	K00281//glycine dehydrogenase [EC:1.4.4.2]	XP_008444466.1//PREDICTED: glycine dehydrogenase (decarboxylating), mitochondrial [Cucumis melo]
Cp4.1LG07g05180	1779.22	286.935	2.63194	1.54424e-157				K13448//calcium-binding protein CML;K02183//calmodulin	KGN62516.1//hypothetical protein Csa_2G358870 [Cucumis sativus]
Cp4.1LG07g08230	1792.76	303.091	2.56499	1.94104e-152	GO:0009538//photosystem I reaction center		GO:0015979//photosynthesis	K02693//photosystem I subunit IV	XP_022144405.1//photosystem I reaction center subunit IV, chloroplastic-like [Momordica charantia]
Cp4.1LG11g01450	991.899	59.0623	4.07155	1.77911e-151				K14689//solute carrier family 30 (zinc transporter), member 2	KGN62520.1//hypothetical protein Csa_2G359890 [Cucumis sativus]
Cp4.1LG04g06930	1822.61	315.678	2.52832	1.91081e-151	GO:0009535//chloroplast thylakoid membrane;GO:0009523//photosystem II;GO:0016021//integral component of membrane;GO:0009522//photosystem I	GO:0016168//chlorophyll binding	GO:0009765//photosynthesis, light harvesting;GO:0018298//protein-chromophore linkage	K08917//light-harvesting complex II chlorophyll a/b binding protein 6	BAI52949.1//light-harvesting complex II protein [Citrullus lanatus subsp. vulgaris]
Cp4.1LG19g04640	969.462	58.1282	4.06237	1.1865e-147		GO:0002020//protease binding;GO:0004869//cysteine-type endopeptidase inhibitor activity	GO:2000117//negative regulation of cysteine-type endopeptidase activity	K13899//cystatin-C	XP_021863996.1//cysteine proteinase inhibitor A-like [Spinacia oleracea];XP_006398453.1//hypothetical protein EUTSA_v10001076mg [Eutrema salsugineum];XP_018455325.1//PREDICTED: cysteine proteinase inhibitor 5-like [Raphanus sativus]
Cp4.1LG08g08420	1348.08	163.574	3.03905	3.42674e-147	GO:0009522//photosystem I	GO:0016168//chlorophyll binding	GO:0015979//photosynthesis	K08905//photosystem I subunit V	XP_004149569.1//PREDICTED: photosystem I reaction center subunit V, chloroplastic [Cucumis sativus]
Cp4.1LG18g07870	2238.02	486.878	2.20022	2.65044e-146	GO:0009535//chloroplast thylakoid membrane;GO:0009523//photosystem II;GO:0016021//integral component of membrane;GO:0009522//photosystem I	GO:0016168//chlorophyll binding	GO:0009765//photosynthesis, light harvesting;GO:0018298//protein-chromophore linkage	K08910//light-harvesting complex I chlorophyll a/b binding protein 4	XP_008453211.1//PREDICTED: chlorophyll a-b binding protein P4, chloroplastic [Cucumis melo];XP_022134700.1//chlorophyll a-b binding protein P4, chloroplastic [Momordica charantia]
Cp4.1LG04g15820	1767.88	308.435	2.52112	3.26511e-146	GO:0005622//intracellular	GO:0003746//translation elongation factor activity;GO:0005525//GTP binding;GO:0003924//GTPase activity		K02358//elongation factor Tu	XP_022135255.1//elongation factor Tu, chloroplastic [Momordica charantia]
Cp4.1LG04g12260	1339.59	165.335	3.0217	3.43928e-145		GO:0008483//transaminase activity		K00830//alanine-glyoxylate transaminase / serine-glyoxylate transaminase / serine-pyruvate transaminase [EC:2.6.1.44 2.6.1.45 2.6.1.51]	AAL47679.1//aminotransferase 1 [Cucumis melo]
Cp4.1LG12g03310	704.856	10.076	6.13955	3.17796e-142		GO:0016757//transferase activity, transferring glycosyl groups		K18819//inositol 3-alpha-galactosyltransferase [EC:2.4.1.123]	AAL78687.1//galactinol synthase [Cucumis melo]
Cp4.1LG03g10370	1468.66	212.912	2.78591	7.56407e-142				K22139//mitochondrial pyruvate carrier 2	XP_004134120.1//PREDICTED: early light-induced protein 1, chloroplastic [Cucumis sativus]
Cp4.1LG09g02030	2219.75	499.373	2.15345	1.68855e-139					XP_022151057.1//nodulin-related protein 1-like [Momordica charantia]
Cp4.1LG10g02810	1864.1	361.357	2.36833	6.97889e-139	GO:0019898//extrinsic component of membrane;GO:0016021//integral component of membrane;GO:0009654//photosystem II oxygen evolving complex	GO:0005509//calcium ion binding	GO:0042549//photosystem II stabilization;GO:0015979//photosynthesis	K02716//photosystem II oxygen-evolving enhancer protein 1	XP_022133288.1//oxygen-evolving enhancer protein 1, chloroplastic [Momordica charantia]
Cp4.1LG13g04950	923.14	57.7913	3.99221	2.48761e-138		GO:0050464//nitrate reductase (NADPH) activity;GO:0043546//molybdopterin cofactor binding;GO:0020037//heme binding;GO:0030151//molybdenum ion binding	GO:0042128//nitrate assimilation;GO:0006809//nitric oxide biosynthetic process	K10534//nitrate reductase (NAD(P)H) [EC:1.7.1.1 1.7.1.2 1.7.1.3]	NP_001267696.1//nitrate reductase [NADH]-like [Cucumis sativus]
Cp4.1LG19g02200	1616.42	274.716	2.55492	1.42748e-136		GO:0046872//metal ion binding;GO:0048529//magnesium-protoporphyrin IX monomethyl ester (oxidative) cyclase activity	GO:0015979//photosynthesis;GO:0015995//chlorophyll biosynthetic process	K04035//magnesium-protoporphyrin IX monomethyl ester (oxidative) cyclase [EC:1.14.13.81]	XP_004144646.1//PREDICTED: magnesium-protoporphyrin IX monomethyl ester [oxidative] cyclase, chloroplastic [Cucumis sativus]
Cp4.1LG04g05480	670.413	8.66717	6.21809	6.84483e-136		GO:0016757//transferase activity, transferring glycosyl groups;GO:0003824//catalytic activity		K06617//raffinose synthase [EC:2.4.1.82]	XP_008443553.1//PREDICTED: probable galactinol--sucrose galactosyltransferase 5 [Cucumis melo]
Cp4.1LG05g11360	946.727	70.394	3.75794	1.65485e-133	GO:0016020//membrane;GO:0009507//chloroplast	GO:0009540//zeaxanthin epoxidase [overall] activity;GO:0071949//FAD binding	GO:0009688//abscisic acid biosynthetic process	K09838//zeaxanthin epoxidase [EC:1.14.15.21]	NP_001315402.1//zeaxanthin epoxidase, chloroplastic [Cucumis melo]
Cp4.1LG00g01700	2056.9	450.815	2.18934	2.68904e-133	GO:0016021//integral component of membrane			K14332//photosystem I subunit PsaO	XP_022142590.1//photosystem I subunit O [Momordica charantia]
BGI_novel_G000029	656.427	9.11125	6.18763	8.97695e-133	GO:0005576//extracellular region		GO:0009405//pathogenesis		XP_022150379.1//uncharacterized protein LOC111018555 [Momordica charantia]
Cp4.1LG17g07600	676.203	14.3636	5.59352	2.24326e-130		GO:0003824//catalytic activity		K06611//stachyose synthetase [EC:2.4.1.67]	NP_001267675.1//steryl-sulfatase [Cucumis sativus]
Cp4.1LG03g15570	1287.99	178.887	2.8471	2.02831e-128			GO:0006364//rRNA processing	K07447//putative holliday junction resolvase [EC:3.1.-.-]	XP_022144406.1//uncharacterized protein LOC111014097 isoform X1 [Momordica charantia]
Cp4.1LG02g09350	1213.61	156.821	2.95093	2.31375e-127	GO:0016020//membrane	GO:0046933//proton-transporting ATP synthase activity, rotational mechanism	GO:0015986//ATP synthesis coupled proton transport	K02113//F-type H+-transporting ATPase subunit delta	XP_008463069.1//PREDICTED: ATP synthase subunit delta, chloroplastic [Cucumis melo]
Cp4.1LG20g00300	1323.6	194.537	2.76336	2.34273e-126		GO:0016857//racemase and epimerase activity, acting on carbohydrates and derivatives	GO:0005975//carbohydrate metabolic process	K01783//ribulose-phosphate 3-epimerase [EC:5.1.3.1]	XP_008444463.1//PREDICTED: ribulose-phosphate 3-epimerase, chloroplastic [Cucumis melo]
Cp4.1LG19g03100	959.201	84.4973	3.51307	1.46675e-125	GO:0005829//cytosol	GO:0042132//fructose 1,6-bisphosphate 1-phosphatase activity	GO:0005986//sucrose biosynthetic process;GO:0006002//fructose 6-phosphate metabolic process;GO:0006094//gluconeogenesis;GO:0006000//fructose metabolic process;GO:0005975//carbohydrate metabolic process;GO:0030388//fructose 1,6-bisphosphate metabolic process	K03841//fructose-1,6-bisphosphatase I [EC:3.1.3.11]	OMO97391.1//Fructose-1,6-bisphosphatase class 1/Sedoheputulose-1,7-bisphosphatase [Corchorus olitorius];XP_008448891.1//PREDICTED: fructose-1,6-bisphosphatase, chloroplastic-like [Cucumis melo]
Cp4.1LG16g07080	1593.89	295.021	2.43386	1.90777e-124		GO:0004618//phosphoglycerate kinase activity	GO:0006096//glycolytic process	K00927//phosphoglycerate kinase [EC:2.7.2.3]	XP_004139904.1//PREDICTED: phosphoglycerate kinase, chloroplastic-like [Cucumis sativus]
Cp4.1LG16g06510	639.609	15.2365	5.41504	3.16976e-121		GO:0003723//RNA binding;GO:0046872//metal ion binding		K13107//RNA-binding motif protein, X-linked 2	XP_004147921.1//PREDICTED: zinc finger CCCH domain-containing protein 25 [Cucumis sativus]
Cp4.1LG10g01550	701.471	31.8205	4.45327	7.00992e-116		GO:0004372//glycine hydroxymethyltransferase activity;GO:0008168//methyltransferase activity;GO:0030170//pyridoxal phosphate binding	GO:0035999//tetrahydrofolate interconversion;GO:0006545//glycine biosynthetic process	K00600//glycine hydroxymethyltransferase [EC:2.1.2.1]	XP_008440509.1//PREDICTED: serine hydroxymethyltransferase, mitochondrial [Cucumis melo]
Cp4.1LG03g11010	1165.03	164.63	2.81979	1.47432e-114		GO:0004356//glutamate-ammonia ligase activity;GO:0005524//ATP binding	GO:0006542//glutamine biosynthetic process	K01915//glutamine synthetase [EC:6.3.1.2]	XP_008438737.1//PREDICTED: glutamine synthetase leaf isozyme, chloroplastic isoform X1 [Cucumis melo]
Cp4.1LG12g11280	2074.63	515.85	2.00767	4.98319e-114	GO:0009535//chloroplast thylakoid membrane;GO:0009523//photosystem II;GO:0016021//integral component of membrane;GO:0009507//chloroplast		GO:0042549//photosystem II stabilization;GO:0015979//photosynthesis	K02721//photosystem II PsbW protein	XP_004146953.1//PREDICTED: photosystem II reaction center W protein, chloroplastic-like [Cucumis sativus]
Cp4.1LG13g06390	1095.74	148.506	2.87886	4.70467e-111			GO:0006952//defense response		XP_008466730.2//PREDICTED: defensin J1-2-like, partial [Cucumis melo];XP_019414592.1//PREDICTED: flower-specific defensin-like [Lupinus angustifolius];XP_016898837.1//PREDICTED: defensin Ec-AMP-D2-like [Cucumis melo]
BGI_novel_G000764	1288.97	215.301	2.58384	5.75768e-111	GO:0009523//photosystem II;GO:0016021//integral component of membrane		GO:0015979//photosynthesis	K02259//cytochrome c oxidase assembly protein subunit 15;K22048//mechanosensitive ion channel protein 4/5/6/7/8/9/10	XP_011648590.1//PREDICTED: uncharacterized protein LOC105434533 [Cucumis sativus]
Cp4.1LG02g08010	645.783	25.9862	4.63495	3.04148e-110				K03860//phosphatidylinositol glycan, class Q;K20887//xyloglucan glycosyltransferase 4 [EC:2.4.1.-]	XP_022139249.1//gibberellin-regulated protein 11-like [Momordica charantia]
Cp4.1LG13g00720	762.865	54.3153	3.82065	1.79851e-109	GO:0016021//integral component of membrane	GO:0005506//iron ion binding		K20093//DNA excision repair protein ERCC-6-like [EC:3.6.4.12];K00366//ferredoxin-nitrite reductase [EC:1.7.7.1]	XP_022158726.1//uncharacterized protein LOC111025185 [Momordica charantia]
Cp4.1LG04g03880	838.33	74.0385	3.50135	2.55162e-109					XP_004144528.1//PREDICTED: uncharacterized protein LOC101208804 [Cucumis sativus]
Cp4.1LG00g01470	784.94	60.7927	3.68581	1.9042e-108	GO:0005829//cytosol;GO:0016021//integral component of membrane	GO:0046872//metal ion binding;GO:0016791//phosphatase activity	GO:0016311//dephosphorylation	K14321//nucleoporin-like protein 2;K19269//phosphoglycolate phosphatase [EC:3.1.3.18 3.1.3.48]	XP_008443684.1//PREDICTED: phosphoglycolate phosphatase 1B, chloroplastic-like [Cucumis melo];XP_022144416.1//zinc finger CCCH domain-containing protein 16 [Momordica charantia];XP_004139100.1//PREDICTED: phosphoglycolate phosphatase 1B, chloroplastic [Cucumis sativus]
Cp4.1LG04g03820	873.689	86.3348	3.34522	4.96307e-108					XP_022136255.1//glycine-rich protein DC7.1-like [Momordica charantia]
Cp4.1LG19g09310	563.442	12.817	5.43655	7.08788e-107		GO:0008168//methyltransferase activity		K21483//salicylate 1-O-methyltransferase [EC:2.1.1.274]	XP_022133104.1//salicylate carboxymethyltransferase-like [Momordica charantia]
Cp4.1LG14g00290	1334.67	240.828	2.46973	7.67093e-107	GO:0005623//cell;GO:0005737//cytoplasm	GO:0047134//protein-disulfide reductase activity;GO:0015035//protein disulfide oxidoreductase activity;GO:0016671//oxidoreductase activity, acting on a sulfur group of donors, disulfide as acceptor;GO:0004791//thioredoxin-disulfide reductase activity	GO:0006662//glycerol ether metabolic process;GO:0034599//cellular response to oxidative stress;GO:0045454//cell redox homeostasis	K03671//thioredoxin 1	XP_004133707.1//PREDICTED: thioredoxin-like [Cucumis sativus]
Cp4.1LG16g08690	879.117	92.0313	3.25616	4.29252e-105		GO:0008483//transaminase activity		K00830//alanine-glyoxylate transaminase / serine-glyoxylate transaminase / serine-pyruvate transaminase [EC:2.6.1.44 2.6.1.45 2.6.1.51]	XP_004140203.1//PREDICTED: serine--glyoxylate aminotransferase-like [Cucumis sativus]
Cp4.1LG00g10270	1341.44	250.23	2.42331	5.49007e-104		GO:0004356//glutamate-ammonia ligase activity;GO:0005524//ATP binding	GO:0006542//glutamine biosynthetic process	K01915//glutamine synthetase [EC:6.3.1.2]	XP_008438737.1//PREDICTED: glutamine synthetase leaf isozyme, chloroplastic isoform X1 [Cucumis melo]
Cp4.1LG19g03090	1065.02	156.545	2.76202	1.26109e-101	GO:0009535//chloroplast thylakoid membrane;GO:0009523//photosystem II;GO:0016021//integral component of membrane;GO:0009522//photosystem I	GO:0016168//chlorophyll binding	GO:0009765//photosynthesis, light harvesting;GO:0018298//protein-chromophore linkage	K08915//light-harvesting complex II chlorophyll a/b binding protein 4	XP_008449241.1//PREDICTED: chlorophyll a-b binding protein CP29.1, chloroplastic-like [Cucumis melo]
Cp4.1LG20g03890	1464.36	305.326	2.26303	7.84909e-101	GO:0019898//extrinsic component of membrane;GO:0009654//photosystem II oxygen evolving complex	GO:0005509//calcium ion binding	GO:0015979//photosynthesis	K08901//photosystem II oxygen-evolving enhancer protein 3	XP_008441634.1//PREDICTED: oxygen-evolving enhancer protein 3-2, chloroplastic [Cucumis melo]
Cp4.1LG02g15370	939.063	119.411	2.98016	6.34015e-100		GO:0016874//ligase activity	GO:0008152//metabolic process	K20223//importin-7;K03844//alpha-1,2-mannosyltransferase [EC:2.4.1.131];K01904//4-coumarate--CoA ligase [EC:6.2.1.12]	XP_008462955.1//PREDICTED: 4-coumarate--CoA ligase 1-like [Cucumis melo];XP_008462956.1//PREDICTED: ACT domain-containing protein ACR11 [Cucumis melo]
Cp4.1LG15g03480	1085.54	167.724	2.69249	1.00084e-99	GO:0005960//glycine cleavage complex;GO:0005739//mitochondrion		GO:0019464//glycine decarboxylation via glycine cleavage system	K02437//glycine cleavage system H protein	XP_004148493.1//PREDICTED: glycine cleavage system H protein 3, mitochondrial [Cucumis sativus]
Cp4.1LG04g04900	1010.04	146.99	2.78047	2.44978e-97	GO:0005777//peroxisome	GO:0016616//oxidoreductase activity, acting on the CH-OH group of donors, NAD or NADP as acceptor;GO:0051287//NAD binding;GO:0008465//glycerate dehydrogenase activity	GO:0009854//oxidative photosynthetic carbon pathway	K15893//hydroxypyruvate reductase 1	XP_008447951.1//PREDICTED: glycerate dehydrogenase isoform X1 [Cucumis melo]
Cp4.1LG17g03840	1170.69	207.43	2.50004	1.21948e-95				K11855//ubiquitin carboxyl-terminal hydrolase 36/42 [EC:3.4.19.12]	XP_004140487.1//PREDICTED: putative lipid-binding protein At4g00165 [Cucumis sativus]
Cp4.1LG10g11560	1497.2	332.538	2.16848	2.06262e-95		GO:0016851//magnesium chelatase activity	GO:0015995//chlorophyll biosynthetic process	K03403//magnesium chelatase subunit H [EC:6.6.1.1]	XP_008460769.1//PREDICTED: magnesium-chelatase subunit ChlH, chloroplastic [Cucumis melo]
Cp4.1LG04g03330	887.632	113.332	2.97424	3.00872e-94	GO:0016021//integral component of membrane;GO:0042651//thylakoid membrane;GO:0009507//chloroplast	GO:0009496//plastoquinol--plastocyanin reductase activity;GO:0045158//electron transporter, transferring electrons within cytochrome b6/f complex of photosystem II activity;GO:0051537//2 iron, 2 sulfur cluster binding	GO:0015979//photosynthesis	K02636//cytochrome b6-f complex iron-sulfur subunit [EC:1.10.9.1]	ADU05416.1//chloroplast Rieske-type ion-sulfur protein [Citrullus lanatus]
Cp4.1LG09g05290	488.041	9.95346	5.60881	3.18794e-94		GO:0047216//inositol 3-alpha-galactosyltransferase activity	GO:0006012//galactose metabolic process	K18819//inositol 3-alpha-galactosyltransferase [EC:2.4.1.123]	XP_022151113.1//galactinol synthase 1-like [Momordica charantia]
Cp4.1LG02g14500	1048.61	166.544	2.65109	4.48215e-94	GO:0009538//photosystem I reaction center		GO:0015979//photosynthesis	K02695//photosystem I subunit VI	XP_011651500.1//PREDICTED: photosystem I reaction center subunit VI, chloroplastic-like [Cucumis sativus]
Cp4.1LG04g02770	808.144	90.3621	3.16636	3.00758e-93	GO:0016021//integral component of membrane	GO:0004222//metalloendopeptidase activity;GO:0005524//ATP binding		K03798//cell division protease FtsH [EC:3.4.24.-]	XP_008455288.1//PREDICTED: ATP-dependent zinc metalloprotease FTSH 2, chloroplastic [Cucumis melo];KGN43639.1//hypothetical protein Csa_7G049210 [Cucumis sativus]
Cp4.1LG07g08020	1217.91	230.568	2.39855	7.44431e-93	GO:0009535//chloroplast thylakoid membrane;GO:0009538//photosystem I reaction center;GO:0016021//integral component of membrane		GO:0015979//photosynthesis	K02699//photosystem I subunit XI	XP_022149833.1//photosystem I reaction center subunit XI, chloroplastic [Momordica charantia]
Cp4.1LG01g09680	911.219	123.423	2.88879	8.00845e-93					XP_004142377.1//PREDICTED: uncharacterized protein LOC101215285 [Cucumis sativus]
Cp4.1LG17g08930	465.306	9.46345	5.69116	1.84969e-90		GO:0016301//kinase activity		K15918//D-glycerate 3-kinase [EC:2.7.1.31]	XP_008461052.1//PREDICTED: D-glycerate 3-kinase, chloroplastic isoform X2 [Cucumis melo]
Cp4.1LG06g00320	714.351	69.5517	3.3505	1.87064e-88	GO:0016020//membrane;GO:0016021//integral component of membrane	GO:0004222//metalloendopeptidase activity;GO:0005524//ATP binding		K03798//cell division protease FtsH [EC:3.4.24.-]	XP_004145531.1//PREDICTED: ATP-dependent zinc metalloprotease FTSH, chloroplastic [Cucumis sativus]
Cp4.1LG03g16400	1336.84	296.368	2.17533	9.44178e-86	GO:0010287//plastoglobule;GO:0009535//chloroplast thylakoid membrane;GO:0016021//integral component of membrane;GO:0009941//chloroplast envelope;GO:0009579//thylakoid			K01092//myo-inositol-1(or 4)-monophosphatase [EC:3.1.3.25]	XP_022147267.1//protein CURVATURE THYLAKOID 1A, chloroplastic [Momordica charantia];XP_008437946.1//PREDICTED: protein CURVATURE THYLAKOID 1A, chloroplastic [Cucumis melo]
Cp4.1LG19g00690	456.301	11.6838	5.24793	9.19435e-85				K20718//LRR receptor-like serine/threonine-protein kinase ERECTA [EC:2.7.11.1];K13420//LRR receptor-like serine/threonine-protein kinase FLS2 [EC:2.7.11.1]	NP_001303611.1//polygalacturonase inhibitor-like precursor [Cucumis melo];XP_022151650.1//polygalacturonase inhibitor-like [Momordica charantia]
Cp4.1LG00g10050	491.788	19.8304	4.62059	8.98803e-84		GO:0008483//transaminase activity;GO:0030170//pyridoxal phosphate binding	GO:0009058//biosynthetic process	K14272//glutamate--glyoxylate aminotransferase [EC:2.6.1.4 2.6.1.2 2.6.1.44]	XP_021901266.1//glutamate--glyoxylate aminotransferase 2 [Carica papaya]
Cp4.1LG02g13780	1107.96	212.836	2.37903	2.45564e-83					KGN53798.1//hypothetical protein Csa_4G130630 [Cucumis sativus]
Cp4.1LG02g08310	759.885	94.3895	3.01527	3.15713e-82	GO:0005777//peroxisome;GO:0005739//mitochondrion	GO:0046872//metal ion binding;GO:0020037//heme binding;GO:0004096//catalase activity	GO:0042744//hydrogen peroxide catabolic process;GO:0042542//response to hydrogen peroxide	K03781//catalase [EC:1.11.1.6]	XP_022132848.1//catalase isozyme 1 [Momordica charantia]
Cp4.1LG04g08390	432.927	10.2597	5.4363	3.5883e-82	GO:0016021//integral component of membrane	GO:0032440//2-alkenal reductase [NAD(P)] activity	GO:0008643//carbohydrate transport	K08150//MFS transporter, SP family, solute carrier family 2 (myo-inositol transporter), member 13	XP_004148312.2//PREDICTED: polyol transporter 5-like [Cucumis sativus]
Cp4.1LG01g05140	629.86	55.9538	3.49185	5.63232e-82		GO:0016791//phosphatase activity	GO:0005975//carbohydrate metabolic process	K01100//sedoheptulose-bisphosphatase [EC:3.1.3.37]	XP_008463213.1//PREDICTED: sedoheptulose-1,7-bisphosphatase, chloroplastic [Cucumis melo]
BGI_novel_G001446	482.528	20.0907	4.59395	7.06117e-82				K10745//ribonuclease H2 subunit C	XP_022138175.1//MLP-like protein 43 [Momordica charantia]
Cp4.1LG12g04640	806.441	110.361	2.87328	1.56968e-81	GO:0009579//thylakoid			K01092//myo-inositol-1(or 4)-monophosphatase [EC:3.1.3.25]	XP_004140528.1//PREDICTED: protein CURVATURE THYLAKOID 1B, chloroplastic [Cucumis sativus]
Cp4.1LG11g11870	1075.99	206.052	2.38496	2.75416e-81	GO:0009523//photosystem II;GO:0016021//integral component of membrane		GO:0015979//photosynthesis	K02259//cytochrome c oxidase assembly protein subunit 15;K22048//mechanosensitive ion channel protein 4/5/6/7/8/9/10	XP_011648590.1//PREDICTED: uncharacterized protein LOC105434533 [Cucumis sativus]
Cp4.1LG03g02790	480.42	20.2438	4.58496	2.99727e-81					XP_022145655.1//uncharacterized protein LOC111015053 [Momordica charantia]
Cp4.1LG07g09600	840.012	122.351	2.78351	3.82244e-81				K02721//photosystem II PsbW protein
Cp4.1LG14g07740	1058.98	200.677	2.39744	1.01155e-80	GO:0016021//integral component of membrane;GO:0009522//photosystem I	GO:0016168//chlorophyll binding	GO:0015979//photosynthesis	K08905//photosystem I subunit V	XP_013906329.1//Photosystem I reaction center subunit V [Monoraphidium neglectum]
Cp4.1LG08g08690	1046.78	197.722	2.40269	4.16206e-80				K09874//aquaporin NIP	XP_022145399.1//uncharacterized protein LOC111014857 [Momordica charantia]
Cp4.1LG07g04680	463.901	19.9222	4.53605	6.96706e-78					XP_022131649.1//uncharacterized protein LOC111004777 [Momordica charantia]
Cp4.1LG17g08300	432.736	13.9502	4.95087	1.58239e-77		GO:0004553//hydrolase activity, hydrolyzing O-glycosyl compounds	GO:0005975//carbohydrate metabolic process	K22279//vicianin beta-glucosidase [EC:3.2.1.119]	KHN49035.1//Vicianin hydrolase [Glycine soja];XP_004135908.1//PREDICTED: vicianin hydrolase [Cucumis sativus];XP_008461253.1//PREDICTED: vicianin hydrolase-like [Cucumis melo]
Cp4.1LG06g07680	517.525	33.413	3.97241	2.50923e-77					XP_004139673.1//PREDICTED: pathogen-related protein [Cucumis sativus]
Cp4.1LG07g11520	892.06	147.725	2.59145	2.92143e-77					XP_004139310.1//PREDICTED: uncharacterized protein LOC101221053 [Cucumis sativus]
Cp4.1LG03g17350	768.528	106.226	2.85892	2.96957e-77		GO:0004802//transketolase activity	GO:0008152//metabolic process	K00615//transketolase [EC:2.2.1.1]	XP_022147028.1//transketolase, chloroplastic [Momordica charantia]
Cp4.1LG03g05930	349.863	0.96472	8.45121	5.06478e-77			GO:0006952//defense response;GO:0009607//response to biotic stimulus		XP_008457055.1//PREDICTED: major latex protein 149-like [Cucumis melo]
Cp4.1LG05g05640	648.912	68.878	3.23355	5.44963e-77					XP_022153815.1//protein MET1, chloroplastic [Momordica charantia]
Cp4.1LG17g00120	511.351	33.5968	3.90972	4.16256e-75	GO:0005623//cell	GO:0009055//electron transfer activity;GO:0004148//dihydrolipoyl dehydrogenase activity;GO:0050660//flavin adenine dinucleotide binding	GO:0045454//cell redox homeostasis	K00382//dihydrolipoamide dehydrogenase [EC:1.8.1.4]	XP_002519286.1//PREDICTED: dihydrolipoyl dehydrogenase 1, mitochondrial [Ricinus communis];XP_008458313.1//PREDICTED: dihydrolipoyl dehydrogenase, mitochondrial-like [Cucumis melo]
Cp4.1LG16g09040	827.494	130.452	2.66938	4.91996e-75	GO:0005576//extracellular region	GO:0046872//metal ion binding;GO:0020037//heme binding;GO:0004601//peroxidase activity	GO:0006979//response to oxidative stress;GO:0042744//hydrogen peroxide catabolic process	K00430//peroxidase [EC:1.11.1.7]	XP_022153868.1//peroxidase 2-like [Momordica charantia];ABF68751.1//class III peroxidase precursor [Cucurbita pepo];AII99875.1//peroxidase [Cicer arietinum];NP_001292611.1//peroxidase 2-like precursor [Cucumis sativus];XP_022153748.1//peroxidase 2-like [Momordica charantia];XP_022153745.1//peroxidase 2-like [Momordica charantia];KGN54102.1//Peroxidase [Cucumis sativus]
Cp4.1LG00g15830	755.244	105.951	2.83241	7.46502e-75				K02721//photosystem II PsbW protein
Cp4.1LG14g03970	721.099	94.6498	2.924	8.28884e-75	GO:0016021//integral component of membrane;GO:0009507//chloroplast	GO:0009055//electron transfer activity;GO:0046872//metal ion binding;GO:0051537//2 iron, 2 sulfur cluster binding	GO:0022900//electron transport chain	K17087//transmembrane 9 superfamily member 3;K02639//ferredoxin	XP_022136608.1//ferredoxin [Momordica charantia];KGN57596.1//hypothetical protein Csa_3G222780 [Cucumis sativus]
Cp4.1LG05g09560	585.241	55.5097	3.38494	1.91932e-73					XP_004143212.1//PREDICTED: uncharacterized protein LOC101205268 [Cucumis sativus]
Cp4.1LG13g04750	672.094	83.1497	3.01728	7.72201e-73	GO:0016021//integral component of membrane			K03542//photosystem II 22kDa protein	XP_004150442.1//PREDICTED: photosystem II 22 kDa protein, chloroplastic [Cucumis sativus]
Cp4.1LG15g00370	510.308	36.7053	3.7849	1.50436e-72		GO:0003824//catalytic activity;GO:0050662//coenzyme binding		K19828//mitochondrial GTPase 1	XP_008449375.1//PREDICTED: chloroplast stem-loop binding protein of 41 kDa a, chloroplastic [Cucumis melo]
Cp4.1LG18g01860	609.53	64.9425	3.2303	2.62302e-72		GO:0008483//transaminase activity		K00830//alanine-glyoxylate transaminase / serine-glyoxylate transaminase / serine-pyruvate transaminase [EC:2.6.1.44 2.6.1.45 2.6.1.51]	AAL47679.1//aminotransferase 1 [Cucumis melo]
Cp4.1LG06g08740	454.918	23.7658	4.24476	2.84816e-72		GO:0080048//GDP-D-glucose phosphorylase activity		K14190//GDP-L-galactose phosphorylase [EC:2.7.7.69]	XP_004139797.1//PREDICTED: GDP-L-galactose phosphorylase 1 [Cucumis sativus]
Cp4.1LG02g08300	554.139	50.9464	3.44132	6.1614e-71	GO:0016021//integral component of membrane	GO:0004222//metalloendopeptidase activity;GO:0005524//ATP binding		K03798//cell division protease FtsH [EC:3.4.24.-]	XP_008452941.1//PREDICTED: ATP-dependent zinc metalloprotease FTSH, chloroplastic [Cucumis melo]
Cp4.1LG08g02100	909.431	168.964	2.42726	8.03569e-71		GO:0004802//transketolase activity	GO:0008152//metabolic process	K00615//transketolase [EC:2.2.1.1]	XP_022147028.1//transketolase, chloroplastic [Momordica charantia]
Cp4.1LG08g07780	552.841	51.023	3.43871	9.51039e-71	GO:0016021//integral component of membrane				XP_022152727.1//PGR5-like protein 1A, chloroplastic [Momordica charantia]
Cp4.1LG04g13680	386.095	12.3729	5.00749	1.13223e-69		GO:0000234//phosphoethanolamine N-methyltransferase activity	GO:0006656//phosphatidylcholine biosynthetic process	K05929//phosphoethanolamine N-methyltransferase [EC:2.1.1.103]	XP_022134624.1//phosphoethanolamine N-methyltransferase-like [Momordica charantia]
Cp4.1LG01g10650	379.942	10.9794	5.11042	1.66163e-69				K01513//ectonucleotide pyrophosphatase/phosphodiesterase family member 1/3 [EC:3.1.4.1 3.6.1.9]	XP_004147706.1//PREDICTED: uncharacterized protein LOC101203417 [Cucumis sativus]
Cp4.1LG04g15980	474.545	33.3824	3.84739	9.80858e-69	GO:0009941//chloroplast envelope;GO:0009570//chloroplast stroma	GO:0016787//hydrolase activity	GO:0008152//metabolic process	K20884//riboflavin kinase / FMN hydrolase [EC:2.7.1.26 3.1.3.102]	XP_022134895.1//CBBY-like protein [Momordica charantia]
Cp4.1LG13g09890	802.205	135.015	2.57064	1.18546e-68	GO:0009535//chloroplast thylakoid membrane;GO:0009523//photosystem II;GO:0016021//integral component of membrane;GO:0009522//photosystem I	GO:0016168//chlorophyll binding	GO:0009765//photosynthesis, light harvesting;GO:0018298//protein-chromophore linkage	K08907//light-harvesting complex I chlorophyll a/b binding protein 1	XP_004143800.1//PREDICTED: chlorophyll a-b binding protein 6A, chloroplastic [Cucumis sativus]
Cp4.1LG01g00500	552.16	54.7747	3.32716	6.68241e-68		GO:0003978//UDP-glucose 4-epimerase activity	GO:0006012//galactose metabolic process	K01784//UDP-glucose 4-epimerase [EC:5.1.3.2]	XP_008451956.1//PREDICTED: UDP-glucose 4-epimerase GEPI48-like [Cucumis melo];XP_022136763.1//UDP-glucose 4-epimerase GEPI48-like [Momordica charantia]
Cp4.1LG05g05190	689.465	98.0493	2.81365	1.05051e-67	GO:0005576//extracellular region	GO:0046872//metal ion binding;GO:0020037//heme binding;GO:0004601//peroxidase activity	GO:0006979//response to oxidative stress;GO:0042744//hydrogen peroxide catabolic process	K00430//peroxidase [EC:1.11.1.7]	XP_008449779.1//PREDICTED: peroxidase 2-like [Cucumis melo];XP_022153745.1//peroxidase 2-like [Momordica charantia]
Cp4.1LG15g01700	390.629	15.8184	4.61102	1.59832e-66	GO:0016021//integral component of membrane				XP_004144467.1//PREDICTED: plastidal glycolate/glycerate translocator 1, chloroplastic [Cucumis sativus]
Cp4.1LG07g08140	348.309	8.36091	5.44294	4.0856e-66	GO:0016021//integral component of membrane	GO:0008519//ammonium transmembrane transporter activity		K03320//ammonium transporter, Amt family	XP_008441800.1//PREDICTED: ammonium transporter 1 member 2-like [Cucumis melo]
BGI_novel_G001650	309.48	1.66912	7.27146	5.9249e-66		GO:0004869//cysteine-type endopeptidase inhibitor activity		K13899//cystatin-C	XP_022153704.1//cysteine proteinase inhibitor 1-like [Momordica charantia]
Cp4.1LG12g05650	684.292	99.7337	2.774	7.77137e-66			GO:0006950//response to stress		XP_008451558.1//PREDICTED: indole-3-acetic acid-induced protein ARG2-like [Cucumis melo]
Cp4.1LG05g10380	704.303	106.609	2.71796	1.00659e-65		GO:0004618//phosphoglycerate kinase activity	GO:0006096//glycolytic process	K00927//phosphoglycerate kinase [EC:2.7.2.3]	XP_008456300.1//PREDICTED: phosphoglycerate kinase, chloroplastic [Cucumis melo]
Cp4.1LG07g05260	466.541	35.3425	3.738	1.33775e-65				K02183//calmodulin	KGN62516.1//hypothetical protein Csa_2G358870 [Cucumis sativus]
Cp4.1LG00g11270	572.404	64.7128	3.1375	2.36204e-65		GO:0033743//peptide-methionine (R)-S-oxide reductase activity	GO:0006979//response to oxidative stress;GO:0030091//protein repair	K07305//peptide-methionine (R)-S-oxide reductase [EC:1.8.4.12]	XP_008452427.1//PREDICTED: peptide methionine sulfoxide reductase B1, chloroplastic [Cucumis melo]
Cp4.1LG14g02150	980.979	213.479	2.2034	1.47615e-64	GO:0016021//integral component of membrane	GO:0008289//lipid binding			XP_004146518.1//PREDICTED: uncharacterized protein LOC101209389 [Cucumis sativus]
Cp4.1LG20g00040	601.739	75.5851	2.98569	2.28682e-64					XP_022137327.1//UV-B-induced protein At3g17800, chloroplastic-like isoform X1 [Momordica charantia]
Cp4.1LG10g01530	437.568	30.0442	3.8679	9.53156e-64		GO:0008270//zinc ion binding;GO:0016491//oxidoreductase activity		K00083//cinnamyl-alcohol dehydrogenase [EC:1.1.1.195]	XP_011042531.1//PREDICTED: probable mannitol dehydrogenase [Populus euphratica]
Cp4.1LG20g03640	587.604	73.4259	3.00985	1.41617e-63	GO:0005739//mitochondrion	GO:0008483//transaminase activity;GO:0004047//aminomethyltransferase activity	GO:0006546//glycine catabolic process	K00605//aminomethyltransferase [EC:2.1.2.10]	XP_008440909.1//PREDICTED: aminomethyltransferase, mitochondrial [Cucumis melo]
Cp4.1LG10g10340	508.137	49.8439	3.34483	6.37717e-63		GO:0016740//transferase activity		K15692//E3 ubiquitin-protein ligase RNF13 [EC:2.3.2.27]	XP_004134838.1//PREDICTED: thiosulfate sulfurtransferase 16, chloroplastic [Cucumis sativus]
Cp4.1LG11g09490	672.989	103.516	2.69402	5.10213e-62	GO:0016021//integral component of membrane				XP_008455096.1//PREDICTED: UPF0603 protein At1g54780, chloroplastic [Cucumis melo]
Cp4.1LG01g18720	443.209	33.8418	3.7037	1.21633e-61					XP_022146313.1//non-specific lipid transfer protein GPI-anchored 2-like [Momordica charantia]
Cp4.1LG05g07310	510.351	53.4118	3.26643	2.30426e-61		GO:0008124//4-alpha-hydroxytetrahydrobiopterin dehydratase activity	GO:0006729//tetrahydrobiopterin biosynthetic process	K01724//4a-hydroxytetrahydrobiopterin dehydratase [EC:4.2.1.96]	XP_022156424.1//uncharacterized protein LOC111023314 [Momordica charantia]
Cp4.1LG18g01700	464.753	41.0695	3.50353	7.62886e-61					XP_008450421.1//PREDICTED: uncharacterized protein LOC103492031 [Cucumis melo]
Cp4.1LG02g06600	512.16	54.7441	3.21864	1.76359e-60	GO:0016021//integral component of membrane	GO:0016705//oxidoreductase activity, acting on paired donors, with incorporation or reduction of molecular oxygen;GO:0020037//heme binding;GO:0005506//iron ion binding;GO:0004497//monooxygenase activity		K07418//cytochrome P450 family 2 subfamily J [EC:1.14.14.1];K13260//isoflavone 2'-hydroxylase [EC:1.14.13.89];K07408//cytochrome P450 family 1 subfamily A polypeptide 1 [EC:1.14.14.1]	XP_004141394.1//PREDICTED: isoflavone 2'-hydroxylase-like [Cucumis sativus]
Cp4.1LG10g06250	790.049	150.343	2.39689	2.48085e-60				K02698//photosystem I subunit X	XP_022146631.1//photosystem I reaction center subunit psaK, chloroplastic [Momordica charantia]
Cp4.1LG12g09390	657.491	101.663	2.68732	2.49087e-60				K09510//DnaJ homolog subfamily B member 4;K09512//DnaJ homolog subfamily B member 6;K09514//DnaJ homolog subfamily B member 8	XP_004141723.1//PREDICTED: dnaJ homolog subfamily B member 6-like [Cucumis sativus];PAN08588.1//hypothetical protein PAHAL_A03595 [Panicum hallii]
BGI_novel_G001322	271.567	1.43942	8.08746	2.23015e-59	GO:0030286//dynein complex;GO:0016021//integral component of membrane		GO:0007017//microtubule-based process	K10418//dynein light chain LC8-type	XP_004146843.1//PREDICTED: dynein light chain 2, cytoplasmic [Cucumis sativus]
Cp4.1LG02g03800	339.219	13.2305	4.7047	1.37849e-58				K14209//solute carrier family 36 (proton-coupled amino acid transporter)	XP_022159715.1//amino acid permease 6-like [Momordica charantia]
Cp4.1LG10g10850	791.625	156.897	2.33474	7.78635e-58		GO:0046872//metal ion binding;GO:0048529//magnesium-protoporphyrin IX monomethyl ester (oxidative) cyclase activity	GO:0015979//photosynthesis;GO:0015995//chlorophyll biosynthetic process	K04035//magnesium-protoporphyrin IX monomethyl ester (oxidative) cyclase [EC:1.14.13.81]	XP_004144646.1//PREDICTED: magnesium-protoporphyrin IX monomethyl ester [oxidative] cyclase, chloroplastic [Cucumis sativus]
Cp4.1LG06g02820	706.921	130.85	2.43214	2.23619e-55		GO:0004190//aspartic-type endopeptidase activity		K02882//large subunit ribosomal protein L18Ae;K01381//saccharopepsin [EC:3.4.23.25];K06002//pepsin A [EC:3.4.23.1]	XP_008452815.1//PREDICTED: aspartyl protease family protein At5g10770-like [Cucumis melo]
Cp4.1LG01g21880	594.778	90.5459	2.70895	2.42194e-55					GAV62460.1//WI12 domain-containing protein, partial [Cephalotus follicularis]
Cp4.1LG15g05930	454.556	46.5822	3.27513	5.74807e-55	GO:0005777//peroxisome	GO:0016616//oxidoreductase activity, acting on the CH-OH group of donors, NAD or NADP as acceptor;GO:0051287//NAD binding;GO:0008465//glycerate dehydrogenase activity	GO:0009854//oxidative photosynthetic carbon pathway	K15893//hydroxypyruvate reductase 1	NP_001267567.1//glycerate dehydrogenase [Cucumis sativus];XP_008447951.1//PREDICTED: glycerate dehydrogenase isoform X1 [Cucumis melo];BAA08411.1//hydroxypyruvate reductase [Cucurbita hybrid cultivar]
Cp4.1LG06g01430	603.122	94.6039	2.66616	9.51618e-55	GO:0016021//integral component of membrane	GO:0016705//oxidoreductase activity, acting on paired donors, with incorporation or reduction of molecular oxygen;GO:0020037//heme binding;GO:0005506//iron ion binding;GO:0004497//monooxygenase activity		K00512//steroid 17alpha-monooxygenase / 17alpha-hydroxyprogesterone deacetylase [EC:1.14.14.19 1.14.14.32];K07408//cytochrome P450 family 1 subfamily A polypeptide 1 [EC:1.14.14.1]	XP_022150894.1//cytochrome P450 CYP82D47-like [Momordica charantia];XP_011652397.1//PREDICTED: cytochrome P450 CYP82D47-like [Cucumis sativus];XP_022138438.1//cytochrome P450 CYP82D47-like [Momordica charantia];XP_004147805.2//PREDICTED: cytochrome P450 CYP82D47-like [Cucumis sativus];EOY14631.1//Cytochrome P450 82A3, putative [Theobroma cacao];XP_008464763.1//PREDICTED: cytochrome P450 82A3-like…
Cp4.1LG11g08440	248.065	1.24035	7.9542	5.92925e-54	GO:0005737//cytoplasm	GO:0004177//aminopeptidase activity;GO:0008235//metalloexopeptidase activity;GO:0030145//manganese ion binding		K01255//leucyl aminopeptidase [EC:3.4.11.1]	XP_016480413.1//PREDICTED: leucine aminopeptidase 2, chloroplastic-like [Nicotiana tabacum];XP_004144796.2//PREDICTED: leucine aminopeptidase 3, chloroplastic [Cucumis sativus]
Cp4.1LG02g08090	454.811	48.5882	3.21501	1.02943e-53					XP_008466665.1//PREDICTED: uncharacterized protein LOC103504021 [Cucumis melo]
Cp4.1LG12g04210	336.452	18.4828	4.22239	3.47731e-53	GO:0016021//integral component of membrane	GO:0046983//protein dimerization activity			XP_008459727.1//PREDICTED: transcription factor UNE10 [Cucumis melo]
Cp4.1LG02g15740	614.852	103.118	2.57794	5.41862e-53	GO:0015934//large ribosomal subunit	GO:0003723//RNA binding;GO:0003735//structural constituent of ribosome	GO:0006412//translation	K02863//large subunit ribosomal protein L1	XP_022152718.1//LOW QUALITY PROTEIN: 50S ribosomal protein L1, chloroplastic-like [Momordica charantia]
Cp4.1LG10g03080	513.884	69.2455	2.8971	8.92147e-53		GO:0005524//ATP binding;GO:0016887//ATPase activity		K06185//ATP-binding cassette, subfamily F, member 2;K06158//ATP-binding cassette, subfamily F, member 3	XP_022132917.1//ABC transporter F family member 5 isoform X2 [Momordica charantia];XP_022132916.1//ABC transporter F family member 5 isoform X1 [Momordica charantia]
BGI_novel_G000080	416.025	40.0436	3.37851	3.21643e-52		GO:0004751//ribose-5-phosphate isomerase activity	GO:0009052//pentose-phosphate shunt, non-oxidative branch	K01807//ribose 5-phosphate isomerase A [EC:5.3.1.6]	XP_022143009.1//probable ribose-5-phosphate isomerase 3, chloroplastic [Momordica charantia]
Cp4.1LG01g08770	343.008	20.9176	4.02975	5.04473e-52	GO:0016021//integral component of membrane	GO:0016491//oxidoreductase activity		K00521//ferric-chelate reductase [EC:1.16.1.7]	XP_004133744.1//PREDICTED: ferric reduction oxidase 7, chloroplastic [Cucumis sativus];XP_008452185.1//PREDICTED: ferric reduction oxidase 7, chloroplastic [Cucumis melo]
Cp4.1LG04g15880	893.337	214.107	2.06105	6.03652e-52		GO:0003723//RNA binding		K11294//nucleolin	XP_022134798.1//28 kDa ribonucleoprotein, chloroplastic-like [Momordica charantia]
Cp4.1LG19g04840	392.821	34.4696	3.53092	6.10227e-52	GO:0016021//integral component of membrane			K11323//histone arginine demethylase JMJD6 [EC:1.14.11.-];K14306//nuclear pore complex protein Nup62	XP_022133133.1//NDR1/HIN1-like protein 1 [Momordica charantia]
Cp4.1LG10g11090	384.541	32.2799	3.58871	8.06712e-52					XP_008455708.1//PREDICTED: sigma factor binding protein 2, chloroplastic [Cucumis melo];XP_011653858.1//PREDICTED: sigma factor binding protein 2, chloroplastic-like [Cucumis sativus]
Cp4.1LG12g01800	546.859	81.9706	2.73785	9.80272e-52	GO:0005634//nucleus;GO:0005737//cytoplasm	GO:0010309//acireductone dioxygenase [iron(II)-requiring] activity;GO:0005506//iron ion binding	GO:0019509//L-methionine salvage from methylthioadenosine	K08967//1,2-dihydroxy-3-keto-5-methylthiopentene dioxygenase [EC:1.13.11.53 1.13.11.54]	XP_022138499.1//1,2-dihydroxy-3-keto-5-methylthiopentene dioxygenase 4-like [Momordica charantia]
Cp4.1LG05g07160	426.605	43.9637	3.27866	1.10189e-51	GO:0016021//integral component of membrane	GO:0005506//iron ion binding		K20093//DNA excision repair protein ERCC-6-like [EC:3.6.4.12];K00366//ferredoxin-nitrite reductase [EC:1.7.7.1]	XP_022158726.1//uncharacterized protein LOC111025185 [Momordica charantia]
Cp4.1LG02g09160	895.04	216.909	2.04419	3.01337e-51	GO:0005840//ribosome	GO:0003723//RNA binding;GO:0003735//structural constituent of ribosome	GO:0006412//translation	K02964//small subunit ribosomal protein S18e;K02112//F-type H+-transporting ATPase subunit beta [EC:3.6.3.14]	YP_009346491.1//ATP synthase CF1 beta subunit (chloroplast) [Cucumis x hytivus];XP_002524340.1//PREDICTED: 40S ribosomal protein S18 [Ricinus communis]
Cp4.1LG01g00840	737.341	152.885	2.26813	3.23771e-51		GO:0016740//transferase activity		K00799//glutathione S-transferase [EC:2.5.1.18]	XP_008451810.1//PREDICTED: probable glutathione S-transferase parC isoform X1 [Cucumis melo];XP_022142876.1//glutathione S-transferase U19-like isoform X2 [Momordica charantia];GAV87107.1//LOW QUALITY PROTEIN: GST_C domain-containing protein/GST_N domain-containing protein/GST_C_2 domain-containing protein/GST_N_3 domain-containing protein, partial [Cephalotus follicularis];KVI10866.1//Glutathion…
Cp4.1LG16g06450	462.581	56.061	3.04751	5.32056e-51					XP_008464052.1//PREDICTED: uncharacterized protein LOC103502033 [Cucumis melo]
Cp4.1LG09g02640	283.084	8.63654	4.97473	6.61293e-51	GO:0016021//integral component of membrane;GO:0009707//chloroplast outer membrane		GO:0009658//chloroplast organization	K05747//Wiskott-Aldrich syndrome protein;K02184//formin 2	XP_004135119.1//PREDICTED: protein CHUP1, chloroplastic [Cucumis sativus]
Cp4.1LG13g03160	379.772	33.5355	3.48239	1.86993e-49	GO:0005618//cell wall;GO:0016021//integral component of membrane	GO:0045330//aspartyl esterase activity;GO:0004857//enzyme inhibitor activity;GO:0030599//pectinesterase activity	GO:0045490//pectin catabolic process;GO:0042545//cell wall modification	K01051//pectinesterase [EC:3.1.1.11]	XP_008437596.1//PREDICTED: LOW QUALITY PROTEIN: probable pectinesterase/pectinesterase inhibitor 61 [Cucumis melo];XP_011654619.1//PREDICTED: probable pectinesterase/pectinesterase inhibitor 61 [Cucumis sativus]
Cp4.1LG18g07010	323.913	20.4276	4.01792	4.97598e-49	GO:0016021//integral component of membrane				KGN43818.1//hypothetical protein Csa_7G069440 [Cucumis sativus]
Cp4.1LG03g02850	515.226	76.5345	2.74164	7.65855e-49		GO:0003824//catalytic activity	GO:0042823//pyridoxal phosphate biosynthetic process	K06215//pyridoxal 5'-phosphate synthase pdxS subunit [EC:4.3.3.6]	XP_004137720.1//PREDICTED: probable pyridoxal 5'-phosphate synthase subunit PDX1 [Cucumis sativus]
Cp4.1LG08g05020	394.865	40.3192	3.30378	2.70993e-48	GO:0016021//integral component of membrane;GO:0005886//plasma membrane		GO:0008643//carbohydrate transport	K15382//solute carrier family 50 (sugar transporter)	XP_004134220.1//PREDICTED: bidirectional sugar transporter SWEET17 [Cucumis sativus];XP_008467026.1//PREDICTED: bidirectional sugar transporter SWEET17-like [Cucumis melo]
Cp4.1LG01g08270	622.068	117.267	2.41041	4.55571e-48	GO:0010287//plastoglobule;GO:0009535//chloroplast thylakoid membrane;GO:0009523//photosystem II;GO:0016021//integral component of membrane;GO:0009941//chloroplast envelope;GO:0009522//photosystem I	GO:0031409//pigment binding;GO:0016168//chlorophyll binding	GO:0009768//photosynthesis, light harvesting in photosystem I;GO:0009765//photosynthesis, light harvesting;GO:0009416//response to light stimulus;GO:0018298//protein-chromophore linkage	K08914//light-harvesting complex II chlorophyll a/b binding protein 3	XP_010101783.1//Chlorophyll a-b binding protein 13 [Morus notabilis]
Cp4.1LG17g02040	324.914	21.8057	3.88486	1.34065e-47					XP_004147165.1//PREDICTED: protein PROTON GRADIENT REGULATION 5, chloroplastic [Cucumis sativus]
Cp4.1LG09g08530	389.777	40.1661	3.2854	2.2978e-47				K15637//serine/threonine-protein phosphatase PGAM5 [EC:3.1.3.16]	XP_022139853.1//probable 2-carboxy-D-arabinitol-1-phosphatase [Momordica charantia]
Cp4.1LG04g08280	225.245	2.18976	6.81378	4.06735e-47				K08233//polyneuridine-aldehyde esterase [EC:3.1.1.78]	XP_022136055.1//methylesterase 3-like [Momordica charantia];XP_008454899.1//PREDICTED: methylesterase 2-like [Cucumis melo]
Cp4.1LG14g00010	208.917	0	14.3512	4.30817e-47	GO:0005737//cytoplasm	GO:0010334//sesquiterpene synthase activity;GO:0000287//magnesium ion binding;GO:0047461//(+)-delta-cadinene synthase activity;GO:0010333//terpene synthase activity	GO:0051762//sesquiterpene biosynthetic process;GO:0008152//metabolic process;GO:0016114//terpenoid biosynthetic process;GO:0045338//farnesyl diphosphate metabolic process	K15803//(-)-germacrene D synthase [EC:4.2.3.75]	NP_001284382.1//(+)-gamma-cadinene synthase [Cucumis melo]
Cp4.1LG08g01680	483.124	70.0724	2.7866	6.0042e-47	GO:0005779//integral component of peroxisomal membrane		GO:0016559//peroxisome fission	K13352//peroxin-11B	XP_004133885.1//PREDICTED: peroxisomal membrane protein 11D [Cucumis sativus]
Cp4.1LG03g15110	351.183	30.136	3.54844	1.06614e-46	GO:0016021//integral component of membrane	GO:0016705//oxidoreductase activity, acting on paired donors, with incorporation or reduction of molecular oxygen;GO:0020037//heme binding;GO:0005506//iron ion binding;GO:0004497//monooxygenase activity		K20623//typhasterol/6-deoxotyphasterol 2alpha-hydroxylase	KHF98584.1//Cytochrome P450 [Gossypium arboreum];XP_022152553.1//cytochrome P450 71A1-like [Momordica charantia]
Cp4.1LG10g07120	351.417	29.5694	3.54844	1.06614e-46		GO:0016747//transferase activity, transferring acyl groups other than amino-acyl groups		K13065//shikimate O-hydroxycinnamoyltransferase [EC:2.3.1.133]	XP_022156247.1//spermidine hydroxycinnamoyl transferase-like [Momordica charantia]
Cp4.1LG14g04230	550.733	95.3848	2.53605	2.49796e-46		GO:0020037//heme binding;GO:0048307//ferredoxin-nitrite reductase activity;GO:0051536//iron-sulfur cluster binding;GO:0016491//oxidoreductase activity		K00366//ferredoxin-nitrite reductase [EC:1.7.7.1]	XP_004140695.1//PREDICTED: ferredoxin--nitrite reductase, chloroplastic [Cucumis sativus];XP_008456121.1//PREDICTED: ferredoxin--nitrite reductase, chloroplastic [Cucumis melo]
Cp4.1LG17g04700	302.37	18.4216	4.06848	2.88237e-46	GO:0005669//transcription factor TFIID complex	GO:0003743//translation initiation factor activity;GO:0046982//protein heterodimerization activity	GO:0006352//DNA-templated transcription, initiation	K03126//transcription initiation factor TFIID subunit 12	XP_022148333.1//transcription initiation factor TFIID subunit 12b [Momordica charantia];XP_008462314.1//PREDICTED: transcription initiation factor TFIID subunit 12b [Cucumis melo]
Cp4.1LG17g06190	420.325	51.9111	3.01381	1.24375e-45	GO:0009523//photosystem II;GO:0016021//integral component of membrane;GO:0009507//chloroplast		GO:0015979//photosynthesis	K02721//photosystem II PsbW protein	XP_008451280.1//PREDICTED: photosystem II reaction center W protein, chloroplastic-like [Cucumis melo]
Cp4.1LG11g05560	523.719	87.6364	2.57399	3.93002e-45					XP_008445102.1//PREDICTED: probable plastid-lipid-associated protein 8, chloroplastic [Cucumis melo]
Cp4.1LG03g08580	740.832	171.521	2.10706	4.72965e-45		GO:0016787//hydrolase activity	GO:0008152//metabolic process	K01082//3'(2'), 5'-bisphosphate nucleotidase [EC:3.1.3.7];K01097//N-acylneuraminate-9-phosphatase [EC:3.1.3.29]	XP_008443269.1//PREDICTED: haloacid dehalogenase-like hydrolase domain-containing protein 3 [Cucumis melo]
Cp4.1LG04g14080	286.873	15.9409	4.16491	6.15787e-45		GO:0004190//aspartic-type endopeptidase activity	GO:0009414//response to water deprivation;GO:0009737//response to abscisic acid	K01379//cathepsin D [EC:3.4.23.5];K02882//large subunit ribosomal protein L18Ae;K06002//pepsin A [EC:3.4.23.1]	XP_004138238.1//PREDICTED: protein ASPARTIC PROTEASE IN GUARD CELL 1-like [Cucumis sativus]
BGI_novel_G000419	197.145	0	14.2659	2.28161e-44		GO:0008483//transaminase activity;GO:0030170//pyridoxal phosphate binding	GO:0009058//biosynthetic process	K14272//glutamate--glyoxylate aminotransferase [EC:2.6.1.4 2.6.1.2 2.6.1.44]	XP_022151819.1//glutamate--glyoxylate aminotransferase 2 isoform X1 [Momordica charantia]
Cp4.1LG01g22100	348.82	32.923	3.40269	2.95805e-44	GO:0016021//integral component of membrane				XP_004141498.1//PREDICTED: uncharacterized protein LOC101213350 [Cucumis sativus]
Cp4.1LG05g09240	492.448	79.3061	2.63873	4.51026e-44				K20473//neuroblastoma-amplified sequence	XP_022148339.1//protein plastid transcriptionally active 16, chloroplastic [Momordica charantia]
Cp4.1LG02g03370	294.025	18.6819	3.95174	8.00045e-44		GO:0005509//calcium ion binding		K13448//calcium-binding protein CML;K02183//calmodulin	XP_022142920.1//probable calcium-binding protein CML29 [Momordica charantia]
Cp4.1LG02g00190	320.827	25.5574	3.62599	9.05401e-44	GO:0009535//chloroplast thylakoid membrane	GO:0048038//quinone binding;GO:0016655//oxidoreductase activity, acting on NAD(P)H, quinone or similar compound as acceptor	GO:0006810//transport;GO:0010258//NADH dehydrogenase complex (plastoquinone) assembly		XP_008447195.1//PREDICTED: NAD(P)H-quinone oxidoreductase subunit M, chloroplastic [Cucumis melo]
Cp4.1LG16g08900	487.062	78.4639	2.64238	1.00594e-43	GO:0016021//integral component of membrane	GO:0005215//transporter activity	GO:0055085//transmembrane transport;GO:0006814//sodium ion transport	K03319//divalent anion:Na+ symporter, DASS family	XP_008449718.1//PREDICTED: dicarboxylate transporter 1, chloroplastic [Cucumis melo]
Cp4.1LG08g00860	455.833	68.878	2.72437	6.62403e-43		GO:0046933//proton-transporting ATP synthase activity, rotational mechanism	GO:0015986//ATP synthesis coupled proton transport	K02113//F-type H+-transporting ATPase subunit delta	XP_008437855.1//PREDICTED: ATP synthase delta chain, chloroplastic [Cucumis melo];XP_022147490.1//ATP synthase delta chain, chloroplastic [Momordica charantia]
Cp4.1LG08g13340	315.888	25.7565	3.60334	8.3646e-43		GO:0015930//glutamate synthase activity	GO:0006537//glutamate biosynthetic process	K00284//glutamate synthase (ferredoxin) [EC:1.4.7.1]	XP_022147781.1//ferredoxin-dependent glutamate synthase, chloroplastic [Momordica charantia]
Cp4.1LG06g07730	299.794	22.2804	3.76939	1.19448e-42		GO:0042132//fructose 1,6-bisphosphate 1-phosphatase activity	GO:0005975//carbohydrate metabolic process	K03841//fructose-1,6-bisphosphatase I [EC:3.1.3.11]	XP_020232123.1//fructose-1,6-bisphosphatase, cytosolic isoform X2 [Cajanus cajan];XP_008445761.1//PREDICTED: fructose-1,6-bisphosphatase, cytosolic [Cucumis melo]
BGI_novel_G002322	399.272	51.1761	2.96782	1.75195e-42				K03564//peroxiredoxin Q/BCP [EC:1.11.1.15]	XP_007012557.2//PREDICTED: peroxiredoxin Q, chloroplastic [Theobroma cacao]
Cp4.1LG10g05800	626.22	132.641	2.23474	1.80076e-42	GO:0016021//integral component of membrane			K03377//N-acetylneuraminate 9-O-acetyltransferase [EC:2.3.1.45]	KHG25021.1//CAS1 domain-containing 1 [Gossypium arboreum];XP_008439662.1//PREDICTED: protein REDUCED WALL ACETYLATION 3-like [Cucumis melo]
Cp4.1LG16g04170	231.163	7.31962	5.04439	5.59666e-42	GO:0005634//nucleus	GO:0003677//DNA binding	GO:0006355//regulation of transcription, DNA-templated;GO:0006351//transcription, DNA-templated	K14491//two-component response regulator ARR-B family	XP_008455954.1//PREDICTED: transcription activator GLK1-like [Cucumis melo]
BGI_novel_G001714	447.573	68.9545	2.69883	1.41539e-41				K13448//calcium-binding protein CML;K02183//calmodulin	KGN62515.1//hypothetical protein Csa_2G358860 [Cucumis sativus]
Cp4.1LG19g00870	436.099	64.7894	2.74582	1.57782e-41		GO:0008236//serine-type peptidase activity		K03797//carboxyl-terminal processing protease [EC:3.4.21.102]	XP_008442231.1//PREDICTED: carboxyl-terminal-processing peptidase 3, chloroplastic isoform X1 [Cucumis melo];XP_004144663.1//PREDICTED: carboxyl-terminal-processing peptidase 3, chloroplastic isoform X1 [Cucumis sativus]
Cp4.1LG02g10710	399.57	53.6109	2.88897	4.97003e-41	GO:0016021//integral component of membrane			K21435//ankyrin repeat domain-containing protein 6;K15503//serine/threonine-protein phosphatase 6 regulatory ankyrin repeat subunit B;K21952//CASK-interacting protein	XP_016900016.1//PREDICTED: uncharacterized protein LOC103488514 [Cucumis melo]
Cp4.1LG01g08250	386.882	50.0123	2.95233	6.36249e-41	GO:0005829//cytosol;GO:0009570//chloroplast stroma	GO:0046872//metal ion binding	GO:0009228//thiamine biosynthetic process;GO:0052837//thiazole biosynthetic process;GO:0006950//response to stress	K03146//thiamine thiazole synthase	XP_004152916.1//PREDICTED: thiamine thiazole synthase, chloroplastic [Cucumis sativus]
BGI_novel_G001973	294.834	23.3064	3.68101	6.46269e-41		GO:0016702//oxidoreductase activity, acting on single donors with incorporation of molecular oxygen, incorporation of two atoms of oxygen;GO:0046872//metal ion binding	GO:0031408//oxylipin biosynthetic process	K15718//linoleate 9S-lipoxygenase [EC:1.13.11.58]	XP_004150982.1//PREDICTED: linoleate 9S-lipoxygenase 6-like [Cucumis sativus]
Cp4.1LG18g09410	333.28	33.704	3.29192	1.29207e-40		GO:0008233//peptidase activity;GO:0005524//ATP binding		K03696//ATP-dependent Clp protease ATP-binding subunit ClpC	XP_008464372.1//PREDICTED: ATP-dependent Clp protease ATP-binding subunit ClpA homolog CD4B, chloroplastic [Cucumis melo]
Cp4.1LG15g05460	192.717	1.761	6.59246	5.48318e-40	GO:0005634//nucleus	GO:0003677//DNA binding		K09522//DnaJ homolog subfamily C member 2	XP_011658943.1//PREDICTED: protein RADIALIS-like 1 [Cucumis sativus]
Cp4.1LG08g05330	586.497	123.959	2.24056	5.58241e-40	GO:0005840//ribosome	GO:0003676//nucleic acid binding		K02945//small subunit ribosomal protein S1	XP_008438974.1//PREDICTED: 30S ribosomal protein S1, chloroplastic [Cucumis melo]
Cp4.1LG03g06560	705.303	172.746	2.02685	7.57912e-40		GO:0016747//transferase activity, transferring acyl groups other than amino-acyl groups	GO:0009058//biosynthetic process	K00660//chalcone synthase [EC:2.3.1.74]	XP_004145707.1//PREDICTED: chalcone synthase 2 [Cucumis sativus]
BGI_novel_G000438	598.971	129.609	2.20404	1.13537e-39		GO:0004356//glutamate-ammonia ligase activity;GO:0005524//ATP binding	GO:0006542//glutamine biosynthetic process	K01915//glutamine synthetase [EC:6.3.1.2]	XP_008438737.1//PREDICTED: glutamine synthetase leaf isozyme, chloroplastic isoform X1 [Cucumis melo]
Cp4.1LG06g09510	304.84	27.8391	3.44531	2.67959e-39	GO:0016020//membrane	GO:0046933//proton-transporting ATP synthase activity, rotational mechanism	GO:0015986//ATP synthesis coupled proton transport	K02113//F-type H+-transporting ATPase subunit delta	XP_008463069.1//PREDICTED: ATP synthase subunit delta, chloroplastic [Cucumis melo]
Cp4.1LG19g12170	432.906	69.4292	2.6497	4.21221e-39	GO:0009522//photosystem I		GO:0015979//photosynthesis	K02701//photosystem I subunit PsaN	XP_008441057.1//PREDICTED: photosystem I reaction center subunit N, chloroplastic [Cucumis melo]
Cp4.1LG13g08810	607.997	136.485	2.16046	7.96159e-39	GO:0016021//integral component of membrane	GO:0046872//metal ion binding;GO:0016730//oxidoreductase activity, acting on iron-sulfur proteins as donors;GO:0051539//4 iron, 4 sulfur cluster binding;GO:0103012//ferredoxin-thioredoxin reductase activity;GO:0048037//cofactor binding;GO:0004842//ubiquitin-protein transferase activity		K18756//protein bicaudal C;K08332//vacuolar protein 8;K17892//ferredoxin-thioredoxin reductase catalytic chain [EC:1.8.7.2]	XP_022134249.1//uncharacterized protein LOC111006551 [Momordica charantia];XP_008458720.1//PREDICTED: ferredoxin-thioredoxin reductase catalytic chain, chloroplastic [Cucumis melo];XP_011655976.1//PREDICTED: U-box domain-containing protein 40 [Cucumis sativus];XP_008458718.1//PREDICTED: protein CREG1 isoform X1 [Cucumis melo]
Cp4.1LG08g09190	293.749	25.5727	3.49923	1.41636e-38		GO:0016853//isomerase activity		K17911//beta-carotene isomerase [EC:5.2.1.14]	XP_008448557.1//PREDICTED: beta-carotene isomerase D27, chloroplastic [Cucumis melo]
Cp4.1LG13g02220	270.29	20.4123	3.75489	2.84429e-38	GO:0016021//integral component of membrane	GO:0016705//oxidoreductase activity, acting on paired donors, with incorporation or reduction of molecular oxygen;GO:0020037//heme binding;GO:0005506//iron ion binding;GO:0004497//monooxygenase activity		K00512//steroid 17alpha-monooxygenase / 17alpha-hydroxyprogesterone deacetylase [EC:1.14.14.19 1.14.14.32]	XP_004147609.1//PREDICTED: 7-ethoxycoumarin O-deethylase-like [Cucumis sativus];XP_004147580.1//PREDICTED: flavonoid 3'-monooxygenase-like [Cucumis sativus]
Cp4.1LG05g05550	265.521	18.5594	3.80735	2.98588e-38	GO:0016021//integral component of membrane		GO:0006810//transport	K15104//solute carrier family 25 (mitochondrial oxoglutarate transporter), member 11	OWM69278.1//hypothetical protein CDL15_Pgr025465 [Punica granatum];XP_004149644.1//PREDICTED: mitochondrial dicarboxylate/tricarboxylate transporter DTC [Cucumis sativus]
BGI_novel_G000941	195.889	4.18046	5.61471	6.2935e-38	GO:0016021//integral component of membrane			K03686//molecular chaperone DnaJ	XP_008462782.1//PREDICTED: NAD(P)H-quinone oxidoreductase subunit T, chloroplastic [Cucumis melo]
Cp4.1LG11g06440	325.382	35.7253	3.17437	6.69773e-38	GO:0016021//integral component of membrane	GO:0005524//ATP binding;GO:0008553//hydrogen-exporting ATPase activity, phosphorylative mechanism	GO:0006754//ATP biosynthetic process	K01535//H+-transporting ATPase [EC:3.6.3.6]	XP_008451563.1//PREDICTED: plasma membrane ATPase 4 [Cucumis melo];XP_021614684.1//plasma membrane ATPase 4 [Manihot esculenta]
Cp4.1LG00g15360	348.522	43.5502	2.98765	1.46162e-37			GO:0015979//photosynthesis	K03644//lipoyl synthase [EC:2.8.1.8]	XP_004147092.1//PREDICTED: ferredoxin-thioredoxin reductase, variable chain [Cucumis sativus]
Cp4.1LG01g09950	351.907	44.8978	2.96758	1.55122e-37		GO:0016992//lipoate synthase activity	GO:0009249//protein lipoylation;GO:0009107//lipoate biosynthetic process;GO:0015979//photosynthesis	K19674//WD repeat-containing protein 35;K03644//lipoyl synthase [EC:2.8.1.8]	XP_004147092.1//PREDICTED: ferredoxin-thioredoxin reductase, variable chain [Cucumis sativus]
Cp4.1LG13g09670	376.238	53.1974	2.82667	1.97437e-37	GO:0016021//integral component of membrane			K14826//FK506-binding nuclear protein [EC:5.2.1.8]	XP_022133568.1//uncharacterized protein LOC111006119 [Momordica charantia]
Cp4.1LG08g10790	226.501	10.5047	4.36712	4.23559e-37		GO:0016758//transferase activity, transferring hexosyl groups	GO:0008152//metabolic process	K13496//UDP-glucosyl transferase 73C [EC:2.4.1.-]	XP_008442744.1//PREDICTED: UDP-glycosyltransferase 73C2-like isoform X1 [Cucumis melo]
Cp4.1LG18g09290	300.412	29.9523	3.32193	4.85545e-37	GO:0005829//cytosol	GO:0000035//acyl binding;GO:0031177//phosphopantetheine binding;GO:0000036//acyl carrier activity	GO:0006633//fatty acid biosynthetic process;GO:0009245//lipid A biosynthetic process	K03955//NADH dehydrogenase (ubiquinone) 1 alpha/beta subcomplex 1;K21776//protein lin-54;K00850//6-phosphofructokinase 1 [EC:2.7.1.11]	XP_008464386.1//PREDICTED: acyl carrier protein 4, chloroplastic [Cucumis melo]
Cp4.1LG01g08160	164.192	0	14.0014	6.98213e-37				K20417//palmitoyl-[glycerolipid] 3-(E)-desaturase [EC:1.14.19.43]	XP_004152938.1//PREDICTED: fatty acid desaturase 4, chloroplastic [Cucumis sativus];XP_022150986.1//fatty acid desaturase 4, chloroplastic [Momordica charantia]
Cp4.1LG08g10470	163.724	0	14.0014	6.98213e-37	GO:0005623//cell	GO:0016491//oxidoreductase activity	GO:0045454//cell redox homeostasis	K03386//peroxiredoxin (alkyl hydroperoxide reductase subunit C) [EC:1.11.1.15];K13098//RNA-binding protein FUS;K11187//peroxiredoxin 5, atypical 2-Cys peroxiredoxin [EC:1.11.1.15]	XP_022144695.1//peroxiredoxin-2E-2, chloroplastic [Momordica charantia]
Cp4.1LG09g11670	304.946	32.142	3.25267	1.06945e-36	GO:0016021//integral component of membrane				XP_022137623.1//uncharacterized protein LOC111009021 [Momordica charantia]
Cp4.1LG08g13620	467.115	86.6105	2.42434	1.36963e-36		GO:0005525//GTP binding;GO:0003924//GTPase activity		K06207//GTP-binding protein	XP_022152038.1//putative elongation factor TypA-like SVR3, chloroplastic [Momordica charantia]
Cp4.1LG08g11860	330.406	39.6148	3.04439	1.88299e-36				K13993//HSP20 family protein	ADU55783.1//HSP22.8 [Citrullus lanatus]
Cp4.1LG01g09120	287.958	28.0381	3.36257	4.23837e-36	GO:0016021//integral component of membrane;GO:0009579//thylakoid			K01092//myo-inositol-1(or 4)-monophosphatase [EC:3.1.3.25];K11323//histone arginine demethylase JMJD6 [EC:1.14.11.-]	XP_022136669.1//protein CURVATURE THYLAKOID 1B, chloroplastic-like [Momordica charantia]
Cp4.1LG03g03200	345.329	46.5669	2.87586	3.08815e-35		GO:0003824//catalytic activity	GO:0042823//pyridoxal phosphate biosynthetic process	K06215//pyridoxal 5'-phosphate synthase pdxS subunit [EC:4.3.3.6]	XP_004137720.1//PREDICTED: probable pyridoxal 5'-phosphate synthase subunit PDX1 [Cucumis sativus]
Cp4.1LG08g03810	283.339	27.8084	3.3373	3.68012e-35	GO:0009535//chloroplast thylakoid membrane;GO:0009507//chloroplast		GO:0006979//response to oxidative stress		XP_004134105.1//PREDICTED: photosynthetic NDH subunit of subcomplex B 5, chloroplastic [Cucumis sativus]
Cp4.1LG01g06710	302.987	33.7193	3.15571	4.18865e-35	GO:0016021//integral component of membrane	GO:0003824//catalytic activity		K14863//ribosome biogenesis protein YTM1;K18681//DIS3-like exonuclease 1 [EC:3.1.13.-]	XP_008452064.1//PREDICTED: pheophytinase, chloroplastic isoform X1 [Cucumis melo];XP_008452067.1//PREDICTED: uncharacterized protein LOC103493183 [Cucumis melo]
Cp4.1LG01g05790	372.683	56.5204	2.71014	6.29629e-35	GO:0016021//integral component of membrane;GO:0005886//plasma membrane	GO:0015079//potassium ion transmembrane transporter activity		K03549//KUP system potassium uptake protein	XP_008456931.1//PREDICTED: potassium transporter 2 [Cucumis melo];XP_022146796.1//potassium transporter 2 [Momordica charantia]
Cp4.1LG02g02640	314.589	38.1601	3.05128	6.38131e-35		GO:0016491//oxidoreductase activity		K05275//pyridoxine 4-dehydrogenase [EC:1.1.1.65]	XP_022142896.1//uncharacterized oxidoreductase At1g06690, chloroplastic [Momordica charantia]
Cp4.1LG17g10130	601.419	145.305	2.05131	7.41695e-35	GO:0005634//nucleus	GO:0003677//DNA binding	GO:0006355//regulation of transcription, DNA-templated;GO:0009734//auxin-activated signaling pathway;GO:0006351//transcription, DNA-templated	K14486//auxin response factor	P56626.2//RecName: Full=Type I ribosome-inactivating protein trichoanguina; Short=RIP; AltName: Full=Trichoanguin; AltName: Full=rRNA N-glycosidase; Flags: Precursor;XP_004139643.1//PREDICTED: auxin response factor 18 isoform X1 [Cucumis sativus]
Cp4.1LG04g02920	194.122	7.38088	4.79256	4.24087e-34		GO:0009055//electron transfer activity;GO:0005506//iron ion binding		K03686//molecular chaperone DnaJ;K05337//ferredoxin	XP_022147843.1//chaperone protein dnaJ C76, chloroplastic [Momordica charantia]
BGI_novel_G001257	150.908	0	13.8823	6.13452e-34				K01773//aldoxime dehydratase [EC:4.99.1.-];K07418//cytochrome P450 family 2 subfamily J [EC:1.14.14.1];K00512//steroid 17alpha-monooxygenase / 17alpha-hydroxyprogesterone deacetylase [EC:1.14.14.19 1.14.14.32]	XP_022151853.1//cytochrome P450 71B34-like isoform X2 [Momordica charantia]
Cp4.1LG01g23140	345.307	49.752	2.7866	1.07546e-33	GO:0009507//chloroplast	GO:0009055//electron transfer activity;GO:0046872//metal ion binding;GO:0016730//oxidoreductase activity, acting on iron-sulfur proteins as donors;GO:0030385//ferredoxin:thioredoxin reductase activity;GO:0051539//4 iron, 4 sulfur cluster binding;GO:0103012//ferredoxin-thioredoxin reductase activity	GO:0055114//oxidation-reduction process	K17892//ferredoxin-thioredoxin reductase catalytic chain [EC:1.8.7.2]	XP_008458720.1//PREDICTED: ferredoxin-thioredoxin reductase catalytic chain, chloroplastic [Cucumis melo]
Cp4.1LG06g01090	331.577	45.6022	2.85148	1.57641e-33	GO:0005840//ribosome	GO:0003735//structural constituent of ribosome	GO:0006412//translation	K02909//large subunit ribosomal protein L31	XP_022136375.1//LOW QUALITY PROTEIN: 50S ribosomal protein L31, chloroplastic [Momordica charantia]
Cp4.1LG09g09140	537.812	122.81	2.12895	1.61502e-33	GO:0005739//mitochondrion	GO:0008483//transaminase activity;GO:0004047//aminomethyltransferase activity	GO:0006546//glycine catabolic process	K00605//aminomethyltransferase [EC:2.1.2.10]	XP_022139999.1//aminomethyltransferase, mitochondrial [Momordica charantia]
Cp4.1LG06g09950	333.067	47.256	2.82479	3.49312e-33		GO:0051537//2 iron, 2 sulfur cluster binding;GO:0008942//nitrite reductase [NAD(P)H] activity	GO:0042128//nitrate assimilation		XP_008459624.1//PREDICTED: uncharacterized protein LOC103498694 [Cucumis melo]
BGI_novel_G001777	251.216	22.403	3.51211	3.84235e-33	GO:0005634//nucleus		GO:0006355//regulation of transcription, DNA-templated;GO:0009734//auxin-activated signaling pathway;GO:0006351//transcription, DNA-templated	K14484//auxin-responsive protein IAA	XP_011649168.1//PREDICTED: auxin-responsive protein IAA14 [Cucumis sativus]
Cp4.1LG16g00440	365.297	57.7454	2.65377	3.92182e-33				K14651//transcription initiation factor TFIID subunit 15;K12815//pre-mRNA-splicing factor ATP-dependent RNA helicase DHX38/PRP16 [EC:3.6.4.13];K13098//RNA-binding protein FUS;K12885//heterogeneous nuclear ribonucleoprotein G	XP_004148045.1//PREDICTED: uncharacterized protein LOC101208092 [Cucumis sativus]
Cp4.1LG14g01410	411.917	75.4013	2.45768	4.39576e-33		GO:0004512//inositol-3-phosphate synthase activity	GO:0008654//phospholipid biosynthetic process;GO:0006021//inositol biosynthetic process	K01858//myo-inositol-1-phosphate synthase [EC:5.5.1.4]	XP_008453780.1//PREDICTED: inositol-3-phosphate synthase [Cucumis melo];AJO70149.1//myo-inositol 1-phosphate synthase [Camellia sinensis]
Cp4.1LG16g04710	173.367	4.1192	5.43463	6.30524e-33		GO:0003677//DNA binding		K09422//transcription factor MYB, plant	XP_016579456.1//PREDICTED: myb-related protein Myb4-like [Capsicum annuum];XP_022140615.1//transcription factor MYB30-like [Momordica charantia]
Cp4.1LG08g03670	206.341	11.3316	4.22707	8.79604e-33	GO:0005634//nucleus		GO:0006355//regulation of transcription, DNA-templated;GO:0009734//auxin-activated signaling pathway;GO:0006351//transcription, DNA-templated	K14484//auxin-responsive protein IAA	XP_004134103.1//PREDICTED: auxin-responsive protein IAA4 [Cucumis sativus]
Cp4.1LG04g00220	526.742	122.78	2.09914	5.30203e-32	GO:0005634//nucleus	GO:0003723//RNA binding;GO:0005524//ATP binding;GO:0008270//zinc ion binding;GO:0004386//helicase activity		K16911//ATP-dependent RNA helicase DDX21 [EC:3.6.4.13]	XP_008450498.1//PREDICTED: DEAD-box ATP-dependent RNA helicase 3, chloroplastic [Cucumis melo]
Cp4.1LG01g09080	161.786	3.21573	5.75489	9.15909e-32	GO:0016021//integral component of membrane	GO:0015238//drug transmembrane transporter activity;GO:0015297//antiporter activity		K03327//multidrug resistance protein, MATE family	XP_004137180.1//PREDICTED: protein TRANSPARENT TESTA 12-like [Cucumis sativus]
Cp4.1LG05g14170	140.733	0.459391	13.7834	1.12695e-31	GO:0005634//nucleus	GO:0003677//DNA binding	GO:0006355//regulation of transcription, DNA-templated;GO:0006351//transcription, DNA-templated	K14491//two-component response regulator ARR-B family	XP_008455954.1//PREDICTED: transcription activator GLK1-like [Cucumis melo]
Cp4.1LG13g07620	534.448	126.93	2.07201	1.22408e-31	GO:0016020//membrane;GO:0005618//cell wall;GO:0005576//extracellular region		GO:0009664//plant-type cell wall organization	K20628//expansin	XP_008456774.1//PREDICTED: expansin-A8-like [Cucumis melo]
Cp4.1LG17g03140	172.132	5.37487	5.10434	1.47528e-31	GO:0016021//integral component of membrane	GO:0008519//ammonium transmembrane transporter activity		K03320//ammonium transporter, Amt family	XP_004147178.1//PREDICTED: ammonium transporter 1 member 1 [Cucumis sativus]
BGI_novel_G001200	160.722	3.43012	5.74595	1.50294e-31		GO:0016757//transferase activity, transferring glycosyl groups		K18819//inositol 3-alpha-galactosyltransferase [EC:2.4.1.123]	KGN45608.1//hypothetical protein Csa_6G000080 [Cucumis sativus]
Cp4.1LG01g17640	299.007	39.4463	2.9386	1.51352e-31	GO:0016021//integral component of membrane	GO:0005524//ATP binding;GO:0004672//protein kinase activity		K07760//cyclin-dependent kinase [EC:2.7.11.22]	XP_008465726.1//PREDICTED: serine/threonine-protein kinase STN7, chloroplastic isoform X1 [Cucumis melo]
Cp4.1LG20g03360	237.911	21.086	3.5025	2.34511e-31		GO:0046872//metal ion binding;GO:0030570//pectate lyase activity	GO:0045490//pectin catabolic process	K01728//pectate lyase [EC:4.2.2.2]	XP_009359518.1//PREDICTED: probable pectate lyase 18 [Pyrus x bretschneideri]
Cp4.1LG07g00740	296.878	38.9716	2.92892	3.36034e-31	GO:0005634//nucleus;GO:0009534//chloroplast thylakoid				XP_022131603.1//uncharacterized protein LOC111004740 [Momordica charantia]
Cp4.1LG04g16400	316.931	45.5409	2.78478	5.51847e-31		GO:0008233//peptidase activity;GO:0005524//ATP binding		K03696//ATP-dependent Clp protease ATP-binding subunit ClpC	XP_022134630.1//ATP-dependent Clp protease ATP-binding subunit ClpA homolog CD4B, chloroplastic [Momordica charantia];XP_008464372.1//PREDICTED: ATP-dependent Clp protease ATP-binding subunit ClpA homolog CD4B, chloroplastic [Cucumis melo]
Cp4.1LG03g14500	179.498	6.96743	4.67646	6.08215e-31		GO:0008237//metallopeptidase activity;GO:0004177//aminopeptidase activity;GO:0008270//zinc ion binding		K08776//puromycin-sensitive aminopeptidase [EC:3.4.11.-]	XP_011652344.1//PREDICTED: aminopeptidase M1-like [Cucumis sativus]
Cp4.1LG09g02360	477.099	106.165	2.16993	7.46784e-31					KGN51991.1//hypothetical protein Csa_5G606810 [Cucumis sativus]
Cp4.1LG09g05490	249.385	25.2512	3.31615	8.96006e-31					XP_008461260.1//PREDICTED: uncharacterized protein LOC103499896 [Cucumis melo]
Cp4.1LG03g01000	421.986	85.0485	2.31171	1.36707e-30		GO:0008270//zinc ion binding;GO:0004089//carbonate dehydratase activity	GO:0006730//one-carbon metabolic process	K01674//carbonic anhydrase [EC:4.2.1.1]	XP_022144656.1//alpha carbonic anhydrase 1, chloroplastic [Momordica charantia]
Cp4.1LG02g10320	325.787	49.7979	2.70487	1.60083e-30		GO:0016857//racemase and epimerase activity, acting on carbohydrates and derivatives	GO:0005975//carbohydrate metabolic process	K01783//ribulose-phosphate 3-epimerase [EC:5.1.3.1]	XP_008444463.1//PREDICTED: ribulose-phosphate 3-epimerase, chloroplastic [Cucumis melo];XP_022137645.1//ribulose-phosphate 3-epimerase, chloroplastic [Momordica charantia]
Cp4.1LG10g02680	359.975	62.3699	2.53766	1.62702e-30				K08233//polyneuridine-aldehyde esterase [EC:3.1.1.78]	XP_011657843.1//PREDICTED: salicylic acid-binding protein 2-like [Cucumis sativus]
Cp4.1LG01g05380	330.108	51.9571	2.66588	3.14189e-30				K10257//acyl-lipid omega-3 desaturase [EC:1.14.19.25 1.14.19.35 1.14.19.36]	ONI24632.1//hypothetical protein PRUPE_2G251200 [Prunus persica]
Cp4.1LG05g02140	208.598	15.2211	3.80047	4.19642e-30		GO:0016787//hydrolase activity	GO:0008152//metabolic process	K01438//acetylornithine deacetylase [EC:3.5.1.16]	BAA95409.1//DIP-1 [Citrullus lanatus]
Cp4.1LG19g10440	445.743	96.1811	2.21594	5.3192e-30		GO:0030060//L-malate dehydrogenase activity	GO:0006099//tricarboxylic acid cycle;GO:0005975//carbohydrate metabolic process;GO:0006108//malate metabolic process	K00026//malate dehydrogenase [EC:1.1.1.37]	XP_007047657.1//PREDICTED: malate dehydrogenase, glyoxysomal isoform X1 [Theobroma cacao]
Cp4.1LG02g16760	173.601	6.69179	4.63559	6.77876e-30			GO:0006952//defense response;GO:0009607//response to biotic stimulus	K10745//ribonuclease H2 subunit C	XP_022143401.1//MLP-like protein 34 [Momordica charantia]
Cp4.1LG01g02450	278.975	35.8325	2.9542	1.07641e-29				K13420//LRR receptor-like serine/threonine-protein kinase FLS2 [EC:2.7.11.1]	XP_004140710.1//PREDICTED: uncharacterized protein At4g06744 [Cucumis sativus]
Cp4.1LG08g13390	268.629	33.1068	3.02707	1.33555e-29					XP_022147780.1//sigma factor binding protein 2, chloroplastic-like [Momordica charantia]
Cp4.1LG02g02800	329.384	53.2893	2.63402	1.34159e-29	GO:0005622//intracellular;GO:0009941//chloroplast envelope;GO:0009570//chloroplast stroma	GO:0003743//translation initiation factor activity;GO:0005525//GTP binding;GO:0003924//GTPase activity		K02519//translation initiation factor IF-2	XP_008444270.1//PREDICTED: translation initiation factor IF-2, chloroplastic [Cucumis melo];XP_004151183.1//PREDICTED: translation initiation factor IF-2, chloroplastic [Cucumis sativus]
Cp4.1LG01g00590	261.157	31.0089	3.07371	2.54986e-29		GO:0016765//transferase activity, transferring alkyl or aryl (other than methyl) groups;GO:0036422//heptaprenyl diphosphate synthase activity	GO:0008299//isoprenoid biosynthetic process;GO:0015979//photosynthesis	K05356//all-trans-nonaprenyl-diphosphate synthase [EC:2.5.1.84 2.5.1.85]	XP_022142816.1//probable solanesyl-diphosphate synthase 3, chloroplastic [Momordica charantia]
Cp4.1LG10g07540	390.203	76.2589	2.3594	2.54986e-29		GO:0004674//protein serine/threonine kinase activity;GO:0005524//ATP binding	GO:0007165//signal transduction	K07198//5'-AMP-activated protein kinase, catalytic alpha subunit [EC:2.7.11.11]	XP_022144059.1//CBL-interacting protein kinase 2 [Momordica charantia]
Cp4.1LG17g04900	283.552	38.7266	2.86434	5.88238e-29	GO:0005623//cell	GO:0016209//antioxidant activity;GO:0016491//oxidoreductase activity	GO:0045454//cell redox homeostasis	K03564//peroxiredoxin Q/BCP [EC:1.11.1.15]	XP_007012557.2//PREDICTED: peroxiredoxin Q, chloroplastic [Theobroma cacao];XP_004138385.1//PREDICTED: peroxiredoxin Q, chloroplastic [Cucumis sativus]
Cp4.1LG15g03180	403.444	81.8787	2.29708	6.28881e-29				K05747//Wiskott-Aldrich syndrome protein;K15174//RNA polymerase II-associated factor 1	XP_022159488.1//remorin-like [Momordica charantia];XP_008465865.1//PREDICTED: remorin [Cucumis melo]
Cp4.1LG00g09160	153.484	3.9967	5.25739	1.29744e-28	GO:0016021//integral component of membrane			K03686//molecular chaperone DnaJ	XP_008462782.1//PREDICTED: NAD(P)H-quinone oxidoreductase subunit T, chloroplastic [Cucumis melo]
Cp4.1LG01g26170	153.484	3.9967	5.25739	1.29744e-28	GO:0016021//integral component of membrane			K03686//molecular chaperone DnaJ	XP_008462782.1//PREDICTED: NAD(P)H-quinone oxidoreductase subunit T, chloroplastic [Cucumis melo]
Cp4.1LG08g12140	219.22	19.6772	3.45286	1.94056e-28	GO:0016021//integral component of membrane	GO:0016746//transferase activity, transferring acyl groups		K13508//glycerol-3-phosphate acyltransferase [EC:2.3.1.15 2.3.1.198]	KOM37580.1//hypothetical protein LR48_Vigan03g096200 [Vigna angularis]
Cp4.1LG05g11200	169.641	7.71776	4.40939	4.15363e-28		GO:0016787//hydrolase activity	GO:0016042//lipid catabolic process		XP_008457873.1//PREDICTED: patatin-like protein 2 isoform X2 [Cucumis melo];KVH98361.1//Acyl transferase/acyl hydrolase/lysophospholipase [Cynara cardunculus var. scolymus];XP_008457869.1//PREDICTED: patatin-like protein 2 isoform X1 [Cucumis melo]
Cp4.1LG20g03980	144.756	2.74103	5.59495	4.50739e-28		GO:0000287//magnesium ion binding;GO:0010333//terpene synthase activity	GO:0008152//metabolic process	K14175//(3S,6E)-nerolidol synthase [EC:4.2.3.48]	XP_022139906.1//(3S,6E)-nerolidol synthase 1-like [Momordica charantia];XP_020547623.1//uncharacterized protein LOC105156792 [Sesamum indicum];XP_016898901.1//PREDICTED: (3S,6E)-nerolidol synthase 1-like [Cucumis melo]
Cp4.1LG08g10230	263.18	34.4237	2.95146	5.42421e-28				K17605//serine/threonine-protein phosphatase 2A activator	XP_011652011.1//PREDICTED: uncharacterized protein LOC105434972 [Cucumis sativus]
Cp4.1LG19g04670	220.349	20.5501	3.38904	5.77866e-28	GO:0016021//integral component of membrane	GO:0002020//protease binding;GO:0004869//cysteine-type endopeptidase inhibitor activity	GO:2000117//negative regulation of cysteine-type endopeptidase activity	K13899//cystatin-C	XP_021863996.1//cysteine proteinase inhibitor A-like [Spinacia oleracea]
Cp4.1LG19g05050	274.845	37.5322	2.85536	6.10227e-28					XP_011657706.1//PREDICTED: uncharacterized protein LOC105435886 [Cucumis sativus]
Cp4.1LG16g03340	182.031	11.4082	4.04836	6.31492e-28	GO:0005634//nucleus	GO:0003677//DNA binding	GO:0006355//regulation of transcription, DNA-templated;GO:0006351//transcription, DNA-templated	K13126//polyadenylate-binding protein	XP_008448321.1//PREDICTED: LOW QUALITY PROTEIN: NAC transcription factor 29-like [Cucumis melo];XP_011656937.1//PREDICTED: NAC domain-containing protein 67-like [Cucumis sativus]
Cp4.1LG16g03650	172.515	8.89687	4.2647	8.10379e-28	GO:0005622//intracellular	GO:0000155//phosphorelay sensor kinase activity;GO:0005524//ATP binding		K20715//phototropin [EC:2.7.11.1]	XP_008448153.1//PREDICTED: phototropin-2 [Cucumis melo]
Cp4.1LG17g06040	445.253	102.184	2.12524	9.08767e-28	GO:0005634//nucleus		GO:0006355//regulation of transcription, DNA-templated;GO:0009734//auxin-activated signaling pathway;GO:0006351//transcription, DNA-templated	K14484//auxin-responsive protein IAA	XP_008451270.1//PREDICTED: auxin-induced protein AUX28-like [Cucumis melo]
BGI_novel_G001095	193.079	13.9195	3.7851	9.93546e-28				K01602//ribulose-bisphosphate carboxylase small chain [EC:4.1.1.39]	XP_004303137.1//PREDICTED: ribulose bisphosphate carboxylase small chain, chloroplastic-like [Fragaria vesca subsp. vesca]
Cp4.1LG09g00490	221.775	22.1886	3.33498	1.0901e-27	GO:0016021//integral component of membrane				XP_022140980.1//uncharacterized protein PAM68-like [Momordica charantia]
Cp4.1LG12g00650	327.043	56.9951	2.52026	1.75145e-27				K09517//DnaJ homolog subfamily B member 11;K02634//apocytochrome f	XP_008457217.1//PREDICTED: chaperone protein dnaJ 20, chloroplastic-like [Cucumis melo]
Cp4.1LG03g10860	261.391	34.9443	2.89862	4.12968e-27	GO:0009941//chloroplast envelope;GO:0009570//chloroplast stroma;GO:0009507//chloroplast	GO:0008878//glucose-1-phosphate adenylyltransferase activity;GO:0005524//ATP binding	GO:0019252//starch biosynthetic process;GO:0005978//glycogen biosynthetic process	K00975//glucose-1-phosphate adenylyltransferase [EC:2.7.7.27]	XP_015888055.1//PREDICTED: glucose-1-phosphate adenylyltransferase large subunit 3, chloroplastic/amyloplastic [Ziziphus jujuba]
Cp4.1LG19g09930	264.052	36.3225	2.87447	4.23135e-27		GO:0016787//hydrolase activity	GO:0008152//metabolic process	K20884//riboflavin kinase / FMN hydrolase [EC:2.7.1.26 3.1.3.102];K17623//pseudouridine 5'-phosphatase [EC:3.1.3.96]	XP_022132960.1//haloacid dehalogenase-like hydrolase domain-containing protein At4g39970 [Momordica charantia];XP_004143461.1//PREDICTED: haloacid dehalogenase-like hydrolase domain-containing protein At4g39970 [Cucumis sativus]
Cp4.1LG03g02760	343.157	63.7022	2.42206	5.13097e-27				K13993//HSP20 family protein	ADU55783.1//HSP22.8 [Citrullus lanatus]
Cp4.1LG01g16910	125.789	1.39349	6.97728	1.35257e-26		GO:0016491//oxidoreductase activity		K00059//3-oxoacyl-[acyl-carrier protein] reductase [EC:1.1.1.100]	XP_004149629.2//PREDICTED: NADPH-dependent pterin aldehyde reductase-like isoform X1 [Cucumis sativus];XP_016903014.1//PREDICTED: LOW QUALITY PROTEIN: NADPH-dependent pterin aldehyde reductase-like [Cucumis melo]
Cp4.1LG14g01990	208.981	20.4123	3.38543	1.47201e-26	GO:0016021//integral component of membrane	GO:0003824//catalytic activity		K13698//abhydrolase domain-containing protein 4;K14863//ribosome biogenesis protein YTM1;K13535//cardiolipin-specific phospholipase [EC:3.1.1.-]	XP_008452064.1//PREDICTED: pheophytinase, chloroplastic isoform X1 [Cucumis melo];XP_008452066.1//PREDICTED: pheophytinase, chloroplastic isoform X2 [Cucumis melo]
Cp4.1LG10g08220	171.025	9.92284	4.09592	1.51576e-26	GO:0005829//cytosol	GO:0042132//fructose 1,6-bisphosphate 1-phosphatase activity	GO:0005986//sucrose biosynthetic process;GO:0006002//fructose 6-phosphate metabolic process;GO:0006094//gluconeogenesis;GO:0006000//fructose metabolic process;GO:0005975//carbohydrate metabolic process;GO:0030388//fructose 1,6-bisphosphate metabolic process	K03841//fructose-1,6-bisphosphatase I [EC:3.1.3.11]	XP_008448891.1//PREDICTED: fructose-1,6-bisphosphatase, chloroplastic-like [Cucumis melo]
Cp4.1LG12g02160	208.491	20.0447	3.37851	2.25654e-26	GO:0009507//chloroplast	GO:0008878//glucose-1-phosphate adenylyltransferase activity;GO:0005524//ATP binding	GO:0019252//starch biosynthetic process;GO:0005978//glycogen biosynthetic process	K00975//glucose-1-phosphate adenylyltransferase [EC:2.7.7.27]	XP_022138307.1//glucose-1-phosphate adenylyltransferase large subunit 3, chloroplastic/amyloplastic-like [Momordica charantia];XP_010039908.1//PREDICTED: glucose-1-phosphate adenylyltransferase large subunit 3, chloroplastic/amyloplastic [Eucalyptus grandis]
Cp4.1LG01g04170	234.356	28.1913	3.06301	3.13736e-26	GO:0016021//integral component of membrane	GO:0022857//transmembrane transporter activity		K17500//integrin-linked kinase-associated serine/threonine phosphatase 2C [EC:3.1.3.16];K07874//Ras-related protein Rab-1A	XP_008446238.1//PREDICTED: WAT1-related protein At1g70260 [Cucumis melo]
BGI_novel_G001058	239.912	29.7226	3	3.64538e-26					XP_008456270.1//PREDICTED: uncharacterized protein LOC103496264 [Cucumis melo]
Cp4.1LG15g06000	320.997	58.2814	2.46845	4.08288e-26	GO:0046861//glyoxysomal membrane;GO:0016021//integral component of membrane	GO:0003677//DNA binding;GO:0020037//heme binding;GO:0016688//L-ascorbate peroxidase activity;GO:0004601//peroxidase activity;GO:0042803//protein homodimerization activity	GO:0006979//response to oxidative stress;GO:0090378//seed trichome elongation;GO:0042744//hydrogen peroxide catabolic process;GO:0042542//response to hydrogen peroxide;GO:0009723//response to ethylene	K09422//transcription factor MYB, plant;K00434//L-ascorbate peroxidase [EC:1.11.1.11]	XP_004144841.2//PREDICTED: L-ascorbate peroxidase 3, peroxisomal [Cucumis sativus];XP_008447966.1//PREDICTED: myb-related protein 308-like [Cucumis melo]
Cp4.1LG16g07640	342.455	65.7082	2.37346	4.72372e-26				K16573//gamma-tubulin complex component 6	XP_004149371.1//PREDICTED: protein trichome birefringence-like 39 [Cucumis sativus];XP_022149744.1//protein trichome birefringence-like 39 [Momordica charantia]
Cp4.1LG05g00430	223.414	25.4043	3.15704	5.19688e-26	GO:0016021//integral component of membrane				XP_008465109.1//PREDICTED: plastidal glycolate/glycerate translocator 1, chloroplastic [Cucumis melo];XP_022157839.1//plastidal glycolate/glycerate translocator 1, chloroplastic [Momordica charantia]
Cp4.1LG00g07020	298.049	49.5683	2.57531	5.79878e-26	GO:0016021//integral component of membrane				XP_008455096.1//PREDICTED: UPF0603 protein At1g54780, chloroplastic [Cucumis melo]
Cp4.1LG04g05340	309.076	54.254	2.51658	6.03054e-26	GO:0005840//ribosome	GO:0003735//structural constituent of ribosome	GO:0006412//translation	K02935//large subunit ribosomal protein L7/L12	XP_022152130.1//50S ribosomal protein L12, chloroplastic-like [Momordica charantia]
Cp4.1LG05g01400	123.298	1.27098	6.94251	6.26176e-26				K14484//auxin-responsive protein IAA	XP_021280676.1//auxin-induced protein AUX28-like [Herrania umbratica];XP_022145940.1//auxin-induced protein AUX28-like [Momordica charantia]
Cp4.1LG06g07940	128.939	1.79162	6.01123	7.49484e-26				K13899//cystatin-C	XP_022153704.1//cysteine proteinase inhibitor 1-like [Momordica charantia]
Cp4.1LG05g13110	186.544	15.1752	3.64	8.12979e-26				K03006//DNA-directed RNA polymerase II subunit RPB1 [EC:2.7.7.6]	XP_008457946.1//PREDICTED: proline-rich protein 4-like [Cucumis melo]
Cp4.1LG18g01500	158.38	7.79433	4.30378	1.2192e-25		GO:0004553//hydrolase activity, hydrolyzing O-glycosyl compounds	GO:0005975//carbohydrate metabolic process	K01188//beta-glucosidase [EC:3.2.1.21]	XP_021811861.1//beta-glucosidase 12-like [Prunus avium];KGN66451.1//hypothetical protein Csa_1G611280 [Cucumis sativus];AAG25897.1//silverleaf whitefly-induced protein 3 [Cucurbita pepo];XP_022154059.1//beta-glucosidase 12-like [Momordica charantia]
Cp4.1LG05g00810	143.841	4.68578	4.848	1.30714e-25		GO:0016747//transferase activity, transferring acyl groups other than amino-acyl groups	GO:0008152//metabolic process	K07513//acetyl-CoA acyltransferase 1 [EC:2.3.1.16]	XP_008454504.2//PREDICTED: 3-ketoacyl-CoA thiolase 2, peroxisomal-like [Cucumis melo];XP_004152018.1//PREDICTED: 3-ketoacyl-CoA thiolase 2, peroxisomal [Cucumis sativus]
Cp4.1LG11g07130	206.15	21.377	3.29418	2.33878e-25	GO:0019898//extrinsic component of membrane;GO:0009654//photosystem II oxygen evolving complex	GO:0005509//calcium ion binding	GO:0015979//photosynthesis	K08901//photosystem II oxygen-evolving enhancer protein 3	XP_004133817.1//PREDICTED: photosynthetic NDH subunit of lumenal location 2, chloroplastic [Cucumis sativus]
Cp4.1LG10g04350	169.471	11.3776	3.94145	2.53302e-25		GO:0030170//pyridoxal phosphate binding;GO:0004794//L-threonine ammonia-lyase activity	GO:0009097//isoleucine biosynthetic process	K01754//threonine dehydratase [EC:4.3.1.19]	XP_008462516.1//PREDICTED: threonine dehydratase biosynthetic, chloroplastic [Cucumis melo]
Cp4.1LG08g12670	383.029	83.946	2.18888	2.64015e-25	GO:0005634//nucleus	GO:0043565//sequence-specific DNA binding;GO:0003700//DNA binding transcription factor activity	GO:0006351//transcription, DNA-templated	K13426//WRKY transcription factor 29;K13459//disease resistance protein RPS2;K13457//disease resistance protein RPM1;K16225//probable WRKY transcription factor 52	XP_008442314.1//PREDICTED: probable WRKY transcription factor 70 [Cucumis melo]
Cp4.1LG01g03820	234.952	30.4729	2.96963	2.76035e-25		GO:0004857//enzyme inhibitor activity		K01051//pectinesterase [EC:3.1.1.11]	XP_022140842.1//21 kDa protein-like [Momordica charantia]
Cp4.1LG04g12840	397.356	90.0406	2.14114	3.4765e-25	GO:0005634//nucleus	GO:0008270//zinc ion binding		K12135//zinc finger protein CONSTANS	XP_008453644.1//PREDICTED: zinc finger protein CONSTANS-LIKE 5-like [Cucumis melo]
Cp4.1LG11g05040	406.169	93.7004	2.11075	4.43971e-25	GO:0009507//chloroplast	GO:0050661//NADP binding;GO:0008883//glutamyl-tRNA reductase activity	GO:0006782//protoporphyrinogen IX biosynthetic process;GO:0015995//chlorophyll biosynthetic process	K02492//glutamyl-tRNA reductase [EC:1.2.1.70]	XP_008444967.1//PREDICTED: glutamyl-tRNA reductase 1, chloroplastic [Cucumis melo]
Cp4.1LG14g00530	206.469	21.5607	3.22707	9.78914e-25	GO:0005622//intracellular	GO:0016853//isomerase activity;GO:0016491//oxidoreductase activity		K09835//prolycopene isomerase [EC:5.2.1.13]	XP_016901253.1//PREDICTED: prolycopene isomerase, chloroplastic isoform X2 [Cucumis melo];XP_008452247.1//PREDICTED: prolycopene isomerase, chloroplastic isoform X1 [Cucumis melo]
Cp4.1LG01g14350	191.759	18.4063	3.41504	1.08144e-24	GO:0005634//nucleus	GO:0003677//DNA binding	GO:0006281//DNA repair;GO:0006260//DNA replication;GO:0006310//DNA recombination	K10740//replication factor A3	XP_008446755.1//PREDICTED: replication protein A 14 kDa subunit B-like [Cucumis melo];XP_004135038.1//PREDICTED: uncharacterized protein LOC101205552 [Cucumis sativus]
Cp4.1LG08g00650	363.21	78.0811	2.21842	1.34103e-24			GO:0009733//response to auxin	K14488//SAUR family protein	XP_004133791.1//PREDICTED: auxin-induced protein X15-like [Cucumis sativus]
Cp4.1LG02g13450	373.322	81.7103	2.18548	1.346e-24	GO:0016021//integral component of membrane		GO:0051205//protein insertion into membrane	K03217//YidC/Oxa1 family membrane protein insertase	XP_022158906.1//inner membrane protein PPF-1, chloroplastic [Momordica charantia]
Cp4.1LG08g01310	268.629	42.8152	2.6452	1.77486e-24	GO:0016021//integral component of membrane		GO:0055085//transmembrane transport	K08193//MFS transporter, ACS family, solute carrier family 17 (sodium-dependent inorganic phosphate cotransporter), other	XP_008438037.1//PREDICTED: ascorbate transporter, chloroplastic [Cucumis melo]
Cp4.1LG05g13990	274.356	46.2453	2.57447	6.51539e-24	GO:0016021//integral component of membrane				XP_008464165.1//PREDICTED: uncharacterized protein LOC103502113 [Cucumis melo]
Cp4.1LG02g05900	217.219	27.0122	3.00666	8.72544e-24	GO:0016021//integral component of membrane				XP_022151248.1//NAD(P)H-quinone oxidoreductase subunit U, chloroplastic [Momordica charantia]
Cp4.1LG03g12690	219.625	28.1606	2.974	9.27848e-24	GO:0005840//ribosome;GO:0032040//small-subunit processome;GO:0005730//nucleolus;GO:0016021//integral component of membrane;GO:0009570//chloroplast stroma	GO:0003723//RNA binding;GO:0003729//mRNA binding;GO:0003676//nucleic acid binding	GO:0000462//maturation of SSU-rRNA from tricistronic rRNA transcript (SSU-rRNA, 5.8S rRNA, LSU-rRNA);GO:0000481//maturation of 5S rRNA;GO:0034337//RNA folding;GO:0009409//response to cold;GO:0000466//maturation of 5.8S rRNA from tricistronic rRNA transcript (SSU-rRNA, 5.8S rRNA, LSU-rRNA);GO:0032508//DNA duplex unwinding;GO:0009737//response to abscisic acid	K02945//small subunit ribosomal protein S1	XP_008454000.1//PREDICTED: 30S ribosomal protein S1 isoform X1 [Cucumis melo]
Cp4.1LG03g00750	156.507	10.3516	3.97269	9.75755e-24					KGN59161.1//hypothetical protein Csa_3G778180 [Cucumis sativus]
BGI_novel_G001256	112.931	0.520643	6.82018	1.037e-23		GO:0016705//oxidoreductase activity, acting on paired donors, with incorporation or reduction of molecular oxygen;GO:0020037//heme binding;GO:0005506//iron ion binding;GO:0004497//monooxygenase activity		K01773//aldoxime dehydratase [EC:4.99.1.-];K07418//cytochrome P450 family 2 subfamily J [EC:1.14.14.1]	XP_004135281.2//PREDICTED: cytochrome P450 71B2-like isoform X1 [Cucumis sativus]
Cp4.1LG03g18320	246.022	36.5675	2.73306	1.51167e-23		GO:0016161//beta-amylase activity;GO:0102229//amylopectin maltohydrolase activity	GO:0000272//polysaccharide catabolic process	K01177//beta-amylase [EC:3.2.1.2]	XP_008438436.1//PREDICTED: beta-amylase 1, chloroplastic-like [Cucumis melo]
Cp4.1LG15g00050	365.765	82.8128	2.14066	2.88747e-23				K06634//cyclin H	XP_008449465.1//PREDICTED: uncharacterized protein LOC103491343 [Cucumis melo]
Cp4.1LG10g09000	240.891	36.4144	2.74296	3.32382e-23				K10878//meiotic recombination protein SPO11;K15717//prostamide/prostaglandin F2alpha synthase [EC:1.11.1.20]	XP_004142104.1//PREDICTED: thioredoxin-like protein AAED1, chloroplastic [Cucumis sativus]
Cp4.1LG02g07490	306.777	59.7667	2.3552	3.68209e-23	GO:0005840//ribosome	GO:0003735//structural constituent of ribosome	GO:0006412//translation	K02909//large subunit ribosomal protein L31	XP_004147854.2//PREDICTED: 50S ribosomal protein L31, chloroplastic [Cucumis sativus];XP_022136375.1//LOW QUALITY PROTEIN: 50S ribosomal protein L31, chloroplastic [Momordica charantia]
Cp4.1LG06g05710	121.574	3.4148	5.34577	4.25585e-23	GO:0010287//plastoglobule;GO:0009535//chloroplast thylakoid membrane;GO:0009941//chloroplast envelope	GO:0016491//oxidoreductase activity		K05275//pyridoxine 4-dehydrogenase [EC:1.1.1.65]	XP_008466804.1//PREDICTED: uncharacterized oxidoreductase At1g06690, chloroplastic [Cucumis melo];XP_022142896.1//uncharacterized oxidoreductase At1g06690, chloroplastic [Momordica charantia]
Cp4.1LG02g08910	189.567	20.0754	3.24793	4.87907e-23					XP_008456834.1//PREDICTED: uncharacterized protein LOC103496669 [Cucumis melo]
Cp4.1LG16g08040	352.992	79.4746	2.15974	7.90249e-23	GO:0016021//integral component of membrane				XP_004140165.1//PREDICTED: uncharacterized protein LOC101219558 [Cucumis sativus];XP_022152952.1//uncharacterized protein LOC111020570 isoform X1 [Momordica charantia]
BGI_novel_G001259	100.52	0.3522	13.3021	1.17638e-22				K01773//aldoxime dehydratase [EC:4.99.1.-];K00512//steroid 17alpha-monooxygenase / 17alpha-hydroxyprogesterone deacetylase [EC:1.14.14.19 1.14.14.32]	XP_022151851.1//cytochrome P450 71B34-like [Momordica charantia]
Cp4.1LG18g04340	154.932	11.0866	3.81669	1.48753e-22				K21371//crocetin glucosyltransferase [EC:2.4.1.271];K05605//3-hydroxyisobutyryl-CoA hydrolase [EC:3.1.2.4]	XP_022144907.1//probable strigolactone esterase DAD2 [Momordica charantia]
Cp4.1LG12g07670	258.539	43.6574	2.55738	2.07088e-22		GO:0003824//catalytic activity			XP_008461135.1//PREDICTED: haloalkane dehalogenase [Cucumis melo]
Cp4.1LG16g00240	364.402	85.1557	2.0984	2.5547e-22		GO:0016740//transferase activity	GO:0008299//isoprenoid biosynthetic process	K13789//geranylgeranyl diphosphate synthase, type II [EC:2.5.1.1 2.5.1.10 2.5.1.29]	AHI88418.1//geranylgeranyl diphosphate synthase [Citrullus lanatus]
Cp4.1LG09g09030	99.2006	0.490017	13.2732	3.33419e-22		GO:0004834//tryptophan synthase activity		K01696//tryptophan synthase beta chain [EC:4.2.1.20]	XP_004145174.1//PREDICTED: tryptophan synthase beta chain 1-like [Cucumis sativus];OMO76740.1//Tryptophan synthase beta subunit-like PLP-dependent enzymes superfamily [Corchorus capsularis];KJB67155.1//hypothetical protein B456_010G178100 [Gossypium raimondii];OMO76741.1//Tryptophan synthase beta subunit-like PLP-dependent enzymes superfamily [Corchorus capsularis]
Cp4.1LG13g04410	363.785	86.4726	2.08153	5.43348e-22					XP_008466749.1//PREDICTED: uncharacterized protein LOC103504088 [Cucumis melo]
Cp4.1LG17g04230	277.378	51.6355	2.4133	8.05275e-22				K09512//DnaJ homolog subfamily B member 6;K09509//DnaJ homolog subfamily B member 3;K09514//DnaJ homolog subfamily B member 8	XP_004141723.1//PREDICTED: dnaJ homolog subfamily B member 6-like [Cucumis sativus]
Cp4.1LG15g05490	96.8802	0	13.2438	9.39524e-22	GO:0005634//nucleus	GO:0003677//DNA binding		K09522//DnaJ homolog subfamily C member 2	XP_008447294.1//PREDICTED: protein RADIALIS-like 2 [Cucumis melo]
Cp4.1LG13g02090	260.008	46.3219	2.49881	1.07142e-21	GO:0009507//chloroplast	GO:0003746//translation elongation factor activity;GO:0005525//GTP binding;GO:0003924//GTPase activity		K02355//elongation factor G	XP_022156454.1//elongation factor G-2, chloroplastic [Momordica charantia]
Cp4.1LG02g12540	114.528	2.75634	5.26053	1.35699e-21		GO:0008270//zinc ion binding;GO:0004089//carbonate dehydratase activity	GO:0006730//one-carbon metabolic process	K01674//carbonic anhydrase [EC:4.2.1.1]	XP_004139553.2//PREDICTED: alpha carbonic anhydrase 7-like [Cucumis sativus]
Cp4.1LG02g08020	237.315	38.1907	2.64082	1.36707e-21		GO:0004781//sulfate adenylyltransferase (ATP) activity	GO:0000103//sulfate assimilation	K13811//3'-phosphoadenosine 5'-phosphosulfate synthase [EC:2.7.7.4 2.7.1.25]	XP_008466495.1//PREDICTED: ATP sulfurylase 2 [Cucumis melo];XP_004136390.1//PREDICTED: ATP sulfurylase 2 [Cucumis sativus]
Cp4.1LG09g04430	370.469	90.5	2.03953	1.6556e-21		GO:0005544//calcium-dependent phospholipid binding;GO:0005509//calcium ion binding		K17098//annexin D	XP_008446930.1//PREDICTED: annexin D4 [Cucumis melo];XP_004142407.1//PREDICTED: annexin D4 [Cucumis sativus]
Cp4.1LG16g01650	230.098	35.6793	2.67557	2.20932e-21		GO:0003677//DNA binding;GO:0003700//DNA binding transcription factor activity;GO:0016987//sigma factor activity	GO:0006352//DNA-templated transcription, initiation	K03086//RNA polymerase primary sigma factor	XP_016902935.1//PREDICTED: RNA polymerase sigma factor sigA [Cucumis melo]
Cp4.1LG05g14950	152.356	12.4035	3.66297	3.19712e-21					XP_022140652.1//uncharacterized protein LOC111011258 [Momordica charantia]
Cp4.1LG14g08790	117.508	4.33359	4.88264	3.74727e-21				K11855//ubiquitin carboxyl-terminal hydrolase 36/42 [EC:3.4.19.12]	XP_012475941.1//PREDICTED: 14 kDa proline-rich protein DC2.15-like [Gossypium raimondii];KRH57378.1//hypothetical protein GLYMA_05G057800 [Glycine max]
Cp4.1LG00g15650	201.403	26.66	2.89616	5.37669e-21		GO:0016740//transferase activity			XP_004134838.1//PREDICTED: thiosulfate sulfurtransferase 16, chloroplastic [Cucumis sativus]
Cp4.1LG01g18410	232.61	38.4816	2.61626	6.11725e-21	GO:0016021//integral component of membrane	GO:0016655//oxidoreductase activity, acting on NAD(P)H, quinone or similar compound as acceptor		K21888//glutathione dehydrogenase/transferase [EC:1.8.5.1 2.5.1.18]	XP_022159258.1//NAD(P)H-quinone oxidoreductase subunit L, chloroplastic isoform X2 [Momordica charantia];XP_022159257.1//NAD(P)H-quinone oxidoreductase subunit L, chloroplastic isoform X1 [Momordica charantia]
Cp4.1LG18g07520	301.646	64.4678	2.2384	6.60523e-21	GO:0016021//integral component of membrane				XP_022134616.1//uncharacterized protein LOC111006843 [Momordica charantia]
Cp4.1LG17g03950	106.438	1.51599	5.72792	7.9576e-21	GO:0043231//intracellular membrane-bounded organelle	GO:0080043//quercetin 3-O-glucosyltransferase activity;GO:0080044//quercetin 7-O-glucosyltransferase activity;GO:0016758//transferase activity, transferring hexosyl groups	GO:0008152//metabolic process	K21371//crocetin glucosyltransferase [EC:2.4.1.271]	XP_008458144.1//PREDICTED: crocetin glucosyltransferase, chloroplastic-like [Cucumis melo]
Cp4.1LG15g08130	248.427	44.4996	2.49476	1.13912e-20	GO:0016021//integral component of membrane	GO:0004222//metalloendopeptidase activity;GO:0005524//ATP binding		K03798//cell division protease FtsH [EC:3.4.24.-]	XP_008455288.1//PREDICTED: ATP-dependent zinc metalloprotease FTSH 2, chloroplastic [Cucumis melo];KGN43639.1//hypothetical protein Csa_7G049210 [Cucumis sativus]
Cp4.1LG07g07400	213.813	32.0961	2.74147	1.17671e-20	GO:0005783//endoplasmic reticulum;GO:0016021//integral component of membrane		GO:0071470//cellular response to osmotic stress;GO:0034599//cellular response to oxidative stress		XP_004148325.2//PREDICTED: uncharacterized protein LOC101221328 [Cucumis sativus]
Cp4.1LG18g02160	169.918	18.0081	3.23947	1.31787e-20	GO:0009535//chloroplast thylakoid membrane;GO:0009523//photosystem II;GO:0016021//integral component of membrane;GO:0009522//photosystem I	GO:0016168//chlorophyll binding	GO:0009765//photosynthesis, light harvesting;GO:0018298//protein-chromophore linkage	K08909//light-harvesting complex I chlorophyll a/b binding protein 3	XP_022153224.1//photosystem I chlorophyll a/b-binding protein 3-1, chloroplastic [Momordica charantia]
Cp4.1LG01g10570	119.977	5.48206	4.58496	1.43373e-20		GO:0016740//transferase activity;GO:0045174//glutathione dehydrogenase (ascorbate) activity		K21888//glutathione dehydrogenase/transferase [EC:1.8.5.1 2.5.1.18]	XP_022139338.1//glutathione S-transferase DHAR2-like [Momordica charantia]
Cp4.1LG09g00740	166.172	17.4262	3.28758	1.70165e-20	GO:0016021//integral component of membrane	GO:0005506//iron ion binding;GO:0016491//oxidoreductase activity	GO:0008610//lipid biosynthetic process	K15746//beta-carotene 3-hydroxylase [EC:1.14.13.129]	AEK86567.1//chloroplast beta-carotene hydroxylase [Cucurbita moschata]
Cp4.1LG04g01740	215.176	33.3058	2.7038	2.44413e-20	GO:0016021//integral component of membrane				XP_004142521.1//PREDICTED: uncharacterized protein LOC101210275 [Cucumis sativus]
Cp4.1LG13g08990	181.414	21.8976	3.04041	3.13339e-20	GO:0016021//integral component of membrane	GO:0050660//flavin adenine dinucleotide binding;GO:0016491//oxidoreductase activity		K08232//monodehydroascorbate reductase (NADH) [EC:1.6.5.4]	XP_008458779.1//PREDICTED: monodehydroascorbate reductase 4, peroxisomal [Cucumis melo]
Cp4.1LG14g04600	213.664	32.6321	2.69707	3.54274e-20	GO:0016021//integral component of membrane				XP_022149320.1//uncharacterized protein LOC111017763 [Momordica charantia]
Cp4.1LG06g05200	193.186	26.1853	2.89202	3.80765e-20	GO:0016021//integral component of membrane;GO:0005886//plasma membrane		GO:0008643//carbohydrate transport	K15382//solute carrier family 50 (sugar transporter)	XP_004146078.2//PREDICTED: bidirectional sugar transporter SWEET2 [Cucumis sativus]
Cp4.1LG16g02770	111.803	4.21108	4.80735	6.95545e-20		GO:0004332//fructose-bisphosphate aldolase activity	GO:0006096//glycolytic process	K01623//fructose-bisphosphate aldolase, class I [EC:4.1.2.13]	XP_008461018.1//PREDICTED: fructose-bisphosphate aldolase 1, chloroplastic [Cucumis melo]
Cp4.1LG00g00830	107.141	3.20042	5.1565	7.01604e-20		GO:0046872//metal ion binding;GO:0016491//oxidoreductase activity		K05278//flavonol synthase [EC:1.14.11.23];K06892//feruloyl-CoA ortho-hydroxylase [EC:1.14.11.-]	XP_004145878.1//PREDICTED: naringenin,2-oxoglutarate 3-dioxygenase-like [Cucumis sativus];XP_004309513.1//PREDICTED: hyoscyamine 6-dioxygenase-like [Fragaria vesca subsp. vesca]
Cp4.1LG01g06200	165.937	17.6865	3.20511	7.01604e-20	GO:0016021//integral component of membrane		GO:0048235//pollen sperm cell differentiation		XP_008464696.1//PREDICTED: cell number regulator 2-like [Cucumis melo];XP_008452392.1//PREDICTED: cell number regulator 2-like [Cucumis melo]
Cp4.1LG14g06570	182.457	22.9389	2.98423	7.5123e-20		GO:0003677//DNA binding;GO:0003700//DNA binding transcription factor activity;GO:0016987//sigma factor activity	GO:0006352//DNA-templated transcription, initiation	K03093//RNA polymerase sigma factor	XP_022140941.1//RNA polymerase sigma factor sigE, chloroplastic/mitochondrial [Momordica charantia]
Cp4.1LG06g01590	206.171	30.8404	2.7323	8.15888e-20		GO:0005509//calcium ion binding			KGN55187.1//hypothetical protein Csa_4G639750 [Cucumis sativus]
Cp4.1LG19g06770	315.994	73.0891	2.11396	9.81332e-20	GO:0005840//ribosome	GO:0003735//structural constituent of ribosome	GO:0006412//translation	K02914//large subunit ribosomal protein L34	XP_008439748.1//PREDICTED: 50S ribosomal protein L34, chloroplastic [Cucumis melo]
BGI_novel_G001616	87.8329	0	13.1033	9.96184e-20		GO:0016747//transferase activity, transferring acyl groups other than amino-acyl groups		K19861//benzyl alcohol O-benzoyltransferase [EC:2.3.1.196 2.3.1.232]	XP_004151857.1//PREDICTED: benzyl alcohol O-benzoyltransferase-like [Cucumis sativus]
Cp4.1LG08g13160	165.15	17.7631	3.1964	1.06601e-19	GO:0016021//integral component of membrane	GO:0016844//strictosidine synthase activity	GO:0009058//biosynthetic process	K21407//adipocyte plasma membrane-associated protein	XP_008448496.1//PREDICTED: protein STRICTOSIDINE SYNTHASE-LIKE 6-like [Cucumis melo]
Cp4.1LG17g08460	208.406	31.897	2.70044	1.15039e-19		GO:0003824//catalytic activity;GO:0016874//ligase activity	GO:0008152//metabolic process	K01904//4-coumarate--CoA ligase [EC:6.2.1.12];K10357//myosin V	XP_004135894.2//PREDICTED: 4-coumarate--CoA ligase 2-like [Cucumis sativus];XP_022152731.1//myosin-12 [Momordica charantia];XP_015890797.1//PREDICTED: myosin-12 isoform X2 [Ziziphus jujuba]
Cp4.1LG03g06230	248.938	46.72	2.40541	1.40162e-19					XP_022143338.1//uncharacterized protein LOC111013238 isoform X1 [Momordica charantia];XP_022143339.1//uncharacterized protein LOC111013238 isoform X2 [Momordica charantia];XP_008457002.1//PREDICTED: uncharacterized protein LOC103496788 isoform X2 [Cucumis melo]
Cp4.1LG01g21800	161.424	17.0434	3.24345	1.40162e-19					XP_022134108.1//protein RETICULATA-RELATED 5, chloroplastic [Momordica charantia]
Cp4.1LG16g08080	105.438	3.30761	5.12928	1.87007e-19				K13161//heterogeneous nuclear ribonucleoprotein R;K20642//Rho GTPase-activating protein 22/24/25	XP_022153056.1//protein FANTASTIC FOUR 4-like [Momordica charantia]
Cp4.1LG12g04330	321.082	76.3814	2.0785	1.99612e-19		GO:0005509//calcium ion binding		K16465//centrin-1;K10840//centrin-2	XP_004140505.1//PREDICTED: calcium-binding protein KIC [Cucumis sativus]
Cp4.1LG02g02480	170.493	20.0294	3.08746	2.02275e-19	GO:0016021//integral component of membrane				XP_004144634.2//PREDICTED: uncharacterized protein LOC101216249 [Cucumis sativus]
Cp4.1LG16g06300	123.256	7.31962	4.13516	2.1641e-19		GO:0005524//ATP binding		K19090//CRISPR-associated protein Cas5t;K08867//WNK lysine deficient protein kinase [EC:2.7.11.1];K06066//CBF1 interacting corepressor;K17710//pentatricopeptide repeat domain-containing protein 1	XP_008464088.1//PREDICTED: pentatricopeptide repeat-containing protein At1g11290, chloroplastic [Cucumis melo]
Cp4.1LG01g16170	203.084	31.4376	2.71114	2.53964e-19				K03006//DNA-directed RNA polymerase II subunit RPB1 [EC:2.7.7.6];K14317//nuclear pore complex protein Nup214	XP_008446034.1//PREDICTED: uncharacterized protein LOC103488885 [Cucumis melo]
Cp4.1LG04g07800	247.192	46.7966	2.39378	2.8084e-19				K07977//Arf/Sar family, other;K07937//ADP-ribosylation factor 1	XP_022148743.1//ADP-ribosylation factor 2 [Momordica charantia]
BGI_novel_G001315	137.923	10.811	3.64909	3.03026e-19	GO:0016021//integral component of membrane	GO:0016705//oxidoreductase activity, acting on paired donors, with incorporation or reduction of molecular oxygen;GO:0020037//heme binding;GO:0005506//iron ion binding;GO:0004497//monooxygenase activity		K00512//steroid 17alpha-monooxygenase / 17alpha-hydroxyprogesterone deacetylase [EC:1.14.14.19 1.14.14.32];K07408//cytochrome P450 family 1 subfamily A polypeptide 1 [EC:1.14.14.1]	XP_022137974.1//cytochrome P450 CYP82D47-like [Momordica charantia]
Cp4.1LG10g03120	266.586	54.79	2.27934	3.73355e-19		GO:0005198//structural molecule activity;GO:0051536//iron-sulfur cluster binding	GO:0097428//protein maturation by iron-sulfur cluster transfer	K22063//iron-sulfur cluster assembly 1	XP_008440129.1//PREDICTED: iron-sulfur assembly protein IscA, chloroplastic [Cucumis melo]
Cp4.1LG08g01120	291.045	65.2488	2.16251	5.42961e-19				K01092//myo-inositol-1(or 4)-monophosphatase [EC:3.1.3.25]	XP_008437944.1//PREDICTED: BTB/POZ domain-containing protein POB1-like [Cucumis melo]
Cp4.1LG05g02770	111.696	4.50203	4.48543	6.43817e-19	GO:0016021//integral component of membrane	GO:0016705//oxidoreductase activity, acting on paired donors, with incorporation or reduction of molecular oxygen;GO:0020037//heme binding;GO:0005506//iron ion binding;GO:0004497//monooxygenase activity		K20556//cytochrome P450 family 76 subfamily C	XP_004147602.1//PREDICTED: geraniol 8-hydroxylase [Cucumis sativus];XP_008437175.1//PREDICTED: geraniol 8-hydroxylase-like [Cucumis melo]
Cp4.1LG19g08710	223.265	38.7879	2.5155	6.63291e-19				K03686//molecular chaperone DnaJ	XP_008440823.1//PREDICTED: chaperone protein dnaJ 11, chloroplastic [Cucumis melo]
Cp4.1LG12g05960	209.3	34.3777	2.6199	6.77154e-19				K09512//DnaJ homolog subfamily B member 6;K09509//DnaJ homolog subfamily B member 3;K09514//DnaJ homolog subfamily B member 8	XP_008451526.1//PREDICTED: chaperone protein DnaJ-like [Cucumis melo]
Cp4.1LG10g03050	211.025	34.7912	2.59182	9.18898e-19	GO:0016021//integral component of membrane				XP_008440147.1//PREDICTED: stress enhanced protein 2, chloroplastic [Cucumis melo]
Cp4.1LG15g05260	247.959	49.1395	2.33949	1.22435e-18				K17525//chitinase domain-containing protein 1	XP_016901735.1//PREDICTED: protein TIC 62, chloroplastic [Cucumis melo]
Cp4.1LG03g00630	284.574	63.8859	2.15482	1.69666e-18	GO:0005623//cell	GO:0051920//peroxiredoxin activity	GO:0045454//cell redox homeostasis	K03386//peroxiredoxin (alkyl hydroperoxide reductase subunit C) [EC:1.11.1.15]	XP_008442899.1//PREDICTED: 2-Cys peroxiredoxin BAS1, chloroplastic-like [Cucumis melo]
Cp4.1LG09g02860	126.151	9.20313	3.80735	2.17931e-18	GO:0016021//integral component of membrane	GO:0016747//transferase activity, transferring acyl groups other than amino-acyl groups	GO:0006633//fatty acid biosynthetic process	K15397//3-ketoacyl-CoA synthase [EC:2.3.1.199]	XP_004135090.1//PREDICTED: 3-ketoacyl-CoA synthase 6 [Cucumis sativus]
Cp4.1LG04g09540	200.083	32.2033	2.64386	2.33752e-18					XP_004150036.2//PREDICTED: uncharacterized protein LOC101218093 [Cucumis sativus]
Cp4.1LG07g11050	154.08	17.4568	3.17932	2.63138e-18		GO:0008168//methyltransferase activity		K03183//demethylmenaquinone methyltransferase / 2-methoxy-6-polyprenyl-1,4-benzoquinol methylase [EC:2.1.1.163 2.1.1.201]	XP_022142970.1//uncharacterized methyltransferase At2g41040, chloroplastic [Momordica charantia]
Cp4.1LG14g07290	173.324	23.1839	2.91107	2.72205e-18		GO:0016788//hydrolase activity, acting on ester bonds		K21026//acetylajmaline esterase [EC:3.1.1.80];K10691//E3 ubiquitin-protein ligase UBR4 [EC:2.3.2.27];K01188//beta-glucosidase [EC:3.2.1.21];K14209//solute carrier family 36 (proton-coupled amino acid transporter);K00679//phospholipid:diacylglycerol acyltransferase [EC:2.3.1.158]	XP_022151286.1//GDSL esterase/lipase At5g55050-like [Momordica charantia];XP_008449153.1//PREDICTED: GDSL esterase/lipase At5g55050 [Cucumis melo]
Cp4.1LG06g08110	133.197	10.8569	3.59585	2.76608e-18		GO:0016757//transferase activity, transferring glycosyl groups;GO:0003824//catalytic activity		K06617//raffinose synthase [EC:2.4.1.82]	XP_011654066.1//PREDICTED: probable galactinol--sucrose galactosyltransferase 1 [Cucumis sativus];XP_008463674.1//PREDICTED: probable galactinol--sucrose galactosyltransferase 1 isoform X1 [Cucumis melo];AAZ81424.2//alkaline alpha galactosidase I [Cucumis sativus]
Cp4.1LG04g06680	262.52	56.3672	2.23156	3.31592e-18				K17637//exocyst complex component 2	XP_022156963.1//probable plastid-lipid-associated protein 4, chloroplastic [Momordica charantia]
Cp4.1LG15g05510	87.7052	0.934094	6.45943	3.43411e-18		GO:0003677//DNA binding		K09522//DnaJ homolog subfamily C member 2	XP_022136071.1//protein RADIALIS-like 3 [Momordica charantia];XP_008447023.1//PREDICTED: protein RADIALIS-like 3 [Cucumis melo]
Cp4.1LG07g00450	229.46	43.443	2.41294	3.69708e-18				K07007//uncharacterized protein;K01392//thimet oligopeptidase [EC:3.4.24.15]	XP_022131326.1//protein HHL1, chloroplastic isoform X2 [Momordica charantia];XP_022131325.1//protein HHL1, chloroplastic isoform X1 [Momordica charantia]
Cp4.1LG09g02160	264.712	57.3779	2.21696	3.92901e-18				K18626//trichohyalin	XP_022151055.1//remorin 4.1-like isoform X1 [Momordica charantia]
Cp4.1LG02g16210	153.378	17.1506	3.16993	3.97395e-18	GO:0005634//nucleus	GO:0043565//sequence-specific DNA binding;GO:0003700//DNA binding transcription factor activity	GO:0006351//transcription, DNA-templated	K00344//NADPH2:quinone reductase [EC:1.6.5.5]	XP_012082905.1//probable WRKY transcription factor 35 [Jatropha curcas]
Cp4.1LG15g01120	132.09	11.1173	3.58496	4.3076e-18	GO:0016021//integral component of membrane	GO:0016705//oxidoreductase activity, acting on paired donors, with incorporation or reduction of molecular oxygen;GO:0020037//heme binding;GO:0005506//iron ion binding;GO:0004497//monooxygenase activity		K20556//cytochrome P450 family 76 subfamily C	KVI02662.1//cytochrome P450 [Cynara cardunculus var. scolymus];XP_004152069.1//PREDICTED: geraniol 8-hydroxylase-like [Cucumis sativus];XP_008447356.1//PREDICTED: geraniol 8-hydroxylase-like [Cucumis melo]
Cp4.1LG14g00310	194.718	31.2539	2.65313	5.24183e-18	GO:0016021//integral component of membrane			K13348//protein Mpv17	XP_008452276.1//PREDICTED: uncharacterized protein LOC103493348 isoform X1 [Cucumis melo]
Cp4.1LG12g01180	115.635	7.07462	4.05063	5.52584e-18				K03259//translation initiation factor 4E	XP_004147165.1//PREDICTED: protein PROTON GRADIENT REGULATION 5, chloroplastic [Cucumis sativus]
Cp4.1LG17g10300	142.117	14.333	3.34239	5.78538e-18				K03255//protein TIF31	OIV95051.1//hypothetical protein TanjilG_10871 [Lupinus angustifolius];XP_022152016.1//protein TSS [Momordica charantia]
Cp4.1LG01g13500	167.726	21.8823	2.93289	5.867e-18	GO:0016021//integral component of membrane;GO:0009707//chloroplast outer membrane		GO:0009658//chloroplast organization	K02184//formin 2	XP_004135119.1//PREDICTED: protein CHUP1, chloroplastic [Cucumis sativus]
Cp4.1LG17g05590	197.252	31.7898	2.62205	7.15546e-18		GO:0009055//electron transfer activity;GO:0051536//iron-sulfur cluster binding			XP_022145222.1//photosynthetic NDH subunit of subcomplex B 3, chloroplastic [Momordica charantia]
Cp4.1LG17g03210	160.871	20.2591	3.00899	7.89059e-18		GO:0005524//ATP binding;GO:0004672//protein kinase activity		K08869//aarF domain-containing kinase	KHG06807.1//Uncharacterized protein F383_08209 [Gossypium arboreum];XP_022138474.1//uncharacterized protein LOC111009639 [Momordica charantia]
Cp4.1LG10g01820	181.584	27.3491	2.75291	8.85719e-18		GO:0030060//L-malate dehydrogenase activity	GO:0006099//tricarboxylic acid cycle;GO:0005975//carbohydrate metabolic process;GO:0006108//malate metabolic process	K00026//malate dehydrogenase [EC:1.1.1.37]	XP_022133079.1//malate dehydrogenase, glyoxysomal [Momordica charantia]
Cp4.1LG04g07700	301.561	74.2375	2.02895	1.59141e-17					XP_004136950.1//PREDICTED: uncharacterized protein LOC101218281 [Cucumis sativus]
Cp4.1LG13g02210	155.911	18.9116	3.03747	1.653e-17				K01369//legumain [EC:3.4.22.34]	XP_004147585.1//PREDICTED: thylakoid lumenal protein At1g12250, chloroplastic [Cucumis sativus];XP_008437129.1//PREDICTED: thylakoid lumenal protein TL20.3, chloroplastic [Cucumis melo]
Cp4.1LG04g05980	146.076	16.3237	3.18982	1.84332e-17		GO:0004222//metalloendopeptidase activity			XP_022156498.1//uncharacterized protein LOC111023380 [Momordica charantia];XP_016900858.1//PREDICTED: protease HtpX homolog isoform X3 [Cucumis melo]
Cp4.1LG18g00190	164.66	21.9129	2.90689	1.92163e-17	GO:0005623//cell	GO:0016787//hydrolase activity	GO:0008152//metabolic process;GO:0045454//cell redox homeostasis	K20884//riboflavin kinase / FMN hydrolase [EC:2.7.1.26 3.1.3.102]	XP_011659368.1//PREDICTED: NHL repeat-containing protein 2 isoform X1 [Cucumis sativus];XP_008450538.1//PREDICTED: NHL repeat-containing protein 2 isoform X1 [Cucumis melo];XP_011659372.1//PREDICTED: NHL repeat-containing protein 2 isoform X2 [Cucumis sativus];XP_016901003.1//PREDICTED: NHL repeat-containing protein 2 isoform X2 [Cucumis melo];XP_016901004.1//PREDICTED: NHL repeat-containing prot…
Cp4.1LG01g20890	121.063	8.52935	3.74894	2.0553e-17				K03671//thioredoxin 1	XP_022141401.1//transcriptional corepressor SEUSS-like [Momordica charantia]
Cp4.1LG20g07340	194.144	32.1267	2.59991	2.17176e-17		GO:0051537//2 iron, 2 sulfur cluster binding;GO:0010277//chlorophyllide a oxygenase [overall] activity		K13071//pheophorbide a oxygenase [EC:1.14.15.17]	XP_022152935.1//pheophorbide a oxygenase, chloroplastic [Momordica charantia]
Cp4.1LG15g05010	257.07	56.015	2.19827	2.38101e-17		GO:0046872//metal ion binding;GO:0003824//catalytic activity	GO:0006508//proteolysis	K06972//presequence protease [EC:3.4.24.-]	XP_015892897.1//PREDICTED: presequence protease 1, chloroplastic/mitochondrial-like [Ziziphus jujuba];XP_021896697.1//presequence protease 1, chloroplastic/mitochondrial-like [Carica papaya];XP_022135673.1//presequence protease 1, chloroplastic/mitochondrial-like [Momordica charantia]
Cp4.1LG15g05860	141.989	15.2977	3.24286	2.42533e-17			GO:0009733//response to auxin	K14488//SAUR family protein	XP_015953342.2//auxin-induced protein 6B-like [Arachis duranensis];XP_022135743.1//auxin-induced protein 15A-like [Momordica charantia];XP_004144828.1//PREDICTED: auxin-induced protein 15A-like [Cucumis sativus]
Cp4.1LG05g04930	150.695	18.0081	3.06848	3.46874e-17	GO:0005634//nucleus;GO:0016021//integral component of membrane	GO:0005524//ATP binding		K11367//chromodomain-helicase-DNA-binding protein 1 [EC:3.6.4.12]	XP_011657640.1//PREDICTED: uncharacterized protein LOC101220685 [Cucumis sativus];XP_008449674.1//PREDICTED: protein CHROMATIN REMODELING 5 isoform X2 [Cucumis melo];XP_016734498.1//PREDICTED: protein CHROMATIN REMODELING 5-like [Gossypium hirsutum]
Cp4.1LG14g04630	111.994	7.31962	4	3.46874e-17					KGN52761.1//Trypsin inhibitor 1 [Cucumis sativus]
Cp4.1LG04g09680	197.954	34.2859	2.54189	3.88392e-17				K13201//nucleolysin TIA-1/TIAR	XP_022144956.1//uncharacterized protein LOC111014503 isoform X1 [Momordica charantia];XP_011648491.1//PREDICTED: uncharacterized protein LOC101206063 [Cucumis sativus]
Cp4.1LG02g07700	159.572	21.4535	2.92961	4.12559e-17		GO:0008233//peptidase activity			XP_022158758.1//uncharacterized protein LOC111025194 [Momordica charantia]
Cp4.1LG11g07810	211.025	39.3392	2.4357	4.84744e-17	GO:0019898//extrinsic component of membrane;GO:0009654//photosystem II oxygen evolving complex	GO:0005509//calcium ion binding	GO:0015979//photosynthesis	K09264//MADS-box transcription factor, plant	XP_022155885.1//psbP domain-containing protein 3, chloroplastic isoform X2 [Momordica charantia]
Cp4.1LG05g06680	75.9757	0	12.8918	4.88917e-17	GO:0005623//cell	GO:0015035//protein disulfide oxidoreductase activity;GO:0009055//electron transfer activity	GO:0045454//cell redox homeostasis	K03676//glutaredoxin 3	XP_004139878.1//PREDICTED: glutaredoxin-C13-like [Cucumis sativus]
Cp4.1LG04g07370	129.812	12.4801	3.43741	4.95355e-17				K05747//Wiskott-Aldrich syndrome protein	XP_016578365.1//PREDICTED: formin-like protein 20 isoform X2 [Capsicum annuum]
Cp4.1LG15g08310	186.437	30.2585	2.63227	5.19545e-17		GO:0009055//electron transfer activity;GO:0005506//iron ion binding		K03686//molecular chaperone DnaJ;K05337//ferredoxin	XP_008451842.1//PREDICTED: zuotin [Cucumis melo];XP_022147843.1//chaperone protein dnaJ C76, chloroplastic [Momordica charantia]
Cp4.1LG18g06910	133.325	13.4601	3.35484	6.11522e-17	GO:0016021//integral component of membrane	GO:0015238//drug transmembrane transporter activity;GO:0015297//antiporter activity		K03327//multidrug resistance protein, MATE family	XP_008453465.1//PREDICTED: protein DETOXIFICATION 16-like [Cucumis melo];OIV94162.1//hypothetical protein TanjilG_03612 [Lupinus angustifolius]
Cp4.1LG00g02580	226.203	45.2347	2.32833	6.44874e-17	GO:0005622//intracellular	GO:0008270//zinc ion binding		K12135//zinc finger protein CONSTANS;K19720//collagen, type III, alpha	XP_008460039.1//PREDICTED: B-box zinc finger protein 24-like isoform X2 [Cucumis melo];XP_008460037.1//PREDICTED: B-box zinc finger protein 24-like isoform X1 [Cucumis melo]
Cp4.1LG01g04860	93.2826	3.12386	4.9542	6.51138e-17	GO:0016021//integral component of membrane	GO:0022857//transmembrane transporter activity		K17500//integrin-linked kinase-associated serine/threonine phosphatase 2C [EC:3.1.3.16];K07874//Ras-related protein Rab-1A	XP_022139004.1//WAT1-related protein At2g39510-like [Momordica charantia]
Cp4.1LG14g03450	148.822	17.6406	3.04924	7.79422e-17		GO:0016765//transferase activity, transferring alkyl or aryl (other than methyl) groups;GO:0036422//heptaprenyl diphosphate synthase activity	GO:0008299//isoprenoid biosynthetic process;GO:0015979//photosynthesis	K05356//all-trans-nonaprenyl-diphosphate synthase [EC:2.5.1.84 2.5.1.85]	XP_022142816.1//probable solanesyl-diphosphate synthase 3, chloroplastic [Momordica charantia]
Cp4.1LG13g09020	74.5069	0.122504	12.8727	8.17974e-17		GO:0004527//exonuclease activity;GO:0003676//nucleic acid binding		K18327//RNA exonuclease 4 [EC:3.1.-.-]	XP_011656270.1//PREDICTED: RNA exonuclease 4-like [Cucumis sativus]
Cp4.1LG05g11870	220.2	43.0449	2.35509	8.44221e-17		GO:0003677//DNA binding;GO:0003700//DNA binding transcription factor activity;GO:0016987//sigma factor activity	GO:0006352//DNA-templated transcription, initiation	K03086//RNA polymerase primary sigma factor	XP_016902935.1//PREDICTED: RNA polymerase sigma factor sigA [Cucumis melo]
Cp4.1LG00g04060	145.48	17.0434	3.09245	1.07502e-16				K02721//photosystem II PsbW protein
Cp4.1LG02g17390	120.531	9.95346	3.59694	1.0831e-16					KGN58463.1//hypothetical protein Csa_3G646010 [Cucumis sativus]
BGI_novel_G001347	113.421	8.43748	3.82018	1.32917e-16					XP_022158191.1//ribosome-inactivating protein bryodin II-like [Momordica charantia]
Cp4.1LG08g06610	109.483	7.45744	3.96083	1.3638e-16		GO:0030246//carbohydrate binding;GO:0003824//catalytic activity	GO:0005975//carbohydrate metabolic process	K00059//3-oxoacyl-[acyl-carrier protein] reductase [EC:1.1.1.100]	XP_008465324.1//PREDICTED: photosynthetic NDH subunit of subcomplex B 2, chloroplastic [Cucumis melo]
Cp4.1LG16g04540	108.567	6.89086	3.96083	1.3638e-16	GO:0005622//intracellular	GO:0008270//zinc ion binding		K19939//Rab effector Noc2;K12135//zinc finger protein CONSTANS	KGN63276.1//hypothetical protein Csa_2G423560 [Cucumis sativus]
Cp4.1LG06g00040	95.9223	4.1192	4.58496	1.50657e-16				K05894//12-oxophytodienoic acid reductase [EC:1.3.1.42]	XP_022147876.1//putative 12-oxophytodienoate reductase 11 [Momordica charantia]
Cp4.1LG18g04110	203.553	37.8079	2.4245	2.21438e-16	GO:0005739//mitochondrion	GO:0003746//translation elongation factor activity		K02357//elongation factor Ts	XP_010107377.1//Elongation factor Ts [Morus notabilis]
Cp4.1LG01g15510	200.338	36.5981	2.4344	3.54718e-16		GO:0008483//transaminase activity;GO:0003824//catalytic activity;GO:0030170//pyridoxal phosphate binding	GO:0009058//biosynthetic process	K14272//glutamate--glyoxylate aminotransferase [EC:2.6.1.4 2.6.1.2 2.6.1.44]	XP_022151819.1//glutamate--glyoxylate aminotransferase 2 isoform X1 [Momordica charantia];XP_011655611.1//PREDICTED: glutamate--glyoxylate aminotransferase 2 [Cucumis sativus]
Cp4.1LG15g07800	268.374	64.4678	2.06609	3.62616e-16			GO:0010207//photosystem II assembly		XP_022136235.1//protein THYLAKOID FORMATION1, chloroplastic isoform X1 [Momordica charantia]
Cp4.1LG05g14000	131.962	13.9195	3.23704	3.95601e-16	GO:0016021//integral component of membrane			K08869//aarF domain-containing kinase;K13457//disease resistance protein RPM1	XP_022140650.1//uncharacterized protein LOC111011256 [Momordica charantia]
Cp4.1LG16g07850	154.357	20.6573	2.87447	4.44012e-16				K13356//alcohol-forming fatty acyl-CoA reductase [EC:1.2.1.84]	KMT05518.1//hypothetical protein BVRB_7g176410 isoform B [Beta vulgaris subsp. vulgaris];XP_016902265.1//PREDICTED: uncharacterized oxidoreductase At1g06690, chloroplastic isoform X2 [Cucumis melo];XP_022153067.1//flagellar radial spoke protein 5 isoform X1 [Momordica charantia]
Cp4.1LG03g17300	154.293	20.6113	2.87447	4.44012e-16	GO:0005618//cell wall;GO:0005576//extracellular region	GO:0045330//aspartyl esterase activity;GO:0004857//enzyme inhibitor activity;GO:0030599//pectinesterase activity	GO:0045490//pectin catabolic process;GO:0042545//cell wall modification	K01051//pectinesterase [EC:3.1.1.11]	XP_008438193.1//PREDICTED: pectinesterase 2 [Cucumis melo]
Cp4.1LG03g04650	195.804	35.5875	2.44478	5.62325e-16				K05747//Wiskott-Aldrich syndrome protein	XP_018817211.1//PREDICTED: protein RETICULATA-RELATED 4, chloroplastic-like isoform X2 [Juglans regia];XP_008461823.1//PREDICTED: protein RETICULATA-RELATED 4, chloroplastic-like [Cucumis melo]
Cp4.1LG15g01210	130.728	13.9195	3.22607	6.00374e-16				K05747//Wiskott-Aldrich syndrome protein	XP_015159469.1//PREDICTED: glycine-rich cell wall structural protein-like [Solanum tuberosum]
Cp4.1LG01g04700	96.6248	4.71641	4.27798	7.63689e-16				K01513//ectonucleotide pyrophosphatase/phosphodiesterase family member 1/3 [EC:3.1.4.1 3.6.1.9]	XP_022139201.1//uncharacterized protein LOC111010170 [Momordica charantia]
Cp4.1LG16g03440	101.01	5.58925	4.07325	8.37536e-16	GO:0005622//intracellular;GO:0016021//integral component of membrane		GO:0035556//intracellular signal transduction	K03283//heat shock 70kDa protein 1/2/6/8	XP_008448154.1//PREDICTED: uncharacterized protein LOC103490439 [Cucumis melo]
Cp4.1LG01g11660	91.7073	4.04264	4.52356	1.01666e-15	GO:0016021//integral component of membrane	GO:0005215//transporter activity		K14638//solute carrier family 15 (peptide/histidine transporter), member 3/4	XP_008456928.1//PREDICTED: protein NRT1/ PTR FAMILY 5.1 [Cucumis melo]
BGI_novel_G000296	86.7899	3.30761	4.85798	1.19739e-15					XP_008462443.1//PREDICTED: uncharacterized protein LOC103500790 [Cucumis melo]
Cp4.1LG11g09830	182.755	31.6673	2.5157	1.20915e-15	GO:0009535//chloroplast thylakoid membrane;GO:0016021//integral component of membrane	GO:0005506//iron ion binding;GO:0050660//flavin adenine dinucleotide binding;GO:0003995//acyl-CoA dehydrogenase activity	GO:0033539//fatty acid beta-oxidation using acyl-CoA dehydrogenase;GO:0010207//photosystem II assembly	K05747//Wiskott-Aldrich syndrome protein;K15174//RNA polymerase II-associated factor 1	XP_016901839.1//PREDICTED: uncharacterized protein LOC103499548 [Cucumis melo]
Cp4.1LG00g02370	169.045	26.5068	2.64599	1.21792e-15	GO:0005623//cell	GO:0015035//protein disulfide oxidoreductase activity	GO:0006662//glycerol ether metabolic process;GO:0045454//cell redox homeostasis	K03671//thioredoxin 1	XP_022152246.1//thioredoxin Y2, chloroplastic-like [Momordica charantia]
Cp4.1LG14g09430	170.514	27.8238	2.6105	1.66852e-15	GO:0016021//integral component of membrane			K01883//cysteinyl-tRNA synthetase [EC:6.1.1.16]	XP_008448701.1//PREDICTED: uncharacterized protein LOC103490793 [Cucumis melo]
Cp4.1LG06g00010	85.8532	2.66447	4.8413	1.94316e-15	GO:0005623//cell		GO:0009902//chloroplast relocation		XP_004145603.1//PREDICTED: uncharacterized protein LOC101218314 [Cucumis sativus]
Cp4.1LG13g01460	98.7748	6.03333	4.04439	2.09981e-15	GO:0005634//nucleus	GO:0003677//DNA binding	GO:0006355//regulation of transcription, DNA-templated	K16670//homeobox protein Meis2;K15613//homeobox protein Meis1	XP_011654729.1//PREDICTED: homeobox protein BEL1 homolog [Cucumis sativus]
Cp4.1LG00g01370	146.672	19.7844	2.87774	2.1191e-15	GO:0016021//integral component of membrane				XP_008443648.1//PREDICTED: uncharacterized protein LOC103487195 [Cucumis melo]
Cp4.1LG04g01890	210.216	42.7846	2.28798	2.5392e-15				K21952//CASK-interacting protein;K02184//formin 2	XP_008462710.1//PREDICTED: rubisco accumulation factor 1, chloroplastic [Cucumis melo]
Cp4.1LG14g09000	89.9191	3.65981	4.49185	2.61809e-15		GO:0016161//beta-amylase activity;GO:0102229//amylopectin maltohydrolase activity	GO:0000272//polysaccharide catabolic process	K01177//beta-amylase [EC:3.2.1.2]	XP_004147264.1//PREDICTED: beta-amylase 3, chloroplastic [Cucumis sativus];XP_008448759.1//PREDICTED: beta-amylase 3, chloroplastic [Cucumis melo]
Cp4.1LG07g08200	164.341	26.3231	2.65711	2.71544e-15	GO:0009507//chloroplast	GO:0046422//violaxanthin de-epoxidase activity		K09839//violaxanthin de-epoxidase [EC:1.23.5.1]	XP_008441814.1//PREDICTED: violaxanthin de-epoxidase, chloroplastic [Cucumis melo]
Cp4.1LG02g09390	186.097	33.7652	2.4517	2.89652e-15	GO:0016020//membrane	GO:0046933//proton-transporting ATP synthase activity, rotational mechanism	GO:0015986//ATP synthesis coupled proton transport	K02113//F-type H+-transporting ATPase subunit delta	XP_008463069.1//PREDICTED: ATP synthase subunit delta, chloroplastic [Cucumis melo]
Cp4.1LG15g02910	67.5032	0	12.7313	3.01556e-15	GO:0005623//cell	GO:0015035//protein disulfide oxidoreductase activity;GO:0009055//electron transfer activity	GO:0045454//cell redox homeostasis	K03676//glutaredoxin 3	XP_004139878.1//PREDICTED: glutaredoxin-C13-like [Cucumis sativus]
BGI_novel_G001198	126.534	14.042	3.18133	3.19348e-15
Cp4.1LG05g11670	101.542	6.90617	3.86507	3.29124e-15	GO:0016021//integral component of membrane	GO:0016705//oxidoreductase activity, acting on paired donors, with incorporation or reduction of molecular oxygen;GO:0020037//heme binding;GO:0005506//iron ion binding;GO:0004497//monooxygenase activity		K00517//indol-3-yl-methylglucosinolate hydroxylase [EC:1.14.-.-];K13260//isoflavone 2'-hydroxylase [EC:1.14.13.89]	XP_022149455.1//cytochrome P450 81E8-like [Momordica charantia]
Cp4.1LG04g01160	135.901	17.4875	3	4.15596e-15		GO:0003824//catalytic activity;GO:0050662//coenzyme binding		K07071//uncharacterized protein	XP_008444867.1//PREDICTED: epimerase family protein SDR39U1 homolog, chloroplastic-like [Cucumis melo]
Cp4.1LG17g10880	221.392	47.8532	2.20294	4.39316e-15				K02184//formin 2	XP_008445737.1//PREDICTED: tetrapyrrole-binding protein, chloroplastic [Cucumis melo]
Cp4.1LG13g09110	220.881	47.5316	2.20294	4.39316e-15					XP_022133646.1//uncharacterized protein LOC111006184 [Momordica charantia];XP_008458808.1//PREDICTED: uncharacterized protein LOC103498107 [Cucumis melo]
Cp4.1LG18g07810	142.202	19.2178	2.90182	4.49911e-15				K03798//cell division protease FtsH [EC:3.4.24.-]	XP_022135209.1//pentatricopeptide repeat-containing protein At2g02980, chloroplastic-like [Momordica charantia]
Cp4.1LG08g13480	125.597	13.5061	3.16993	4.78201e-15					XP_004136616.1//PREDICTED: remorin [Cucumis sativus]
Cp4.1LG18g03730	93.091	4.57859	4.21723	4.87579e-15	GO:0005634//nucleus	GO:0003677//DNA binding;GO:0016301//kinase activity;GO:0008270//zinc ion binding	GO:0006355//regulation of transcription, DNA-templated;GO:0006351//transcription, DNA-templated	K11323//histone arginine demethylase JMJD6 [EC:1.14.11.-]	XP_002308294.2//hypothetical protein POPTR_0006s15480g [Populus trichocarpa];XP_008450841.1//PREDICTED: probable serine/threonine-protein kinase DDB_G0282963 isoform X1 [Cucumis melo]
BGI_novel_G001851	186.735	34.7146	2.41761	5.16616e-15				K08770//ubiquitin C	XP_021834317.1//polyubiquitin [Prunus avium]
Cp4.1LG17g00540	103.607	8.48341	3.70044	7.40823e-15
Cp4.1LG15g07530	164.107	26.66	2.60266	7.74063e-15	GO:0016021//integral component of membrane	GO:0015238//drug transmembrane transporter activity;GO:0015297//antiporter activity		K03327//multidrug resistance protein, MATE family	XP_008455432.1//PREDICTED: protein DETOXIFICATION 40-like [Cucumis melo];XP_004144495.1//PREDICTED: protein TRANSPARENT TESTA 12 [Cucumis sativus];KDP20756.1//hypothetical protein JCGZ_21227 [Jatropha curcas]
Cp4.1LG01g01740	214.452	45.74	2.21791	8.3673e-15	GO:0016021//integral component of membrane				XP_016901888.1//PREDICTED: LOW QUALITY PROTEIN: uncharacterized protein LOC103496210 [Cucumis melo]
BGI_novel_G000047	77.5723	2.40414	5.2854	8.3673e-15		GO:0016491//oxidoreductase activity		K00059//3-oxoacyl-[acyl-carrier protein] reductase [EC:1.1.1.100];K09841//xanthoxin dehydrogenase [EC:1.1.1.288]	XP_022156292.1//NADPH-dependent pterin aldehyde reductase-like [Momordica charantia]
Cp4.1LG15g00220	185.011	34.5156	2.4021	1.04219e-14	GO:0005634//nucleus	GO:0043565//sequence-specific DNA binding;GO:0003700//DNA binding transcription factor activity		K09419//heat shock transcription factor, other eukaryote	XP_004154162.1//PREDICTED: heat stress transcription factor A-7a [Cucumis sativus];XP_008449368.2//PREDICTED: LOW QUALITY PROTEIN: heat stress transcription factor A-2d-like [Cucumis melo]
Cp4.1LG19g12000	71.5479	1.45474	6.16993	1.08408e-14		GO:0004869//cysteine-type endopeptidase inhibitor activity		K13899//cystatin-C	XP_006398453.1//hypothetical protein EUTSA_v10001076mg [Eutrema salsugineum]
Cp4.1LG02g13340	129.557	16.1093	3.02237	1.30726e-14	GO:0016021//integral component of membrane				XP_008457488.1//PREDICTED: uncharacterized protein LOC103497168 [Cucumis melo]
Cp4.1LG01g24020	192.355	38.3285	2.33703	1.41496e-14	GO:0019898//extrinsic component of membrane;GO:0009654//photosystem II oxygen evolving complex	GO:0005509//calcium ion binding	GO:0015979//photosynthesis	K02717//photosystem II oxygen-evolving enhancer protein 2	XP_022134529.1//psbP-like protein 1, chloroplastic [Momordica charantia]
Cp4.1LG04g01550	196.656	39.7526	2.30012	1.50086e-14	GO:0016021//integral component of membrane	GO:0005215//transporter activity		K09874//aquaporin NIP	BAK09176.1//silicon transporter 1 [Cucurbita moschata];CAD67694.1//Nod26-like protein [Cucurbita pepo]
Cp4.1LG11g00780	106.162	8.71311	3.558	1.56207e-14				K01513//ectonucleotide pyrophosphatase/phosphodiesterase family member 1/3 [EC:3.1.4.1 3.6.1.9]	XP_008444348.1//PREDICTED: uncharacterized protein LOC103487701 [Cucumis melo];XP_022132210.1//uncharacterized protein LOC111005125 [Momordica charantia]
Cp4.1LG01g08690	70.7177	1.28629	6.14975	1.7794e-14	GO:0016021//integral component of membrane	GO:0005215//transporter activity		K14638//solute carrier family 15 (peptide/histidine transporter), member 3/4	XP_022136438.1//protein NRT1/ PTR FAMILY 4.3-like [Momordica charantia]
Cp4.1LG13g04310	102.415	8.05465	3.67243	1.79173e-14				K03671//thioredoxin 1	XP_011657310.1//PREDICTED: transcriptional corepressor SEUSS-like [Cucumis sativus]
Cp4.1LG02g05690	125.81	15.4202	3.07039	1.80864e-14					XP_022140535.1//uncharacterized protein LOC111011170 [Momordica charantia]
Cp4.1LG04g11230	203.51	42.6927	2.24616	1.8575e-14	GO:0009535//chloroplast thylakoid membrane;GO:0009523//photosystem II;GO:0016021//integral component of membrane;GO:0009522//photosystem I	GO:0016168//chlorophyll binding	GO:0009765//photosynthesis, light harvesting;GO:0018298//protein-chromophore linkage	K08908//light-harvesting complex I chlorophyll a/b binding protein 2	XP_022147671.1//photosystem I chlorophyll a/b-binding protein 6, chloroplastic [Momordica charantia]
Cp4.1LG01g12600	115.549	12.4648	3.27302	1.91784e-14				K05747//Wiskott-Aldrich syndrome protein	EWM23357.1//hypothetical protein Naga_100057g23 [Nannochloropsis gaditana]
Cp4.1LG04g13720	140.818	20.2898	2.81762	2.16941e-14	GO:0016021//integral component of membrane				XP_004137355.1//PREDICTED: uncharacterized protein LOC101203378 [Cucumis sativus]
Cp4.1LG01g00170	104.799	8.52935	3.54432	2.40952e-14	GO:0016021//integral component of membrane	GO:0015299//solute:proton antiporter activity		K03006//DNA-directed RNA polymerase II subunit RPB1 [EC:2.7.7.6]	XP_008451984.1//PREDICTED: cation/H(+) antiporter 18-like [Cucumis melo];XP_004146578.1//PREDICTED: cation/H(+) antiporter 18-like [Cucumis sativus]
BGI_novel_G002039	101.287	8.10059	3.65821	2.78292e-14				K09841//xanthoxin dehydrogenase [EC:1.1.1.288]	XP_016902664.1//PREDICTED: short-chain dehydrogenase reductase 3b-like [Cucumis melo]
Cp4.1LG03g07400	70.1642	0.65846	6.12928	2.9278e-14		GO:0016757//transferase activity, transferring glycosyl groups;GO:0003824//catalytic activity		K06617//raffinose synthase [EC:2.4.1.82]	XP_008443553.1//PREDICTED: probable galactinol--sucrose galactosyltransferase 5 [Cucumis melo]
Cp4.1LG11g06460	243.999	60.3027	2.02385	3.0019e-14	GO:0005623//cell	GO:0015035//protein disulfide oxidoreductase activity;GO:0009055//electron transfer activity	GO:0045454//cell redox homeostasis	K07390//monothiol glutaredoxin	XP_008441869.1//PREDICTED: uncharacterized monothiol glutaredoxin ycf64-like [Cucumis melo]
Cp4.1LG05g04180	186.97	37.18	2.33744	3.1857e-14					XP_004145782.1//PREDICTED: uncharacterized protein At4g22758 [Cucumis sativus]
Cp4.1LG15g05950	192.313	39.2932	2.29956	3.3921e-14	GO:0005737//cytoplasm	GO:0046872//metal ion binding;GO:0046914//transition metal ion binding	GO:0030001//metal ion transport;GO:0046916//cellular transition metal ion homeostasis	K07213//copper chaperone;K10752//histone-binding protein RBBP4	XP_004144847.1//PREDICTED: heavy metal-associated isoprenylated plant protein 26-like [Cucumis sativus]
Cp4.1LG04g03170	75.2306	1.59255	5.22882	3.62907e-14		GO:0003677//DNA binding;GO:0046983//protein dimerization activity		K18486//heart-and neural crest derivatives-expressed protein 2	XP_008455310.1//PREDICTED: transcription factor bHLH55-like [Cucumis melo]
BGI_novel_G001618	63.0967	0.122504	12.6211	3.89004e-14		GO:0016747//transferase activity, transferring acyl groups other than amino-acyl groups		K19861//benzyl alcohol O-benzoyltransferase [EC:2.3.1.196 2.3.1.232]	XP_008462818.1//PREDICTED: benzyl alcohol O-benzoyltransferase-like [Cucumis melo]
Cp4.1LG11g11670	218.88	49.5836	2.13093	4.03779e-14	GO:0016021//integral component of membrane	GO:0008168//methyltransferase activity		K17345//tetraspanin-5;K17294//tetraspanin-4;K02140//F-type H+-transporting ATPase subunit g	XP_008459281.1//PREDICTED: uncharacterized protein LOC103498457 [Cucumis melo]
Cp4.1LG06g00940	148.12	23.1074	2.68589	4.28973e-14		GO:0008233//peptidase activity			XP_008466518.1//PREDICTED: lon protease 2-like [Cucumis melo]
Cp4.1LG05g10080	141.712	20.887	2.75743	4.58652e-14	GO:0016020//membrane	GO:0016655//oxidoreductase activity, acting on NAD(P)H, quinone or similar compound as acceptor			XP_008456262.1//PREDICTED: NAD(P)H-quinone oxidoreductase subunit N, chloroplastic [Cucumis melo]
Cp4.1LG05g11970	96.497	7.47276	3.77761	4.8081e-14		GO:0016874//ligase activity	GO:0008152//metabolic process	K01904//4-coumarate--CoA ligase [EC:6.2.1.12]	XP_008462779.1//PREDICTED: 4-coumarate--CoA ligase 2 [Cucumis melo]
Cp4.1LG06g08530	87.9181	4.77766	4.1375	4.91721e-14	GO:0005737//cytoplasm	GO:0009001//serine O-acetyltransferase activity	GO:0006535//cysteine biosynthetic process from serine	K00640//serine O-acetyltransferase [EC:2.3.1.30]	XP_008462963.1//PREDICTED: serine acetyltransferase 1, chloroplastic [Cucumis melo]
Cp4.1LG07g08190	211.429	47.1029	2.16651	4.93276e-14		GO:0016788//hydrolase activity, acting on ester bonds		K21026//acetylajmaline esterase [EC:3.1.1.80];K10691//E3 ubiquitin-protein ligase UBR4 [EC:2.3.2.27];K01188//beta-glucosidase [EC:3.2.1.21];K14209//solute carrier family 36 (proton-coupled amino acid transporter);K00679//phospholipid:diacylglycerol acyltransferase [EC:2.3.1.158]	XP_008441804.1//PREDICTED: GDSL esterase/lipase At5g33370-like [Cucumis melo]
Cp4.1LG11g03930	92.3885	5.55863	3.9386	5.04166e-14	GO:0016021//integral component of membrane	GO:0016705//oxidoreductase activity, acting on paired donors, with incorporation or reduction of molecular oxygen;GO:0020037//heme binding;GO:0005506//iron ion binding;GO:0004497//monooxygenase activity		K20619//cytochrome P450 family 78 subfamily A	XP_004144260.1//PREDICTED: cytochrome P450 78A5 [Cucumis sativus]
Cp4.1LG17g08580	116.656	12.7557	3.16993	5.05712e-14		GO:0016787//hydrolase activity;GO:0005524//ATP binding		K02960//small subunit ribosomal protein S16e	XP_022154094.1//ribulose bisphosphate carboxylase/oxygenase activase, chloroplastic isoform X1 [Momordica charantia]
Cp4.1LG02g01180	128.982	17.4415	2.92376	6.74817e-14	GO:0019898//extrinsic component of membrane;GO:0009654//photosystem II oxygen evolving complex	GO:0005509//calcium ion binding	GO:0015979//photosynthesis	K08901//photosystem II oxygen-evolving enhancer protein 3	XP_022139520.1//photosynthetic NDH subunit of lumenal location 3, chloroplastic [Momordica charantia]
BGI_novel_G002179	138.2	19.7385	2.7866	6.89252e-14		GO:0016758//transferase activity, transferring hexosyl groups	GO:0008152//metabolic process	K21374//7-deoxyloganetin glucosyltransferase [EC:2.4.1.324]	XP_022142003.1//7-deoxyloganetin glucosyltransferase-like [Momordica charantia]
Cp4.1LG17g07000	157.401	26.859	2.53973	9.97464e-14		GO:0016740//transferase activity		K00799//glutathione S-transferase [EC:2.5.1.18]	XP_004136044.1//PREDICTED: glutathione S-transferase PARB-like [Cucumis sativus]
Cp4.1LG03g07740	131.324	17.5334	2.8635	1.02259e-13				K07198//5'-AMP-activated protein kinase, catalytic alpha subunit [EC:2.7.11.11]	XP_008443458.1//PREDICTED: uncharacterized protein LOC103487044 [Cucumis melo]
Cp4.1LG01g16940	150.695	24.9296	2.59455	1.16973e-13		GO:0016491//oxidoreductase activity		K00059//3-oxoacyl-[acyl-carrier protein] reductase [EC:1.1.1.100];K09841//xanthoxin dehydrogenase [EC:1.1.1.288]	XP_008464744.1//PREDICTED: NADPH-dependent pterin aldehyde reductase-like [Cucumis melo]
Cp4.1LG13g05070	86.0448	4.74704	4.10434	1.2444e-13		GO:0046872//metal ion binding	GO:0030001//metal ion transport	K07213//copper chaperone;K10752//histone-binding protein RBBP4	XP_008460493.1//PREDICTED: heavy metal-associated isoprenylated plant protein 22 [Cucumis melo]
Cp4.1LG14g09570	193.42	41.0083	2.23491	1.32876e-13	GO:0016021//integral component of membrane		GO:0006810//transport	K15109//solute carrier family 25 (mitochondrial carnitine/acylcarnitine transporter), member 20/29	XP_004148735.1//PREDICTED: mitochondrial carnitine/acylcarnitine carrier-like protein [Cucumis sativus];XP_022145405.1//mitochondrial carnitine/acylcarnitine carrier-like protein [Momordica charantia]
Cp4.1LG17g03670	129.812	18.3756	2.85244	1.51406e-13	GO:0016021//integral component of membrane	GO:0008270//zinc ion binding;GO:0016874//ligase activity		K16281//RING-H2 zinc finger protein RHA1	XP_008458180.1//PREDICTED: E3 ubiquitin-protein ligase RHA1B [Cucumis melo]
Cp4.1LG05g13160	104.352	9.61658	3.37851	1.71257e-13	GO:0016021//integral component of membrane			K17964//leucine-rich PPR motif-containing protein, mitochondrial;K17710//pentatricopeptide repeat domain-containing protein 1	XP_004147063.2//PREDICTED: pentatricopeptide repeat-containing protein MRL1, chloroplastic [Cucumis sativus]
Cp4.1LG04g00900	60.0951	0	12.5507	1.83117e-13	GO:0005634//nucleus	GO:0003677//DNA binding			XP_022136064.1//protein RADIALIS-like 1 [Momordica charantia]
Cp4.1LG06g07190	126.151	17.3956	2.88982	2.21907e-13	GO:0030286//dynein complex;GO:0016021//integral component of membrane		GO:0007017//microtubule-based process	K10418//dynein light chain LC8-type	XP_022139644.1//dynein light chain LC6, flagellar outer arm [Momordica charantia]
Cp4.1LG17g08940	186.48	39.0329	2.25376	2.53913e-13		GO:0009055//electron transfer activity		K03006//DNA-directed RNA polymerase II subunit RPB1 [EC:2.7.7.6];K01426//amidase [EC:3.5.1.4]	XP_008461119.1//PREDICTED: uncharacterized protein LOC103499800 [Cucumis melo]
Cp4.1LG01g22570	113.101	13.0926	3.11974	2.65865e-13				K17908//autophagy-related protein 18;K10755//replication factor C subunit 2/4	XP_022133514.1//uncharacterized protein LOC111006077 [Momordica charantia]
Cp4.1LG08g12230	113.187	12.572	3.11974	2.65865e-13		GO:0003824//catalytic activity	GO:0042823//pyridoxal phosphate biosynthetic process	K06215//pyridoxal 5'-phosphate synthase pdxS subunit [EC:4.3.3.6]	XP_004137720.1//PREDICTED: probable pyridoxal 5'-phosphate synthase subunit PDX1 [Cucumis sativus]
Cp4.1LG01g13690	188.417	40.2886	2.23266	3.01925e-13	GO:0015934//large ribosomal subunit	GO:0003735//structural constituent of ribosome	GO:0006412//translation	K02876//large subunit ribosomal protein L15	XP_004135093.1//PREDICTED: 50S ribosomal protein L15, chloroplastic [Cucumis sativus]
BGI_novel_G000608	88.0245	6.49272	3.87447	3.10669e-13
Cp4.1LG16g01400	131.047	19.4322	2.7855	3.28124e-13	GO:0016021//integral component of membrane	GO:0016705//oxidoreductase activity, acting on paired donors, with incorporation or reduction of molecular oxygen;GO:0020037//heme binding;GO:0005506//iron ion binding;GO:0004497//monooxygenase activity		K00512//steroid 17alpha-monooxygenase / 17alpha-hydroxyprogesterone deacetylase [EC:1.14.14.19 1.14.14.32];K13260//isoflavone 2'-hydroxylase [EC:1.14.13.89]	XP_011650030.1//PREDICTED: cytochrome P450 81D1-like [Cucumis sativus]
Cp4.1LG03g02150	127.811	17.9315	2.83007	3.29707e-13	GO:0005634//nucleus	GO:0003677//DNA binding	GO:0006355//regulation of transcription, DNA-templated;GO:0006351//transcription, DNA-templated	K12134//circadian clock associated 1;K12133//MYB-related transcription factor LHY	XP_008442627.1//PREDICTED: protein REVEILLE 8-like isoform X1 [Cucumis melo];XP_008442628.1//PREDICTED: protein REVEILLE 8-like isoform X2 [Cucumis melo]
Cp4.1LG04g03410	217.262	51.7274	2.06111	3.447e-13	GO:0005840//ribosome	GO:0003735//structural constituent of ribosome;GO:0019843//rRNA binding	GO:0006412//translation	K02933//large subunit ribosomal protein L6	XP_008455431.1//PREDICTED: 50S ribosomal protein L6, chloroplastic [Cucumis melo];XP_022136314.1//50S ribosomal protein L6, chloroplastic [Momordica charantia]
Cp4.1LG04g07970	64.5655	1.34755	6.02237	3.57399e-13				K14595//abscisate beta-glucosyltransferase [EC:2.4.1.263];K06041//arabinose-5-phosphate isomerase [EC:5.3.1.13]	XP_004136971.1//PREDICTED: CBS domain-containing protein CBSX2, chloroplastic [Cucumis sativus];XP_008455519.1//PREDICTED: CBS domain-containing protein CBSX2, chloroplastic [Cucumis melo]
Cp4.1LG13g05840	142.18	23.0308	2.62619	4.03709e-13	GO:0016021//integral component of membrane				XP_004143764.1//PREDICTED: uncharacterized protein LOC101223187 [Cucumis sativus]
BGI_novel_G002012	142.244	22.9083	2.62619	4.03709e-13				K14484//auxin-responsive protein IAA	XP_007223810.2//auxin-responsive protein IAA14 [Prunus persica]
Cp4.1LG19g02810	139.392	21.7292	2.65951	4.29379e-13				K01414//oligopeptidase A [EC:3.4.24.70]	KGN59305.1//hypothetical protein Csa_3G807350 [Cucumis sativus]
Cp4.1LG03g09360	90.6429	7.15118	3.70044	4.46708e-13		GO:0008422//beta-glucosidase activity;GO:0004553//hydrolase activity, hydrolyzing O-glycosyl compounds;GO:0102483//scopolin beta-glucosidase activity	GO:0005975//carbohydrate metabolic process	K05349//beta-glucosidase [EC:3.2.1.21]	XP_004141128.1//PREDICTED: lysosomal beta glucosidase-like [Cucumis sativus]
Cp4.1LG19g09400	135.581	21.2851	2.69515	4.49956e-13	GO:0016021//integral component of membrane			K08869//aarF domain-containing kinase;K13457//disease resistance protein RPM1	XP_022132764.1//uncharacterized protein LOC111005545 [Momordica charantia]
Cp4.1LG05g02950	117.572	14.9761	2.97575	4.56713e-13					KGN50034.1//hypothetical protein Csa_5G151500 [Cucumis sativus]
Cp4.1LG14g06940	105.246	11.3929	3.25481	4.72581e-13		GO:0046872//metal ion binding;GO:0016491//oxidoreductase activity		K05278//flavonol synthase [EC:1.14.11.23];K18054//2'-deoxymugineic-acid 2'-dioxygenase / mugineic-acid 3-dioxygenase [EC:1.14.11.24 1.14.11.25]	XP_008462909.2//PREDICTED: LOW QUALITY PROTEIN: protein DOWNY MILDEW RESISTANCE 6-like [Cucumis melo]
Cp4.1LG09g10480	86.577	5.51269	3.85798	4.84255e-13	GO:0016021//integral component of membrane	GO:0005524//ATP binding		K08900//mitochondrial chaperone BCS1	XP_022137063.1//AAA-ATPase At3g28580-like [Momordica charantia]
Cp4.1LG03g11000	132.175	19.9069	2.72247	6.80558e-13		GO:0046872//metal ion binding;GO:0005524//ATP binding;GO:0016301//kinase activity;GO:0050242//pyruvate, phosphate dikinase activity	GO:0006090//pyruvate metabolic process	K01006//pyruvate, orthophosphate dikinase [EC:2.7.9.1]	XP_022137930.1//pyruvate, phosphate dikinase, chloroplastic isoform X2 [Momordica charantia]
Cp4.1LG18g02900	86.3002	5.92614	3.8413	7.6105e-13				K13464//jasmonate ZIM domain-containing protein	XP_004144046.1//PREDICTED: protein TIFY 10A [Cucumis sativus]
Cp4.1LG07g00530	151.057	26.8131	2.48352	8.6178e-13				K10450//kelch-like protein 12;K14308//nuclear pore complex protein Nup54	XP_007044074.1//PREDICTED: F-box/kelch-repeat protein At1g67480 [Theobroma cacao];XP_004144194.1//PREDICTED: F-box/kelch-repeat protein At1g67480 [Cucumis sativus]
Cp4.1LG14g08990	202.488	47.2713	2.10362	8.62997e-13					XP_008448751.1//PREDICTED: uncharacterized protein LOC103490823 [Cucumis melo]
Cp4.1LG01g18900	93.0484	8.49873	3.53916	9.30888e-13		GO:0005507//copper ion binding;GO:0016491//oxidoreductase activity		K05909//laccase [EC:1.10.3.2]	XP_008466479.1//PREDICTED: multicopper oxidase LPR1-like [Cucumis melo]
Cp4.1LG17g02820	133.814	20.5501	2.67377	9.52101e-13	GO:0016021//integral component of membrane;GO:0005789//endoplasmic reticulum membrane	GO:0005506//iron ion binding;GO:0016491//oxidoreductase activity	GO:0006629//lipid metabolic process;GO:0008610//lipid biosynthetic process	K15404//aldehyde decarbonylase [EC:4.1.99.5]	XP_009787252.1//PREDICTED: protein ECERIFERUM 1-like isoform X2 [Nicotiana sylvestris];XP_022155719.1//protein ECERIFERUM 1-like isoform X2 [Momordica charantia]
Cp4.1LG14g04960	62.8625	0.857529	5.97728	9.65846e-13	GO:0005634//nucleus	GO:0000977//RNA polymerase II regulatory region sequence-specific DNA binding;GO:0003700//DNA binding transcription factor activity;GO:0046983//protein dimerization activity	GO:0045944//positive regulation of transcription from RNA polymerase II promoter;GO:0006351//transcription, DNA-templated	K09260//MADS-box transcription enhancer factor 2A	XP_011653451.1//PREDICTED: MADS-box protein JOINTLESS-like [Cucumis sativus]
Cp4.1LG13g06330	127.875	19.1872	2.75207	1.02801e-12				K17964//leucine-rich PPR motif-containing protein, mitochondrial;K17710//pentatricopeptide repeat domain-containing protein 1	XP_008465506.1//PREDICTED: pentatricopeptide repeat-containing protein At5g13770, chloroplastic [Cucumis melo]
Cp4.1LG05g02660	160.637	31.4223	2.37672	1.09451e-12	GO:0009507//chloroplast	GO:0003746//translation elongation factor activity;GO:0005525//GTP binding;GO:0003924//GTPase activity		K02355//elongation factor G	XP_022156454.1//elongation factor G-2, chloroplastic [Momordica charantia]
Cp4.1LG02g13560	67.5671	1.97538	5.08746	1.09558e-12	GO:0016021//integral component of membrane	GO:0016709//oxidoreductase activity, acting on paired donors, with incorporation or reduction of molecular oxygen, NAD(P)H as one donor, and incorporation of one atom of oxygen;GO:0016705//oxidoreductase activity, acting on paired donors, with incorporation or reduction of molecular oxygen;GO:0020037//heme binding;GO:0005506//iron ion binding;GO:0004497//monooxygenase activity	GO:0010268//brassinosteroid homeostasis;GO:0007275//multicellular organism development;GO:0016132//brassinosteroid biosynthetic process;GO:0016125//sterol metabolic process;GO:0009687//abscisic acid metabolic process	K09843//(+)-abscisic acid 8'-hydroxylase [EC:1.14.13.93]	XP_002313425.2//hypothetical protein POPTR_0009s03900g [Populus trichocarpa];XP_022155105.1//abscisic acid 8'-hydroxylase 2 [Momordica charantia]
Cp4.1LG04g10150	188.822	41.6514	2.16993	1.09665e-12	GO:0005759//mitochondrial matrix;GO:0005739//mitochondrion	GO:0003746//translation elongation factor activity	GO:0070125//mitochondrial translational elongation	K02357//elongation factor Ts	XP_010107377.1//Elongation factor Ts [Morus notabilis];XP_008462748.1//PREDICTED: uncharacterized protein LOC103501035 isoform X2 [Cucumis melo]
Cp4.1LG03g13070	95.8584	9.37157	3.41504	1.17306e-12				K04733//interleukin-1 receptor-associated kinase 4 [EC:2.7.11.1];K03868//RING-box protein 1	BAI52950.1//GRAM domain-containing protein [Citrullus lanatus subsp. vulgaris]
Cp4.1LG05g05250	175.943	37.3025	2.24998	1.28087e-12				K12603//CCR4-NOT transcription complex subunit 6 [EC:3.1.13.4]	XP_011653566.1//PREDICTED: uncharacterized protein LOC101213672 isoform X2 [Cucumis sativus]
Cp4.1LG08g03300	163.404	31.8511	2.34873	1.34614e-12					XP_022146842.1//plastid-lipid-associated protein 6, chloroplastic [Momordica charantia];XP_008438497.1//PREDICTED: probable plastid-lipid-associated protein 6, chloroplastic [Cucumis melo]
Cp4.1LG07g11440	167.704	33.9643	2.30485	1.43307e-12					XP_022142984.1//uncharacterized protein LOC111012982 [Momordica charantia]
Cp4.1LG13g04550	71.5053	3.30761	4.58496	1.54244e-12	GO:0005634//nucleus	GO:0003677//DNA binding	GO:0006355//regulation of transcription, DNA-templated;GO:0006351//transcription, DNA-templated	K12862//pleiotropic regulator 1;K13126//polyadenylate-binding protein;K05941//glutathione gamma-glutamylcysteinyltransferase [EC:2.3.2.15]	AHJ38169.1//NAC domain transcription factor 2 [Citrullus colocynthis]
Cp4.1LG19g08020	164.618	32.6167	2.32193	1.65492e-12	GO:0016021//integral component of membrane				XP_022133418.1//uncharacterized protein LOC111005989 [Momordica charantia]
Cp4.1LG16g04810	76.2737	3.90482	4.24793	1.82507e-12				K04733//interleukin-1 receptor-associated kinase 4 [EC:2.7.11.1]	XP_022140318.1//G-type lectin S-receptor-like serine/threonine-protein kinase At4g03230 [Momordica charantia]
Cp4.1LG02g14110	79.9352	4.74704	4	1.92114e-12	GO:0016021//integral component of membrane	GO:0004252//serine-type endopeptidase activity		K06630//14-3-3 protein epsilon	XP_004137292.2//PREDICTED: uncharacterized protein LOC101206746 isoform X2 [Cucumis sativus];XP_011653344.1//PREDICTED: uncharacterized protein LOC101206746 isoform X1 [Cucumis sativus]
Cp4.1LG01g25450	166.704	34.4849	2.29624	2.00125e-12		GO:0005524//ATP binding		K02960//small subunit ribosomal protein S16e	XP_008441387.1//PREDICTED: ribulose bisphosphate carboxylase/oxygenase activase, chloroplastic [Cucumis melo]
Cp4.1LG07g04110	117.423	16.4615	2.87036	2.28217e-12	GO:0005829//cytosol	GO:0008757//S-adenosylmethionine-dependent methyltransferase activity;GO:0008168//methyltransferase activity	GO:0032259//methylation	K12589//exosome complex component RRP42	XP_022144259.1//uncharacterized protein LOC111013987 [Momordica charantia]
Cp4.1LG00g12070	164.234	33.2752	2.31316	2.3295e-12	GO:0016021//integral component of membrane				XP_022146036.1//uncharacterized protein LOC111015343 isoform X2 [Momordica charantia];XP_004143873.1//PREDICTED: uncharacterized protein LOC101210365 isoform X1 [Cucumis sativus];XP_011654701.1//PREDICTED: uncharacterized protein LOC101210365 isoform X2 [Cucumis sativus]
Cp4.1LG06g03060	140.456	24.3477	2.54432	2.3295e-12	GO:0005634//nucleus	GO:0003677//DNA binding	GO:0006355//regulation of transcription, DNA-templated	K16670//homeobox protein Meis2;K15613//homeobox protein Meis1	XP_008452886.1//PREDICTED: homeobox protein knotted-1-like 3 isoform X1 [Cucumis melo];XP_008452888.1//PREDICTED: homeobox protein knotted-1-like 3 isoform X2 [Cucumis melo];XP_008452889.1//PREDICTED: homeobox protein knotted-1-like 3 isoform X3 [Cucumis melo]
Cp4.1LG01g09230	209.641	51.7886	2.01381	2.90035e-12	GO:0005840//ribosome	GO:0003735//structural constituent of ribosome	GO:0006412//translation	K02904//large subunit ribosomal protein L29	XP_004137190.1//PREDICTED: 50S ribosomal protein L29, chloroplastic [Cucumis sativus]
Cp4.1LG15g03170	131.26	21.2392	2.64111	2.91528e-12	GO:0016021//integral component of membrane		GO:0055114//oxidation-reduction process	K08360//cytochrome b-561 [EC:1.16.5.1]	BAE46406.1//cytochrome b561 [Citrullus lanatus]
Cp4.1LG05g07010	90.3236	8.03934	3.49185	3.41911e-12				K19036//ATP-dependent RNA/DNA helicase IGHMBP2 [EC:3.6.4.12 3.6.4.13]	XP_004143639.1//PREDICTED: DNA-binding protein SMUBP-2 [Cucumis sativus]
Cp4.1LG06g03890	159.53	31.9277	2.32193	3.774e-12	GO:0005840//ribosome;GO:0009507//chloroplast	GO:0003735//structural constituent of ribosome;GO:0019843//rRNA binding	GO:0006412//translation	K19035//50S ribosomal protein 6	XP_011652886.1//PREDICTED: 50S ribosomal protein 6, chloroplastic [Cucumis sativus]
Cp4.1LG04g12910	201.509	48.6648	2.0435	3.80482e-12	GO:0005576//extracellular region			K20412//peptidase inhibitor 16	XP_004146299.1//PREDICTED: pathogenesis-related protein PR-1 [Cucumis sativus]
Cp4.1LG08g10720	85.768	7.289	3.61891	4.05016e-12		GO:0016758//transferase activity, transferring hexosyl groups	GO:0008152//metabolic process	K13496//UDP-glucosyl transferase 73C [EC:2.4.1.-]	XP_008443581.1//PREDICTED: UDP-glycosyltransferase 73C1-like [Cucumis melo]
Cp4.1LG02g10360	92.7504	8.6978	3.36923	4.24456e-12					XP_008442734.1//PREDICTED: uncharacterized protein LOC103486492 [Cucumis melo]
Cp4.1LG15g08880	73.8895	3.81294	4.20945	4.64729e-12	GO:0005634//nucleus	GO:0003677//DNA binding	GO:0006355//regulation of transcription, DNA-templated;GO:0006351//transcription, DNA-templated	K13126//polyadenylate-binding protein;K03094//S-phase kinase-associated protein 1	XP_022147865.1//transcription factor JUNGBRUNNEN 1-like [Momordica charantia]
Cp4.1LG12g07910	102.011	11.9288	3.08746	6.33571e-12	GO:0009941//chloroplast envelope;GO:0009570//chloroplast stroma	GO:0016301//kinase activity;GO:0008887//glycerate kinase activity	GO:0009853//photorespiration	K15918//D-glycerate 3-kinase [EC:2.7.1.31]	XP_011659550.1//PREDICTED: D-glycerate 3-kinase, chloroplastic isoform X1 [Cucumis sativus];XP_004135826.1//PREDICTED: D-glycerate 3-kinase, chloroplastic isoform X2 [Cucumis sativus]
Cp4.1LG00g08890	53.0276	0	12.3718	6.56369e-12		GO:0004784//superoxide dismutase activity;GO:0046872//metal ion binding		K04565//superoxide dismutase, Cu-Zn family [EC:1.15.1.1]	APO14278.1//superoxide dismutase 2 [Luffa aegyptiaca]
Cp4.1LG06g00630	166.129	35.465	2.24576	6.5762e-12	GO:0016021//integral component of membrane				XP_008466492.1//PREDICTED: protein SPA, chloroplastic [Cucumis melo]
Cp4.1LG13g11570	105.374	12.9242	3.01381	6.76838e-12				K12842//U2-associated protein SR140	XP_004138817.2//PREDICTED: uncharacterized protein LOC101218604 [Cucumis sativus]
Cp4.1LG02g00380	144.756	26.8284	2.42502	7.12559e-12		GO:0004849//uridine kinase activity;GO:0005524//ATP binding;GO:0004332//fructose-bisphosphate aldolase activity	GO:0006096//glycolytic process;GO:0044206//UMP salvage;GO:0044211//CTP salvage	K00876//uridine kinase [EC:2.7.1.48];K01623//fructose-bisphosphate aldolase, class I [EC:4.1.2.13]	XP_022139398.1//uridine kinase-like protein 3 [Momordica charantia];XP_008447787.1//PREDICTED: fructose-bisphosphate aldolase, cytoplasmic isozyme 1 [Cucumis melo];XP_006474808.1//PREDICTED: fructose-bisphosphate aldolase, cytoplasmic isozyme 1 [Citrus sinensis]
Cp4.1LG01g14410	110.696	14.8077	2.88753	7.26573e-12		GO:0033926//glycopeptide alpha-N-acetylgalactosaminidase activity		K02986//small subunit ribosomal protein S4	XP_008446771.1//PREDICTED: neutral/alkaline invertase 3, chloroplastic [Cucumis melo]
Cp4.1LG13g09170	72.8251	4.14983	4.18982	7.34175e-12				K00737//beta-1,4-mannosyl-glycoprotein beta-1,4-N-acetylglucosaminyltransferase [EC:2.4.1.144]	XP_022134295.1//uncharacterized protein LOC111006592 [Momordica charantia]
Cp4.1LG08g10070	163.447	34.3318	2.26127	7.64914e-12	GO:0005623//cell;GO:0005737//cytoplasm	GO:0015035//protein disulfide oxidoreductase activity;GO:0004364//glutathione transferase activity;GO:0009055//electron transfer activity	GO:0006749//glutathione metabolic process;GO:0045454//cell redox homeostasis	K03354//anaphase-promoting complex subunit 7	XP_004149203.1//PREDICTED: uncharacterized protein LOC101204318 [Cucumis sativus]
Cp4.1LG05g06010	155.017	30.8557	2.32193	8.48836e-12		GO:0016740//transferase activity	GO:0006596//polyamine biosynthetic process	K00797//spermidine synthase [EC:2.5.1.16]	XP_022158045.1//spermine synthase isoform X2 [Momordica charantia]
Cp4.1LG02g02380	169.556	37.0116	2.19994	9.17912e-12	GO:0016021//integral component of membrane	GO:0005385//zinc ion transmembrane transporter activity		K14709//solute carrier family 39 (zinc transporter), member 1/2/3	XP_022145349.1//zinc transporter 8-like [Momordica charantia]
Cp4.1LG13g02610	100.776	11.7757	3.07325	9.47624e-12	GO:0016021//integral component of membrane	GO:0015238//drug transmembrane transporter activity;GO:0015297//antiporter activity		K03327//multidrug resistance protein, MATE family	XP_018809670.1//PREDICTED: protein DETOXIFICATION 35 [Juglans regia]
Cp4.1LG17g05300	51.5375	0	12.3443	1.09629e-11					XP_011659684.1//PREDICTED: uncharacterized protein LOC105436220 [Cucumis sativus]
Cp4.1LG12g11700	63.1392	1.69975	4.97728	1.23441e-11				K13161//heterogeneous nuclear ribonucleoprotein R;K09528//DnaJ homolog subfamily C member 8	XP_008451366.1//PREDICTED: protein FANTASTIC FOUR 3-like [Cucumis melo]
Cp4.1LG12g07270	123.767	20.1213	2.63227	1.3675e-11					XP_008461181.1//PREDICTED: protein LOW PSII ACCUMULATION 3, chloroplastic [Cucumis melo]
Cp4.1LG11g01220	166.214	35.5415	2.20511	1.50291e-11	GO:0005634//nucleus	GO:0005524//ATP binding	GO:0032502//developmental process;GO:0006355//regulation of transcription, DNA-templated;GO:0006351//transcription, DNA-templated	K00939//adenylate kinase [EC:2.7.4.3];K15601//lysine-specific demethylase 3 [EC:1.14.11.-]	XP_008444523.1//PREDICTED: growth-regulating factor 6-like [Cucumis melo]
Cp4.1LG11g04640	82.9368	7.15118	3.56768	1.50367e-11	GO:0016021//integral component of membrane	GO:0005215//transporter activity		K15272//solute carrier family 35 (UDP-sugar transporter), member A1/2/3;K00850//6-phosphofructokinase 1 [EC:2.7.1.11];K07893//Ras-related protein Rab-6A	XP_004152619.1//PREDICTED: purine permease 3-like [Cucumis sativus]
Cp4.1LG01g19670	112.101	16.0021	2.80735	1.59838e-11		GO:0004310//farnesyl-diphosphate farnesyltransferase activity;GO:0051996//squalene synthase activity	GO:0006696//ergosterol biosynthetic process	K02291//15-cis-phytoene/all-trans-phytoene synthase [EC:2.5.1.32 2.5.1.99]	AFV33359.1//phytoene synthase [Cucurbita pepo subsp. pepo]
Cp4.1LG11g01510	79.1902	6.18646	3.71882	1.73571e-11	GO:0016021//integral component of membrane	GO:0020037//heme binding;GO:0005506//iron ion binding;GO:0010295//(+)-abscisic acid 8'-hydroxylase activity	GO:0010268//brassinosteroid homeostasis;GO:0007275//multicellular organism development;GO:0016132//brassinosteroid biosynthetic process;GO:0016125//sterol metabolic process	K09843//(+)-abscisic acid 8'-hydroxylase [EC:1.14.13.93]	XP_011649583.1//PREDICTED: abscisic acid 8'-hydroxylase 4-like [Cucumis sativus]
Cp4.1LG02g03790	136.965	25.4962	2.45418	1.81292e-11	GO:0005737//cytoplasm	GO:0005524//ATP binding;GO:0016301//kinase activity;GO:0004612//phosphoenolpyruvate carboxykinase (ATP) activity	GO:0006094//gluconeogenesis	K01610//phosphoenolpyruvate carboxykinase (ATP) [EC:4.1.1.49]	XP_022142325.1//phosphoenolpyruvate carboxykinase (ATP) [Momordica charantia];XP_008466111.1//PREDICTED: phosphoenolpyruvate carboxykinase [ATP] [Cucumis melo]
Cp4.1LG10g06840	179.945	42.4936	2.09954	1.90163e-11		GO:0003755//peptidyl-prolyl cis-trans isomerase activity		K01802//peptidylprolyl isomerase [EC:5.2.1.8]	XP_004134516.1//PREDICTED: peptidyl-prolyl cis-trans isomerase FKBP13, chloroplastic isoform X1 [Cucumis sativus]
Cp4.1LG06g04500	57.0935	1.31692	5.83289	1.90163e-11	GO:0016021//integral component of membrane				XP_008466268.2//PREDICTED: LOW QUALITY PROTEIN: uncharacterized protein LOC103503728 [Cucumis melo]
Cp4.1LG01g00520	150.355	30.2892	2.32193	1.93075e-11				K21776//protein lin-54	XP_022136433.1//uncharacterized protein LOC111008142 [Momordica charantia]
Cp4.1LG03g02630	139.413	25.5727	2.4185	2.30291e-11					XP_016899693.1//PREDICTED: heme-binding-like protein At3g10130, chloroplastic [Cucumis melo]
Cp4.1LG01g04250	89.4721	8.63654	3.30581	2.30291e-11	GO:0005634//nucleus	GO:0003677//DNA binding;GO:0003700//DNA binding transcription factor activity	GO:0007275//multicellular organism development;GO:0006351//transcription, DNA-templated	K09284//AP2-like factor, euAP2 lineage	XP_008445839.1//PREDICTED: ethylene-responsive transcription factor RAP2-7 [Cucumis melo]
Cp4.1LG08g05400	82.213	6.59991	3.5502	2.31714e-11			GO:0009733//response to auxin	K14488//SAUR family protein	XP_004147644.1//PREDICTED: uncharacterized protein LOC101208334 [Cucumis sativus]
Cp4.1LG12g05090	135.581	25.4656	2.44361	2.57433e-11				K05747//Wiskott-Aldrich syndrome protein;K02184//formin 2	XP_004140886.1//PREDICTED: tetrapyrrole-binding protein, chloroplastic [Cucumis sativus]
Cp4.1LG01g17350	174.346	39.7679	2.12102	2.72705e-11		GO:0016705//oxidoreductase activity, acting on paired donors, with incorporation or reduction of molecular oxygen	GO:0016117//carotenoid biosynthetic process	K06443//lycopene beta-cyclase [EC:5.5.1.19]	AEN94902.1//lycopene beta cyclase [Cucurbita moschata]
Cp4.1LG05g09140	69.8874	4.14983	4.12928	2.9504e-11		GO:0004674//protein serine/threonine kinase activity;GO:0005524//ATP binding		K04733//interleukin-1 receptor-associated kinase 4 [EC:2.7.11.1]	XP_008464124.1//PREDICTED: protein kinase APK1A, chloroplastic-like isoform X1 [Cucumis melo]
BGI_novel_G001620	49.877	0.183756	12.2877	3.05637e-11		GO:0016747//transferase activity, transferring acyl groups other than amino-acyl groups		K19861//benzyl alcohol O-benzoyltransferase [EC:2.3.1.196 2.3.1.232]	XP_004151857.1//PREDICTED: benzyl alcohol O-benzoyltransferase-like [Cucumis sativus]
Cp4.1LG14g02030	115.933	17.7172	2.68806	3.21857e-11		GO:0016787//hydrolase activity	GO:0008152//metabolic process	K20884//riboflavin kinase / FMN hydrolase [EC:2.7.1.26 3.1.3.102]	XP_004146524.1//PREDICTED: uncharacterized protein LOC101210862 [Cucumis sativus]
Cp4.1LG04g15470	165.959	36.8738	2.16559	3.35301e-11		GO:0016491//oxidoreductase activity		K00128//aldehyde dehydrogenase (NAD+) [EC:1.2.1.3]	XP_007210569.1//aldehyde dehydrogenase family 2 member B4, mitochondrial [Prunus persica]
Cp4.1LG12g09890	143.181	28.1147	2.35252	3.57334e-11	GO:0005634//nucleus	GO:0003677//DNA binding	GO:0006355//regulation of transcription, DNA-templated;GO:0006351//transcription, DNA-templated	K14850//ribosomal RNA-processing protein 8 [EC:2.1.1.287]	XP_022148869.1//NAC domain-containing protein 83 [Momordica charantia]
Cp4.1LG04g11680	172.515	40.2579	2.1127	3.73743e-11		GO:0051537//2 iron, 2 sulfur cluster binding;GO:0010277//chlorophyllide a oxygenase [overall] activity		K13071//pheophorbide a oxygenase [EC:1.14.15.17]	XP_008451029.1//PREDICTED: protochlorophyllide-dependent translocon component 52, chloroplastic-like [Cucumis melo]
Cp4.1LG02g10240	84.4056	7.90152	3.39232	4.49439e-11	GO:0005634//nucleus	GO:0003677//DNA binding	GO:0006355//regulation of transcription, DNA-templated	K16222//Dof zinc finger protein DOF5.5	XP_004137585.1//PREDICTED: cyclic dof factor 3-like [Cucumis sativus]
Cp4.1LG10g04030	164.958	36.69	2.15687	4.62865e-11				K17800//LETM1 and EF-hand domain-containing protein 1, mitochondrial	XP_008462601.1//PREDICTED: uncharacterized protein LOC103500920 [Cucumis melo]
Cp4.1LG15g08700	97.3698	11.9288	3.01495	4.8033e-11		GO:0016788//hydrolase activity, acting on ester bonds		K21026//acetylajmaline esterase [EC:3.1.1.80];K10691//E3 ubiquitin-protein ligase UBR4 [EC:2.3.2.27];K01188//beta-glucosidase [EC:3.2.1.21];K14209//solute carrier family 36 (proton-coupled amino acid transporter);K00679//phospholipid:diacylglycerol acyltransferase [EC:2.3.1.158]	XP_004140128.1//PREDICTED: GDSL esterase/lipase At2g04570-like [Cucumis sativus];XP_022147840.1//GDSL esterase/lipase At2g04570-like [Momordica charantia]
Cp4.1LG02g12490	125.874	22.0814	2.51785	5.03534e-11		GO:0003824//catalytic activity;GO:0016874//ligase activity	GO:0008152//metabolic process	K01904//4-coumarate--CoA ligase [EC:6.2.1.12]	XP_004147290.1//PREDICTED: 4-coumarate--CoA ligase-like 7 [Cucumis sativus];XP_008463063.1//PREDICTED: 4-coumarate--CoA ligase-like 7 [Cucumis melo]
BGI_novel_G002313	55.0074	0.719712	5.78136	5.13061e-11				K14484//auxin-responsive protein IAA	XP_009337294.2//PREDICTED: auxin-responsive protein IAA14-like [Pyrus x bretschneideri]
Cp4.1LG04g10000	122.979	21.2085	2.5502	5.50878e-11				K01870//isoleucyl-tRNA synthetase [EC:6.1.1.5]	XP_022145081.1//uncharacterized protein LOC111014591 [Momordica charantia]
Cp4.1LG07g08430	80.0204	6.66116	3.51457	5.53604e-11	GO:0016021//integral component of membrane;GO:0005886//plasma membrane				XP_004149074.1//PREDICTED: CASP-like protein 2C1 [Cucumis sativus]
Cp4.1LG17g07750	120.254	19.6925	2.58496	5.98428e-11				K02929//large subunit ribosomal protein L44e	XP_008461367.1//PREDICTED: photosystem II stability/assembly factor HCF136, chloroplastic [Cucumis melo]
Cp4.1LG14g06750	143.947	28.666	2.31194	6.1584e-11		GO:0046872//metal ion binding;GO:0004722//protein serine/threonine phosphatase activity		K04457//protein phosphatase 1A [EC:3.1.3.16]	XP_008455986.1//PREDICTED: protein phosphatase 2C 57 isoform X1 [Cucumis melo]
Cp4.1LG03g08380	117.359	18.7891	2.62244	6.42548e-11		GO:0004185//serine-type carboxypeptidase activity		K16297//serine carboxypeptidase-like clade II [EC:3.4.16.-]	XP_008443349.1//PREDICTED: tankyrase-2 [Cucumis melo];XP_008443350.1//PREDICTED: serine carboxypeptidase-like 45 [Cucumis melo]
Cp4.1LG08g03620	75.6777	5.60457	3.66297	6.52389e-11		GO:0046872//metal ion binding;GO:0016491//oxidoreductase activity		K18054//2'-deoxymugineic-acid 2'-dioxygenase / mugineic-acid 3-dioxygenase [EC:1.14.11.24 1.14.11.25];K06892//feruloyl-CoA ortho-hydroxylase [EC:1.14.11.-];K13229//2,4-dihydroxy-1,4-benzoxazin-3-one-glucoside dioxygenase [EC:1.14.20.2]	XP_022151816.1//1-aminocyclopropane-1-carboxylate oxidase homolog 1-like [Momordica charantia];XP_021290758.1//LOW QUALITY PROTEIN: uncharacterized protein LOC110421487 [Herrania umbratica]
Cp4.1LG03g15690	127.854	23.4442	2.47644	6.52389e-11				K12130//pseudo-response regulator 5	ABV53465.1//pseudo-response regulator 9 [Castanea sativa]
Cp4.1LG08g04750	59.3075	1.83756	4.88264	8.51998e-11	GO:0005623//cell	GO:0015035//protein disulfide oxidoreductase activity;GO:0009055//electron transfer activity	GO:0045454//cell redox homeostasis	K03676//glutaredoxin 3	XP_004134195.1//PREDICTED: monothiol glutaredoxin-S2 [Cucumis sativus]
BGI_novel_G001425	48.174	0.382826	12.2288	8.53056e-11			GO:0006952//defense response;GO:0009607//response to biotic stimulus	K10745//ribonuclease H2 subunit C	XP_008439039.1//PREDICTED: MLP-like protein 43 [Cucumis melo]
Cp4.1LG01g24610	135.496	25.879	2.37638	9.25432e-11	GO:0016021//integral component of membrane	GO:0005524//ATP binding			XP_008456535.1//PREDICTED: uncharacterized protein ycf45 [Cucumis melo]
Cp4.1LG04g10690	74.7197	6.33959	3.64386	1.01482e-10		GO:0008270//zinc ion binding;GO:0043565//sequence-specific DNA binding;GO:0003700//DNA binding transcription factor activity		K21630//GATA-type zinc finger protein 1	XP_008450852.1//PREDICTED: GATA transcription factor 21 [Cucumis melo]
Cp4.1LG00g07060	184.096	46.0769	2	1.03344e-10			GO:0006952//defense response;GO:0009607//response to biotic stimulus		XP_022148579.1//S-norcoclaurine synthase 1-like isoform X1 [Momordica charantia]
Cp4.1LG16g01870	184.096	46.0769	2	1.03344e-10			GO:0006952//defense response;GO:0009607//response to biotic stimulus		XP_022148579.1//S-norcoclaurine synthase 1-like isoform X1 [Momordica charantia]
Cp4.1LG11g09930	110.334	17.0893	2.6939	1.0422e-10	GO:0009523//photosystem II;GO:0016021//integral component of membrane;GO:0009507//chloroplast		GO:0015979//photosynthesis	K02721//photosystem II PsbW protein	XP_008456049.1//PREDICTED: photosystem II reaction center W protein, chloroplastic-like isoform X2 [Cucumis melo]
Cp4.1LG02g00650	97.8169	13.0773	2.91427	1.10374e-10	GO:0005737//cytoplasm	GO:0009001//serine O-acetyltransferase activity	GO:0006535//cysteine biosynthetic process from serine	K00640//serine O-acetyltransferase [EC:2.3.1.30]	XP_008462963.1//PREDICTED: serine acetyltransferase 1, chloroplastic [Cucumis melo]
Cp4.1LG10g01050	151.547	32.678	2.20353	1.25135e-10	GO:0016021//integral component of membrane			K08869//aarF domain-containing kinase;K13457//disease resistance protein RPM1	XP_008440678.1//PREDICTED: uncharacterized protein sll1770 isoform X2 [Cucumis melo];XP_008440677.1//PREDICTED: uncharacterized protein sll1770 isoform X1 [Cucumis melo]
Cp4.1LG17g01100	133.899	26.2159	2.36565	1.30427e-10	GO:0016021//integral component of membrane	GO:0022857//transmembrane transporter activity			XP_008458521.1//PREDICTED: uncharacterized protein At4g15545-like [Cucumis melo]
Cp4.1LG00g09370	164.469	37.8232	2.10962	1.37403e-10				K02183//calmodulin	KGN62525.1//hypothetical protein Csa_2G359940 [Cucumis sativus]
Cp4.1LG04g06800	81.2763	7.97808	3.33985	1.61118e-10		GO:0016758//transferase activity, transferring hexosyl groups	GO:0008152//metabolic process	K13691//pathogen-inducible salicylic acid glucosyltransferase [EC:2.4.1.-]	XP_022157641.1//UDP-glycosyltransferase 74E1-like [Momordica charantia];XP_022157640.1//UDP-glycosyltransferase 74E2-like [Momordica charantia]
Cp4.1LG09g06920	66.0557	3.73638	4.04439	1.83978e-10	GO:0016021//integral component of membrane	GO:0005385//zinc ion transmembrane transporter activity		K14709//solute carrier family 39 (zinc transporter), member 1/2/3	XP_004145454.1//PREDICTED: fe(2+) transport protein 1-like [Cucumis sativus]
Cp4.1LG15g04850	138.2	27.5788	2.30117	1.94701e-10				K02184//formin 2	OTG11732.1//putative leucine-rich repeat domain, L domain-like protein [Helianthus annuus];XP_012078651.1//leucine-rich repeat extensin-like protein 4 [Jatropha curcas]
Cp4.1LG12g06360	111.058	18.4828	2.62449	2.07172e-10					XP_008461367.1//PREDICTED: photosystem II stability/assembly factor HCF136, chloroplastic [Cucumis melo]
Cp4.1LG01g07170	121.872	22.1273	2.47131	2.09947e-10	GO:0005634//nucleus	GO:0043565//sequence-specific DNA binding;GO:0003700//DNA binding transcription factor activity	GO:0006351//transcription, DNA-templated	K18835//WRKY transcription factor 2;K13457//disease resistance protein RPM1	ACV29874.1//WRKY70 [Citrullus lanatus]
Cp4.1LG01g21950	107.929	17.0281	2.66742	2.20909e-10	GO:0009507//chloroplast	GO:0016853//isomerase activity		K10525//allene oxide cyclase [EC:5.3.99.6]	XP_022134483.1//allene oxide cyclase, chloroplastic-like [Momordica charantia]
Cp4.1LG19g07630	171.515	41.9424	2.03395	2.23669e-10	GO:0005634//nucleus;GO:0005737//cytoplasm	GO:0010181//FMN binding;GO:0003955//NAD(P)H dehydrogenase (quinone) activity;GO:0004842//ubiquitin-protein transferase activity		K03809//NAD(P)H dehydrogenase (quinone) [EC:1.6.5.2]	XP_004134742.1//PREDICTED: U-box domain-containing protein 8 [Cucumis sativus];XP_008439934.1//PREDICTED: NAD(P)H dehydrogenase (quinone) FQR1-like [Cucumis melo]
Cp4.1LG02g02590	126.853	24.0108	2.40372	2.37542e-10		GO:0046983//protein dimerization activity		K16189//phytochrome-interacting factor 4	XP_008464685.1//PREDICTED: transcription factor PIF4-like [Cucumis melo]
Cp4.1LG06g02620	101.521	14.5014	2.76553	2.38856e-10	GO:0016021//integral component of membrane	GO:0046872//metal ion binding;GO:0000166//nucleotide binding;GO:0019829//cation-transporting ATPase activity	GO:0030001//metal ion transport	K01533//Cu2+-exporting ATPase [EC:3.6.3.4]	XP_008452788.1//PREDICTED: copper-transporting ATPase PAA2, chloroplastic isoform X1 [Cucumis melo];OAY80798.1//Copper-transporting ATPase PAA2, chloroplastic [Ananas comosus]
Cp4.1LG17g02550	72.9316	5.58925	3.60486	2.43029e-10	GO:0005634//nucleus	GO:0000977//RNA polymerase II regulatory region sequence-specific DNA binding;GO:0003700//DNA binding transcription factor activity;GO:0046983//protein dimerization activity	GO:0045944//positive regulation of transcription from RNA polymerase II promoter;GO:0006351//transcription, DNA-templated	K09260//MADS-box transcription enhancer factor 2A	XP_022143898.1//MADS-box protein SOC1 [Momordica charantia]
Cp4.1LG00g02730	115.507	20.4276	2.53605	2.5577e-10				K17710//pentatricopeptide repeat domain-containing protein 1	XP_004148730.1//PREDICTED: pentatricopeptide repeat-containing protein At5g46580, chloroplastic [Cucumis sativus]
Cp4.1LG20g07060	124.341	22.8164	2.43063	2.66552e-10				K15717//prostamide/prostaglandin F2alpha synthase [EC:1.11.1.20]	XP_008457741.1//PREDICTED: prostamide/prostaglandin F synthase isoform X1 [Cucumis melo]
Cp4.1LG01g14170	141.733	30.3504	2.24286	2.80262e-10					XP_004135041.1//PREDICTED: uncharacterized protein LOC101206496 isoform X2 [Cucumis sativus];XP_011655829.1//PREDICTED: uncharacterized protein LOC101206496 isoform X1 [Cucumis sativus]
Cp4.1LG04g03510	55.6247	2.28164	4.80735	3.57675e-10		GO:0016161//beta-amylase activity;GO:0102229//amylopectin maltohydrolase activity	GO:0000272//polysaccharide catabolic process	K01177//beta-amylase [EC:3.2.1.2]	XP_008455397.1//PREDICTED: beta-amylase-like isoform X1 [Cucumis melo]
Cp4.1LG02g11710	114.762	19.6007	2.52356	3.67394e-10		GO:0005524//ATP binding;GO:0051536//iron-sulfur cluster binding	GO:0009228//thiamine biosynthetic process	K03147//phosphomethylpyrimidine synthase [EC:4.1.99.17]	XP_008457389.1//PREDICTED: phosphomethylpyrimidine synthase, chloroplastic isoform X3 [Cucumis melo];XP_008457386.1//PREDICTED: phosphomethylpyrimidine synthase, chloroplastic isoform X2 [Cucumis melo]
Cp4.1LG04g14380	135.709	28.2219	2.28011	3.82569e-10	GO:0009535//chloroplast thylakoid membrane;GO:0016021//integral component of membrane;GO:0009941//chloroplast envelope	GO:0004252//serine-type endopeptidase activity;GO:0008233//peptidase activity	GO:0006465//signal peptide processing	K04773//protease IV [EC:3.4.21.-]	XP_022135407.1//serine protease SPPA, chloroplastic [Momordica charantia]
BGI_novel_G001501	84.9165	9.98409	3.08746	4.75095e-10				K21374//7-deoxyloganetin glucosyltransferase [EC:2.4.1.324]	XP_022151651.1//7-deoxyloganetin glucosyltransferase-like [Momordica charantia]
Cp4.1LG18g03310	102.607	15.8949	2.6865	4.94063e-10		GO:0010181//FMN binding;GO:0016491//oxidoreductase activity		K05894//12-oxophytodienoic acid reductase [EC:1.3.1.42]	XP_008450916.1//PREDICTED: 12-oxophytodienoate reductase 3 [Cucumis melo]
Cp4.1LG00g03180	71.2924	6.3549	3.56478	5.84746e-10		GO:0016491//oxidoreductase activity		K00059//3-oxoacyl-[acyl-carrier protein] reductase [EC:1.1.1.100]	XP_022156292.1//NADPH-dependent pterin aldehyde reductase-like [Momordica charantia]
Cp4.1LG05g11610	151.951	35.3271	2.11864	6.07604e-10	GO:0016021//integral component of membrane				XP_022149445.1//uncharacterized protein LOC111017873 [Momordica charantia]
Cp4.1LG09g10210	67.2478	5.11455	3.74416	6.75358e-10	GO:0016021//integral component of membrane				XP_011651633.1//PREDICTED: uncharacterized protein LOC101203522 isoform X2 [Cucumis sativus];XP_022137651.1//uncharacterized protein LOC111009045 isoform X1 [Momordica charantia]
Cp4.1LG05g03190	58.7966	2.98604	4.29768	6.99708e-10	GO:0005634//nucleus	GO:0003677//DNA binding	GO:0006355//regulation of transcription, DNA-templated	K16670//homeobox protein Meis2;K15613//homeobox protein Meis1	XP_008437318.1//PREDICTED: LOW QUALITY PROTEIN: homeobox protein BEL1 homolog [Cucumis melo]
BGI_novel_G002389	83.7031	9.55533	3.07039	7.1258e-10	GO:0005737//cytoplasm	GO:0045548//phenylalanine ammonia-lyase activity	GO:0009800//cinnamic acid biosynthetic process;GO:0006559//L-phenylalanine catabolic process	K10775//phenylalanine ammonia-lyase [EC:4.3.1.24]	XP_022154421.1//phenylalanine ammonia-lyase-like [Momordica charantia]
BGI_novel_G002388	83.7031	9.55533	3.07039	7.1258e-10	GO:0005737//cytoplasm	GO:0045548//phenylalanine ammonia-lyase activity	GO:0009800//cinnamic acid biosynthetic process;GO:0006559//L-phenylalanine catabolic process	K10775//phenylalanine ammonia-lyase [EC:4.3.1.24]	XP_022154421.1//phenylalanine ammonia-lyase-like [Momordica charantia]
Cp4.1LG12g07620	125.81	24.6693	2.33342	8.30836e-10				K12856//pre-mRNA-processing factor 8	XP_022154585.1//uncharacterized protein LOC111021812 [Momordica charantia]
Cp4.1LG11g00450	145.672	33.3671	2.14543	8.68725e-10				K02723//photosystem II PsbY protein	XP_011649505.1//PREDICTED: dentin sialophosphoprotein-like [Cucumis sativus]
BGI_novel_G002225	54.4752	1.59255	4.75489	9.37397e-10		GO:0003677//DNA binding		K09422//transcription factor MYB, plant	XP_008455365.1//PREDICTED: transcription factor WER-like isoform X2 [Cucumis melo]
Cp4.1LG16g00140	53.3682	2.38883	4.72792	1.50959e-09	GO:0005634//nucleus	GO:0043565//sequence-specific DNA binding;GO:0003700//DNA binding transcription factor activity	GO:0006351//transcription, DNA-templated	K18835//WRKY transcription factor 2;K13424//WRKY transcription factor 33	KGN62094.1//hypothetical protein Csa_2G297180 [Cucumis sativus];XP_004148451.1//PREDICTED: probable WRKY transcription factor 51 [Cucumis sativus]
Cp4.1LG01g15260	100.499	16.2012	2.64386	1.52178e-09	GO:0016021//integral component of membrane	GO:0005337//nucleoside transmembrane transporter activity		K15014//solute carrier family 29 (equilibrative nucleoside transporter), member 1/2/3	XP_022151036.1//equilibrative nucleotide transporter 1-like [Momordica charantia]
Cp4.1LG19g02090	123.681	25.0521	2.31034	1.63724e-09		GO:0016747//transferase activity, transferring acyl groups other than amino-acyl groups		K13065//shikimate O-hydroxycinnamoyltransferase [EC:2.3.1.133]	XP_022156247.1//spermidine hydroxycinnamoyl transferase-like [Momordica charantia];KVI11866.1//hypothetical protein Ccrd_009712 [Cynara cardunculus var. scolymus]
Cp4.1LG06g07670	105.417	18.345	2.54432	1.88736e-09	GO:0019898//extrinsic component of membrane;GO:0009654//photosystem II oxygen evolving complex	GO:0005509//calcium ion binding	GO:0015979//photosynthesis		XP_022154428.1//psbP domain-containing protein 4, chloroplastic [Momordica charantia]
Cp4.1LG06g02790	112.952	21.0401	2.42786	1.979e-09	GO:0016021//integral component of membrane	GO:0051537//2 iron, 2 sulfur cluster binding;GO:0010277//chlorophyllide a oxygenase [overall] activity		K13071//pheophorbide a oxygenase [EC:1.14.15.17]	XP_008452818.2//PREDICTED: protein TIC 55, chloroplastic [Cucumis melo];XP_022155336.1//protein TIC 55, chloroplastic [Momordica charantia]
Cp4.1LG05g11550	102.245	16.7065	2.58496	2.05506e-09				K12486//stromal membrane-associated protein	XP_004149691.1//PREDICTED: uncharacterized protein LOC101209805 isoform X1 [Cucumis sativus]
Cp4.1LG03g01700	98.8174	16.4921	2.62936	2.21118e-09				K01657//anthranilate synthase component I [EC:4.1.3.27]	XP_022144581.1//uncharacterized protein LOC111014232 isoform X1 [Momordica charantia]
Cp4.1LG05g10530	133.261	28.7272	2.1973	2.38213e-09	GO:0005737//cytoplasm	GO:0016740//transferase activity;GO:0003824//catalytic activity	GO:0009072//aromatic amino acid family metabolic process	K01800//maleylacetoacetate isomerase [EC:5.2.1.2]	XP_008460870.1//PREDICTED: glutathione S-transferase 2-like [Cucumis melo]
Cp4.1LG12g10160	81.106	9.58595	3.01792	2.4078e-09	GO:0009654//photosystem II oxygen evolving complex		GO:0015979//photosynthesis	K08903//photosystem II 13kDa protein	XP_011656764.1//PREDICTED: photosystem II reaction center PSB28 protein, chloroplastic isoform X1 [Cucumis sativus]
Cp4.1LG16g08840	51.6865	1.79162	4.70044	2.43344e-09					XP_004142113.1//PREDICTED: uncharacterized protein LOC101203881 [Cucumis sativus]
Cp4.1LG11g07560	63.7779	5.19111	3.67807	2.56131e-09		GO:0016866//intramolecular transferase activity		K15813//beta-amyrin synthase [EC:5.4.99.39]	XP_022158842.1//beta-amyrin synthase-like [Momordica charantia];XP_011655291.1//PREDICTED: beta-amyrin synthase-like isoform X1 [Cucumis sativus]
Cp4.1LG20g04030	63.6501	4.8236	3.67807	2.56131e-09		GO:0008441//3'(2'),5'-bisphosphate nucleotidase activity	GO:0006790//sulfur compound metabolic process;GO:0046854//phosphatidylinositol phosphorylation	K01082//3'(2'), 5'-bisphosphate nucleotidase [EC:3.1.3.7]	XP_008442099.1//PREDICTED: PAP-specific phosphatase HAL2-like [Cucumis melo]
Cp4.1LG01g01750	55.7524	3.2923	4.22239	2.82731e-09				K13466//EIX receptor 1/2	XP_020414163.1//probable LRR receptor-like serine/threonine-protein kinase At4g36180 [Prunus persica]
Cp4.1LG14g08800	55.9014	3.27699	4.22239	2.82731e-09	GO:0009507//chloroplast	GO:0003723//RNA binding;GO:0004519//endonuclease activity	GO:0009451//RNA modification	K17710//pentatricopeptide repeat domain-containing protein 1	XP_008448710.1//PREDICTED: pentatricopeptide repeat-containing protein At5g46580, chloroplastic [Cucumis melo]
Cp4.1LG09g02840	146.821	35.3731	2.07039	2.89647e-09					XP_004135111.1//PREDICTED: uncharacterized protein LOC101203294 [Cucumis sativus];XP_008446561.1//PREDICTED: uncharacterized protein LOC103489256 [Cucumis melo]
Cp4.1LG10g03610	100.648	17.3497	2.57075	2.94804e-09	GO:0005886//plasma membrane	GO:0016655//oxidoreductase activity, acting on NAD(P)H, quinone or similar compound as acceptor		K04420//mitogen-activated protein kinase kinase kinase 2 [EC:2.7.11.25];K04421//mitogen-activated protein kinase kinase kinase 3 [EC:2.7.11.25];K17065//dynamin 1-like protein [EC:3.6.5.5]	XP_008441053.1//PREDICTED: NAD(P)H-quinone oxidoreductase subunit O, chloroplastic [Cucumis melo]
Cp4.1LG19g07850	76.8911	9.35626	3.09686	3.37517e-09					XP_008440039.1//PREDICTED: uncharacterized protein LOC103484635 [Cucumis melo]
Cp4.1LG15g06100	114.166	22.4642	2.37346	3.48913e-09		GO:0008270//zinc ion binding		K17808//mitochondrial protein import protein ZIM17	XP_008447918.1//PREDICTED: uncharacterized protein LOC103490262 [Cucumis melo]
Cp4.1LG04g07240	92.0053	13.9655	2.71621	3.56333e-09	GO:0016021//integral component of membrane	GO:0015299//solute:proton antiporter activity	GO:0006813//potassium ion transport		XP_011658846.1//PREDICTED: K(+) efflux antiporter 3, chloroplastic [Cucumis sativus];XP_008455102.1//PREDICTED: K(+) efflux antiporter 3, chloroplastic [Cucumis melo]
Cp4.1LG05g07850	133.644	29.9523	2.1592	3.82117e-09		GO:0046872//metal ion binding		K17479//glutaredoxin domain-containing cysteine-rich protein 1;K17586//PHD and RING finger domain-containing protein 1	XP_008437417.1//PREDICTED: uncharacterized protein At4g10930-like [Cucumis melo]
BGI_novel_G001825	62.8199	5.48206	3.65535	3.97163e-09				K20617//cytochrome P450 family 71 subfamily A;K07418//cytochrome P450 family 2 subfamily J [EC:1.14.14.1]	XP_022151754.1//cytochrome P450 71B34-like [Momordica charantia]
Cp4.1LG08g00060	115.571	22.9083	2.33442	4.27639e-09	GO:0005634//nucleus		GO:0006355//regulation of transcription, DNA-templated;GO:0009734//auxin-activated signaling pathway;GO:0006351//transcription, DNA-templated	K14484//auxin-responsive protein IAA	XP_004150434.1//PREDICTED: auxin-induced protein 22B-like [Cucumis sativus]
BGI_novel_G002396	45.8962	1.24035	5.52356	4.35268e-09					CDP21698.1//unnamed protein product [Coffea canephora]
Cp4.1LG06g08350	55.2841	3.24636	4.1964	4.46402e-09	GO:0016021//integral component of membrane	GO:0016760//cellulose synthase (UDP-forming) activity	GO:0030244//cellulose biosynthetic process;GO:0071555//cell wall organization	K10999//cellulose synthase A [EC:2.4.1.12]	XP_022139561.1//cellulose synthase-like protein E1 [Momordica charantia]
Cp4.1LG06g08460	85.321	11.6073	2.82443	5.51244e-09		GO:0003690//double-stranded DNA binding	GO:0006355//regulation of transcription, DNA-templated	K15032//mTERF domain-containing protein, mitochondrial	XP_008462974.1//PREDICTED: transcription termination factor MTERF9, chloroplastic [Cucumis melo]
Cp4.1LG02g11440	44.8957	0.50533	5.49185	7.10027e-09	GO:0005576//extracellular region	GO:0046872//metal ion binding;GO:0020037//heme binding;GO:0004601//peroxidase activity	GO:0006979//response to oxidative stress;GO:0042744//hydrogen peroxide catabolic process	K00430//peroxidase [EC:1.11.1.7]	XP_022154899.1//peroxidase P7-like [Momordica charantia]
Cp4.1LG19g04140	77.5297	9.57064	2.96347	7.96454e-09				K17710//pentatricopeptide repeat domain-containing protein 1	XP_022143740.1//pentatricopeptide repeat-containing protein At5g02830, chloroplastic [Momordica charantia]
Cp4.1LG03g02030	123.873	26.7672	2.19931	8.74592e-09	GO:0016021//integral component of membrane				XP_004137799.1//PREDICTED: uncharacterized protein LOC101211971 [Cucumis sativus]
Cp4.1LG11g10670	60.904	4.99205	3.60881	9.52501e-09			GO:0007275//multicellular organism development		XP_004139305.1//PREDICTED: axial regulator YABBY 5-like [Cucumis sativus]
Cp4.1LG08g05210	111.1	21.8057	2.33498	9.72347e-09		GO:0003824//catalytic activity;GO:0016874//ligase activity	GO:0008152//metabolic process	K00666//fatty-acyl-CoA synthase [EC:6.2.1.-]	XP_010094322.1//Acetate/butyrate--CoA ligase AAE7 [Morus notabilis];XP_022138072.1//acetate/butyrate--CoA ligase AAE7, peroxisomal isoform X1 [Momordica charantia]
Cp4.1LG16g07740	48.9617	1.91413	4.61471	1.00693e-08					XP_004140037.1//PREDICTED: uncharacterized protein LOC101208067 [Cucumis sativus]
Cp4.1LG01g00990	56.7955	4.05795	3.83289	1.08587e-08		GO:0004310//farnesyl-diphosphate farnesyltransferase activity;GO:0051996//squalene synthase activity	GO:0006696//ergosterol biosynthetic process	K02291//15-cis-phytoene/all-trans-phytoene synthase [EC:2.5.1.32 2.5.1.99]	AFV33363.1//phytoene synthase [Cucurbita pepo]
Cp4.1LG00g00290	99.5625	17.5947	2.47393	1.13059e-08					XP_004149939.2//PREDICTED: uncharacterized protein LOC101213465 [Cucumis sativus]
Cp4.1LG18g01780	99.7328	17.5487	2.47393	1.13059e-08		GO:0004553//hydrolase activity, hydrolyzing O-glycosyl compounds	GO:0005975//carbohydrate metabolic process	K13449//pathogenesis-related protein 1;K19892//glucan endo-1,3-beta-glucosidase 4 [EC:3.2.1.39];K19893//glucan endo-1,3-beta-glucosidase 5/6 [EC:3.2.1.39];K19891//glucan endo-1,3-beta-glucosidase 1/2/3 [EC:3.2.1.39]	XP_004139045.1//PREDICTED: glucan endo-1,3-beta-glucosidase-like [Cucumis sativus];XP_022154372.1//glucan endo-1,3-beta-glucosidase-like [Momordica charantia];OAY82022.1//Glucan endo-1,3-beta-glucosidase, acidic isoform [Ananas comosus]
Cp4.1LG09g05660	133.41	30.6107	2.10109	1.13137e-08	GO:0016020//membrane;GO:0005622//intracellular	GO:0005524//ATP binding	GO:0006605//protein targeting;GO:0017038//protein import	K03070//preprotein translocase subunit SecA	XP_022151847.1//protein translocase subunit SecA, chloroplastic [Momordica charantia]
Cp4.1LG16g03240	77.4233	9.92284	2.94486	1.18343e-08	GO:0016021//integral component of membrane			K00380//sulfite reductase (NADPH) flavoprotein alpha-component [EC:1.8.1.2]	XP_004147053.1//PREDICTED: uncharacterized protein LOC101221865 [Cucumis sativus]
Cp4.1LG17g02700	63.6289	5.98739	3.41504	1.19796e-08		GO:0016787//hydrolase activity	GO:0008152//metabolic process	K20884//riboflavin kinase / FMN hydrolase [EC:2.7.1.26 3.1.3.102]	XP_008460065.1//PREDICTED: haloacid dehalogenase-like hydrolase domain-containing protein Sgpp isoform X1 [Cucumis melo]
Cp4.1LG19g05790	123.021	26.6293	2.18763	1.20747e-08	GO:0005768//endosome;GO:0016021//integral component of membrane;GO:0005802//trans-Golgi network;GO:0005886//plasma membrane	GO:0015098//molybdate ion transmembrane transporter activity		K15104//solute carrier family 25 (mitochondrial oxoglutarate transporter), member 11;K10268//F-box and leucine-rich repeat protein 2/20;K02698//photosystem I subunit X	XP_004134591.1//PREDICTED: molybdate-anion transporter [Cucumis sativus]
Cp4.1LG10g00200	117.636	24.7765	2.23879	1.20821e-08	GO:0016021//integral component of membrane			K01179//endoglucanase [EC:3.2.1.4]	XP_004135030.1//PREDICTED: uncharacterized protein LOC101202736 [Cucumis sativus]
Cp4.1LG05g13540	104.522	19.8304	2.39232	1.26347e-08	GO:0005739//mitochondrion;GO:0009507//chloroplast	GO:0005524//ATP binding;GO:0008270//zinc ion binding;GO:0000049//tRNA binding;GO:0004813//alanine-tRNA ligase activity	GO:0006419//alanyl-tRNA aminoacylation	K01872//alanyl-tRNA synthetase [EC:6.1.1.7]	XP_022140526.1//alanine--tRNA ligase, chloroplastic/mitochondrial isoform X2 [Momordica charantia];XP_004139952.2//PREDICTED: probable alanine--tRNA ligase, chloroplastic isoform X1 [Cucumis sativus];XP_022140525.1//alanine--tRNA ligase, chloroplastic/mitochondrial isoform X1 [Momordica charantia]
Cp4.1LG11g04970	110.44	22.1273	2.32193	1.35776e-08		GO:0003677//DNA binding;GO:0003700//DNA binding transcription factor activity;GO:0016987//sigma factor activity	GO:0006352//DNA-templated transcription, initiation	K03093//RNA polymerase sigma factor	XP_008444981.1//PREDICTED: RNA polymerase sigma factor sigC [Cucumis melo]
Cp4.1LG17g06640	124.916	27.9922	2.15843	1.40519e-08	GO:0016021//integral component of membrane;GO:0009507//chloroplast		GO:0010729//positive regulation of hydrogen peroxide biosynthetic process;GO:0002229//defense response to oomycetes		XP_004148871.1//PREDICTED: uncharacterized protein LOC101218251 [Cucumis sativus]
Cp4.1LG20g08030	120.361	26.0321	2.20645	1.42764e-08	GO:0016021//integral component of membrane		GO:0055085//transmembrane transport	K08193//MFS transporter, ACS family, solute carrier family 17 (sodium-dependent inorganic phosphate cotransporter), other	XP_011658532.1//PREDICTED: sodium-dependent phosphate transport protein 1, chloroplastic [Cucumis sativus]
Cp4.1LG02g16540	136.944	33.3671	2.05364	1.43945e-08		GO:0003676//nucleic acid binding		K15891//NAD+-dependent farnesol dehydrogenase [EC:1.1.1.354];K19073//divinyl chlorophyllide a 8-vinyl-reductase [EC:1.3.1.75];K00512//steroid 17alpha-monooxygenase / 17alpha-hydroxyprogesterone deacetylase [EC:1.14.14.19 1.14.14.32]	XP_022143386.1//zinc finger protein 4-like [Momordica charantia];XP_004140814.1//PREDICTED: uncharacterized protein LOC101205259 [Cucumis sativus]
Cp4.1LG01g00700	117.146	25.0827	2.22651	1.67207e-08	GO:0005622//intracellular	GO:0008270//zinc ion binding		K12135//zinc finger protein CONSTANS;K19720//collagen, type III, alpha	XP_008451731.1//PREDICTED: B-box zinc finger protein 22 [Cucumis melo]
Cp4.1LG19g02000	85.3849	13.3989	2.70895	1.67207e-08	GO:0016021//integral component of membrane				XP_008441987.1//PREDICTED: uncharacterized protein LOC103485984 [Cucumis melo]
Cp4.1LG01g03370	84.5334	13.3836	2.70895	1.67207e-08				K12741//heterogeneous nuclear ribonucleoprotein A1/A3;K13098//RNA-binding protein FUS;K12121//phytochrome B	XP_021615078.1//glycine-rich cell wall structural protein 2-like [Manihot esculenta]
Cp4.1LG16g03360	84.5334	12.8476	2.70895	1.67207e-08	GO:0016021//integral component of membrane	GO:0016491//oxidoreductase activity		K02293//15-cis-phytoene desaturase [EC:1.3.5.5]	XP_008457726.1//PREDICTED: phytoene dehydrogenase-like isoform X1 [Cucumis melo]
Cp4.1LG14g00650	51.7503	2.51134	4.11548	1.7623e-08	GO:0005634//nucleus	GO:0003677//DNA binding	GO:0006355//regulation of transcription, DNA-templated;GO:0006351//transcription, DNA-templated	K13126//polyadenylate-binding protein;K03094//S-phase kinase-associated protein 1	XP_011650588.1//PREDICTED: NAC domain-containing protein 55 [Cucumis sativus]
Cp4.1LG06g05600	128.62	29.8145	2.10434	1.82887e-08		GO:0016758//transferase activity, transferring hexosyl groups;GO:0008270//zinc ion binding	GO:0008152//metabolic process	K03809//NAD(P)H dehydrogenase (quinone) [EC:1.6.5.2];K12938//anthocyanidin 5,3-O-glucosyltransferase [EC:2.4.1.-];K01176//alpha-amylase [EC:3.2.1.1];K08237//hydroquinone glucosyltransferase [EC:2.4.1.218];K21374//7-deoxyloganetin glucosyltransferase [EC:2.4.1.324]	KVH91361.1//UDP-glucuronosyl/UDP-glucosyltransferase [Cynara cardunculus var. scolymus];XP_008464636.1//PREDICTED: anthocyanidin 3-O-glucosyltransferase 2-like [Cucumis melo];XP_008464638.1//PREDICTED: pentatricopeptide repeat-containing protein At3g22150, chloroplastic [Cucumis melo]
Cp4.1LG20g08760	97.753	18.0081	2.44478	2.26119e-08		GO:0016747//transferase activity, transferring acyl groups other than amino-acyl groups		K21383//anthocyanidin 3-O-glucoside 6''-O-acyltransferase [EC:2.3.1.215];K14329//agmatine coumaroyltransferase [EC:2.3.1.64 2.3.1.-];K13264//isoflavone 7-O-glucoside-6''-O-malonyltransferase [EC:2.3.1.115]	XP_011658005.1//PREDICTED: phenolic glucoside malonyltransferase 2-like [Cucumis sativus]
Cp4.1LG03g17360	69.1424	7.67182	3.10852	2.35211e-08	GO:0005737//cytoplasm	GO:0004364//glutathione transferase activity;GO:0016740//transferase activity	GO:0006749//glutathione metabolic process;GO:0009407//toxin catabolic process	K00799//glutathione S-transferase [EC:2.5.1.18]	XP_008438211.1//PREDICTED: probable glutathione S-transferase [Cucumis melo]
Cp4.1LG09g01190	69.0359	7.67182	3.10852	2.35211e-08				K19090//CRISPR-associated protein Cas5t;K19589//release factor glutamine methyltransferase [EC:2.1.1.297];K03798//cell division protease FtsH [EC:3.4.24.-]	KGN60620.1//hypothetical protein Csa_2G004700 [Cucumis sativus];XP_022141237.1//pentatricopeptide repeat-containing protein At4g38010 [Momordica charantia]
Cp4.1LG15g05450	69.4191	7.61057	3.10852	2.35211e-08	GO:0005634//nucleus	GO:0003677//DNA binding		K09522//DnaJ homolog subfamily C member 2	XP_008447025.1//PREDICTED: protein RADIALIS-like 1 [Cucumis melo]
Cp4.1LG16g09070	71.6969	8.59061	3	2.50171e-08					XP_022153754.1//uncharacterized protein LOC111021197 [Momordica charantia];XP_022153755.1//probable plastid-lipid-associated protein 12, chloroplastic [Momordica charantia];XP_008449765.1//PREDICTED: probable plastid-lipid-associated protein 12, chloroplastic [Cucumis melo]
Cp4.1LG09g11220	122.851	27.6247	2.13516	2.6177e-08	GO:0016021//integral component of membrane;GO:0005737//cytoplasm	GO:0016627//oxidoreductase activity, acting on the CH-CH group of donors	GO:0006629//lipid metabolic process		XP_008463925.1//PREDICTED: uncharacterized protein LOC103501908 isoform X2 [Cucumis melo];XP_016666850.1//PREDICTED: uncharacterized protein LOC107887194 isoform X3 [Gossypium hirsutum]
Cp4.1LG05g13000	135.219	33.2905	2.03242	2.62863e-08			GO:0009733//response to auxin	K14488//SAUR family protein	XP_022146168.1//auxin-responsive protein SAUR24-like [Momordica charantia];XP_011649277.1//PREDICTED: auxin-induced protein X15-like [Cucumis sativus];KGN61885.1//hypothetical protein Csa_2G258810 [Cucumis sativus]
Cp4.1LG12g02380	108.099	21.9895	2.29546	2.63955e-08	GO:0016021//integral component of membrane	GO:0022857//transmembrane transporter activity			XP_008458521.1//PREDICTED: uncharacterized protein At4g15545-like [Cucumis melo]
Cp4.1LG18g01560	50.5369	3.49137	4.08746	2.76474e-08		GO:0004553//hydrolase activity, hydrolyzing O-glycosyl compounds	GO:0005975//carbohydrate metabolic process	K01188//beta-glucosidase [EC:3.2.1.21]	KGN66453.1//hypothetical protein Csa_1G611300 [Cucumis sativus];XP_021811861.1//beta-glucosidase 12-like [Prunus avium];AAG25897.1//silverleaf whitefly-induced protein 3 [Cucurbita pepo]
BGI_novel_G000988	51.282	3.1698	4.08746	2.76474e-08	GO:0016021//integral component of membrane	GO:0008270//zinc ion binding		K16285//RING/U-box domain-containing protein [EC:2.3.2.27]	XP_011655602.1//PREDICTED: probable E3 ubiquitin-protein ligase XERICO [Cucumis sativus]
Cp4.1LG12g02870	62.2877	5.95677	3.36923	2.76474e-08		GO:0004722//protein serine/threonine phosphatase activity		K10147//protein phosphatase 1D [EC:3.1.3.16];K17505//protein phosphatase 1K [EC:3.1.3.16];K19704//protein phosphatase PTC1 [EC:3.1.3.16];K17506//protein phosphatase 1L [EC:3.1.3.16]	XP_004150097.1//PREDICTED: probable protein phosphatase 2C 73 [Cucumis sativus]
Cp4.1LG18g07430	92.0692	15.803	2.52356	2.78754e-08	GO:0005634//nucleus	GO:0008270//zinc ion binding		K12135//zinc finger protein CONSTANS	XP_022134703.1//zinc finger protein CONSTANS-LIKE 16 [Momordica charantia]
Cp4.1LG09g11600	41.8516	1.11785	5.39232	3.03013e-08					XP_008456286.1//PREDICTED: uncharacterized protein LOC103496246 [Cucumis melo]
Cp4.1LG02g06140	89.4295	15.2824	2.56884	3.05275e-08		GO:0016787//hydrolase activity	GO:0009691//cytokinin biosynthetic process	K06966//uncharacterized protein	XP_008452737.1//PREDICTED: cytokinin riboside 5'-monophosphate phosphoribohydrolase LOG8 [Cucumis melo]
Cp4.1LG16g09120	64.6507	7.36556	3.21501	3.20256e-08		GO:0016702//oxidoreductase activity, acting on single donors with incorporation of molecular oxygen, incorporation of two atoms of oxygen;GO:0046872//metal ion binding	GO:0031408//oxylipin biosynthetic process	K00454//lipoxygenase [EC:1.13.11.12]	XP_004142240.2//PREDICTED: linoleate 13S-lipoxygenase 2-1, chloroplastic-like [Cucumis sativus]
Cp4.1LG05g11240	65.2254	6.8143	3.21501	3.20256e-08				K09187//histone-lysine N-methyltransferase MLL2 [EC:2.1.1.43]	OTG33229.1//hypothetical protein HannXRQ_Chr02g0032421 [Helianthus annuus]
Cp4.1LG01g21680	121.915	27.7166	2.12338	3.59277e-08	GO:0016021//integral component of membrane	GO:0008237//metallopeptidase activity		K11420//euchromatic histone-lysine N-methyltransferase [EC:2.1.1.43]	XP_008441639.2//PREDICTED: probable zinc metalloprotease EGY2, chloroplastic, partial [Cucumis melo];XP_022134313.1//probable zinc metalloprotease EGY2, chloroplastic [Momordica charantia];XP_004138568.2//PREDICTED: probable zinc metalloprotease EGY2, chloroplastic isoform X2 [Cucumis sativus]
Cp4.1LG08g03500	93.9425	16.7371	2.46713	3.59277e-08		GO:0046872//metal ion binding;GO:0016491//oxidoreductase activity		K13525//transitional endoplasmic reticulum ATPase;K06892//feruloyl-CoA ortho-hydroxylase [EC:1.14.11.-];K13229//2,4-dihydroxy-1,4-benzoxazin-3-one-glucoside dioxygenase [EC:1.14.20.2]	XP_021817932.1//1-aminocyclopropane-1-carboxylate oxidase homolog 1-like [Prunus avium];XP_022147664.1//1-aminocyclopropane-1-carboxylate oxidase homolog 1-like [Momordica charantia]
Cp4.1LG09g09130	106.609	21.7139	2.28204	3.6713e-08	GO:0016021//integral component of membrane			K15503//serine/threonine-protein phosphatase 6 regulatory ankyrin repeat subunit B	XP_004153885.1//PREDICTED: ankyrin repeat-containing protein At5g02620-like [Cucumis sativus];XP_008440580.1//PREDICTED: ankyrin repeat-containing protein At5g02620-like isoform X2 [Cucumis melo]
Cp4.1LG17g10330	71.0583	9.23375	2.97982	3.71553e-08				K14496//abscisic acid receptor PYR/PYL family	XP_008461524.1//PREDICTED: abscisic acid receptor PYL8-like [Cucumis melo]
Cp4.1LG01g17880	111.654	23.8424	2.22239	3.73462e-08	GO:0005634//nucleus	GO:0008270//zinc ion binding		K12135//zinc finger protein CONSTANS	XP_021904249.1//zinc finger protein CONSTANS-LIKE 16 [Carica papaya]
Cp4.1LG13g08400	54.2836	4.10389	3.75489	4.03488e-08	GO:0016021//integral component of membrane			K14514//ethylene-insensitive protein 3	XP_022133848.1//phosphate transporter PHO1 homolog 9-like isoform X2 [Momordica charantia];XP_008459343.2//PREDICTED: LOW QUALITY PROTEIN: phosphate transporter PHO1 homolog 9-like [Cucumis melo]
Cp4.1LG05g05630	61.1595	6.29365	3.34577	4.2041e-08				K14759//isochorismate synthase / 2-succinyl-5-enolpyruvyl-6-hydroxy-3-cyclohexene-1-carboxylate synthase / 2-succinyl-6-hydroxy-2,4-cyclohexadiene-1-carboxylate synthase / O-succinylbenzoate synthase [EC:5.4.4.2 2.2.1.9 4.2.99.20 4.2.1.113]	XP_004149647.1//PREDICTED: pheophytinase, chloroplastic isoform X1 [Cucumis sativus]
Cp4.1LG03g15520	50.0047	3.18511	4.05889	4.34116e-08	GO:0005634//nucleus	GO:0008270//zinc ion binding		K12135//zinc finger protein CONSTANS	XP_008455579.1//PREDICTED: zinc finger protein CONSTANS-LIKE 2 [Cucumis melo]
Cp4.1LG10g04630	96.0926	18.2684	2.41504	4.52297e-08		GO:0003677//DNA binding;GO:0003700//DNA binding transcription factor activity;GO:0016987//sigma factor activity	GO:0006352//DNA-templated transcription, initiation	K01872//alanyl-tRNA synthetase [EC:6.1.1.7];K03086//RNA polymerase primary sigma factor	XP_022143971.1//RNA polymerase sigma factor sigF, chloroplastic [Momordica charantia];KGN48180.1//hypothetical protein Csa_6G446410 [Cucumis sativus]
Cp4.1LG03g07900	67.1626	7.91683	3.06609	5.26705e-08	GO:0016021//integral component of membrane	GO:0005524//ATP binding		K08900//mitochondrial chaperone BCS1	XP_011652867.1//PREDICTED: probable mitochondrial chaperone BCS1-B [Cucumis sativus]
Cp4.1LG05g04640	78.8495	12.036	2.71882	5.35794e-08	GO:0005739//mitochondrion	GO:0004419//hydroxymethylglutaryl-CoA lyase activity	GO:0046951//ketone body biosynthetic process	K01640//hydroxymethylglutaryl-CoA lyase [EC:4.1.3.4]	XP_008449632.1//PREDICTED: hydroxymethylglutaryl-CoA lyase, mitochondrial isoform X1 [Cucumis melo]
Cp4.1LG19g02760	73.4212	9.83096	2.8679	5.61141e-08	GO:0016021//integral component of membrane				XP_004147924.1//PREDICTED: uncharacterized protein LOC101218084 [Cucumis sativus]
Cp4.1LG03g13870	53.0915	4.21108	3.72792	6.31084e-08	GO:0016021//integral component of membrane	GO:0005452//inorganic anion exchanger activity		K13862//solute carrier family 4 (sodium borate transporter), member 11;K06573//solute carrier family 4 (anion exchanger), member 1	XP_022153670.1//boron transporter 4 [Momordica charantia]
Cp4.1LG17g05520	59.9674	5.7577	3.32193	6.42136e-08	GO:0005634//nucleus	GO:0008289//lipid binding;GO:0043565//sequence-specific DNA binding	GO:0006355//regulation of transcription, DNA-templated	K09338//homeobox-leucine zipper protein	XP_004141841.1//PREDICTED: homeobox-leucine zipper protein GLABRA 2 [Cucumis sativus];XP_022154996.1//homeobox-leucine zipper protein GLABRA 2 [Momordica charantia];XP_008462169.1//PREDICTED: homeobox-leucine zipper protein GLABRA 2 [Cucumis melo]
Cp4.1LG01g19700	45.066	1.99069	4.49185	6.48943e-08	GO:0005634//nucleus	GO:0003677//DNA binding	GO:0006355//regulation of transcription, DNA-templated;GO:0006351//transcription, DNA-templated	K12133//MYB-related transcription factor LHY	XP_008463161.1//PREDICTED: protein REVEILLE 1-like isoform X1 [Cucumis melo];XP_008463162.1//PREDICTED: protein REVEILLE 1-like isoform X2 [Cucumis melo]
Cp4.1LG02g07170	44.619	1.99069	4.49185	6.48943e-08	GO:0005634//nucleus;GO:0005618//cell wall	GO:0003677//DNA binding;GO:0044212//transcription regulatory region DNA binding;GO:0003700//DNA binding transcription factor activity	GO:0048481//plant ovule development;GO:0030154//cell differentiation;GO:0006355//regulation of transcription, DNA-templated;GO:0080060//integument development;GO:0006351//transcription, DNA-templated	K06236//collagen, type I, alpha;K14491//two-component response regulator ARR-B family	XP_008454673.1//PREDICTED: probable transcription factor KAN4 [Cucumis melo]
Cp4.1LG15g06150	45.4918	1.79162	4.49185	6.48943e-08	GO:0016021//integral component of membrane				XP_008447896.1//PREDICTED: uncharacterized protein LOC103490245 [Cucumis melo]
Cp4.1LG03g06130	48.5785	3.32293	4.02975	6.84215e-08		GO:0046983//protein dimerization activity		K16189//phytochrome-interacting factor 4;K04733//interleukin-1 receptor-associated kinase 4 [EC:2.7.11.1];K11253//histone H3;K12126//phytochrome-interacting factor 3	XP_022148276.1//transcription factor bHLH75-like isoform X2 [Momordica charantia];XP_022148275.1//transcription factor BEE 3-like isoform X1 [Momordica charantia]
BGI_novel_G001316	83.7457	14.2717	2.58496	6.84215e-08	GO:0016021//integral component of membrane	GO:0016705//oxidoreductase activity, acting on paired donors, with incorporation or reduction of molecular oxygen;GO:0020037//heme binding;GO:0005506//iron ion binding;GO:0004497//monooxygenase activity		K00512//steroid 17alpha-monooxygenase / 17alpha-hydroxyprogesterone deacetylase [EC:1.14.14.19 1.14.14.32];K07408//cytochrome P450 family 1 subfamily A polypeptide 1 [EC:1.14.14.1]	XP_004147802.1//PREDICTED: cytochrome P450 CYP82D47-like [Cucumis sativus]
Cp4.1LG01g20710	114.826	25.634	2.14505	7.00366e-08		GO:0003951//NAD+ kinase activity	GO:0006741//NADP biosynthetic process;GO:0019674//NAD metabolic process	K00858//NAD+ kinase [EC:2.7.1.23]	XP_008466760.1//PREDICTED: NAD kinase 2, chloroplastic isoform X1 [Cucumis melo];XP_022141684.1//NAD kinase 2, chloroplastic isoform X1 [Momordica charantia]
BGI_novel_G000812	81.4466	13.3683	2.63941	7.36818e-08	GO:0016021//integral component of membrane	GO:0008289//lipid binding			XP_022136640.1//uncharacterized protein LOC111008296 [Momordica charantia]
Cp4.1LG02g02300	40.4466	1.25567	5.32193	7.99525e-08	GO:0016021//integral component of membrane	GO:0016705//oxidoreductase activity, acting on paired donors, with incorporation or reduction of molecular oxygen;GO:0020037//heme binding;GO:0005506//iron ion binding;GO:0004497//monooxygenase activity		K07428//cytochrome P450 family 4 subfamily X [EC:1.14.14.1];K07426//cytochrome P450 family 4 subfamily B polypeptide 1 [EC:1.14.14.1]	XP_008443405.1//PREDICTED: cytochrome P450 CYP72A219-like [Cucumis melo];XP_004151308.2//PREDICTED: cytochrome P450 CYP72A219 [Cucumis sativus]
Cp4.1LG03g15990	88.5354	15.9562	2.47573	8.11053e-08			GO:0009733//response to auxin	K14488//SAUR family protein	XP_017636276.1//PREDICTED: auxin-responsive protein SAUR32 [Gossypium arboreum]
Cp4.1LG06g07550	89.3657	15.6805	2.47573	8.11053e-08				K05747//Wiskott-Aldrich syndrome protein;K02184//formin 2	CDP20248.1//unnamed protein product [Coffea canephora];XP_021978126.1//extensin-3-like [Helianthus annuus]
Cp4.1LG10g11310	55.9227	5.28299	3.48543	8.15812e-08		GO:0008168//methyltransferase activity		K08869//aarF domain-containing kinase	XP_004142649.2//PREDICTED: putative methyltransferase DDB_G0268948 [Cucumis sativus]
Cp4.1LG18g03630	55.7311	4.90017	3.48543	8.15812e-08		GO:0008270//zinc ion binding;GO:0043565//sequence-specific DNA binding;GO:0003700//DNA binding transcription factor activity		K21630//GATA-type zinc finger protein 1	XP_022147681.1//GATA transcription factor 21-like [Momordica charantia];YP_009368700.1//cytochrome c biogenesis protein (chloroplast) [Fargesia denudata];XP_008450852.1//PREDICTED: GATA transcription factor 21 [Cucumis melo]
Cp4.1LG11g05850	55.7098	4.79298	3.48543	8.15812e-08				K02184//formin 2
Cp4.1LG16g06060	86.0874	14.9761	2.51937	8.95466e-08		GO:0003677//DNA binding		K09422//transcription factor MYB, plant	XP_022148320.1//transcription factor MYB59 isoform X1 [Momordica charantia];XP_022148321.1//transcription factor MYB59 isoform X2 [Momordica charantia];KGN47358.1//hypothetical protein Csa_6G303240 [Cucumis sativus]
Cp4.1LG12g07600	86.4705	14.5933	2.51937	8.95466e-08					XP_008461118.1//PREDICTED: uncharacterized protein LOC103499799 [Cucumis melo]
Cp4.1LG14g00570	126.066	31.0242	2.02308	9.50368e-08				K09919//uncharacterized protein	XP_004133733.1//PREDICTED: uncharacterized protein LOC101210646 [Cucumis sativus]
Cp4.1LG05g13560	99.3496	20.4123	2.30743	9.61285e-08	GO:0016021//integral component of membrane		GO:0055085//transmembrane transport		XP_007041737.2//PREDICTED: hippocampus abundant transcript-like protein 1 isoform X1 [Theobroma cacao];XP_022140333.1//uncharacterized protein LOC111011033 isoform X1 [Momordica charantia]
Cp4.1LG04g08420	58.5198	6.06396	3.29768	9.71066e-08	GO:0016021//integral component of membrane			K08150//MFS transporter, SP family, solute carrier family 2 (myo-inositol transporter), member 13	XP_008452333.1//PREDICTED: polyol transporter 5-like isoform X2 [Cucumis melo]
Cp4.1LG19g08590	44.1932	2.22039	4.45943	1.03145e-07		GO:0008061//chitin binding;GO:0004568//chitinase activity	GO:0006032//chitin catabolic process;GO:0016998//cell wall macromolecule catabolic process;GO:0005975//carbohydrate metabolic process	K20547//basic endochitinase B [EC:3.2.1.14]	XP_022132794.1//endochitinase A-like [Momordica charantia]
Cp4.1LG05g13240	115.911	26.905	2.10309	1.09543e-07	GO:0005622//intracellular	GO:0000155//phosphorelay sensor kinase activity;GO:0005524//ATP binding		K20715//phototropin [EC:2.7.11.1]	XP_008448153.1//PREDICTED: phototropin-2 [Cucumis melo]
Cp4.1LG01g03020	76.5079	11.9135	2.68182	1.13302e-07	GO:0016021//integral component of membrane;GO:0070469//respiratory chain	GO:0102721//ubiquinol:oxygen oxidoreductase activity;GO:0046872//metal ion binding;GO:0009916//alternative oxidase activity		K17893//ubiquinol oxidase [EC:1.10.3.11]	AEN99850.1//mitochondrial AOX2 (mitochondrion) [Citrullus lanatus]
Cp4.1LG13g01320	88.28	16.4156	2.45943	1.15413e-07		GO:0046872//metal ion binding	GO:0030001//metal ion transport	K04733//interleukin-1 receptor-associated kinase 4 [EC:2.7.11.1];K12823//ATP-dependent RNA helicase DDX5/DBP2 [EC:3.6.4.13]	XP_004143886.1//PREDICTED: uncharacterized protein LOC101213529 [Cucumis sativus]
Cp4.1LG04g12210	100.925	20.7032	2.26589	1.15413e-07				K01256//aminopeptidase N [EC:3.4.11.2];K00830//alanine-glyoxylate transaminase / serine-glyoxylate transaminase / serine-pyruvate transaminase [EC:2.6.1.44 2.6.1.45 2.6.1.51];K08956//AFG3 family protein [EC:3.4.24.-]	XP_022154356.1//uncharacterized protein At2g37660, chloroplastic isoform X2 [Momordica charantia];XP_008450372.1//PREDICTED: uncharacterized protein At5g02240 [Cucumis melo]
Cp4.1LG04g12930	105.672	23.4749	2.20436	1.16444e-07	GO:0016021//integral component of membrane		GO:0015031//protein transport	K10956//protein transport protein SEC61 subunit alpha	XP_022135455.1//preprotein translocase subunit SCY1, chloroplastic isoform X1 [Momordica charantia];XP_022135457.1//preprotein translocase subunit SCY1, chloroplastic isoform X2 [Momordica charantia]
Cp4.1LG01g10900	64.9274	8.00871	3.02237	1.17519e-07		GO:0004252//serine-type endopeptidase activity		K12619//5'-3' exoribonuclease 2 [EC:3.1.13.-];K15333//tRNA guanosine-2'-O-methyltransferase [EC:2.1.1.34];K14568//rRNA small subunit pseudouridine methyltransferase Nep1 [EC:2.1.1.260]	XP_022139190.1//LOW QUALITY PROTEIN: cucumisin-like [Momordica charantia];XP_004135365.2//PREDICTED: LOW QUALITY PROTEIN: cucumisin-like [Cucumis sativus];AEM42989.1//cucumisin [Siraitia grosvenorii]
Cp4.1LG10g01500	74.1663	10.7804	2.75002	1.18548e-07	GO:0016021//integral component of membrane	GO:0015238//drug transmembrane transporter activity;GO:0015297//antiporter activity		K03327//multidrug resistance protein, MATE family	XP_004143554.1//PREDICTED: protein TRANSPARENT TESTA 12 [Cucumis sativus];XP_004143555.2//PREDICTED: protein TRANSPARENT TESTA 12-like [Cucumis sativus];XP_008441115.1//PREDICTED: protein DETOXIFICATION 27-like [Cucumis melo]
Cp4.1LG01g25400	92.644	17.5487	2.36923	1.27059e-07		GO:0005525//GTP binding;GO:0003924//GTPase activity		K07904//Ras-related protein Rab-11A	XP_004138445.1//PREDICTED: ras-related protein Rab2BV [Cucumis sativus]
Cp4.1LG05g04720	92.644	17.5334	2.36923	1.27059e-07		GO:0004623//phospholipase A2 activity	GO:0050482//arachidonic acid secretion;GO:0006644//phospholipid metabolic process		XP_022152966.1//uncharacterized protein LOC111020578 [Momordica charantia]
Cp4.1LG12g04660	119.743	29.1866	2.04891	1.3969e-07	GO:0005634//nucleus	GO:0003677//DNA binding	GO:0006355//regulation of transcription, DNA-templated;GO:0006351//transcription, DNA-templated	K12133//MYB-related transcription factor LHY	XP_008459822.1//PREDICTED: protein LHY-like isoform X1 [Cucumis melo];XP_008459828.1//PREDICTED: protein LHY-like isoform X2 [Cucumis melo]
Cp4.1LG11g04050	120.148	29.0488	2.04891	1.3969e-07		GO:0016787//hydrolase activity	GO:0008152//metabolic process	K14493//gibberellin receptor GID1 [EC:3.-.-.-];K20506//tuliposide A-converting enzyme [EC:4.2.99.22]	XP_008445398.1//PREDICTED: probable carboxylesterase 15 [Cucumis melo]
Cp4.1LG12g03490	115.124	26.7212	2.0906	1.49273e-07		GO:0004674//protein serine/threonine kinase activity;GO:0005524//ATP binding	GO:0007165//signal transduction	K07198//5'-AMP-activated protein kinase, catalytic alpha subunit [EC:2.7.11.11]	XP_004138519.1//PREDICTED: CBL-interacting serine/threonine-protein kinase 1-like isoform X1 [Cucumis sativus];KDO72201.1//hypothetical protein CISIN_1g011868mg [Citrus sinensis];XP_011656328.1//PREDICTED: CBL-interacting serine/threonine-protein kinase 1-like isoform X2 [Cucumis sativus]
Cp4.1LG04g08360	75.5287	11.8063	2.66297	1.63889e-07	GO:0016021//integral component of membrane			K07399//cytochrome c biogenesis protein	XP_008454876.1//PREDICTED: cytochrome c biogenesis protein CCS1, chloroplastic [Cucumis melo]
Cp4.1LG04g15840	64.1398	8.13122	3	1.74365e-07				K19996//phosphatidylinositol transfer protein SFH5	XP_008464545.1//PREDICTED: CRAL-TRIO domain-containing protein C3H8.02 [Cucumis melo]
Cp4.1LG12g10270	69.7384	9.5247	2.80735	1.77589e-07				K02184//formin 2	XP_017257923.1//PREDICTED: formin-like protein 20 isoform X2 [Daucus carota subsp. sativus]
Cp4.1LG13g01640	66.822	8.59061	2.89616	1.78485e-07				K03239//translation initiation factor eIF-2B subunit alpha	XP_004143921.1//PREDICTED: protein LURP-one-related 4 [Cucumis sativus]
Cp4.1LG12g07690	92.2821	17.8244	2.35364	1.78485e-07	GO:0016021//integral component of membrane	GO:0009055//electron transfer activity		K12856//pre-mRNA-processing factor 8	BAI52948.1//blue copper protein precursor [Citrullus lanatus subsp. vulgaris]
Cp4.1LG03g04700	118.934	28.5741	2.03684	1.8873e-07	GO:0016021//integral component of membrane	GO:0003677//DNA binding;GO:0001053//plastid sigma factor activity;GO:0003700//DNA binding transcription factor activity;GO:0016987//sigma factor activity	GO:0071482//cellular response to light stimulus;GO:0006352//DNA-templated transcription, initiation	K01872//alanyl-tRNA synthetase [EC:6.1.1.7];K03086//RNA polymerase primary sigma factor	XP_004149725.1//PREDICTED: RNA polymerase sigma factor sigD, chloroplastic [Cucumis sativus]
Cp4.1LG03g05280	102.479	22.0048	2.21299	1.8873e-07		GO:0016301//kinase activity	GO:0015969//guanosine tetraphosphate metabolic process		XP_008454317.1//PREDICTED: putative GTP diphosphokinase RSH1, chloroplastic isoform X2 [Cucumis melo];XP_008454319.1//PREDICTED: putative GTP diphosphokinase RSH1, chloroplastic isoform X3 [Cucumis melo]
Cp4.1LG01g07050	102.074	21.5914	2.21299	1.8873e-07		GO:0004842//ubiquitin-protein transferase activity		K08332//vacuolar protein 8	XP_008452078.1//PREDICTED: U-box domain-containing protein 5 isoform X2 [Cucumis melo];XP_011653160.1//PREDICTED: U-box domain-containing protein 5 isoform X1 [Cucumis sativus]
Cp4.1LG02g06380	88.5567	17.12	2.38827	2.02273e-07		GO:0016746//transferase activity, transferring acyl groups;GO:0004185//serine-type carboxypeptidase activity		K16296//serine carboxypeptidase-like clade I [EC:3.4.16.-]	XP_017606055.1//PREDICTED: LOW QUALITY PROTEIN: serine carboxypeptidase-like 7 [Gossypium arboreum];XP_008452660.1//PREDICTED: serine carboxypeptidase-like 7 [Cucumis melo];XP_019069002.1//PREDICTED: uncharacterized protein LOC101252581 [Solanum lycopersicum]
Cp4.1LG01g11380	37.5089	1.27098	5.24793	2.07147e-07		GO:0046872//metal ion binding;GO:0051213//dioxygenase activity;GO:0016491//oxidoreductase activity		K05278//flavonol synthase [EC:1.14.11.23];K05277//leucoanthocyanidin dioxygenase [EC:1.14.11.19]	XP_008463244.1//PREDICTED: protein SRG1-like [Cucumis melo]
Cp4.1LG12g06240	38.1688	0.949407	5.24793	2.07147e-07	GO:0005634//nucleus	GO:0043565//sequence-specific DNA binding;GO:0003700//DNA binding transcription factor activity	GO:0006351//transcription, DNA-templated	K18835//WRKY transcription factor 2;K13424//WRKY transcription factor 33	XP_008451465.2//PREDICTED: probable WRKY transcription factor 23 [Cucumis melo]
Cp4.1LG01g04600	38.4668	0.612521	5.24793	2.07147e-07				K01054//acylglycerol lipase [EC:3.1.1.23]	XP_009344903.1//PREDICTED: caffeoylshikimate esterase-like [Pyrus x bretschneideri]
Cp4.1LG18g01490	38.4668	0.520643	5.24793	2.07147e-07		GO:0004553//hydrolase activity, hydrolyzing O-glycosyl compounds	GO:0005975//carbohydrate metabolic process	K01188//beta-glucosidase [EC:3.2.1.21]	XP_021811861.1//beta-glucosidase 12-like [Prunus avium];AAG25897.1//silverleaf whitefly-induced protein 3 [Cucurbita pepo]
Cp4.1LG16g00340	37.743	0.50533	5.24793	2.07147e-07		GO:0016787//hydrolase activity	GO:0016042//lipid catabolic process		XP_008457873.1//PREDICTED: patatin-like protein 2 isoform X2 [Cucumis melo];XP_011649366.1//PREDICTED: patatin-like protein 2 [Cucumis sativus]
BGI_novel_G001311	115.592	27.9769	2.05063	2.26978e-07	GO:0016021//integral component of membrane	GO:0016705//oxidoreductase activity, acting on paired donors, with incorporation or reduction of molecular oxygen;GO:0020037//heme binding;GO:0005506//iron ion binding;GO:0004497//monooxygenase activity		K00512//steroid 17alpha-monooxygenase / 17alpha-hydroxyprogesterone deacetylase [EC:1.14.14.19 1.14.14.32]	XP_008464764.1//PREDICTED: cytochrome P450 CYP82D47-like [Cucumis melo]
Cp4.1LG01g00020	86.3002	16.2931	2.42626	2.28877e-07		GO:0016787//hydrolase activity	GO:0008152//metabolic process	K20884//riboflavin kinase / FMN hydrolase [EC:2.7.1.26 3.1.3.102]	XP_004146524.1//PREDICTED: uncharacterized protein LOC101210862 [Cucumis sativus]
Cp4.1LG05g13500	75.1668	12.3117	2.64386	2.35152e-07	GO:0016021//integral component of membrane			K19073//divinyl chlorophyllide a 8-vinyl-reductase [EC:1.3.1.75];K21568//pinoresinol/lariciresinol reductase [EC:1.23.1.1 1.23.1.2 1.23.1.3 1.23.1.4];K16613//ornithine decarboxylase antizyme 2	XP_008448197.1//PREDICTED: uncharacterized protein At1g04910-like [Cucumis melo]
Cp4.1LG04g04990	71.5905	10.7191	2.71049	2.48384e-07	GO:0016021//integral component of membrane				KGN43227.1//hypothetical protein Csa_7G009710 [Cucumis sativus]
Cp4.1LG13g02690	90.7068	17.7937	2.33787	2.48384e-07		GO:0046872//metal ion binding	GO:0030001//metal ion transport	K04733//interleukin-1 receptor-associated kinase 4 [EC:2.7.11.1];K10572//inositol-pentakisphosphate 2-kinase [EC:2.7.1.158];K12823//ATP-dependent RNA helicase DDX5/DBP2 [EC:3.6.4.13]	XP_008437534.1//PREDICTED: FK506-binding protein 4-like [Cucumis melo]
Cp4.1LG08g12410	90.5578	17.7172	2.33787	2.48384e-07		GO:0003824//catalytic activity	GO:0042823//pyridoxal phosphate biosynthetic process	K06215//pyridoxal 5'-phosphate synthase pdxS subunit [EC:4.3.3.6]	XP_004137720.1//PREDICTED: probable pyridoxal 5'-phosphate synthase subunit PDX1 [Cucumis sativus]
Cp4.1LG02g11750	82.5536	15.1752	2.46815	2.57362e-07	GO:0016021//integral component of membrane;GO:0009536//plastid	GO:0005315//inorganic phosphate transmembrane transporter activity	GO:0055085//transmembrane transport;GO:0098656//anion transmembrane transport	K08193//MFS transporter, ACS family, solute carrier family 17 (sodium-dependent inorganic phosphate cotransporter), other	XP_011658532.1//PREDICTED: sodium-dependent phosphate transport protein 1, chloroplastic [Cucumis sativus];XP_022150891.1//sodium-dependent phosphate transport protein 1, chloroplastic [Momordica charantia]
Cp4.1LG02g02090	45.9814	3.24636	3.9386	2.60471e-07		GO:0003824//catalytic activity		K17508//protein phosphatase PTC7 [EC:3.1.3.16]	XP_004146087.1//PREDICTED: probable protein phosphatase 2C 55 [Cucumis sativus]
Cp4.1LG00g14830	66.1834	8.57529	2.87447	2.61443e-07		GO:0033743//peptide-methionine (R)-S-oxide reductase activity	GO:0006979//response to oxidative stress;GO:0030091//protein repair	K07305//peptide-methionine (R)-S-oxide reductase [EC:1.8.4.12]	XP_021773930.1//peptide methionine sulfoxide reductase B1, chloroplastic-like [Chenopodium quinoa]
Cp4.1LG12g03870	113.463	26.7212	2.06529	2.74049e-07					XP_008458172.1//PREDICTED: uncharacterized protein LOC103497690 [Cucumis melo]
Cp4.1LG20g02560	31.7825	0	11.6439	2.85364e-07					XP_011651756.1//PREDICTED: uncharacterized protein LOC105434938 [Cucumis sativus]
Cp4.1LG09g02060	52.7934	4.99205	3.40599	2.89413e-07		GO:0102250//linear malto-oligosaccharide phosphorylase activity;GO:0030170//pyridoxal phosphate binding;GO:0008184//glycogen phosphorylase activity;GO:0102499//SHG alpha-glucan phosphorylase activity	GO:0005975//carbohydrate metabolic process	K00688//glycogen phosphorylase [EC:2.4.1.1]	XP_022149091.1//alpha-1,4 glucan phosphorylase L-2 isozyme, chloroplastic/amyloplastic-like isoform X2 [Momordica charantia]
Cp4.1LG08g00100	53.0063	4.65516	3.40599	2.89413e-07		GO:0046983//protein dimerization activity		K18485//myogenic factor 6;K20558//transcription factor SPEECHLESS	XP_022145118.1//LOW QUALITY PROTEIN: transcription factor bHLH67 [Momordica charantia]
Cp4.1LG18g06230	108.439	25.2052	2.11103	2.9133e-07	GO:0016021//integral component of membrane;GO:0005789//endoplasmic reticulum membrane	GO:0003958//NADPH-hemoprotein reductase activity;GO:0050661//NADP binding;GO:0010181//FMN binding;GO:0050660//flavin adenine dinucleotide binding		K00327//NADPH-ferrihemoprotein reductase [EC:1.6.2.4]	XP_022135427.1//NADPH--cytochrome P450 reductase-like [Momordica charantia]
Cp4.1LG11g09370	97.9659	20.9176	2.22239	3.06058e-07					XP_008454557.1//PREDICTED: uncharacterized protein LOC103494946 [Cucumis melo];XP_004139177.1//PREDICTED: uncharacterized protein LOC101209109 [Cucumis sativus]
Cp4.1LG12g03850	76.8485	12.8629	2.56635	3.13245e-07	GO:0005622//intracellular	GO:0005524//ATP binding;GO:0004707//MAP kinase activity		K20600//mitogen-activated protein kinase 4 [EC:2.7.11.24]	XP_022147225.1//mitogen-activated protein kinase homolog MMK2 [Momordica charantia];XP_004138470.1//PREDICTED: mitogen-activated protein kinase homolog MMK2 [Cucumis sativus]
Cp4.1LG09g07970	56.1995	6.26303	3.22239	3.34263e-07		GO:0004674//protein serine/threonine kinase activity;GO:0005524//ATP binding	GO:0007165//signal transduction	K07198//5'-AMP-activated protein kinase, catalytic alpha subunit [EC:2.7.11.11]	XP_022139866.1//CBL-interacting protein kinase 5 [Momordica charantia]
Cp4.1LG14g10720	55.795	5.528	3.22239	3.34263e-07	GO:0016021//integral component of membrane		GO:0055085//transmembrane transport	K07088//uncharacterized protein	XP_011650245.1//PREDICTED: uncharacterized transporter YBR287W-like [Cucumis sativus]
Cp4.1LG19g04650	36.5935	0.612521	5.20945	3.34263e-07				K13899//cystatin-C	XP_006472972.1//PREDICTED: multicystatin-like, partial [Citrus sinensis]
Cp4.1LG07g07580	74.3153	12.3576	2.62449	3.39291e-07	GO:0005634//nucleus				XP_022149812.1//protein CHLOROPLAST IMPORT APPARATUS 2 [Momordica charantia]
Cp4.1LG04g05190	89.685	18.345	2.32193	3.479e-07		GO:0005509//calcium ion binding			XP_008447993.1//PREDICTED: uncharacterized protein LOC103490312 isoform X1 [Cucumis melo]
Cp4.1LG11g01990	90.0256	18.0694	2.32193	3.479e-07		GO:0046872//metal ion binding		K11339//mortality factor 4-like protein 1;K01081//5'-nucleotidase [EC:3.1.3.5]	XP_022144230.1//5'-nucleotidase domain-containing protein 4 isoform X1 [Momordica charantia];XP_011649622.1//PREDICTED: 5'-nucleotidase domain-containing protein 4 isoform X3 [Cucumis sativus];XP_011649623.1//PREDICTED: 5'-nucleotidase domain-containing protein 4 isoform X4 [Cucumis sativus]
Cp4.1LG17g07670	81.9575	14.8843	2.45066	3.65244e-07		GO:0046872//metal ion binding;GO:0004722//protein serine/threonine phosphatase activity		K14803//protein phosphatase PTC2/3 [EC:3.1.3.16]	XP_007051230.2//PREDICTED: uncharacterized protein LOC18613772 isoform X1 [Theobroma cacao];XP_022148289.1//probable protein phosphatase 2C 49 [Momordica charantia]
Cp4.1LG01g13610	62.2026	8.45279	2.9542	3.81491e-07		GO:0004553//hydrolase activity, hydrolyzing O-glycosyl compounds;GO:0030246//carbohydrate binding;GO:0032450//maltose alpha-glucosidase activity;GO:0004558//alpha-1,4-glucosidase activity	GO:0005975//carbohydrate metabolic process	K15925//alpha-D-xyloside xylohydrolase [EC:3.2.1.177]	XP_008446592.1//PREDICTED: alpha-xylosidase 1-like [Cucumis melo]
Cp4.1LG03g03050	78.8495	13.8736	2.49643	4.07721e-07				K14496//abscisic acid receptor PYR/PYL family	XP_008442372.1//PREDICTED: abscisic acid receptor PYL4-like [Cucumis melo]
Cp4.1LG01g06120	41.1065	2.35821	4.35755	4.10565e-07		GO:0004615//phosphomannomutase activity;GO:0016868//intramolecular transferase activity, phosphotransferases	GO:0005975//carbohydrate metabolic process		XP_004151147.1//PREDICTED: uncharacterized protein LOC101207539 [Cucumis sativus]
BGI_novel_G001285	52.4954	5.20643	3.37851	4.4112e-07		GO:0016874//ligase activity	GO:0008152//metabolic process	K00666//fatty-acyl-CoA synthase [EC:6.2.1.-]	XP_008463169.1//PREDICTED: butyrate--CoA ligase AAE11, peroxisomal-like [Cucumis melo]
Cp4.1LG11g00750	35.9336	1.31692	5.16993	5.4049e-07					XP_004142964.1//PREDICTED: uncharacterized protein LOC101207008 [Cucumis sativus]
Cp4.1LG16g04380	67.2478	10.3516	2.74416	5.50418e-07	GO:0016021//integral component of membrane	GO:0016760//cellulose synthase (UDP-forming) activity	GO:0030244//cellulose biosynthetic process;GO:0071555//cell wall organization	K10999//cellulose synthase A [EC:2.4.1.12];K10891//fanconi anemia group D2 protein	ONI18410.1//hypothetical protein PRUPE_3G214200 [Prunus persica]
Cp4.1LG02g07130	85.8106	17.2272	2.3388	5.63224e-07		GO:0043531//ADP binding	GO:0006952//defense response	K19613//leucine-rich repeat protein SHOC2;K09873//aquaporin TIP	XP_004141240.1//PREDICTED: probable disease resistance protein At4g33300 [Cucumis sativus]
Cp4.1LG18g01470	64.3739	9.26438	2.83007	5.66114e-07		GO:0004553//hydrolase activity, hydrolyzing O-glycosyl compounds	GO:0005975//carbohydrate metabolic process	K01188//beta-glucosidase [EC:3.2.1.21]	XP_008450456.2//PREDICTED: cyanogenic beta-glucosidase-like [Cucumis melo];XP_008450457.1//PREDICTED: cyanogenic beta-glucosidase-like [Cucumis melo]
BGI_novel_G002279	95.6881	20.8716	2.19265	5.85467e-07			GO:0009733//response to auxin	K14488//SAUR family protein	XP_022146170.1//auxin-responsive protein SAUR21-like [Momordica charantia]
Cp4.1LG03g01940	74.8049	13.0926	2.52838	6.43814e-07	GO:0009507//chloroplast	GO:0003723//RNA binding;GO:0004519//endonuclease activity	GO:0006397//mRNA processing;GO:0009451//RNA modification	K17964//leucine-rich PPR motif-containing protein, mitochondrial	XP_008442644.1//PREDICTED: pentatricopeptide repeat-containing protein At3g09650, chloroplastic [Cucumis melo]
Cp4.1LG04g09370	83.3838	15.7418	2.37504	6.45636e-07	GO:0016021//integral component of membrane	GO:0005337//nucleoside transmembrane transporter activity		K15014//solute carrier family 29 (equilibrative nucleoside transporter), member 1/2/3	XP_022144969.1//equilibrative nucleotide transporter 8 [Momordica charantia]
Cp4.1LG00g05960	39.9783	2.43477	4.32193	6.52343e-07		GO:0016787//hydrolase activity		K13535//cardiolipin-specific phospholipase [EC:3.1.1.-]	XP_008437447.1//PREDICTED: uncharacterized protein LOC103482863 [Cucumis melo]
Cp4.1LG19g08760	40.1273	1.60787	4.32193	6.52343e-07		GO:0016788//hydrolase activity, acting on ester bonds		K21026//acetylajmaline esterase [EC:3.1.1.80];K10691//E3 ubiquitin-protein ligase UBR4 [EC:2.3.2.27];K01188//beta-glucosidase [EC:3.2.1.21];K14209//solute carrier family 36 (proton-coupled amino acid transporter);K00679//phospholipid:diacylglycerol acyltransferase [EC:2.3.1.158]	XP_008440851.1//PREDICTED: GDSL esterase/lipase EXL3-like [Cucumis melo]
Cp4.1LG04g03540	51.3246	5.32893	3.3505	6.71389e-07				K04733//interleukin-1 receptor-associated kinase 4 [EC:2.7.11.1]	XP_004144484.1//PREDICTED: cysteine-rich repeat secretory protein 38-like [Cucumis sativus]
BGI_novel_G001550	51.1543	5.19111	3.3505	6.71389e-07		GO:0008483//transaminase activity;GO:0016846//carbon-sulfur lyase activity		K16903//L-tryptophan---pyruvate aminotransferase [EC:2.6.1.99]	XP_022135317.1//tryptophan aminotransferase-related protein 2-like [Momordica charantia]
Cp4.1LG01g14830	51.2607	4.77766	3.3505	6.71389e-07	GO:0016021//integral component of membrane	GO:0005516//calmodulin binding	GO:0006952//defense response;GO:0009607//response to biotic stimulus	K08472//mlo protein	NP_001284458.1//MLO-like protein 12 [Cucumis melo]
Cp4.1LG12g10930	98.4342	21.9589	2.15528	6.79079e-07		GO:0016491//oxidoreductase activity		K18980//2-methylene-furan-3-one reductase [EC:1.3.1.105]	XP_008458047.1//PREDICTED: putative quinone-oxidoreductase homolog, chloroplastic [Cucumis melo]
Cp4.1LG06g00330	54.0281	6.07927	3.16993	7.58175e-07	GO:0005634//nucleus	GO:0003677//DNA binding	GO:0006355//regulation of transcription, DNA-templated;GO:0006351//transcription, DNA-templated	K00276//primary-amine oxidase [EC:1.4.3.21];K11838//ubiquitin carboxyl-terminal hydrolase 7 [EC:3.4.19.12]	XP_011654268.1//PREDICTED: protein NLP4 isoform X1 [Cucumis sativus];XP_004145599.1//PREDICTED: protein NLP4 isoform X2 [Cucumis sativus]
Cp4.1LG15g01290	53.6237	5.528	3.16993	7.58175e-07		GO:0003676//nucleic acid binding		K14525//ribonucleases P/MRP protein subunit RPP25 [EC:3.1.26.5]	XP_004152019.2//PREDICTED: uncharacterized protein LOC101208427 [Cucumis sativus];XP_022159880.1//protein FAM98A-like [Momordica charantia]
Cp4.1LG06g05080	53.6024	5.528	3.16993	7.58175e-07		GO:0008236//serine-type peptidase activity		K03249//translation initiation factor 3 subunit F	XP_022153900.1//uncharacterized protein LOC111021276 [Momordica charantia];XP_008466042.1//PREDICTED: putative esterase YitV [Cucumis melo]
BGI_novel_G001454	30.0582	0.444078	11.5507	7.78564e-07			GO:0006952//defense response;GO:0009607//response to biotic stimulus	K10745//ribonuclease H2 subunit C	XP_008439039.1//PREDICTED: MLP-like protein 43 [Cucumis melo]
Cp4.1LG04g16010	30.2924	0.183756	11.5507	7.78564e-07	GO:0016021//integral component of membrane	GO:0016705//oxidoreductase activity, acting on paired donors, with incorporation or reduction of molecular oxygen;GO:0020037//heme binding;GO:0005506//iron ion binding;GO:0004497//monooxygenase activity		K07418//cytochrome P450 family 2 subfamily J [EC:1.14.14.1];K07408//cytochrome P450 family 1 subfamily A polypeptide 1 [EC:1.14.14.1]	XP_022134746.1//cytochrome P450 71A26-like [Momordica charantia]
Cp4.1LG12g09670	30.0156	0	11.5507	7.78564e-07	GO:0009536//plastid				XP_004141831.2//PREDICTED: uncharacterized protein LOC101215921 [Cucumis sativus]
BGI_novel_G001801	84.8314	17.1506	2.32193	7.85291e-07		GO:0003677//DNA binding		K09422//transcription factor MYB, plant	XP_008443185.1//PREDICTED: myb-related protein 306-like [Cucumis melo]
Cp4.1LG01g13950	94.6237	20.9329	2.17754	8.0334e-07	GO:0016021//integral component of membrane			K03118//sec-independent protein translocase protein TatC	XP_008446660.1//PREDICTED: sec-independent protein translocase protein TATC, chloroplastic [Cucumis melo]
BGI_novel_G001779	107.46	25.8484	2.04103	8.21903e-07					KGN59481.1//hypothetical protein Csa_3G822320 [Cucumis sativus]
Cp4.1LG07g06310	34.7415	0.780964	5.12928	8.71307e-07	GO:0005634//nucleus	GO:0003677//DNA binding;GO:0008270//zinc ion binding	GO:0006355//regulation of transcription, DNA-templated;GO:0006351//transcription, DNA-templated	K08869//aarF domain-containing kinase;K17613//calcineurin-binding protein cabin-1	XP_022131428.1//transcription factor MYBS3-like isoform X1 [Momordica charantia]
Cp4.1LG13g08910	74.4643	13.0773	2.50901	9.18287e-07	GO:0005840//ribosome	GO:0003854//3-beta-hydroxy-delta5-steroid dehydrogenase activity;GO:0003735//structural constituent of ribosome	GO:0006694//steroid biosynthetic process;GO:0006950//response to stress;GO:0006412//translation	K02935//large subunit ribosomal protein L7/L12	XP_008458777.1//PREDICTED: universal stress protein A-like protein [Cucumis melo];XP_022133638.1//cinnamoyl-CoA reductase-like SNL6 [Momordica charantia]
Cp4.1LG06g06750	86.7686	18.4675	2.27302	9.47777e-07				K03006//DNA-directed RNA polymerase II subunit RPB1 [EC:2.7.7.6];K21952//CASK-interacting protein	XP_022139666.1//early nodulin-like protein 2 [Momordica charantia]
BGI_novel_G000102	91.8563	20.1979	2.20163	9.53463e-07		GO:0003676//nucleic acid binding		K02945//small subunit ribosomal protein S1	XP_011654764.1//PREDICTED: uncharacterized protein LOC101217667 isoform X1 [Cucumis sativus]
BGI_novel_G002261	42.8947	3.12386	3.8413	9.91169e-07		GO:0016747//transferase activity, transferring acyl groups other than amino-acyl groups		K19861//benzyl alcohol O-benzoyltransferase [EC:2.3.1.196 2.3.1.232]	NP_001315395.1//benzyl alcohol O-benzoyltransferase-like [Cucumis melo]
Cp4.1LG03g14880	70.6751	11.5307	2.56478	1.00845e-06		GO:0016298//lipase activity;GO:0016788//hydrolase activity, acting on ester bonds	GO:0006629//lipid metabolic process	K10691//E3 ubiquitin-protein ligase UBR4 [EC:2.3.2.27];K21026//acetylajmaline esterase [EC:3.1.1.80];K01188//beta-glucosidase [EC:3.2.1.21];K00679//phospholipid:diacylglycerol acyltransferase [EC:2.3.1.158]	XP_004144442.1//PREDICTED: GDSL esterase/lipase 1 [Cucumis sativus];XP_022152560.1//GDSL esterase/lipase 1-like [Momordica charantia];XP_008460334.1//PREDICTED: GDSL esterase/lipase 2-like [Cucumis melo]
Cp4.1LG19g04680	39.1693	2.12851	4.2854	1.02772e-06				K13899//cystatin-C	XP_021863996.1//cysteine proteinase inhibitor A-like [Spinacia oleracea]
Cp4.1LG04g09920	79.3392	15.4508	2.39689	1.037e-06	GO:0016021//integral component of membrane			K13606//chlorophyll(ide) b reductase [EC:1.1.1.294]	XP_008463393.1//PREDICTED: probable chlorophyll(ide) b reductase NYC1, chloroplastic [Cucumis melo]
BGI_novel_G000035	78.5302	15.1293	2.39689	1.037e-06	GO:0016021//integral component of membrane	GO:0016301//kinase activity		K01868//threonyl-tRNA synthetase [EC:6.1.1.3];K04121//ent-kaurene synthase [EC:4.2.3.19]	XP_008467157.1//PREDICTED: proline-rich receptor-like protein kinase PERK8 [Cucumis melo]
Cp4.1LG04g06720	98.6471	22.9695	2.10579	1.06618e-06	GO:0005737//cytoplasm	GO:0051539//4 iron, 4 sulfur cluster binding;GO:0016740//transferase activity	GO:0006400//tRNA modification	K14441//ribosomal protein S12 methylthiotransferase [EC:2.8.4.4]	XP_008449427.1//PREDICTED: CDK5RAP1-like protein [Cucumis melo]
Cp4.1LG11g07530	98.7748	22.6939	2.10579	1.06618e-06					XP_004143792.1//PREDICTED: uncharacterized protein LOC101209452 [Cucumis sativus]
Cp4.1LG11g06280	88.6419	18.9116	2.22781	1.11837e-06		GO:0005506//iron ion binding;GO:0051536//iron-sulfur cluster binding	GO:0016226//iron-sulfur cluster assembly	K22074//NFU1 iron-sulfur cluster scaffold homolog, mitochondrial	XP_004148324.1//PREDICTED: nifU-like protein 3, chloroplastic [Cucumis sativus]
Cp4.1LG00g08910	65.0764	9.57064	2.70044	1.15368e-06	GO:0016021//integral component of membrane				XP_008441987.1//PREDICTED: uncharacterized protein LOC103485984 [Cucumis melo]
Cp4.1LG00g09890	65.0764	9.57064	2.70044	1.15368e-06	GO:0016021//integral component of membrane				XP_008441987.1//PREDICTED: uncharacterized protein LOC103485984 [Cucumis melo]
Cp4.1LG03g13360	61.8833	9.44813	2.78427	1.21203e-06		GO:0003755//peptidyl-prolyl cis-trans isomerase activity;GO:0016705//oxidoreductase activity, acting on paired donors, with incorporation or reduction of molecular oxygen;GO:0020037//heme binding;GO:0008168//methyltransferase activity;GO:0005506//iron ion binding;GO:0004497//monooxygenase activity		K05917//sterol 14-demethylase [EC:1.14.13.70]	XP_008454145.1//PREDICTED: sterol 14-demethylase [Cucumis melo];XP_008454146.1//PREDICTED: peptidyl-prolyl cis-trans isomerase FKBP19, chloroplastic [Cucumis melo]
Cp4.1LG10g07500	61.6491	9.4022	2.78427	1.21203e-06		GO:0004674//protein serine/threonine kinase activity;GO:0005524//ATP binding	GO:0007165//signal transduction	K12761//carbon catabolite-derepressing protein kinase [EC:2.7.11.1]	XP_004149922.1//PREDICTED: CBL-interacting serine/threonine-protein kinase 14-like [Cucumis sativus]
Cp4.1LG11g01520	58.9456	8.13122	2.88264	1.23132e-06				K13448//calcium-binding protein CML;K13412//calcium-dependent protein kinase [EC:2.7.11.1];K02183//calmodulin	KGN62511.1//hypothetical protein Csa_2G357340 [Cucumis sativus]
BGI_novel_G001060	28.6958	0.428765	11.5018	1.28956e-06		GO:0008483//transaminase activity;GO:0003824//catalytic activity;GO:0030170//pyridoxal phosphate binding	GO:0009058//biosynthetic process	K14272//glutamate--glyoxylate aminotransferase [EC:2.6.1.4 2.6.1.2 2.6.1.44]	XP_016900204.1//PREDICTED: glutamate--glyoxylate aminotransferase 2 [Cucumis melo]
Cp4.1LG06g05310	28.7596	0	11.5018	1.28956e-06	GO:0016021//integral component of membrane				XP_016903071.1//PREDICTED: uncharacterized protein LOC103501766 [Cucumis melo]
Cp4.1LG14g08260	90.6216	20.0754	2.18587	1.31821e-06					XP_004148281.1//PREDICTED: F-box protein PP2-A11 [Cucumis sativus]
BGI_novel_G002275	90.6855	19.5394	2.18587	1.31821e-06					KGN61756.1//hypothetical protein Csa_2G237740 [Cucumis sativus]
Cp4.1LG04g14100	103.224	25.2818	2.04264	1.34546e-06	GO:0005634//nucleus	GO:0003677//DNA binding	GO:0006355//regulation of transcription, DNA-templated;GO:0006351//transcription, DNA-templated	K08869//aarF domain-containing kinase;K17613//calcineurin-binding protein cabin-1	XP_004138233.1//PREDICTED: transcription factor DIVARICATA [Cucumis sativus]
Cp4.1LG17g02870	102.798	24.608	2.04264	1.34546e-06	GO:0009507//chloroplast	GO:0003677//DNA binding;GO:0003700//DNA binding transcription factor activity;GO:0001053//plastid sigma factor activity	GO:0006352//DNA-templated transcription, initiation	K01872//alanyl-tRNA synthetase [EC:6.1.1.7];K03086//RNA polymerase primary sigma factor	XP_022155781.1//RNA polymerase sigma factor sigB [Momordica charantia]
BGI_novel_G001710	33.741	0.750338	5.08746	1.40157e-06		GO:0016301//kinase activity;GO:0016905//myosin heavy chain kinase activity		K14963//COMPASS component SWD3;K16794//platelet-activating factor acetylhydrolase IB subunit alpha	XP_004152719.1//PREDICTED: vegetative incompatibility protein HET-E-1-like [Cucumis sativus]
Cp4.1LG19g07930	48.5572	5.4055	3.29278	1.54138e-06				K14557//U3 small nucleolar RNA-associated protein 6	XP_022142162.1//uncharacterized protein LOC111012348 isoform X3 [Momordica charantia];XP_011658135.1//PREDICTED: uncharacterized protein LOC101221037 isoform X1 [Cucumis sativus]
Cp4.1LG00g06690	48.5785	5.23705	3.29278	1.54138e-06	GO:0016021//integral component of membrane	GO:0036374//glutathione hydrolase activity	GO:0006751//glutathione catabolic process	K18592//gamma-glutamyltranspeptidase / glutathione hydrolase / leukotriene-C4 hydrolase [EC:2.3.2.2 3.4.19.13 3.4.19.14]	XP_008459118.1//PREDICTED: gamma-glutamyltranspeptidase 3 [Cucumis melo]
Cp4.1LG13g11000	100.35	24.3936	2.05889	1.63676e-06		GO:0005524//ATP binding		K02960//small subunit ribosomal protein S16e	XP_022134517.1//ribulose bisphosphate carboxylase/oxygenase activase, chloroplastic-like [Momordica charantia]
Cp4.1LG05g14380	61.3298	9.35626	2.76081	1.777e-06	GO:0016021//integral component of membrane	GO:0016760//cellulose synthase (UDP-forming) activity	GO:0030244//cellulose biosynthetic process;GO:0071555//cell wall organization	K10999//cellulose synthase A [EC:2.4.1.12];K10891//fanconi anemia group D2 protein	XP_022140393.1//cellulose synthase-like protein H1 [Momordica charantia];ONI18410.1//hypothetical protein PRUPE_3G214200 [Prunus persica];OMP11385.1//Cellulose synthase [Corchorus capsularis]
Cp4.1LG09g07590	60.606	9.12656	2.76081	1.777e-06	GO:0016021//integral component of membrane	GO:0005215//transporter activity		K00850//6-phosphofructokinase 1 [EC:2.7.1.11];K07893//Ras-related protein Rab-6A	XP_022140239.1//probable purine permease 10 [Momordica charantia]
Cp4.1LG14g10090	54.7519	7.22775	2.974	1.79226e-06				K15507//21S rRNA (GM2251-2'-O)-methyltransferase [EC:2.1.1.-];K21952//CASK-interacting protein	XP_008448576.1//PREDICTED: F-box/kelch-repeat protein SKIP25 [Cucumis melo]
Cp4.1LG00g13950	55.0499	7.04399	2.974	1.79226e-06	GO:0016021//integral component of membrane	GO:0005524//ATP binding		K08900//mitochondrial chaperone BCS1	XP_011652867.1//PREDICTED: probable mitochondrial chaperone BCS1-B [Cucumis sativus]
Cp4.1LG17g08640	102.011	25.2818	2.02857	1.82739e-06	GO:0016020//membrane;GO:0005829//cytosol	GO:0047172//shikimate O-hydroxycinnamoyltransferase activity;GO:0047205//quinate O-hydroxycinnamoyltransferase activity;GO:0016747//transferase activity, transferring acyl groups other than amino-acyl groups	GO:0009809//lignin biosynthetic process;GO:0010252//auxin homeostasis;GO:0009963//positive regulation of flavonoid biosynthetic process	K13065//shikimate O-hydroxycinnamoyltransferase [EC:2.3.1.133]	XP_022154315.1//shikimate O-hydroxycinnamoyltransferase [Momordica charantia]
Cp4.1LG05g06410	68.5676	12.3576	2.52356	2.07059e-06	GO:0016021//integral component of membrane			K13496//UDP-glucosyl transferase 73C [EC:2.4.1.-];K12600//superkiller protein 3	XP_008437515.1//PREDICTED: uncharacterized protein LOC103482907 [Cucumis melo]
Cp4.1LG04g08930	68.5037	12.0667	2.52356	2.07059e-06		GO:0008061//chitin binding	GO:0005975//carbohydrate metabolic process	K01183//chitinase [EC:3.2.1.14]	XP_008443883.1//PREDICTED: chitotriosidase-1-like [Cucumis melo]
Cp4.1LG05g12130	92.0692	21.4076	2.13124	2.08643e-06					XP_004148078.1//PREDICTED: uncharacterized protein LOC101216747 [Cucumis sativus]
Cp4.1LG04g15500	92.3034	21.2392	2.13124	2.08643e-06					XP_022135551.1//uncharacterized protein At5g50100, mitochondrial [Momordica charantia]
Cp4.1LG15g00440	27.7378	0.3522	11.4512	2.13031e-06	GO:0005634//nucleus;GO:0009536//plastid	GO:0016740//transferase activity;GO:0009824//AMP dimethylallyltransferase activity	GO:0008033//tRNA processing;GO:0009691//cytokinin biosynthetic process	K10760//adenylate dimethylallyltransferase (cytokinin synthase) [EC:2.5.1.27 2.5.1.112]	OVA02977.1//tRNA isopentenyltransferase [Macleaya cordata]
BGI_novel_G001392	27.9294	0	11.4512	2.13031e-06		GO:0004527//exonuclease activity			XP_008442668.1//PREDICTED: putative uncharacterized protein YGR160W [Cucumis melo]
Cp4.1LG17g08380	87.3646	18.8963	2.19502	2.13851e-06	GO:0016021//integral component of membrane				KGN45180.1//hypothetical protein Csa_7G430150 [Cucumis sativus]
Cp4.1LG14g03540	32.6766	0.597208	5.04439	2.25433e-06					XP_022142750.1//pathogen-related protein-like [Momordica charantia];XP_022142782.1//pathogen-related protein-like [Momordica charantia];CAN77211.1//hypothetical protein VITISV_035026 [Vitis vinifera]
Cp4.1LG16g00860	66.0131	10.8569	2.58496	2.26168e-06				K03021//DNA-directed RNA polymerase III subunit RPC2 [EC:2.7.7.6];K20280//trafficking protein particle complex subunit 5	XP_022156688.1//uncharacterized protein LOC111023534 [Momordica charantia]
Cp4.1LG18g08820	65.9918	10.7038	2.58496	2.26168e-06	GO:0016021//integral component of membrane	GO:0005524//ATP binding;GO:0004672//protein kinase activity		K04733//interleukin-1 receptor-associated kinase 4 [EC:2.7.11.1];K08286//protein-serine/threonine kinase [EC:2.7.11.-]	XP_008464487.1//PREDICTED: leucine-rich repeat receptor-like serine/threonine/tyrosine-protein kinase SOBIR1 [Cucumis melo]
Cp4.1LG19g04910	47.9611	4.63985	3.26303	2.32772e-06					XP_021619819.1//uncharacterized protein LOC110620405 [Manihot esculenta];XP_008462584.1//PREDICTED: uncharacterized protein LOC103500909 [Cucumis melo]
Cp4.1LG13g02850	73.7405	13.6133	2.4021	2.3365e-06		GO:0046872//metal ion binding	GO:0030001//metal ion transport	K04733//interleukin-1 receptor-associated kinase 4 [EC:2.7.11.1];K10572//inositol-pentakisphosphate 2-kinase [EC:2.7.1.158];K12823//ATP-dependent RNA helicase DDX5/DBP2 [EC:3.6.4.13]	XP_008437330.1//PREDICTED: uncharacterized protein LOC103482783 [Cucumis melo]
Cp4.1LG03g05230	41.0001	2.67978	3.77259	2.39139e-06		GO:0003677//DNA binding		K09422//transcription factor MYB, plant	XP_008454301.1//PREDICTED: myb-related protein 308-like [Cucumis melo]
Cp4.1LG18g04380	101.138	25.1899	2.01436	2.46681e-06				K03593//ATP-binding protein involved in chromosome partitioning	OMO58058.1//hypothetical protein COLO4_34883 [Corchorus olitorius]
Cp4.1LG19g06470	79.1689	15.6652	2.30378	2.48424e-06		GO:0016788//hydrolase activity, acting on ester bonds		K21026//acetylajmaline esterase [EC:3.1.1.80];K17604//zinc finger SWIM domain-containing protein 3;K10691//E3 ubiquitin-protein ligase UBR4 [EC:2.3.2.27];K14209//solute carrier family 36 (proton-coupled amino acid transporter);K01188//beta-glucosidase [EC:3.2.1.21];K00679//phospholipid:diacylglycerol acyltransferase [EC:2.3.1.158]	XP_004134596.1//PREDICTED: GDSL esterase/lipase At1g29670-like [Cucumis sativus];XP_022142092.1//GDSL esterase/lipase At1g29670-like [Momordica charantia]
Cp4.1LG11g01820	37.3173	2.08257	4.20945	2.55911e-06		GO:0016787//hydrolase activity	GO:0016042//lipid catabolic process	K16815//calcium-independent phospholipase A2-gamma	XP_004152794.1//PREDICTED: patatin-like protein 2 [Cucumis sativus];XP_008444643.1//PREDICTED: patatin-like protein 2 [Cucumis melo]
Cp4.1LG13g02130	57.4129	8.13122	2.83289	2.65132e-06	GO:0016021//integral component of membrane	GO:0016705//oxidoreductase activity, acting on paired donors, with incorporation or reduction of molecular oxygen;GO:0020037//heme binding;GO:0005506//iron ion binding;GO:0004497//monooxygenase activity		K00512//steroid 17alpha-monooxygenase / 17alpha-hydroxyprogesterone deacetylase [EC:1.14.14.19 1.14.14.32]	XP_004147580.1//PREDICTED: flavonoid 3'-monooxygenase-like [Cucumis sativus]
Cp4.1LG10g09700	97.8169	23.7505	2.02975	2.98434e-06	GO:0016021//integral component of membrane	GO:0016705//oxidoreductase activity, acting on paired donors, with incorporation or reduction of molecular oxygen;GO:0020037//heme binding;GO:0005506//iron ion binding;GO:0004497//monooxygenase activity		K07409//cytochrome P450 family 1 subfamily A polypeptide 2 [EC:1.14.14.1]	XP_008439972.1//PREDICTED: cytochrome P450 77A1 [Cucumis melo]
Cp4.1LG15g02100	64.8848	11.0407	2.56294	3.23968e-06					XP_022159845.1//uncharacterized protein LOC111026143, partial [Momordica charantia];KVH91713.1//Protein of unknown function DUF597, partial [Cynara cardunculus var. scolymus]
Cp4.1LG15g05700	78.0832	16.339	2.2854	3.46933e-06		GO:0003824//catalytic activity;GO:0050662//coenzyme binding		K07071//uncharacterized protein	XP_004148540.1//PREDICTED: epimerase family protein SDR39U1 homolog, chloroplastic isoform X2 [Cucumis sativus];XP_011658559.1//PREDICTED: epimerase family protein SDR39U1 homolog, chloroplastic isoform X1 [Cucumis sativus]
Cp4.1LG08g04990	26.6522	0	11.3987	3.50937e-06					XP_022137816.1//phylloplanin-like [Momordica charantia]
BGI_novel_G001274	46.8967	4.77766	3.23266	3.51647e-06	GO:0045261//proton-transporting ATP synthase complex, catalytic core F(1);GO:0009535//chloroplast thylakoid membrane;GO:0005739//mitochondrion	GO:0005524//ATP binding;GO:0046933//proton-transporting ATP synthase activity, rotational mechanism	GO:0015986//ATP synthesis coupled proton transport	K02111//F-type H+-transporting ATPase subunit alpha [EC:3.6.3.14]	ASY96759.1//ATP synthase CF1 alpha subunit (chloroplast) [Cucumis melo var. momordica]
Cp4.1LG07g10970	94.8792	22.9695	2.04629	3.62609e-06		GO:0005524//ATP binding;GO:0004017//adenylate kinase activity		K00939//adenylate kinase [EC:2.7.4.3]	XP_022143250.1//adenylate kinase 5, chloroplastic isoform X3 [Momordica charantia]
BGI_novel_G001734	32.187	1.45474	5	3.63311e-06		GO:0004751//ribose-5-phosphate isomerase activity	GO:0009052//pentose-phosphate shunt, non-oxidative branch	K01807//ribose 5-phosphate isomerase A [EC:5.3.1.6]	XP_022143009.1//probable ribose-5-phosphate isomerase 3, chloroplastic [Momordica charantia]
Cp4.1LG07g11410	32.2295	1.36286	5	3.63311e-06		GO:0046872//metal ion binding		K13811//3'-phosphoadenosine 5'-phosphosulfate synthase [EC:2.7.7.4 2.7.1.25]	XP_008457786.1//PREDICTED: uncharacterized RNA-binding protein C17H9.04c [Cucumis melo]
Cp4.1LG19g09030	70.2493	13.1998	2.42884	3.73084e-06	GO:0005622//intracellular	GO:0008270//zinc ion binding		K12135//zinc finger protein CONSTANS	XP_008440795.1//PREDICTED: B-box zinc finger protein 19-like isoform X1 [Cucumis melo]
Cp4.1LG09g05320	56.1782	8.31497	2.80735	3.89649e-06	GO:0016021//integral component of membrane	GO:0003830//beta-1,4-mannosylglycoprotein 4-beta-N-acetylglucosaminyltransferase activity	GO:0006487//protein N-linked glycosylation	K00737//beta-1,4-mannosyl-glycoprotein beta-1,4-N-acetylglucosaminyltransferase [EC:2.4.1.144]	XP_022151825.1//uncharacterized protein LOC111019712 [Momordica charantia]
Cp4.1LG02g09790	55.6886	8.23841	2.80735	3.89649e-06					XP_008463102.1//PREDICTED: pheophytinase, chloroplastic isoform X1 [Cucumis melo];XP_022156028.1//pheophytinase, chloroplastic [Momordica charantia];XP_011656450.1//PREDICTED: uncharacterized protein LOC101215106 isoform X2 [Cucumis sativus];XP_004138386.1//PREDICTED: pheophytinase, chloroplastic isoform X1 [Cucumis sativus]
BGI_novel_G002184	92.0905	22.403	2.06413	4.38456e-06		GO:0016758//transferase activity, transferring hexosyl groups	GO:0008152//metabolic process	K21374//7-deoxyloganetin glucosyltransferase [EC:2.4.1.324]	XP_022142003.1//7-deoxyloganetin glucosyltransferase-like [Momordica charantia]
Cp4.1LG02g10950	71.8459	14.3177	2.36257	4.6212e-06	GO:0016021//integral component of membrane			K18167//succinate dehydrogenase assembly factor 1;K14638//solute carrier family 15 (peptide/histidine transporter), member 3/4	XP_008459587.1//PREDICTED: TVP38/TMEM64 family membrane protein slr0305 [Cucumis melo]
Cp4.1LG04g12880	43.1714	3.59856	3.42626	4.63667e-06		GO:0008661//1-deoxy-D-xylulose-5-phosphate synthase activity	GO:0016114//terpenoid biosynthetic process	K01662//1-deoxy-D-xylulose-5-phosphate synthase [EC:2.2.1.7]	XP_021276650.1//probable 1-deoxy-D-xylulose-5-phosphate synthase 2, chloroplastic [Herrania umbratica];XP_008453643.1//PREDICTED: probable 1-deoxy-D-xylulose-5-phosphate synthase 2, chloroplastic [Cucumis melo]
BGI_novel_G000912	87.2795	20.3663	2.12102	4.64295e-06		GO:0016874//ligase activity		K11982//E3 ubiquitin-protein ligase RNF115/126 [EC:2.3.2.27]	XP_011655684.1//PREDICTED: E3 ubiquitin-protein ligase RING1-like [Cucumis sativus]
Cp4.1LG04g14930	86.7899	19.8151	2.12102	4.64295e-06	GO:0016021//integral component of membrane	GO:0005524//ATP binding;GO:0004672//protein kinase activity		K20779//E3 ubiquitin-protein ligase RNF168 [EC:2.3.2.27]	XP_004138180.2//PREDICTED: probable receptor-like protein kinase At5g61350 [Cucumis sativus];XP_022135219.1//LON peptidase N-terminal domain and RING finger protein 1 [Momordica charantia]
BGI_novel_G001912	81.6169	18.3297	2.18763	4.81127e-06	GO:0005576//extracellular region		GO:0009405//pathogenesis		XP_022156033.1//uncharacterized protein LOC111023006 [Momordica charantia]
Cp4.1LG01g18610	81.7447	17.8397	2.18763	4.81127e-06	GO:0048046//apoplast;GO:0005618//cell wall	GO:0016762//xyloglucan:xyloglucosyl transferase activity;GO:0004553//hydrolase activity, hydrolyzing O-glycosyl compounds	GO:0010411//xyloglucan metabolic process;GO:0042546//cell wall biogenesis;GO:0071555//cell wall organization	K08235//xyloglucan:xyloglucosyl transferase [EC:2.4.1.207]	XP_022146454.1//probable xyloglucan endotransglucosylase/hydrolase protein 28 [Momordica charantia]
Cp4.1LG11g09190	88.8548	20.9176	2.08342	5.2732e-06					XP_008454557.1//PREDICTED: uncharacterized protein LOC103494946 [Cucumis melo];XP_004139177.1//PREDICTED: uncharacterized protein LOC101209109 [Cucumis sativus];XP_022150749.1//uncharacterized protein LOC111018808 [Momordica charantia]
Cp4.1LG15g04620	57.6257	8.95812	2.68806	5.42198e-06	GO:0005622//intracellular	GO:0005525//GTP binding	GO:0007264//small GTPase mediated signal transduction	K07977//Arf/Sar family, other;K07937//ADP-ribosylation factor 1	XP_022148743.1//ADP-ribosylation factor 2 [Momordica charantia];XP_011659724.1//PREDICTED: ADP-ribosylation factor 1-like [Cucumis sativus]
Cp4.1LG03g10210	73.6128	14.8843	2.30256	5.58805e-06	GO:0016593//Cdc73/Paf1 complex	GO:0003677//DNA binding;GO:0008270//zinc ion binding;GO:0003676//nucleic acid binding	GO:0006368//transcription elongation from RNA polymerase II promoter;GO:0016570//histone modification	K02958//small subunit ribosomal protein S15e	XP_008438575.1//PREDICTED: uncharacterized protein LOC103483642 isoform X1 [Cucumis melo]
Cp4.1LG08g10540	73.8469	14.5167	2.30256	5.58805e-06	GO:0016021//integral component of membrane	GO:0005524//ATP binding;GO:0004672//protein kinase activity;GO:0030247//polysaccharide binding		K04733//interleukin-1 receptor-associated kinase 4 [EC:2.7.11.1]	XP_022144685.1//wall-associated receptor kinase-like 20 [Momordica charantia]
Cp4.1LG00g03030	39.4673	3.32293	3.70044	5.69524e-06			GO:0006950//response to stress	K12741//heterogeneous nuclear ribonucleoprotein A1/A3;K13098//RNA-binding protein FUS	XP_004138380.1//PREDICTED: glycine-rich cell wall structural protein 1.8-like [Cucumis sativus]
Cp4.1LG01g26080	39.2758	3.27699	3.70044	5.69524e-06				K12842//U2-associated protein SR140	XP_008441209.1//PREDICTED: uncharacterized protein LOC103485412 [Cucumis melo]
Cp4.1LG09g00430	52.1548	7.39619	2.89308	5.76046e-06		GO:0003677//DNA binding;GO:0003700//DNA binding transcription factor activity;GO:0016987//sigma factor activity	GO:0006352//DNA-templated transcription, initiation	K03093//RNA polymerase sigma factor	XP_022140941.1//RNA polymerase sigma factor sigE, chloroplastic/mitochondrial [Momordica charantia]
Cp4.1LG19g05410	52.4103	6.98274	2.89308	5.76046e-06	GO:0016021//integral component of membrane				XP_016899276.1//PREDICTED: uncharacterized protein LOC103484254 [Cucumis melo]
Cp4.1LG02g14120	51.5375	6.66116	2.89308	5.76046e-06				K12135//zinc finger protein CONSTANS	XP_011072810.1//formin-like protein 20 isoform X2 [Sesamum indicum]
Cp4.1LG20g00740	25.9497	0.336886	11.3443	5.76046e-06					XP_022137595.1//uncharacterized protein LOC111009000 [Momordica charantia]
Cp4.1LG00g09150	31.3355	1.11785	4.9542	5.80382e-06	GO:0016021//integral component of membrane			K03686//molecular chaperone DnaJ	XP_008462782.1//PREDICTED: NAD(P)H-quinone oxidoreductase subunit T, chloroplastic [Cucumis melo];XP_022152486.1//uncharacterized protein LOC111020203 [Momordica charantia]
Cp4.1LG02g11150	65.6938	12.0667	2.45943	5.89211e-06		GO:0003824//catalytic activity		K17508//protein phosphatase PTC7 [EC:3.1.3.16]	KGN65845.1//hypothetical protein Csa_1G533520 [Cucumis sativus]
Cp4.1LG17g03550	34.9756	2.38883	4.12928	6.27969e-06	GO:0016021//integral component of membrane	GO:0016740//transferase activity		K13667//protein glucosyltransferase [EC:2.4.1.-]	XP_006397767.1//hypothetical protein EUTSA_v10001309mg [Eutrema salsugineum];XP_022156143.1//O-glucosyltransferase rumi homolog [Momordica charantia]
Cp4.1LG03g09350	86.3215	20.0294	2.10434	6.27969e-06					XP_004141125.1//PREDICTED: F-box protein At2g26850-like [Cucumis sativus]
Cp4.1LG19g11750	70.6112	13.9808	2.34239	6.40895e-06	GO:0005634//nucleus	GO:0003677//DNA binding	GO:0006355//regulation of transcription, DNA-templated	K16670//homeobox protein Meis2;K15613//homeobox protein Meis1	XP_008440170.1//PREDICTED: BEL1-like homeodomain protein 4 [Cucumis melo]
Cp4.1LG02g07030	63.267	11.3623	2.51785	6.55347e-06				K13448//calcium-binding protein CML;K02183//calmodulin	KGN55186.1//hypothetical protein Csa_4G639740 [Cucumis sativus]
Cp4.1LG05g10170	63.2457	11.1785	2.51785	6.55347e-06	GO:0016021//integral component of membrane	GO:0005524//ATP binding;GO:0042626//ATPase activity, coupled to transmembrane movement of substances		K05677//ATP-binding cassette, subfamily D (ALD), member 3	XP_008456269.1//PREDICTED: ABC transporter D family member 2, chloroplastic [Cucumis melo]
Cp4.1LG20g01140	41.5748	3.56793	3.39232	6.99002e-06					KGN64116.1//hypothetical protein Csa_1G042280 [Cucumis sativus]
Cp4.1LG13g08960	67.6735	12.5261	2.38702	7.35588e-06	GO:0005840//ribosome	GO:0003735//structural constituent of ribosome	GO:0006412//translation	K02935//large subunit ribosomal protein L7/L12	XP_004142800.1//PREDICTED: 50S ribosomal protein L12, chloroplastic-like [Cucumis sativus]
Cp4.1LG11g03850	77.551	17.2118	2.19794	7.77969e-06		GO:0003677//DNA binding		K10301//F-box protein 21;K11940//heat shock protein HspQ	XP_008445473.1//PREDICTED: uncharacterized protein LOC103488481 [Cucumis melo]
Cp4.1LG17g09650	78.3174	16.7678	2.19794	7.77969e-06				K13217//pre-mRNA-processing factor 39;K08903//photosystem II 13kDa protein	XP_008459966.1//PREDICTED: uncharacterized protein LOC103498924 [Cucumis melo]
BGI_novel_G001171	44.9383	5.46675	3.16993	7.88907e-06	GO:0005829//cytosol;GO:0009570//chloroplast stroma	GO:0046872//metal ion binding	GO:0009228//thiamine biosynthetic process;GO:0052837//thiazole biosynthetic process;GO:0006950//response to stress	K03146//thiamine thiazole synthase	XP_011030844.1//PREDICTED: LOW QUALITY PROTEIN: thiamine thiazole synthase, chloroplastic-like [Populus euphratica]
Cp4.1LG14g06460	45.1937	5.19111	3.16993	7.88907e-06		GO:0016301//kinase activity			XP_008439312.1//PREDICTED: probable membrane-associated kinase regulator 6 [Cucumis melo]
Cp4.1LG09g04120	54.1133	8.37622	2.75489	8.23037e-06	GO:0009506//plasmodesma;GO:0016021//integral component of membrane		GO:0050832//defense response to fungus	K14794//ribosomal RNA-processing protein 12	XP_008446819.1//PREDICTED: protein NUCLEAR FUSION DEFECTIVE 4-like [Cucumis melo]
BGI_novel_G002171	65.3319	11.6073	2.43741	8.36382e-06		GO:0016758//transferase activity, transferring hexosyl groups	GO:0008152//metabolic process	K21374//7-deoxyloganetin glucosyltransferase [EC:2.4.1.324]	XP_011659715.1//PREDICTED: 7-deoxyloganetin glucosyltransferase-like [Cucumis sativus]
Cp4.1LG09g03020	47.5141	6.47741	3	8.36382e-06			GO:0010112//regulation of systemic acquired resistance		XP_008446591.1//PREDICTED: protein NIM1-INTERACTING 2 [Cucumis melo]
Cp4.1LG00g05900	47.9186	5.84957	3	8.36382e-06		GO:0071949//FAD binding		K09838//zeaxanthin epoxidase [EC:1.14.15.21]	XP_022159476.1//uncharacterized protein LOC111025881 isoform X2 [Momordica charantia];CBI29521.3//unnamed protein product, partial [Vitis vinifera];XP_004148358.2//PREDICTED: zeaxanthin epoxidase, chloroplastic isoform X1 [Cucumis sativus]
Cp4.1LG20g02170	91.8563	22.9389	2	8.8628e-06	GO:0016021//integral component of membrane	GO:0005524//ATP binding		K08900//mitochondrial chaperone BCS1	XP_004152449.1//PREDICTED: putative cell division cycle ATPase [Cucumis sativus]
Cp4.1LG15g08120	91.8563	22.847	2	8.8628e-06	GO:0016021//integral component of membrane	GO:0005245//voltage-gated calcium channel activity;GO:0005509//calcium ion binding	GO:0006952//defense response;GO:0009607//response to biotic stimulus	K16900//two pore calcium channel protein, plant	XP_022147866.1//two pore calcium channel protein 1A [Momordica charantia];XP_008455316.1//PREDICTED: two pore calcium channel protein 1B isoform X1 [Cucumis melo];XP_022147870.1//uncharacterized protein LOC111016704 [Momordica charantia]
Cp4.1LG04g05320	80.3397	18.3603	2.152	9.0275e-06	GO:0005739//mitochondrion;GO:0009507//chloroplast	GO:0042586//peptide deformylase activity;GO:0046872//metal ion binding	GO:0031365//N-terminal protein amino acid modification;GO:0006412//translation;GO:0043686//co-translational protein modification;GO:0018206//peptidyl-methionine modification	K01462//peptide deformylase [EC:3.5.1.88]	XP_022152139.1//peptide deformylase 1B, chloroplastic [Momordica charantia]
Cp4.1LG08g03010	79.6585	18.2225	2.152	9.0275e-06	GO:0016021//integral component of membrane				XP_008438406.1//PREDICTED: GDT1-like protein 2, chloroplastic [Cucumis melo]
Cp4.1LG04g13240	30.1433	1.48536	4.90689	9.26829e-06					KGN65496.1//hypothetical protein Csa_1G426970 [Cucumis sativus]
BGI_novel_G001227	29.6112	1.34755	4.90689	9.26829e-06			GO:0006952//defense response;GO:0009607//response to biotic stimulus		XP_022155376.1//MLP-like protein 28 [Momordica charantia]
Cp4.1LG06g09480	30.3988	0.780964	4.90689	9.26829e-06				K04733//interleukin-1 receptor-associated kinase 4 [EC:2.7.11.1]	XP_022022111.1//thaumatin-like protein [Helianthus annuus]
BGI_novel_G000965	61.9897	10.5507	2.49476	9.34458e-06				K19519//transforming growth factor-beta-induced protein	XP_008462050.1//PREDICTED: fasciclin-like arabinogalactan protein 2 [Cucumis melo]
Cp4.1LG07g08420	24.6724	0.183756	11.2877	9.4263e-06		GO:0016614//oxidoreductase activity, acting on CH-OH group of donors;GO:0016829//lyase activity;GO:0050660//flavin adenine dinucleotide binding		K08248//(R)-mandelonitrile lyase [EC:4.1.2.10]	XP_004149088.2//PREDICTED: (R)-mandelonitrile lyase 1-like [Cucumis sativus]
Cp4.1LG20g03990	66.7581	13.4295	2.36565	1.0374e-05		GO:0046983//protein dimerization activity		K03671//thioredoxin 1;K13422//transcription factor MYC2	XP_008441610.1//PREDICTED: transcription factor ILR3-like [Cucumis melo];XP_010092690.1//hypothetical protein L484_019764 [Morus notabilis]
Cp4.1LG17g06310	59.4991	9.6472	2.56071	1.0374e-05	GO:0005622//intracellular	GO:0005524//ATP binding;GO:0004672//protein kinase activity;GO:0004871//signal transducer activity	GO:0006468//protein phosphorylation;GO:0035556//intracellular signal transduction	K14510//serine/threonine-protein kinase CTR1 [EC:2.7.11.1];K17535//serine/threonine-protein kinase TNNI3K [EC:2.7.11.1];K04365//B-Raf proto-oncogene serine/threonine-protein kinase [EC:2.7.11.1];K01968//3-methylcrotonyl-CoA carboxylase alpha subunit [EC:6.4.1.4]	XP_022150279.1//serine/threonine-protein kinase HT1-like isoform X1 [Momordica charantia]
Cp4.1LG14g06450	40.7872	3.96607	3.35755	1.07037e-05	GO:0016021//integral component of membrane	GO:0005524//ATP binding;GO:0042626//ATPase activity, coupled to transmembrane movement of substances		K05666//ATP-binding cassette, subfamily C (CFTR/MRP), member 2	XP_008439320.1//PREDICTED: ABC transporter C family member 10 [Cucumis melo]
Cp4.1LG02g12480	89.3018	21.7598	2.0163	1.07875e-05
Cp4.1LG03g16470	55.7311	8.74374	2.63743	1.1266e-05	GO:0005634//nucleus	GO:0003677//DNA binding	GO:0006355//regulation of transcription, DNA-templated;GO:0006351//transcription, DNA-templated	K12133//MYB-related transcription factor LHY	XP_008437994.1//PREDICTED: protein REVEILLE 6 isoform X1 [Cucumis melo]
Cp4.1LG07g02950	64.4591	12.3117	2.41504	1.18621e-05	GO:0016021//integral component of membrane			K15285//solute carrier family 35, member E3;K15280//solute carrier family 35, member C2	XP_004138729.2//PREDICTED: probable sugar phosphate/phosphate translocator At2g25520 [Cucumis sativus]
Cp4.1LG04g01080	79.2966	17.8703	2.13386	1.23598e-05				K11498//centromeric protein E	XP_022136245.1//uncharacterized protein LOC111007991 isoform X1 [Momordica charantia]
Cp4.1LG01g24750	47.3012	6.44678	2.96963	1.24315e-05	GO:0016021//integral component of membrane	GO:0016301//kinase activity		K18678//phytol kinase [EC:2.7.1.182]	XP_008456566.1//PREDICTED: probable phytol kinase 1, chloroplastic isoform X1 [Cucumis melo];XP_011649863.1//PREDICTED: probable phytol kinase 1, chloroplastic isoform X1 [Cucumis sativus]
Cp4.1LG10g02250	61.1808	11.1938	2.47131	1.33535e-05	GO:0016021//integral component of membrane	GO:0016705//oxidoreductase activity, acting on paired donors, with incorporation or reduction of molecular oxygen;GO:0020037//heme binding;GO:0005506//iron ion binding;GO:0004497//monooxygenase activity		K13260//isoflavone 2'-hydroxylase [EC:1.14.13.89]	CBI33757.3//unnamed protein product, partial [Vitis vinifera];XP_008440328.1//PREDICTED: cytochrome P450 81E8 [Cucumis melo]
Cp4.1LG12g06320	37.0831	2.80228	3.62449	1.34229e-05		GO:0003824//catalytic activity		K06611//stachyose synthetase [EC:2.4.1.67]	XP_022152896.1//stachyose synthase-like [Momordica charantia]
Cp4.1LG13g04330	36.8915	2.72572	3.62449	1.34229e-05		GO:0005509//calcium ion binding		K13448//calcium-binding protein CML	XP_008441608.1//PREDICTED: probable calcium-binding protein CML44 [Cucumis melo]
Cp4.1LG06g06720	80.6377	18.7431	2.09192	1.39165e-05		GO:0005524//ATP binding			XP_008463724.1//PREDICTED: uncharacterized protein ycf45 [Cucumis melo]
Cp4.1LG06g02870	58.4134	9.83096	2.53605	1.47352e-05				K17964//leucine-rich PPR motif-containing protein, mitochondrial	XP_008452843.1//PREDICTED: pentatricopeptide repeat-containing protein At4g31850, chloroplastic isoform X1 [Cucumis melo]
Cp4.1LG08g13400	70.5048	14.8843	2.24286	1.49003e-05	GO:0016021//integral component of membrane	GO:0016705//oxidoreductase activity, acting on paired donors, with incorporation or reduction of molecular oxygen;GO:0020037//heme binding;GO:0005506//iron ion binding;GO:0004497//monooxygenase activity		K20769//fatty acid omega-hydroxylase [EC:1.14.-.-];K13407//fatty acid omega-hydroxylase [EC:1.14.-.-]	XP_008443231.1//PREDICTED: cytochrome P450 94A1-like [Cucumis melo]
Cp4.1LG04g08760	32.7404	2.43477	4.04439	1.53861e-05	GO:0016021//integral component of membrane	GO:0004185//serine-type carboxypeptidase activity		K16297//serine carboxypeptidase-like clade II [EC:3.4.16.-]	XP_004146676.1//PREDICTED: serine carboxypeptidase 24 [Cucumis sativus]
BGI_novel_G001314	33.3152	2.17445	4.04439	1.53861e-05	GO:0016021//integral component of membrane	GO:0016705//oxidoreductase activity, acting on paired donors, with incorporation or reduction of molecular oxygen;GO:0020037//heme binding;GO:0005506//iron ion binding;GO:0004497//monooxygenase activity		K00512//steroid 17alpha-monooxygenase / 17alpha-hydroxyprogesterone deacetylase [EC:1.14.14.19 1.14.14.32];K07408//cytochrome P450 family 1 subfamily A polypeptide 1 [EC:1.14.14.1]	XP_008464764.1//PREDICTED: cytochrome P450 CYP82D47-like [Cucumis melo]
Cp4.1LG01g20380	82.7665	20.1213	2.05311	1.57152e-05		GO:0016705//oxidoreductase activity, acting on paired donors, with incorporation or reduction of molecular oxygen;GO:0051537//2 iron, 2 sulfur cluster binding;GO:0005506//iron ion binding;GO:0010277//chlorophyllide a oxygenase [overall] activity		K13600//chlorophyllide a oxygenase [EC:1.14.13.122]	XP_008466715.2//PREDICTED: chlorophyllide a oxygenase, chloroplastic [Cucumis melo]
Cp4.1LG18g08060	40.3827	4.10389	3.32193	1.61098e-05	GO:0016021//integral component of membrane	GO:0005215//transporter activity		K14638//solute carrier family 15 (peptide/histidine transporter), member 3/4	XP_004138297.1//PREDICTED: protein NRT1/ PTR FAMILY 2.10 [Cucumis sativus]
Cp4.1LG11g11940	55.3905	9.05	2.61143	1.61098e-05	GO:0016602//CCAAT-binding factor complex	GO:0003677//DNA binding;GO:0003700//DNA binding transcription factor activity		K08064//nuclear transcription factor Y, alpha	XP_022154673.1//nuclear transcription factor Y subunit A-3-like [Momordica charantia]
Cp4.1LG03g00920	55.2202	8.72842	2.61143	1.61098e-05	GO:0005634//nucleus	GO:0003677//DNA binding	GO:0006355//regulation of transcription, DNA-templated;GO:0006351//transcription, DNA-templated	K05747//Wiskott-Aldrich syndrome protein	XP_002945771.1//pathogenesis-related protein 1-like protein [Volvox carteri f. nagariensis]
Cp4.1LG02g07100	68.1631	14.333	2.28011	1.74683e-05		GO:0016301//kinase activity		K14499//BRI1 kinase inhibitor 1	XP_008452539.1//PREDICTED: BRI1 kinase inhibitor 1-like [Cucumis melo]
Cp4.1LG10g04200	43.1501	5.43612	3.10434	1.76111e-05		GO:0016788//hydrolase activity, acting on ester bonds		K21026//acetylajmaline esterase [EC:3.1.1.80];K16280//E3 ubiquitin-protein ligase RGLG [EC:2.3.2.27]	XP_008462554.1//PREDICTED: GDSL esterase/lipase At5g03610-like [Cucumis melo]
BGI_novel_G000061	46.3433	5.7577	2.9386	1.8235e-05	GO:0016021//integral component of membrane			K00939//adenylate kinase [EC:2.7.4.3]	XP_022132190.1//uncharacterized protein LOC111005110 isoform X1 [Momordica charantia]
Cp4.1LG14g02990	60.4996	10.9029	2.44746	1.87938e-05		GO:0016702//oxidoreductase activity, acting on single donors with incorporation of molecular oxygen, incorporation of two atoms of oxygen;GO:0046872//metal ion binding		K09840//9-cis-epoxycarotenoid dioxygenase [EC:1.13.11.51]	AFU91490.1//carotenoid cleavage dioxygenase 4 [Momordica charantia]
Cp4.1LG04g08230	80.2758	18.9881	2.074	1.90389e-05	GO:0016021//integral component of membrane	GO:0035091//phosphatidylinositol binding		K17925//sorting nexin-13	XP_008454896.1//PREDICTED: uncharacterized protein LOC103495202 [Cucumis melo]
Cp4.1LG08g07980	36.4232	3.20042	3.58496	2.05918e-05		GO:0043531//ADP binding	GO:0006952//defense response	K19613//leucine-rich repeat protein SHOC2	XP_011659433.1//PREDICTED: putative disease resistance protein RGA4 [Cucumis sativus];XP_016902657.1//PREDICTED: putative disease resistance protein RGA4, partial [Cucumis melo]
Cp4.1LG09g04350	36.2103	3.0626	3.58496	2.05918e-05	GO:0016021//integral component of membrane	GO:0005516//calmodulin binding	GO:0006952//defense response;GO:0009607//response to biotic stimulus	K08472//mlo protein	XP_022139250.1//MLO-like protein 6 isoform X1 [Momordica charantia];XP_004142393.1//PREDICTED: MLO-like protein 2 [Cucumis sativus]
Cp4.1LG05g06310	57.4767	9.8769	2.51096	2.10542e-05	GO:0016021//integral component of membrane			K07052//uncharacterized protein	XP_022157143.1//uncharacterized protein LOC111023935 isoform X1 [Momordica charantia]
Cp4.1LG06g07470	56.9232	9.73908	2.51096	2.10542e-05		GO:0008080//N-acetyltransferase activity			XP_016902774.1//PREDICTED: uncharacterized protein LOC103500412 isoform X2 [Cucumis melo];XP_008461923.1//PREDICTED: uncharacterized protein LOC103500412 isoform X1 [Cucumis melo];XP_004139678.1//PREDICTED: uncharacterized protein LOC101214390 [Cucumis sativus]
Cp4.1LG14g06240	71.6756	15.8949	2.16993	2.39924e-05	GO:0016021//integral component of membrane	GO:0005506//iron ion binding;GO:0016491//oxidoreductase activity	GO:0008610//lipid biosynthetic process	K15746//beta-carotene 3-hydroxylase [EC:1.14.13.129]	NP_001315399.1//beta-carotene hydroxylase 2, chloroplastic [Cucumis melo]
Cp4.1LG02g09540	71.5692	15.6499	2.16993	2.39924e-05		GO:0016874//ligase activity		K10143//E3 ubiquitin-protein ligase RFWD2 [EC:2.3.2.27]	XP_022142505.1//E3 ubiquitin-protein ligase COP1-like [Momordica charantia]
Cp4.1LG20g00260	31.9954	2.1132	4	2.40613e-05	GO:0005634//nucleus	GO:0003677//DNA binding	GO:0006355//regulation of transcription, DNA-templated		XP_004137585.1//PREDICTED: cyclic dof factor 3-like [Cucumis sativus]
Cp4.1LG08g09720	32.3573	1.8835	4	2.40613e-05		GO:0016787//hydrolase activity	GO:0009691//cytokinin biosynthetic process	K06966//uncharacterized protein	XP_022144579.1//cytokinin riboside 5'-monophosphate phosphoribohydrolase LOG7 [Momordica charantia]
Cp4.1LG08g06330	66.822	13.6592	2.25873	2.41312e-05	GO:0016021//integral component of membrane	GO:0005215//transporter activity	GO:0006857//oligopeptide transport	K14638//solute carrier family 15 (peptide/histidine transporter), member 3/4	XP_011653004.1//PREDICTED: protein NRT1/ PTR FAMILY 6.1 [Cucumis sativus]
Cp4.1LG12g02540	22.5436	0	11.1674	2.54199e-05	GO:0005623//cell	GO:0015035//protein disulfide oxidoreductase activity;GO:0009055//electron transfer activity	GO:0045454//cell redox homeostasis	K03676//glutaredoxin 3	NP_001274383.1//monothiol glutaredoxin-S2-like [Cucumis sativus]
Cp4.1LG01g19090	78.6154	18.59	2.05585	2.56365e-05	GO:0016021//integral component of membrane				XP_004140287.1//PREDICTED: uncharacterized protein LOC101209610 [Cucumis sativus]
Cp4.1LG15g05710	58.6475	11.3623	2.42321	2.65124e-05			GO:0009733//response to auxin	K14488//SAUR family protein	XP_011658572.1//PREDICTED: auxin-induced protein 15A-like [Cucumis sativus]
Cp4.1LG05g15540	44.9809	5.91083	2.90689	2.68904e-05	GO:0005634//nucleus	GO:0003677//DNA binding	GO:0006355//regulation of transcription, DNA-templated;GO:0006351//transcription, DNA-templated	K12862//pleiotropic regulator 1;K03094//S-phase kinase-associated protein 1;K13126//polyadenylate-binding protein;K05941//glutathione gamma-glutamylcysteinyltransferase [EC:2.3.2.15]	XP_004147329.1//PREDICTED: NAC domain-containing protein 2 [Cucumis sativus]
Cp4.1LG19g01940	74.2301	16.9821	2.12199	2.7438e-05		GO:0048037//cofactor binding			XP_022156249.1//glutamyl-tRNA reductase-binding protein, chloroplastic [Momordica charantia]
Cp4.1LG04g03190	63.9269	13.2458	2.29956	2.81817e-05	GO:0016021//integral component of membrane			K13348//protein Mpv17	XP_008455339.1//PREDICTED: uncharacterized protein LOC103495527 [Cucumis melo]
Cp4.1LG02g08550	81.2763	20.3357	2.01792	2.85583e-05		GO:0003755//peptidyl-prolyl cis-trans isomerase activity		K01802//peptidylprolyl isomerase [EC:5.2.1.8]	XP_008453010.1//PREDICTED: peptidyl-prolyl cis-trans isomerase FKBP18, chloroplastic [Cucumis melo];XP_022135703.1//peptidyl-prolyl cis-trans isomerase FKBP18, chloroplastic [Momordica charantia]
Cp4.1LG16g05360	81.3402	19.6007	2.01792	2.85583e-05		GO:0004359//glutaminase activity	GO:0042823//pyridoxal phosphate biosynthetic process	K08681//5'-phosphate synthase pdxT subunit [EC:4.3.3.6]	XP_008463934.1//PREDICTED: probable pyridoxal 5'-phosphate synthase subunit PDX2 [Cucumis melo]
BGI_novel_G002395	34.635	2.54196	3.54432	3.14246e-05	GO:0005737//cytoplasm	GO:0045548//phenylalanine ammonia-lyase activity	GO:0009800//cinnamic acid biosynthetic process;GO:0006559//L-phenylalanine catabolic process	K10775//phenylalanine ammonia-lyase [EC:4.3.1.24]	XP_011657651.1//PREDICTED: phenylalanine ammonia-lyase [Cucumis sativus]
Cp4.1LG05g05420	38.2114	4.30296	3.24793	3.64296e-05		GO:0016758//transferase activity, transferring hexosyl groups	GO:0008152//metabolic process	K21354//beta-D-glucosyl crocetin beta-1,6-glucosyltransferase [EC:2.4.1.330]	XP_022155979.1//beta-D-glucosyl crocetin beta-1,6-glucosyltransferase-like [Momordica charantia]
Cp4.1LG00g12150	37.9559	3.75169	3.24793	3.64296e-05	GO:0016021//integral component of membrane	GO:0008237//metallopeptidase activity			XP_008441639.2//PREDICTED: probable zinc metalloprotease EGY2, chloroplastic, partial [Cucumis melo];XP_022134313.1//probable zinc metalloprotease EGY2, chloroplastic [Momordica charantia]
BGI_novel_G001703	38.1262	3.50668	3.24793	3.64296e-05				K03283//heat shock 70kDa protein 1/2/6/8;K01426//amidase [EC:3.5.1.4];K12447//UDP-sugar pyrophosphorylase [EC:2.7.7.64]	XP_007150263.1//hypothetical protein PHAVU_005G139500g [Phaseolus vulgaris]
Cp4.1LG13g09690	58.0941	10.811	2.39855	3.73253e-05	GO:0019898//extrinsic component of membrane;GO:0009654//photosystem II oxygen evolving complex	GO:0005509//calcium ion binding	GO:0015979//photosynthesis	K02717//photosystem II oxygen-evolving enhancer protein 2	XP_004149814.1//PREDICTED: psbP-like protein 1, chloroplastic [Cucumis sativus]
Cp4.1LG13g08850	31.2503	2.06726	3.9542	3.73253e-05		GO:0004326//tetrahydrofolylpolyglutamate synthase activity;GO:0005524//ATP binding	GO:0006730//one-carbon metabolic process	K01930//folylpolyglutamate synthase [EC:6.3.2.17]	XP_004142354.1//PREDICTED: folylpolyglutamate synthase isoform X1 [Cucumis sativus]
Cp4.1LG06g06630	31.08	1.82225	3.9542	3.73253e-05	GO:0005634//nucleus	GO:0003677//DNA binding	GO:0006355//regulation of transcription, DNA-templated;GO:0006351//transcription, DNA-templated		XP_008463723.1//PREDICTED: transcription factor TCP4 [Cucumis melo]
BGI_novel_G002180	30.8884	1.65381	3.9542	3.73253e-05		GO:0016758//transferase activity, transferring hexosyl groups	GO:0008152//metabolic process	K21374//7-deoxyloganetin glucosyltransferase [EC:2.4.1.324]	XP_022142003.1//7-deoxyloganetin glucosyltransferase-like [Momordica charantia]
Cp4.1LG02g03600	27.3972	1.19442	4.75489	3.73948e-05	GO:0005634//nucleus	GO:0003677//DNA binding;GO:0003700//DNA binding transcription factor activity	GO:0006351//transcription, DNA-templated	K09286//EREBP-like factor	XP_004136219.1//PREDICTED: ethylene-responsive transcription factor ERF043-like [Cucumis sativus]
Cp4.1LG09g08160	47.0458	6.55397	2.74723	3.82078e-05				K16573//gamma-tubulin complex component 6	XP_022140085.1//protein trichome birefringence-like 37 isoform X1 [Momordica charantia];XP_008443074.1//PREDICTED: protein trichome birefringence-like 37 [Cucumis melo]
Cp4.1LG01g24010	68.2696	15.0374	2.18057	3.8981e-05	GO:0016021//integral component of membrane	GO:0005524//ATP binding;GO:0042626//ATPase activity, coupled to transmembrane movement of substances		K05658//ATP-binding cassette, subfamily B (MDR/TAP), member 1 [EC:3.6.3.44]	XP_012081561.1//ABC transporter B family member 20 [Jatropha curcas]
Cp4.1LG01g15910	67.7161	14.9149	2.18057	3.8981e-05				K13993//HSP20 family protein	XP_008446109.1//PREDICTED: small heat shock protein, chloroplastic-like [Cucumis melo]
Cp4.1LG09g04420	62.5006	13.1079	2.27684	3.91292e-05					XP_008446935.1//PREDICTED: protein LNK2 isoform X1 [Cucumis melo]
Cp4.1LG05g03740	21.8837	0.474704	11.1033	4.17603e-05	GO:0005634//nucleus	GO:0000977//RNA polymerase II regulatory region sequence-specific DNA binding;GO:0003700//DNA binding transcription factor activity;GO:0046983//protein dimerization activity	GO:0045944//positive regulation of transcription from RNA polymerase II promoter;GO:0006351//transcription, DNA-templated	K09260//MADS-box transcription enhancer factor 2A	XP_022156217.1//agamous-like MADS-box protein AGL19 [Momordica charantia]
Cp4.1LG03g07560	22.3733	0.183756	11.1033	4.17603e-05				K15382//solute carrier family 50 (sugar transporter)	XP_022156697.1//bidirectional sugar transporter SWEET4-like [Momordica charantia];XP_022150125.1//bidirectional sugar transporter SWEET4-like [Momordica charantia]
BGI_novel_G001453	21.7347	0.107191	11.1033	4.17603e-05			GO:0006952//defense response;GO:0009607//response to biotic stimulus	K10745//ribonuclease H2 subunit C	XP_008439039.1//PREDICTED: MLP-like protein 43 [Cucumis melo]
Cp4.1LG08g02720	21.5857	0	11.1033	4.17603e-05	GO:0016021//integral component of membrane	GO:0046872//metal ion binding;GO:0020037//heme binding		K10534//nitrate reductase (NAD(P)H) [EC:1.7.1.1 1.7.1.2 1.7.1.3]	XP_004133998.1//PREDICTED: cytochrome b5 isoform B-like [Cucumis sativus]
Cp4.1LG18g00770	54.7519	9.8769	2.45943	4.22911e-05	GO:0016021//integral component of membrane	GO:0016705//oxidoreductase activity, acting on paired donors, with incorporation or reduction of molecular oxygen;GO:0020037//heme binding;GO:0005506//iron ion binding;GO:0004497//monooxygenase activity		K07428//cytochrome P450 family 4 subfamily X [EC:1.14.14.1];K07426//cytochrome P450 family 4 subfamily B polypeptide 1 [EC:1.14.14.1];K15638//cytochrome P450 family 72 subfamily C polypeptide 1	XP_011659939.1//PREDICTED: cytochrome P450 CYP72A219-like [Cucumis sativus]
Cp4.1LG10g02780	54.6667	9.5247	2.45943	4.22911e-05				K04733//interleukin-1 receptor-associated kinase 4 [EC:2.7.11.1];K19907//synaptotagmin-7;K07195//exocyst complex component 7;K03868//RING-box protein 1	XP_008440240.1//PREDICTED: uncharacterized protein LOC103484756 isoform X1 [Cucumis melo];XP_022133046.1//uncharacterized protein LOC111005737 isoform X2 [Momordica charantia]
Cp4.1LG11g01280	69.9726	15.803	2.12928	4.48941e-05		GO:0004252//serine-type endopeptidase activity		K12619//5'-3' exoribonuclease 2 [EC:3.1.13.-];K13199//plasminogen activator inhibitor 1 RNA-binding protein;K15333//tRNA guanosine-2'-O-methyltransferase [EC:2.1.1.34];K18477//type IV protein arginine methyltransferase [EC:2.1.1.322]	XP_004142884.1//PREDICTED: subtilisin-like protease SBT1.7 [Cucumis sativus]
Cp4.1LG01g10520	65.268	14.088	2.21501	4.619e-05	GO:0005737//cytoplasm	GO:0004364//glutathione transferase activity;GO:0016740//transferase activity	GO:0006749//glutathione metabolic process;GO:0010731//protein glutathionylation	K00799//glutathione S-transferase [EC:2.5.1.18]	XP_008445827.1//PREDICTED: protein IN2-1 homolog B [Cucumis melo]
Cp4.1LG03g05920	52.1335	8.88155	2.53051	4.72689e-05				K12486//stromal membrane-associated protein;K01537//Ca2+-transporting ATPase [EC:3.6.3.8]	XP_022143275.1//protein C2-DOMAIN ABA-RELATED 4-like [Momordica charantia]
Cp4.1LG03g02940	71.9949	17.3497	2.08246	5.08338e-05	GO:0016020//membrane;GO:0016021//integral component of membrane	GO:0090447//glycerol-3-phosphate 2-O-acyltransferase activity;GO:0016791//phosphatase activity	GO:0010143//cutin biosynthetic process;GO:0016311//dephosphorylation	K13508//glycerol-3-phosphate acyltransferase [EC:2.3.1.15 2.3.1.198]	XP_022145499.1//glycerol-3-phosphate 2-O-acyltransferase 6 [Momordica charantia]
Cp4.1LG14g02330	56.8594	11.1479	2.37346	5.26265e-05					XP_022136509.1//stress-response A/B barrel domain-containing protein UP3 [Momordica charantia];XP_011653184.1//PREDICTED: uncharacterized protein LOC101221322 [Cucumis sativus]
Cp4.1LG01g14270	67.3542	14.5627	2.1592	5.35276e-05	GO:0016021//integral component of membrane;GO:0005737//cytoplasm	GO:0016627//oxidoreductase activity, acting on the CH-CH group of donors	GO:0006629//lipid metabolic process	K12343//3-oxo-5-alpha-steroid 4-dehydrogenase 1 [EC:1.3.1.22];K10258//very-long-chain enoyl-CoA reductase [EC:1.3.1.93]	XP_008446722.1//PREDICTED: 3-oxo-5-alpha-steroid 4-dehydrogenase 2-like [Cucumis melo];KVI05075.1//3-oxo-5-alpha-steroid 4-dehydrogenase, C-terminal [Cynara cardunculus var. scolymus]
Cp4.1LG04g12120	62.011	13.3223	2.25376	5.43759e-05					XP_008450421.1//PREDICTED: uncharacterized protein LOC103492031 [Cucumis melo]
Cp4.1LG02g06890	42.5328	5.72707	2.8413	5.78338e-05		GO:0016747//transferase activity, transferring acyl groups other than amino-acyl groups		K19747//BAHD acyltransferase [EC:2.3.1.-]	XP_011654118.1//PREDICTED: uncharacterized acetyltransferase At3g50280-like [Cucumis sativus];XP_017217292.1//PREDICTED: uncharacterized protein LOC108194865 [Daucus carota subsp. sativus]
Cp4.1LG04g11060	42.8095	5.69644	2.8413	5.78338e-05				K13464//jasmonate ZIM domain-containing protein	XP_004144046.1//PREDICTED: protein TIFY 10A [Cucumis sativus]
Cp4.1LG03g01860	40.1911	5.25237	3	5.78338e-05		GO:0004527//exonuclease activity			XP_008442668.1//PREDICTED: putative uncharacterized protein YGR160W [Cucumis melo]
Cp4.1LG00g13660	40.1911	5.25237	3	5.78338e-05		GO:0004527//exonuclease activity			XP_008442668.1//PREDICTED: putative uncharacterized protein YGR160W [Cucumis melo]
BGI_novel_G002392	39.6377	4.59391	3	5.78338e-05	GO:0005737//cytoplasm	GO:0045548//phenylalanine ammonia-lyase activity	GO:0009800//cinnamic acid biosynthetic process;GO:0006559//L-phenylalanine catabolic process	K10775//phenylalanine ammonia-lyase [EC:4.3.1.24]	XP_004143258.1//PREDICTED: phenylalanine ammonia-lyase-like [Cucumis sativus]
Cp4.1LG00g04030	29.7389	2.17445	3.90689	5.80355e-05	GO:0009535//chloroplast thylakoid membrane;GO:0009523//photosystem II;GO:0016021//integral component of membrane;GO:0009522//photosystem I	GO:0016168//chlorophyll binding	GO:0009765//photosynthesis, light harvesting;GO:0018298//protein-chromophore linkage	K14172//light-harvesting complex II chlorophyll a/b binding protein 7	XP_008453032.2//PREDICTED: chlorophyll a-b binding protein of LHCII type 1 isoform X1 [Cucumis melo]
Cp4.1LG03g00100	29.6537	2.08257	3.90689	5.80355e-05	GO:0016021//integral component of membrane	GO:0016765//transferase activity, transferring alkyl or aryl (other than methyl) groups		K12501//homogentisate solanesyltransferase [EC:2.5.1.117]	XP_008442996.1//PREDICTED: probable homogentisate phytyltransferase 2, chloroplastic [Cucumis melo]
Cp4.1LG09g08320	25.8645	0.780964	4.70044	5.95505e-05		GO:0003677//DNA binding;GO:0046983//protein dimerization activity			XP_008442634.2//PREDICTED: transcription factor bHLH118-like [Cucumis melo]
BGI_novel_G000472	59.4778	11.9901	2.29768	6.3255e-05	GO:0048046//apoplast;GO:0005618//cell wall	GO:0016762//xyloglucan:xyloglucosyl transferase activity;GO:0004553//hydrolase activity, hydrolyzing O-glycosyl compounds	GO:0010411//xyloglucan metabolic process;GO:0042546//cell wall biogenesis;GO:0071555//cell wall organization	K08235//xyloglucan:xyloglucosyl transferase [EC:2.4.1.207]	XP_008466948.1//PREDICTED: probable xyloglucan endotransglucosylase/hydrolase protein 28 [Cucumis melo]
Cp4.1LG04g04430	63.8843	14.333	2.19265	6.33752e-05	GO:0005615//extracellular space;GO:0005764//lysosome	GO:0008234//cysteine-type peptidase activity;GO:0004197//cysteine-type endopeptidase activity	GO:0051603//proteolysis involved in cellular protein catabolic process	K16290//xylem cysteine proteinase [EC:3.4.22.-]	XP_008451198.1//PREDICTED: xylem cysteine proteinase 1-like [Cucumis melo]
Cp4.1LG16g00260	64.1823	13.8277	2.19265	6.33752e-05	GO:0016021//integral component of membrane	GO:0004222//metalloendopeptidase activity;GO:0005524//ATP binding			XP_008457887.1//PREDICTED: uncharacterized protein LOC103497464 [Cucumis melo]
Cp4.1LG13g11600	51.3672	9.47876	2.5025	6.69969e-05		GO:0003690//double-stranded DNA binding	GO:0006355//regulation of transcription, DNA-templated		XP_008441218.1//PREDICTED: uncharacterized protein LOC103485418 [Cucumis melo]
Cp4.1LG05g14260	20.8832	0.275634	11.0362	6.83593e-05	GO:0016021//integral component of membrane	GO:0005215//transporter activity		K14638//solute carrier family 15 (peptide/histidine transporter), member 3/4	XP_022140467.1//protein NRT1/ PTR FAMILY 6.4 [Momordica charantia]
BGI_novel_G000139	20.8406	0.245008	11.0362	6.83593e-05	GO:0016021//integral component of membrane;GO:0005787//signal peptidase complex	GO:0008233//peptidase activity	GO:0006465//signal peptide processing	K12948//signal peptidase complex subunit 3 [EC:3.4.-.-]	XP_008454895.1//PREDICTED: signal peptidase complex subunit 3B [Cucumis melo]
Cp4.1LG05g04430	70.888	16.9362	2.06228	6.86466e-05				K13206//coiled-coil domain-containing protein 55	KGN48041.1//hypothetical protein Csa_6G425780 [Cucumis sativus]
Cp4.1LG10g03550	66.2472	14.9761	2.1375	7.25635e-05	GO:0005634//nucleus	GO:0032041//NAD-dependent histone deacetylase activity (H3-K14 specific)	GO:0006355//regulation of transcription, DNA-templated;GO:0006351//transcription, DNA-templated	K11407//histone deacetylase 6 [EC:3.5.1.98]	XP_011657747.1//PREDICTED: histone deacetylase 14 isoform X2 [Cucumis sativus];XP_004148663.1//PREDICTED: histone deacetylase 14 isoform X1 [Cucumis sativus];XP_008441062.1//PREDICTED: histone deacetylase 14 isoform X1 [Cucumis melo]
Cp4.1LG19g12110	32.5489	2.60321	3.45943	7.2583e-05	GO:0016021//integral component of membrane	GO:0022857//transmembrane transporter activity		K17500//integrin-linked kinase-associated serine/threonine phosphatase 2C [EC:3.1.3.16];K07874//Ras-related protein Rab-1A	XP_022132567.1//WAT1-related protein At5g64700-like [Momordica charantia];XP_022133040.1//WAT1-related protein At5g64700-like [Momordica charantia]
Cp4.1LG20g04000	32.9107	2.5879	3.45943	7.2583e-05	GO:0016021//integral component of membrane	GO:0004674//protein serine/threonine kinase activity;GO:0005524//ATP binding;GO:0004672//protein kinase activity	GO:0048544//recognition of pollen	K04733//interleukin-1 receptor-associated kinase 4 [EC:2.7.11.1]	XP_008441725.2//PREDICTED: uncharacterized protein LOC103485800 [Cucumis melo];XP_016898911.1//PREDICTED: uncharacterized protein LOC103489252 [Cucumis melo]
Cp4.1LG03g07330	56.3911	10.7651	2.34792	7.28286e-05		GO:0008168//methyltransferase activity			XP_022152179.1//uncharacterized protein LOC111019963 [Momordica charantia]
Cp4.1LG00g13980	48.472	7.97808	2.58496	7.35636e-05		GO:0003824//catalytic activity		K17508//protein phosphatase PTC7 [EC:3.1.3.16]	XP_008457321.1//PREDICTED: probable protein phosphatase 2C 26 isoform X1 [Cucumis melo]
Cp4.1LG15g05040	60.5421	13.3376	2.2303	7.44096e-05	GO:0016021//integral component of membrane	GO:0035091//phosphatidylinositol binding		K17925//sorting nexin-13	XP_004137127.1//PREDICTED: uncharacterized protein LOC101222929 [Cucumis sativus]
Cp4.1LG02g10750	61.1382	13.0467	2.2303	7.44096e-05		GO:0016788//hydrolase activity, acting on ester bonds		K01969//3-methylcrotonyl-CoA carboxylase beta subunit [EC:6.4.1.4];K17604//zinc finger SWIM domain-containing protein 3;K10691//E3 ubiquitin-protein ligase UBR4 [EC:2.3.2.27];K14209//solute carrier family 36 (proton-coupled amino acid transporter);K01188//beta-glucosidase [EC:3.2.1.21];K00679//phospholipid:diacylglycerol acyltransferase [EC:2.3.1.158]	XP_016579155.1//PREDICTED: GDSL esterase/lipase At1g33811 [Capsicum annuum];XP_022141768.1//GDSL esterase/lipase At1g33811 [Momordica charantia]
Cp4.1LG13g10290	61.0743	12.817	2.2303	7.44096e-05				K11252//histone H2B	XP_004138686.1//PREDICTED: uncharacterized protein LOC101206849 isoform X1 [Cucumis sativus];XP_008456550.1//PREDICTED: uncharacterized protein SYNPCC7002_A1590 isoform X1 [Cucumis melo];XP_008456551.1//PREDICTED: uncharacterized protein LOC103496471 isoform X2 [Cucumis melo]
Cp4.1LG07g03490	45.3215	7.25837	2.6845	7.92636e-05	GO:0005794//Golgi apparatus;GO:0016021//integral component of membrane	GO:0008289//lipid binding	GO:0009306//protein secretion	K04733//interleukin-1 receptor-associated kinase 4 [EC:2.7.11.1];K19938//rabphilin-3A;K03511//DNA polymerase kappa [EC:2.7.7.7]	XP_022144263.1//synaptotagmin-2 [Momordica charantia]
Cp4.1LG17g04680	45.3853	6.82961	2.6845	7.92636e-05				K10844//DNA excision repair protein ERCC-2 [EC:3.6.4.12]	XP_022148368.1//uncharacterized protein At5g02240 [Momordica charantia]
Cp4.1LG10g05200	36.3806	4.48672	3.16993	8.12583e-05	GO:0016021//integral component of membrane	GO:0005516//calmodulin binding	GO:0006952//defense response;GO:0009607//response to biotic stimulus	K08472//mlo protein	XP_008439801.1//PREDICTED: MLO-like protein 6 [Cucumis melo]
Cp4.1LG19g04700	36.1039	4.45609	3.16993	8.12583e-05		GO:0046872//metal ion binding;GO:0016491//oxidoreductase activity		K05282//gibberellin 20-oxidase [EC:1.14.11.12]	XP_022132643.1//gibberellin 20 oxidase 2-like [Momordica charantia]
Cp4.1LG06g02200	35.5078	4.3489	3.16993	8.12583e-05		GO:0004185//serine-type carboxypeptidase activity		K16296//serine carboxypeptidase-like clade I [EC:3.4.16.-]	XP_016684240.1//PREDICTED: serine carboxypeptidase-like 7 [Gossypium hirsutum];XP_010108032.1//Serine carboxypeptidase-like 7 [Morus notabilis];XP_008452663.1//PREDICTED: serine carboxypeptidase-like 13 [Cucumis melo]
BGI_novel_G001162	53.1553	9.8769	2.40599	8.33677e-05					XP_022149148.1//uncharacterized protein LOC111017637 [Momordica charantia]
Cp4.1LG10g09230	42.256	6.49272	2.80735	8.33677e-05				K09250//cellular nucleic acid-binding protein	XP_008439905.1//PREDICTED: ctenidin-3-like [Cucumis melo]
Cp4.1LG08g07020	57.9238	12.2657	2.27302	8.70232e-05		GO:0016161//beta-amylase activity;GO:0102229//amylopectin maltohydrolase activity	GO:0000272//polysaccharide catabolic process	K01177//beta-amylase [EC:3.2.1.2]	XP_008448759.1//PREDICTED: beta-amylase 3, chloroplastic [Cucumis melo]
Cp4.1LG13g01490	29.3983	2.48071	3.85798	8.91416e-05	GO:0016021//integral component of membrane	GO:0016705//oxidoreductase activity, acting on paired donors, with incorporation or reduction of molecular oxygen;GO:0020037//heme binding;GO:0005506//iron ion binding;GO:0004497//monooxygenase activity		K15398//fatty acid omega-hydroxylase [EC:1.14.-.-]	XP_004143898.1//PREDICTED: cytochrome P450 86A7 [Cucumis sativus]
Cp4.1LG06g05470	28.6106	1.50068	3.85798	8.91416e-05		GO:0016758//transferase activity, transferring hexosyl groups	GO:0008152//metabolic process	K21374//7-deoxyloganetin glucosyltransferase [EC:2.4.1.324]	XP_008464676.1//PREDICTED: UDP-glycosyltransferase 82A1 [Cucumis melo]
BGI_novel_G000972	25.0769	0.65846	4.64386	9.33622e-05				K13420//LRR receptor-like serine/threonine-protein kinase FLS2 [EC:2.7.11.1]	XP_022159203.1//LRR receptor-like serine/threonine-protein kinase GSO2 [Momordica charantia]
Cp4.1LG09g07020	60.0951	13.1079	2.20645	0.000102323		GO:0004751//ribose-5-phosphate isomerase activity	GO:0009052//pentose-phosphate shunt, non-oxidative branch	K01807//ribose 5-phosphate isomerase A [EC:5.3.1.6]	XP_004135562.1//PREDICTED: probable ribose-5-phosphate isomerase 4, chloroplastic [Cucumis sativus]
Cp4.1LG11g04750	60.457	13.0314	2.20645	0.000102323	GO:0016021//integral component of membrane		GO:0055085//transmembrane transport	K22047//mechanosensitive ion channel protein 1/2/3	XP_008444925.1//PREDICTED: mechanosensitive ion channel protein 3, chloroplastic-like [Cucumis melo]
Cp4.1LG00g01480	31.5696	2.92479	3.41504	0.000110684	GO:0005777//peroxisome;GO:0005773//vacuole	GO:0004180//carboxypeptidase activity;GO:0004185//serine-type carboxypeptidase activity;GO:0016747//transferase activity, transferring acyl groups other than amino-acyl groups	GO:0019748//secondary metabolic process	K16296//serine carboxypeptidase-like clade I [EC:3.4.16.-]	XP_022150010.1//probable protein phosphatase 2C 33 [Momordica charantia];XP_008443685.1//PREDICTED: serine carboxypeptidase 1-like [Cucumis melo];XP_004139101.1//PREDICTED: serine carboxypeptidase 1-like [Cucumis sativus]
Cp4.1LG08g05230	20.1381	0.3522	10.9658	0.000111306		GO:0003677//DNA binding	GO:0051555//flavonol biosynthetic process;GO:1900386//positive regulation of flavonol biosynthetic process;GO:0010224//response to UV-B	K09422//transcription factor MYB, plant	XP_008438925.1//PREDICTED: LOW QUALITY PROTEIN: transcription factor MYB12 [Cucumis melo]
Cp4.1LG12g11970	20.1807	0	10.9658	0.000111306				K14306//nuclear pore complex protein Nup62	XP_004148869.1//PREDICTED: BSD domain-containing protein 1 [Cucumis sativus]
Cp4.1LG08g13730	20.0317	0	10.9658	0.000111306					XP_008443170.1//PREDICTED: uncharacterized protein LOC103486836 [Cucumis melo]
Cp4.1LG08g06430	66.8007	16.3084	2.06609	0.000111306		GO:0004416//hydroxyacylglutathione hydrolase activity	GO:0019243//methylglyoxal catabolic process to D-lactate via S-lactoyl-glutathione	K01069//hydroxyacylglutathione hydrolase [EC:3.1.2.6]	XP_008454116.1//PREDICTED: probable hydroxyacylglutathione hydrolase 2, chloroplastic [Cucumis melo]
Cp4.1LG09g07760	44.0442	6.90617	2.65208	0.000114311		GO:0008236//serine-type peptidase activity		K03797//carboxyl-terminal processing protease [EC:3.4.21.102]	XP_008443944.1//PREDICTED: carboxyl-terminal-processing peptidase 1, chloroplastic [Cucumis melo];XP_022140206.1//carboxyl-terminal-processing peptidase 1, chloroplastic [Momordica charantia]
Cp4.1LG12g04790	41.4045	5.74238	2.77259	0.000122017				K14496//abscisic acid receptor PYR/PYL family	XP_008461524.1//PREDICTED: abscisic acid receptor PYL8-like [Cucumis melo]
Cp4.1LG08g08480	37.5089	5.46675	2.926	0.000124737		GO:0003723//RNA binding;GO:0046872//metal ion binding		K14972//PAX-interacting protein 1	KGN56049.1//hypothetical protein Csa_3G061520 [Cucumis sativus]
Cp4.1LG13g03710	63.9482	15.313	2.09311	0.000134624				K05747//Wiskott-Aldrich syndrome protein;K15174//RNA polymerase II-associated factor 1	XP_016540540.1//PREDICTED: leucine-rich repeat extensin-like protein 4 [Capsicum annuum]
Cp4.1LG20g02370	64.1398	15.1905	2.09311	0.000134624					XP_008438385.1//PREDICTED: uncharacterized protein LOC103483497 [Cucumis melo]
Cp4.1LG00g07340	27.8017	2.41946	3.80735	0.000138005	GO:0016021//integral component of membrane	GO:0005524//ATP binding		K08900//mitochondrial chaperone BCS1	XP_011652867.1//PREDICTED: probable mitochondrial chaperone BCS1-B [Cucumis sativus]
Cp4.1LG19g04630	27.6314	1.83756	3.80735	0.000138005		GO:0004869//cysteine-type endopeptidase inhibitor activity		K13899//cystatin-C	XP_021863996.1//cysteine proteinase inhibitor A-like [Spinacia oleracea]
Cp4.1LG01g00360	27.9507	1.77631	3.80735	0.000138005	GO:0005634//nucleus	GO:0043565//sequence-specific DNA binding;GO:0003700//DNA binding transcription factor activity	GO:0006351//transcription, DNA-templated	K13425//WRKY transcription factor 22;K13457//disease resistance protein RPM1;K16225//probable WRKY transcription factor 52	XP_008451934.1//PREDICTED: probable WRKY transcription factor 41 [Cucumis melo]
Cp4.1LG03g00460	24.2467	1.13316	4.58496	0.000148759					XP_008442897.1//PREDICTED: uncharacterized protein LOC103486660 [Cucumis melo]
Cp4.1LG05g04530	23.9486	1.11785	4.58496	0.000148759	GO:0016021//integral component of membrane				XP_004140168.1//PREDICTED: protein YLS9-like [Cucumis sativus]
Cp4.1LG16g04700	46.322	8.02402	2.52356	0.000149976		GO:0005542//folic acid binding;GO:0016740//transferase activity	GO:0008152//metabolic process		XP_008448205.1//PREDICTED: formimidoyltransferase-cyclodeaminase isoform X2 [Cucumis melo];XP_011656927.1//PREDICTED: formimidoyltransferase-cyclodeaminase isoform X1 [Cucumis sativus]
Cp4.1LG15g04670	46.2155	7.70245	2.52356	0.000149976		GO:0016758//transferase activity, transferring hexosyl groups	GO:0008152//metabolic process	K08236//limonoid glucosyltransferase [EC:2.4.1.210];K13068//sinapate 1-glucosyltransferase [EC:2.4.1.120]	XP_004137096.2//PREDICTED: putative UDP-glucose glucosyltransferase [Cucumis sativus]
Cp4.1LG19g01060	46.2155	7.50338	2.52356	0.000149976		GO:0016787//hydrolase activity	GO:0006629//lipid metabolic process	K18875//enhanced disease susceptibility 1 protein	XP_022149409.1//lipase-like PAD4 [Momordica charantia]
Cp4.1LG01g00810	66.0557	16.0634	2.04439	0.000151226	GO:0016021//integral component of membrane;GO:0005886//plasma membrane				XP_022142751.1//CASP-like protein 2A1 [Momordica charantia]
Cp4.1LG01g24030	65.5873	15.7877	2.04439	0.000151226	GO:0016021//integral component of membrane	GO:0008271//secondary active sulfate transmembrane transporter activity		K18059//sulfate transporter 4	XP_022133778.1//sulfate transporter 4.1, chloroplastic-like [Momordica charantia]
Cp4.1LG02g16420	65.7576	15.6499	2.04439	0.000151226		GO:0016301//kinase activity	GO:0015969//guanosine tetraphosphate metabolic process		XP_008454317.1//PREDICTED: putative GTP diphosphokinase RSH1, chloroplastic isoform X2 [Cucumis melo]
Cp4.1LG20g07650	60.9253	14.3636	2.12338	0.000161907		GO:0016787//hydrolase activity			XP_022154857.1//shewanella-like protein phosphatase 1 [Momordica charantia]
Cp4.1LG11g02920	51.3884	10.4588	2.3505	0.000163998		GO:0004871//signal transducer activity	GO:0099402//plant organ development;GO:0060918//auxin transport	K03063//26S proteasome regulatory subunit T3	XP_008445264.1//PREDICTED: BTB/POZ domain-containing protein NPY1 [Cucumis melo]
Cp4.1LG04g06600	30.931	3.00135	3.36923	0.000166636		GO:0045552//dihydrokaempferol 4-reductase activity;GO:0003854//3-beta-hydroxy-delta5-steroid dehydrogenase activity;GO:0003824//catalytic activity;GO:0050662//coenzyme binding	GO:0006694//steroid biosynthetic process	K09753//cinnamoyl-CoA reductase [EC:1.2.1.44]	XP_022156859.1//cinnamoyl-CoA reductase-like SNL6 [Momordica charantia]
Cp4.1LG02g12610	31.4206	2.52665	3.36923	0.000166636		GO:0008270//zinc ion binding;GO:0004089//carbonate dehydratase activity	GO:0006730//one-carbon metabolic process	K01674//carbonic anhydrase [EC:4.2.1.1]	XP_022152934.1//alpha carbonic anhydrase 7-like [Momordica charantia]
Cp4.1LG07g08460	56.4123	11.9595	2.22239	0.000166636		GO:0033926//glycopeptide alpha-N-acetylgalactosaminidase activity		K02986//small subunit ribosomal protein S4	XP_011648876.1//PREDICTED: alkaline/neutral invertase A, mitochondrial-like [Cucumis sativus]
Cp4.1LG02g14050	39.5099	6.4621	2.73697	0.000176802				K01126//glycerophosphoryl diester phosphodiesterase [EC:3.1.4.46]	XP_004151801.2//PREDICTED: uncharacterized protein LOC101214040 [Cucumis sativus];XP_022155024.1//protein CHLORORESPIRATORY REDUCTION 7, chloroplastic [Momordica charantia]
Cp4.1LG03g12830	40.2763	6.43147	2.73697	0.000176802	GO:0016021//integral component of membrane				XP_004152116.1//PREDICTED: uncharacterized protein LOC101215245 [Cucumis sativus]
Cp4.1LG19g01440	40.1911	6.41616	2.73697	0.000176802		GO:0004674//protein serine/threonine kinase activity;GO:0005524//ATP binding	GO:0007165//signal transduction	K12761//carbon catabolite-derepressing protein kinase [EC:2.7.11.1]	XP_004149922.1//PREDICTED: CBL-interacting serine/threonine-protein kinase 14-like [Cucumis sativus]
Cp4.1LG06g05100	39.7654	5.98739	2.73697	0.000176802					XP_004136212.1//PREDICTED: uncharacterized protein LOC101215652 [Cucumis sativus]
BGI_novel_G002063	34.2093	4.39484	3.08746	0.000181359	GO:0016021//integral component of membrane				XP_022146057.1//GDT1-like protein 1, chloroplastic isoform X2 [Momordica charantia]
Cp4.1LG09g02940	33.6132	4.18046	3.08746	0.000181359			GO:0015031//protein transport	K19476//vacuolar protein sorting-associated protein IST1	XP_004135100.1//PREDICTED: uncharacterized protein LOC101220964 [Cucumis sativus]
Cp4.1LG19g02600	33.7623	3.9967	3.08746	0.000181359					XP_011653858.1//PREDICTED: sigma factor binding protein 2, chloroplastic-like [Cucumis sativus]
Cp4.1LG20g03540	18.9247	0.260321	10.8918	0.000181802	GO:0016021//integral component of membrane			K15503//serine/threonine-protein phosphatase 6 regulatory ankyrin repeat subunit B	XP_008440886.1//PREDICTED: ankyrin repeat-containing protein At5g02620-like [Cucumis melo];XP_022159312.1//ankyrin repeat-containing protein At5g02620-like [Momordica charantia]
Cp4.1LG04g01500	19.1589	0.168443	10.8918	0.000181802	GO:0016021//integral component of membrane			K15015//solute carrier family 32 (vesicular inhibitory amino acid transporter)	XP_008443409.1//PREDICTED: vacuolar amino acid transporter 1-like isoform X1 [Cucumis melo];XP_022158811.1//amino acid transporter AVT1I-like [Momordica charantia];XP_008443410.1//PREDICTED: vacuolar amino acid transporter 1-like isoform X2 [Cucumis melo]
Cp4.1LG20g05480	18.7757	0.0612521	10.8918	0.000181802				K08233//polyneuridine-aldehyde esterase [EC:3.1.1.78]	XP_008444767.1//PREDICTED: salicylic acid-binding protein 2-like [Cucumis melo]
Cp4.1LG12g08560	18.8396	0	10.8918	0.000181802					XP_011659684.1//PREDICTED: uncharacterized protein LOC105436220 [Cucumis sativus]
Cp4.1LG10g09250	37.3599	5.02267	2.88753	0.000182948	GO:0009570//chloroplast stroma		GO:0010258//NADH dehydrogenase complex (plastoquinone) assembly		XP_004134733.1//PREDICTED: uncharacterized protein LOC101211873 [Cucumis sativus]
Cp4.1LG00g11200	36.7638	4.74704	2.88753	0.000182948					XP_008451951.1//PREDICTED: uncharacterized protein LOC103493098 [Cucumis melo]
Cp4.1LG08g07610	47.578	8.94281	2.41504	0.000187783				K06636//structural maintenance of chromosome 1	XP_004147950.1//PREDICTED: uncharacterized protein LOC101204074 [Cucumis sativus];XP_008448912.1//PREDICTED: IRK-interacting protein-like [Cucumis melo]
Cp4.1LG12g09310	58.4134	13.4142	2.15754	0.000192947				K13464//jasmonate ZIM domain-containing protein	XP_008462277.1//PREDICTED: protein TIFY 10B-like [Cucumis melo]
Cp4.1LG19g06830	58.2005	12.6179	2.15754	0.000192947		GO:0016788//hydrolase activity, acting on ester bonds		K21026//acetylajmaline esterase [EC:3.1.1.80]	XP_008439761.1//PREDICTED: GDSL esterase/lipase At1g28570-like [Cucumis melo]
Cp4.1LG08g08220	26.716	2.48071	3.75489	0.000212532		GO:0008171//O-methyltransferase activity;GO:0046983//protein dimerization activity		K13066//caffeic acid 3-O-methyltransferase [EC:2.1.1.68]	KZN07861.1//hypothetical protein DCAR_000530 [Daucus carota subsp. sativus]
Cp4.1LG05g13950	26.6947	2.28164	3.75489	0.000212532		GO:0004842//ubiquitin-protein transferase activity		K08065//nuclear transcription Y subunit beta	XP_020887722.1//leucine-rich repeat extensin-like protein 4 [Arabidopsis lyrata subsp. lyrata]
Cp4.1LG04g02190	23.3739	0.842216	4.52356	0.000233684	GO:0005634//nucleus	GO:0003677//DNA binding	GO:0006355//regulation of transcription, DNA-templated;GO:0006351//transcription, DNA-templated	K13126//polyadenylate-binding protein;K03094//S-phase kinase-associated protein 1	XP_022147865.1//transcription factor JUNGBRUNNEN 1-like [Momordica charantia]
Cp4.1LG14g00580	23.2036	0.597208	4.52356	0.000233684	GO:0016021//integral component of membrane	GO:0005215//transporter activity		K14638//solute carrier family 15 (peptide/histidine transporter), member 3/4	XP_022136438.1//protein NRT1/ PTR FAMILY 4.3-like [Momordica charantia]
Cp4.1LG12g09440	42.1709	7.38088	2.58496	0.000235481					XP_008462244.1//PREDICTED: uncharacterized protein LOC103500647 [Cucumis melo]
Cp4.1LG08g07500	42.3838	7.31962	2.58496	0.000235481	GO:0016021//integral component of membrane	GO:0005215//transporter activity	GO:0006857//oligopeptide transport	K14638//solute carrier family 15 (peptide/histidine transporter), member 3/4	XP_008448872.1//PREDICTED: protein NRT1/ PTR FAMILY 6.3-like [Cucumis melo]
Cp4.1LG12g03720	41.511	7.21243	2.58496	0.000235481	GO:0016021//integral component of membrane	GO:0016705//oxidoreductase activity, acting on paired donors, with incorporation or reduction of molecular oxygen;GO:0020037//heme binding;GO:0005506//iron ion binding;GO:0004497//monooxygenase activity		K15398//fatty acid omega-hydroxylase [EC:1.14.-.-]	XP_008458223.1//PREDICTED: cytochrome P450 86A8-like [Cucumis melo]
Cp4.1LG07g05970	42.2135	6.98274	2.58496	0.000235481					XP_004144230.1//PREDICTED: uncharacterized protein LOC101214493 isoform X1 [Cucumis sativus]
Cp4.1LG00g06680	42.0219	6.76836	2.58496	0.000235481	GO:0005737//cytoplasm	GO:0005506//iron ion binding;GO:0050113//inositol oxygenase activity	GO:0019310//inositol catabolic process	K00469//inositol oxygenase [EC:1.13.99.1]	XP_022154748.1//inositol oxygenase 4 [Momordica charantia];XP_004141036.1//PREDICTED: inositol oxygenase 2 [Cucumis sativus]
Cp4.1LG14g10010	61.9471	15.1446	2.04731	0.000246235	GO:0016021//integral component of membrane				XP_008448570.1//PREDICTED: uncharacterized protein LOC103490708 [Cucumis melo]
Cp4.1LG04g10590	30.3988	3.39949	3.32193	0.00025162	GO:0005634//nucleus	GO:0003677//DNA binding;GO:0008270//zinc ion binding	GO:0006355//regulation of transcription, DNA-templated;GO:0006351//transcription, DNA-templated	K08869//aarF domain-containing kinase;K17613//calcineurin-binding protein cabin-1	XP_022147581.1//myb-like protein J [Momordica charantia]
Cp4.1LG04g09570	30.1646	2.86354	3.32193	0.00025162	GO:0016021//integral component of membrane	GO:0005215//transporter activity	GO:0006857//oligopeptide transport	K14638//solute carrier family 15 (peptide/histidine transporter), member 3/4	XP_008444009.1//PREDICTED: protein NRT1/ PTR FAMILY 6.2-like [Cucumis melo]
Cp4.1LG04g13390	39.3609	6.47741	2.70044	0.000255266		GO:0046983//protein dimerization activity		K04733//interleukin-1 receptor-associated kinase 4 [EC:2.7.11.1];K13422//transcription factor MYC2	XP_022135507.1//transcription factor bHLH35-like [Momordica charantia]
Cp4.1LG07g10450	38.8926	6.07927	2.70044	0.000255266	GO:0016021//integral component of membrane				XP_016901125.1//PREDICTED: uncharacterized protein LOC103498484 isoform X1 [Cucumis melo];XP_008459318.1//PREDICTED: uncharacterized protein LOC103498484 isoform X2 [Cucumis melo]
Cp4.1LG12g06350	56.5188	13.3989	2.13245	0.000263263					XP_008461387.1//PREDICTED: uncharacterized protein LOC103499982 [Cucumis melo]
Cp4.1LG02g00200	56.7529	13.307	2.13245	0.000263263		GO:0005524//ATP binding	GO:0019538//protein metabolic process	K03696//ATP-dependent Clp protease ATP-binding subunit ClpC	XP_008447802.1//PREDICTED: chaperone protein ClpD, chloroplastic [Cucumis melo]
Cp4.1LG03g03590	35.8272	5.06861	2.848	0.000267862		GO:0003824//catalytic activity		K02503//histidine triad (HIT) family protein	XP_008443161.1//PREDICTED: 14 kDa zinc-binding protein [Cucumis melo]
Cp4.1LG05g02220	32.783	4.31827	3.04439	0.000267862		GO:0071949//FAD binding		K09838//zeaxanthin epoxidase [EC:1.14.15.21]	XP_004148358.2//PREDICTED: zeaxanthin epoxidase, chloroplastic isoform X1 [Cucumis sativus]
Cp4.1LG05g04830	33.2513	3.72106	3.04439	0.000267862					XP_004142113.1//PREDICTED: uncharacterized protein LOC101203881 [Cucumis sativus]
Cp4.1LG11g01000	51.8142	11.3316	2.24101	0.000271772		GO:0043531//ADP binding		K19613//leucine-rich repeat protein SHOC2;K15078//structure-specific endonuclease subunit SLX1 [EC:3.6.1.-]	XP_022154689.1//putative disease resistance protein RGA3 [Momordica charantia];XP_011659433.1//PREDICTED: putative disease resistance protein RGA4 [Cucumis sativus];XP_016902657.1//PREDICTED: putative disease resistance protein RGA4, partial [Cucumis melo]
Cp4.1LG11g07290	52.2612	10.7497	2.24101	0.000271772		GO:0003697//single-stranded DNA binding	GO:0006355//regulation of transcription, DNA-templated;GO:0006952//defense response	K14573//nucleolar protein 4	XP_008456468.1//PREDICTED: single-stranded DNA-binding protein WHY1, chloroplastic-like [Cucumis melo]
Cp4.1LG00g13680	17.541	0.321573	10.8138	0.00029606		GO:0004674//protein serine/threonine kinase activity;GO:0005524//ATP binding		K20716//mitogen-activated protein kinase kinase kinase 17/18	XP_008440288.1//PREDICTED: mitogen-activated protein kinase kinase kinase 3-like [Cucumis melo]
Cp4.1LG19g11220	17.541	0.321573	10.8138	0.00029606		GO:0004674//protein serine/threonine kinase activity;GO:0005524//ATP binding		K20716//mitogen-activated protein kinase kinase kinase 17/18	XP_008440288.1//PREDICTED: mitogen-activated protein kinase kinase kinase 3-like [Cucumis melo]
Cp4.1LG15g04130	17.5623	0.107191	10.8138	0.00029606	GO:0005576//extracellular region			K13449//pathogenesis-related protein 1	XP_008455064.1//PREDICTED: pathogenesis-related protein PRB1-2-like [Cucumis melo]
BGI_novel_G001923	17.541	0.0918781	10.8138	0.00029606		GO:0016301//kinase activity		K14963//COMPASS component SWD3;K16794//platelet-activating factor acetylhydrolase IB subunit alpha	XP_008444663.1//PREDICTED: uncharacterized WD repeat-containing protein alr3466-like [Cucumis melo]
Cp4.1LG16g03590	58.605	14.1799	2.07529	0.000297955				K19073//divinyl chlorophyllide a 8-vinyl-reductase [EC:1.3.1.75]	XP_022140508.1//uncharacterized protein ycf39 [Momordica charantia]
BGI_novel_G000014	44.3209	7.79433	2.45943	0.000300386		GO:0016491//oxidoreductase activity		K13070//momilactone-A synthase [EC:1.1.1.295];K09841//xanthoxin dehydrogenase [EC:1.1.1.288]	XP_022142407.1//momilactone A synthase-like [Momordica charantia]
Cp4.1LG03g10840	49.1532	9.96878	2.29278	0.000317063		GO:0004674//protein serine/threonine kinase activity;GO:0005524//ATP binding	GO:0048544//recognition of pollen	K04733//interleukin-1 receptor-associated kinase 4 [EC:2.7.11.1]	XP_022137776.1//G-type lectin S-receptor-like serine/threonine-protein kinase LECRK2 [Momordica charantia];OMO61210.1//hypothetical protein CCACVL1_23681 [Corchorus capsularis]
BGI_novel_G000266	48.8552	9.7544	2.29278	0.000317063	GO:0005840//ribosome	GO:0003735//structural constituent of ribosome;GO:0019843//rRNA binding	GO:0006412//translation	K02990//small subunit ribosomal protein S6	XP_011654693.1//PREDICTED: 30S ribosomal protein S6 alpha, chloroplastic [Cucumis sativus]
Cp4.1LG10g02970	25.5452	2.22039	3.70044	0.000324081	GO:0005634//nucleus	GO:0003677//DNA binding	GO:0006355//regulation of transcription, DNA-templated	K16670//homeobox protein Meis2;K15613//homeobox protein Meis1	XP_008440170.1//PREDICTED: BEL1-like homeodomain protein 4 [Cucumis melo]
Cp4.1LG15g03210	25.9497	2.00601	3.70044	0.000324081		GO:0016874//ligase activity		K10143//E3 ubiquitin-protein ligase RFWD2 [EC:2.3.2.27]	XP_004148378.2//PREDICTED: WD repeat-containing protein RUP2-like [Cucumis sativus]
Cp4.1LG06g05330	40.9149	6.61523	2.5502	0.000335162		GO:0046872//metal ion binding;GO:0051213//dioxygenase activity		K07305//peptide-methionine (R)-S-oxide reductase [EC:1.8.4.12];K11380//NuA3 HAT complex component NTO1	XP_008463796.1//PREDICTED: probable 2-oxoglutarate/Fe(II)-dependent dioxygenase [Cucumis melo];XP_004146012.1//PREDICTED: protein Jade-1 [Cucumis sativus]
Cp4.1LG17g07660	38.0411	6.12521	2.66297	0.000367436			GO:0010112//regulation of systemic acquired resistance	K04733//interleukin-1 receptor-associated kinase 4 [EC:2.7.11.1];K21952//CASK-interacting protein	XP_022151003.1//protein NIM1-INTERACTING 1 [Momordica charantia]
Cp4.1LG04g03680	37.7005	5.97208	2.66297	0.000367436	GO:0016021//integral component of membrane	GO:0015238//drug transmembrane transporter activity;GO:0015297//antiporter activity		K03327//multidrug resistance protein, MATE family	XP_008455432.1//PREDICTED: protein DETOXIFICATION 40-like [Cucumis melo];XP_004144588.2//PREDICTED: protein TRANSPARENT TESTA 12 [Cucumis sativus]
Cp4.1LG03g10080	38.2965	5.80364	2.66297	0.000367436		GO:0046872//metal ion binding;GO:0016491//oxidoreductase activity		K18054//2'-deoxymugineic-acid 2'-dioxygenase / mugineic-acid 3-dioxygenase [EC:1.14.11.24 1.14.11.25];K06892//feruloyl-CoA ortho-hydroxylase [EC:1.14.11.-];K13229//2,4-dihydroxy-1,4-benzoxazin-3-one-glucoside dioxygenase [EC:1.14.20.2]	XP_008438548.1//PREDICTED: 1-aminocyclopropane-1-carboxylate oxidase homolog 1-like [Cucumis melo];XP_021290758.1//LOW QUALITY PROTEIN: uncharacterized protein LOC110421487 [Herrania umbratica]
Cp4.1LG19g09760	46.1091	8.97343	2.35364	0.000367928	GO:0005576//extracellular region	GO:0016722//oxidoreductase activity, oxidizing metal ions;GO:0005507//copper ion binding;GO:0016491//oxidoreductase activity		K00423//L-ascorbate oxidase [EC:1.10.3.3]	XP_004143482.1//PREDICTED: L-ascorbate oxidase [Cucumis sativus]
Cp4.1LG16g05790	28.5681	3.35355	3.27302	0.000375192	GO:0016021//integral component of membrane	GO:0016747//transferase activity, transferring acyl groups other than amino-acyl groups	GO:0006633//fatty acid biosynthetic process	K15397//3-ketoacyl-CoA synthase [EC:2.3.1.199]	XP_004148222.1//PREDICTED: 3-ketoacyl-CoA synthase 12-like [Cucumis sativus]
Cp4.1LG01g25360	28.5255	2.67978	3.27302	0.000375192				K08176//MFS transporter, PHS family, inorganic phosphate transporter;K03509//DNA polymerase eta [EC:2.7.7.7];K13675//UDP-glucose:O-linked fucose beta-1,3-glucosyltransferase [EC:2.4.1.-]	XP_008441391.1//PREDICTED: uncharacterized protein LOC103485521 [Cucumis melo]
Cp4.1LG03g03770	34.9756	4.79298	2.80735	0.000387966	GO:0005634//nucleus	GO:0001228//transcriptional activator activity, RNA polymerase II transcription regulatory region sequence-specific DNA binding;GO:0001046//core promoter sequence-specific DNA binding;GO:0046983//protein dimerization activity	GO:0006366//transcription from RNA polymerase II promoter	K11323//histone arginine demethylase JMJD6 [EC:1.14.11.-]	XP_004136581.1//PREDICTED: transcription factor bHLH130 [Cucumis sativus]
Cp4.1LG05g08650	58.2005	14.4861	2.05063	0.000401281		GO:0003723//RNA binding	GO:0006353//DNA-templated transcription, termination;GO:0006355//regulation of transcription, DNA-templated	K15333//tRNA guanosine-2'-O-methyltransferase [EC:2.1.1.34];K13199//plasminogen activator inhibitor 1 RNA-binding protein	XP_008449897.1//PREDICTED: uncharacterized protein LOC103491638 isoform X1 [Cucumis melo]
Cp4.1LG00g02090	42.8095	8.48341	2.42626	0.00042264		GO:0004553//hydrolase activity, hydrolyzing O-glycosyl compounds	GO:0005975//carbohydrate metabolic process	K19891//glucan endo-1,3-beta-glucosidase 1/2/3 [EC:3.2.1.39]	XP_022159189.1//glucan endo-1,3-beta-glucosidase 12-like [Momordica charantia]
Cp4.1LG02g12700	43.0437	8.22309	2.42626	0.00042264					XP_004147283.1//PREDICTED: uncharacterized protein LOC101218484 isoform X1 [Cucumis sativus];XP_022152827.1//uncharacterized protein LOC111020449 [Momordica charantia]
Cp4.1LG07g08470	52.8999	12.3576	2.14296	0.000430142	GO:0016021//integral component of membrane	GO:0005381//iron ion transmembrane transporter activity		K14685//solute carrier family 40 (iron-regulated transporter), member 1	XP_011648874.1//PREDICTED: solute carrier family 40 member 3, chloroplastic isoform X1 [Cucumis sativus]
Cp4.1LG17g00180	52.9637	12.2964	2.14296	0.000430142		GO:0004553//hydrolase activity, hydrolyzing O-glycosyl compounds	GO:0005975//carbohydrate metabolic process	K15920//xylan 1,4-beta-xylosidase [EC:3.2.1.37]	XP_008458374.2//PREDICTED: LOW QUALITY PROTEIN: beta-D-xylosidase 1-like [Cucumis melo]
Cp4.1LG19g01080	47.7483	9.83096	2.26303	0.000440123	GO:0005623//cell	GO:0015035//protein disulfide oxidoreductase activity	GO:0006662//glycerol ether metabolic process;GO:0045454//cell redox homeostasis	K03671//thioredoxin 1	XP_008442136.1//PREDICTED: thioredoxin-like 3-1, chloroplastic [Cucumis melo]
Cp4.1LG03g02700	48.4507	9.60127	2.26303	0.000440123	GO:0016021//integral component of membrane			K16670//homeobox protein Meis2;K20854//hydroxyproline O-galactosyltransferase HPGT [EC:2.4.1.-];K15613//homeobox protein Meis1	XP_004137924.1//PREDICTED: uncharacterized protein LOC101202748 [Cucumis sativus];XP_008442503.1//PREDICTED: protein RETICULATA, chloroplastic-like [Cucumis melo]
Cp4.1LG00g02490	39.8292	7.47276	2.51457	0.000476669	GO:0045261//proton-transporting ATP synthase complex, catalytic core F(1);GO:0005886//plasma membrane;GO:0009507//chloroplast	GO:0004180//carboxypeptidase activity;GO:0005524//ATP binding;GO:0008236//serine-type peptidase activity;GO:0046933//proton-transporting ATP synthase activity, rotational mechanism	GO:0015986//ATP synthesis coupled proton transport	K02112//F-type H+-transporting ATPase subunit beta [EC:3.6.3.14];K01285//lysosomal Pro-X carboxypeptidase [EC:3.4.16.2]	XP_022152926.1//lysosomal Pro-X carboxypeptidase-like [Momordica charantia];ALO22072.1//AtpB (plastid) [Cucurbita ecuadorensis]
Cp4.1LG02g17520	40.4253	6.8143	2.51457	0.000476669	GO:0016021//integral component of membrane	GO:0016705//oxidoreductase activity, acting on paired donors, with incorporation or reduction of molecular oxygen;GO:0020037//heme binding;GO:0005506//iron ion binding;GO:0004497//monooxygenase activity		K20623//typhasterol/6-deoxotyphasterol 2alpha-hydroxylase	XP_008460308.1//PREDICTED: cytochrome P450 71A1-like [Cucumis melo]
Cp4.1LG11g08050	16.6682	0.199069	10.7313	0.000481338		GO:0016829//lyase activity;GO:0016787//hydrolase activity	GO:0009691//cytokinin biosynthetic process	K06966//uncharacterized protein	XP_008464873.1//PREDICTED: cytokinin riboside 5'-monophosphate phosphoribohydrolase LOG1-like [Cucumis melo]
BGI_novel_G001774	16.7747	0	10.7313	0.000481338				K00430//peroxidase [EC:1.11.1.7];K05747//Wiskott-Aldrich syndrome protein;K20318//protein SYS1	XP_008437851.1//PREDICTED: zyxin-like [Cucumis melo]
Cp4.1LG01g12990	54.6667	13.4908	2.08092	0.000485778	GO:0005634//nucleus			K18810//cyclin D1/2/4, plant	XP_022151233.1//cyclin-D1-1-like [Momordica charantia]
Cp4.1LG12g02890	24.7363	2.06726	3.64386	0.000496369					KGN47422.1//hypothetical protein Csa_6G318690 [Cucumis sativus]
Cp4.1LG00g11880	50.0473	11.3929	2.18442	0.000513298	GO:0016021//integral component of membrane				XP_008457580.1//PREDICTED: uncharacterized protein LOC103497244 [Cucumis melo];XP_022143231.1//uncharacterized protein LOC111013146 [Momordica charantia];XP_004139310.1//PREDICTED: uncharacterized protein LOC101221053 [Cucumis sativus]
Cp4.1LG06g04670	44.8957	9.37157	2.32193	0.000513686		GO:0003913//DNA photolyase activity	GO:0006281//DNA repair	K01669//deoxyribodipyrimidine photo-lyase [EC:4.1.99.3]	XP_004136321.2//PREDICTED: cryptochrome DASH, chloroplastic/mitochondrial [Cucumis sativus];XP_008466332.1//PREDICTED: cryptochrome DASH, chloroplastic/mitochondrial isoform X1 [Cucumis melo]
Cp4.1LG11g09420	45.3002	9.34094	2.32193	0.000513686	GO:0016021//integral component of membrane	GO:0016874//ligase activity		K10664//E3 ubiquitin-protein ligase ATL6/9/15/31/42/55 [EC:2.3.2.27]	KGN60885.1//hypothetical protein Csa_2G021560 [Cucumis sativus]
Cp4.1LG09g10030	45.1937	8.85093	2.32193	0.000513686		GO:0051539//4 iron, 4 sulfur cluster binding;GO:0008987//quinolinate synthetase A activity	GO:0009435//NAD biosynthetic process	K03517//quinolinate synthase [EC:2.5.1.72]	XP_022137021.1//quinolinate synthase, chloroplastic [Momordica charantia];XP_008439050.1//PREDICTED: quinolinate synthase, chloroplastic [Cucumis melo]
Cp4.1LG11g10570	44.7467	8.51404	2.32193	0.000513686	GO:0016021//integral component of membrane;GO:0009536//plastid	GO:0005315//inorganic phosphate transmembrane transporter activity	GO:0055085//transmembrane transport;GO:0098656//anion transmembrane transport	K08193//MFS transporter, ACS family, solute carrier family 17 (sodium-dependent inorganic phosphate cotransporter), other	XP_004139404.1//PREDICTED: probable anion transporter 6, chloroplastic [Cucumis sativus]
Cp4.1LG20g08040	28.1849	2.57259	3.22239	0.00056244				K07964//heparanase [EC:3.2.1.166];K15356//GDP-mannose transporter	XP_008457381.1//PREDICTED: uncharacterized protein LOC103497089 [Cucumis melo]
Cp4.1LG04g08910	20.9258	1.4088	4.39232	0.000572421		GO:0004553//hydrolase activity, hydrolyzing O-glycosyl compounds;GO:0008061//chitin binding	GO:0005975//carbohydrate metabolic process	K01183//chitinase [EC:3.2.1.14]	XP_004146700.1//PREDICTED: acidic mammalian chitinase-like [Cucumis sativus]
Cp4.1LG11g03960	20.6916	1.11785	4.39232	0.000572421		GO:0016705//oxidoreductase activity, acting on paired donors, with incorporation or reduction of molecular oxygen;GO:0020037//heme binding;GO:0005506//iron ion binding;GO:0004497//monooxygenase activity		K20619//cytochrome P450 family 78 subfamily A	XP_022131979.1//cytochrome P450 78A5 [Momordica charantia]
BGI_novel_G001312	21.1387	0.50533	4.39232	0.000572421	GO:0016021//integral component of membrane	GO:0016705//oxidoreductase activity, acting on paired donors, with incorporation or reduction of molecular oxygen;GO:0020037//heme binding;GO:0005506//iron ion binding;GO:0004497//monooxygenase activity		K00512//steroid 17alpha-monooxygenase / 17alpha-hydroxyprogesterone deacetylase [EC:1.14.14.19 1.14.14.32];K07408//cytochrome P450 family 1 subfamily A polypeptide 1 [EC:1.14.14.1]	XP_008464764.1//PREDICTED: cytochrome P450 CYP82D47-like [Cucumis melo]
Cp4.1LG01g18030	31.1864	4.28765	2.9542	0.00057919	GO:0016021//integral component of membrane				XP_008445638.2//PREDICTED: uncharacterized protein LOC103488596 [Cucumis melo]
BGI_novel_G001398	30.8671	3.82826	2.9542	0.00057919	GO:0016021//integral component of membrane			K04733//interleukin-1 receptor-associated kinase 4 [EC:2.7.11.1];K00549//5-methyltetrahydropteroyltriglutamate--homocysteine methyltransferase [EC:2.1.1.14];K18999//RNA polymerase II C-terminal domain phosphatase-like 3/4 [EC:3.1.3.16]	XP_008443079.1//PREDICTED: protein QUIRKY [Cucumis melo]
Cp4.1LG06g07090	51.9632	12.2657	2.11548	0.000582756	GO:0016459//myosin complex	GO:0005524//ATP binding;GO:0003774//motor activity		K10357//myosin V	XP_008454630.1//PREDICTED: myosin-2 [Cucumis melo]
Cp4.1LG17g05220	53.943	13.3836	2.05445	0.000656942				K12125//protein EARLY FLOWERING 3	XP_008462381.1//PREDICTED: protein EARLY FLOWERING 3 [Cucumis melo]
Cp4.1LG11g03200	54.4964	13.1079	2.05445	0.000656942	GO:0016021//integral component of membrane			K15285//solute carrier family 35, member E3;K15280//solute carrier family 35, member C2	XP_008445203.1//PREDICTED: probable sugar phosphate/phosphate translocator At5g25400 [Cucumis melo]
Cp4.1LG14g05470	53.6875	12.7864	2.05445	0.000656942		GO:0004805//trehalose-phosphatase activity	GO:0005992//trehalose biosynthetic process	K01087//trehalose 6-phosphate phosphatase [EC:3.1.3.12]	XP_008439088.1//PREDICTED: trehalose-phosphate phosphatase A [Cucumis melo]
Cp4.1LG18g05250	39.3396	7.22775	2.47805	0.000674585	GO:0016021//integral component of membrane	GO:0005215//transporter activity	GO:0055085//transmembrane transport	K13783//MFS transporter, OPA family, solute carrier family 37 (glycerol-3-phosphate transporter), member 1/2	XP_008443914.1//PREDICTED: protein CHLORORESPIRATORY REDUCTION 6, chloroplastic [Cucumis melo];XP_011655753.1//PREDICTED: uncharacterized protein LOC101216098 [Cucumis sativus];XP_022135470.1//putative glycerol-3-phosphate transporter 5 [Momordica charantia]
Cp4.1LG04g07230	56.2633	14.4249	2	0.000727262		GO:0033743//peptide-methionine (R)-S-oxide reductase activity	GO:0006979//response to oxidative stress;GO:0030091//protein repair	K07305//peptide-methionine (R)-S-oxide reductase [EC:1.8.4.12]	XP_004136909.1//PREDICTED: peptide methionine sulfoxide reductase B5 [Cucumis sativus]
Cp4.1LG01g19270	55.9227	13.6898	2	0.000727262		GO:0005524//ATP binding;GO:0003676//nucleic acid binding		K03655//ATP-dependent DNA helicase RecG [EC:3.6.4.12]	XP_021298005.1//ATP-dependent DNA helicase At3g02060, chloroplastic isoform X1 [Herrania umbratica];XP_006408576.1//hypothetical protein EUTSA_v10020076mg [Eutrema salsugineum]
Cp4.1LG14g05650	24.417	1.96007	3.58496	0.000756669				K12812//ATP-dependent RNA helicase UAP56/SUB2 [EC:3.6.4.13];K18081//myotubularin-related protein 1/2 [EC:3.1.3.64 3.1.3.95]	XP_008439117.1//PREDICTED: uncharacterized protein LOC103484007 [Cucumis melo]
Cp4.1LG16g09130	23.5442	1.74568	3.58496	0.000756669	GO:0016021//integral component of membrane		GO:0006979//response to oxidative stress		KGN54089.1//hypothetical protein Csa_4G280660 [Cucumis sativus]
BGI_novel_G002236	15.9445	0.290947	10.6439	0.000786428		GO:0000287//magnesium ion binding;GO:0010333//terpene synthase activity	GO:0008152//metabolic process	K07385//1,8-cineole synthase [EC:4.2.3.108]	XP_004148472.2//PREDICTED: terpene synthase 10-like [Cucumis sativus]
Cp4.1LG16g01150	41.0852	8.14653	2.35755	0.000833876	GO:0016021//integral component of membrane	GO:0004674//protein serine/threonine kinase activity;GO:0005524//ATP binding		K04733//interleukin-1 receptor-associated kinase 4 [EC:2.7.11.1];K20718//LRR receptor-like serine/threonine-protein kinase ERECTA [EC:2.7.11.1]	XP_022157738.1//probable leucine-rich repeat receptor-like protein kinase At5g49770 isoform X1 [Momordica charantia];XP_012573815.1//PREDICTED: probable leucine-rich repeat receptor-like protein kinase At5g49770 isoform X1 [Cicer arietinum]
Cp4.1LG19g00510	45.6408	9.72377	2.20163	0.000839907	GO:0016021//integral component of membrane				XP_004151150.1//PREDICTED: uncharacterized protein LOC101208268 [Cucumis sativus]
Cp4.1LG15g01760	27.0566	3.43012	3.16993	0.000839907				K21568//pinoresinol/lariciresinol reductase [EC:1.23.1.1 1.23.1.2 1.23.1.3 1.23.1.4]	XP_008460436.1//PREDICTED: bifunctional pinoresinol-lariciresinol reductase 2-like [Cucumis melo]
Cp4.1LG06g07870	27.1631	2.63384	3.16993	0.000839907	GO:0016021//integral component of membrane	GO:0016787//hydrolase activity		K14641//apyrase [EC:3.6.1.5]	XP_022153684.1//apyrase 2-like [Momordica charantia]
Cp4.1LG07g11190	29.7602	4.33359	2.90689	0.000851005				K01183//chitinase [EC:3.2.1.14]	XP_008242937.1//PREDICTED: cysteine-rich receptor-like protein kinase 5 isoform X1 [Prunus mume];XP_017982562.1//PREDICTED: cysteine-rich receptor-like protein kinase 4 [Theobroma cacao];XP_008242938.1//PREDICTED: cysteine-rich receptor-like protein kinase 19 isoform X2 [Prunus mume]
Cp4.1LG07g03150	29.5899	4.22639	2.90689	0.000851005	GO:0005634//nucleus	GO:0043565//sequence-specific DNA binding;GO:0003700//DNA binding transcription factor activity	GO:0006351//transcription, DNA-templated	K13424//WRKY transcription factor 33;K18834//WRKY transcription factor 1	XP_022131459.1//probable WRKY transcription factor 40 [Momordica charantia]
Cp4.1LG19g06530	29.5686	3.84357	2.90689	0.000851005		GO:0004252//serine-type endopeptidase activity		K00430//peroxidase [EC:1.11.1.7];K13199//plasminogen activator inhibitor 1 RNA-binding protein;K15333//tRNA guanosine-2'-O-methyltransferase [EC:2.1.1.34]	XP_004134922.1//PREDICTED: subtilisin-like protease SBT5.3 [Cucumis sativus]
Cp4.1LG14g04840	30.2498	3.84357	2.90689	0.000851005				K13466//EIX receptor 1/2;K13465//ethylene-1,4-beta-xylanase [EC:3.2.1.8]	XP_022159203.1//LRR receptor-like serine/threonine-protein kinase GSO2 [Momordica charantia];XP_022140821.1//LRR receptor-like serine/threonine-protein kinase GSO2 [Momordica charantia]
Cp4.1LG09g00480	30.3562	3.79763	2.90689	0.000851005	GO:0016021//integral component of membrane	GO:0005216//ion channel activity		K05391//cyclic nucleotide gated channel, plant	XP_022141162.1//cyclic nucleotide-gated ion channel 1-like isoform X2 [Momordica charantia]
BGI_novel_G000479	53.2192	13.0161	2.02748	0.000885028	GO:0009535//chloroplast thylakoid membrane;GO:0009523//photosystem II;GO:0016021//integral component of membrane;GO:0009522//photosystem I	GO:0016168//chlorophyll binding	GO:0009765//photosynthesis, light harvesting;GO:0018298//protein-chromophore linkage	K08911//light-harvesting complex I chlorophyll a/b binding protein 5	XP_004150882.1//PREDICTED: chlorophyll a-b binding protein 4, chloroplastic [Cucumis sativus]
Cp4.1LG00g01010	20.053	1.14848	4.32193	0.00089339	GO:0016021//integral component of membrane	GO:0005215//transporter activity		K09874//aquaporin NIP	XP_008437497.1//PREDICTED: probable aquaporin NIP5-1 [Cucumis melo]
Cp4.1LG01g06900	19.7124	0.949407	4.32193	0.00089339			GO:0009415//response to water;GO:0006950//response to stress		XP_008452109.1//PREDICTED: dehydrin DHN1 [Cucumis melo]
Cp4.1LG17g09580	19.8188	0.673773	4.32193	0.00089339	GO:0016021//integral component of membrane	GO:0016705//oxidoreductase activity, acting on paired donors, with incorporation or reduction of molecular oxygen;GO:0020037//heme binding;GO:0005506//iron ion binding;GO:0004497//monooxygenase activity		K12664//cytochrome P450 family 26 subfamily B;K07437//cytochrome P450 family 26 subfamily A	XP_008459936.1//PREDICTED: cytochrome P450 87A3-like [Cucumis melo];AEM42983.1//cytochrome P450 [Siraitia grosvenorii]
Cp4.1LG01g23180	19.755	0.535956	4.32193	0.00089339	GO:0031012//extracellular matrix	GO:0004222//metalloendopeptidase activity;GO:0008270//zinc ion binding		K01402//matrix metalloproteinase-8 (neutrophil collagenase) [EC:3.4.24.34];K07999//matrix metalloproteinase-20 (enamelysin) [EC:3.4.24.-]	XP_022134170.1//metalloendoproteinase 2-MMP-like [Momordica charantia];XP_008458714.1//PREDICTED: metalloendoproteinase 2-MMP-like [Cucumis melo]
Cp4.1LG11g11700	37.8921	6.66116	2.44057	0.000944325	GO:0016021//integral component of membrane;GO:0022625//cytosolic large ribosomal subunit	GO:0003723//RNA binding;GO:0003735//structural constituent of ribosome	GO:0042254//ribosome biogenesis;GO:0006412//translation	K11323//histone arginine demethylase JMJD6 [EC:1.14.11.-]	XP_018817697.1//PREDICTED: uncharacterized protein LOC108988792 [Juglans regia]
Cp4.1LG08g11920	43.1714	9.11125	2.25634	0.000984926	GO:0016021//integral component of membrane	GO:0005215//transporter activity	GO:0006857//oligopeptide transport	K14638//solute carrier family 15 (peptide/histidine transporter), member 3/4	XP_022145543.1//protein NRT1/ PTR FAMILY 5.6-like isoform X1 [Momordica charantia]
Cp4.1LG13g11410	34.7841	6.43147	2.54432	0.00106728	GO:0016021//integral component of membrane	GO:0005524//ATP binding;GO:0004672//protein kinase activity		K13418//somatic embryogenesis receptor kinase 1 [EC:2.7.10.1 2.7.11.1];K04733//interleukin-1 receptor-associated kinase 4 [EC:2.7.11.1];K18693//diacylglycerol diphosphate phosphatase / phosphatidate phosphatase [EC:3.1.3.81 3.1.3.4]	XP_008441289.1//PREDICTED: probable inactive leucine-rich repeat receptor-like protein kinase At1g66830 [Cucumis melo]
Cp4.1LG07g09910	35.0395	5.54331	2.54432	0.00106728	GO:0016021//integral component of membrane	GO:0005524//ATP binding;GO:0016887//ATPase activity	GO:0006810//transport	K05681//ATP-binding cassette, subfamily G (WHITE), member 2	XP_008457994.1//PREDICTED: ABC transporter G family member 32 [Cucumis melo]
Cp4.1LG03g13720	45.4066	9.73908	2.16993	0.00113794	GO:0016021//integral component of membrane				XP_008454240.1//PREDICTED: uncharacterized protein LOC103494703 [Cucumis melo]
Cp4.1LG07g03750	23.3952	2.02132	3.52356	0.00114323					XP_011649664.1//PREDICTED: MKL/myocardin-like protein 1 [Cucumis sativus]
Cp4.1LG08g06520	23.31	1.80694	3.52356	0.00114323		GO:0008270//zinc ion binding;GO:0043565//sequence-specific DNA binding;GO:0003700//DNA binding transcription factor activity		K17895//GATA-binding protein 3;K21630//GATA-type zinc finger protein 1	XP_004141141.1//PREDICTED: GATA transcription factor 9-like [Cucumis sativus]
Cp4.1LG15g03550	23.2461	1.57724	3.52356	0.00114323	GO:0016021//integral component of membrane		GO:0015743//malate transport	K03695//ATP-dependent Clp protease ATP-binding subunit ClpB	XP_008466647.2//PREDICTED: aluminum-activated malate transporter 12-like [Cucumis melo];XP_004148510.2//PREDICTED: aluminum-activated malate transporter 12-like [Cucumis sativus]
Cp4.1LG16g07810	40.0208	8.08528	2.32193	0.00114828		GO:0046872//metal ion binding;GO:0016874//ligase activity		K10666//E3 ubiquitin-protein ligase RNF5 [EC:2.3.2.27]	XP_022140292.1//E3 ubiquitin-protein ligase RMA1H1-like [Momordica charantia]
Cp4.1LG00g09710	39.9144	7.94746	2.32193	0.00114828		GO:0016874//ligase activity			XP_011656384.1//PREDICTED: serine/threonine-protein phosphatase 6 regulatory ankyrin repeat subunit B [Cucumis sativus]
Cp4.1LG02g07000	39.5099	7.59526	2.32193	0.00114828		GO:0005509//calcium ion binding			KGN55187.1//hypothetical protein Csa_4G639750 [Cucumis sativus]
Cp4.1LG03g08890	32.1444	5.0533	2.67807	0.00116982	GO:0005634//nucleus	GO:0043565//sequence-specific DNA binding;GO:0003700//DNA binding transcription factor activity	GO:0006351//transcription, DNA-templated	K18835//WRKY transcription factor 2;K13424//WRKY transcription factor 33;K18834//WRKY transcription factor 1	XP_008465152.1//PREDICTED: probable WRKY transcription factor 40 [Cucumis melo]
Cp4.1LG06g09290	51.7078	13.0773	2	0.00118128		GO:0005524//ATP binding;GO:0004672//protein kinase activity		K08869//aarF domain-containing kinase	XP_008447747.1//PREDICTED: uncharacterized aarF domain-containing protein kinase At1g71810, chloroplastic isoform X1 [Cucumis melo];XP_022158657.1//uncharacterized aarF domain-containing protein kinase At1g71810, chloroplastic [Momordica charantia]
Cp4.1LG02g16350	26.418	3.4148	3.11548	0.00124729		GO:0003677//DNA binding		K09422//transcription factor MYB, plant	XP_008454301.1//PREDICTED: myb-related protein 308-like [Cucumis melo]
Cp4.1LG15g01630	25.9071	3.26167	3.11548	0.00124729		GO:0016758//transferase activity, transferring hexosyl groups	GO:0008152//metabolic process	K13691//pathogen-inducible salicylic acid glucosyltransferase [EC:2.4.1.-]	XP_022157619.1//UDP-glycosyltransferase 74F2-like [Momordica charantia];XP_004144399.1//PREDICTED: UDP-glycosyltransferase 74F2 [Cucumis sativus];OMO72426.1//UDP-glucuronosyl/UDP-glucosyltransferase [Corchorus olitorius]
Cp4.1LG09g11570	25.7368	2.52665	3.11548	0.00124729	GO:0005743//mitochondrial inner membrane;GO:0016021//integral component of membrane	GO:0005215//transporter activity	GO:0055085//transmembrane transport	K05863//solute carrier family 25 (mitochondrial adenine nucleotide translocator), member 4/5/6/31	XP_022137750.1//ADP,ATP carrier protein ER-ANT1 [Momordica charantia]
Cp4.1LG04g01590	15.0291	0.459391	10.5507	0.00126255	GO:0016021//integral component of membrane	GO:0005215//transporter activity		K09874//aquaporin NIP	AKB95556.1//silicon transporter 3 [Cucurbita ficifolia];AKH49406.1//silicon transporter 3 [Cucurbita moschata]
Cp4.1LG08g11810	14.7098	0.382826	10.5507	0.00126255	GO:0016021//integral component of membrane	GO:0004674//protein serine/threonine kinase activity;GO:0005524//ATP binding	GO:0048544//recognition of pollen	K04733//interleukin-1 receptor-associated kinase 4 [EC:2.7.11.1]	XP_008442504.1//PREDICTED: putative receptor protein kinase ZmPK1 [Cucumis melo]
Cp4.1LG06g06840	15.1568	0.336886	10.5507	0.00126255	GO:0005634//nucleus	GO:0046872//metal ion binding;GO:0003677//DNA binding		K20641//Rho GTPase-activating protein 20;K13415//protein brassinosteroid insensitive 1 [EC:2.7.10.1 2.7.11.1]	XP_004146058.1//PREDICTED: squamosa promoter-binding protein 1 [Cucumis sativus]
Cp4.1LG04g15950	14.8588	0.0459391	10.5507	0.00126255	GO:0016021//integral component of membrane	GO:0016705//oxidoreductase activity, acting on paired donors, with incorporation or reduction of molecular oxygen;GO:0020037//heme binding;GO:0005506//iron ion binding;GO:0004497//monooxygenase activity		K07418//cytochrome P450 family 2 subfamily J [EC:1.14.14.1];K07408//cytochrome P450 family 1 subfamily A polypeptide 1 [EC:1.14.14.1]	XP_004138089.1//PREDICTED: cytochrome P450 71A22-like [Cucumis sativus];KGN63538.1//Cytochrome P450 [Cucumis sativus]
BGI_novel_G000259	15.1142	0	10.5507	0.00126255	GO:0016021//integral component of membrane	GO:0005524//ATP binding;GO:0004672//protein kinase activity		K13420//LRR receptor-like serine/threonine-protein kinase FLS2 [EC:2.7.11.1]	XP_022156783.1//MDIS1-interacting receptor like kinase 2-like [Momordica charantia]
Cp4.1LG14g04710	46.7052	10.52	2.09516	0.0012888					XP_016901561.1//PREDICTED: phosphoglycerate mutase-like protein 1 isoform X1 [Cucumis melo]
Cp4.1LG07g10210	36.849	7.4115	2.4021	0.00131955	GO:0016021//integral component of membrane				KGN60622.1//hypothetical protein Csa_2G004710 [Cucumis sativus]
Cp4.1LG00g02960	36.9341	6.64585	2.4021	0.00131955				K02184//formin 2	XP_006838987.2//leucine-rich repeat extensin-like protein 3 [Amborella trichopoda]
Cp4.1LG00g05660	36.9341	6.64585	2.4021	0.00131955				K02184//formin 2	XP_006838987.2//leucine-rich repeat extensin-like protein 3 [Amborella trichopoda]
Cp4.1LG09g09760	42.3412	9.23375	2.22239	0.00134403		GO:0003824//catalytic activity;GO:0016874//ligase activity	GO:0008152//metabolic process	K10526//OPC-8:0 CoA ligase 1 [EC:6.2.1.-]	XP_016899602.1//PREDICTED: 4-coumarate--CoA ligase-like 9 isoform X2 [Cucumis melo]
Cp4.1LG18g08160	42.4263	8.55998	2.22239	0.00134403	GO:0016021//integral component of membrane		GO:0055085//transmembrane transport	K14794//ribosomal RNA-processing protein 12	XP_008453166.1//PREDICTED: protein NUCLEAR FUSION DEFECTIVE 4 [Cucumis melo]
Cp4.1LG02g11040	18.9673	1.48536	4.24793	0.00138219	GO:0016021//integral component of membrane	GO:0005215//transporter activity		K14638//solute carrier family 15 (peptide/histidine transporter), member 3/4	XP_022159299.1//protein NRT1/ PTR FAMILY 4.4-like [Momordica charantia]
Cp4.1LG01g00270	18.946	0.750338	4.24793	0.00138219					XP_022136867.1//uncharacterized protein LOC111008455 [Momordica charantia]
Cp4.1LG18g04760	19.3292	0.627834	4.24793	0.00138219	GO:0016021//integral component of membrane	GO:0005249//voltage-gated potassium channel activity		K21867//potassium channel	XP_004149890.1//PREDICTED: potassium channel AKT1 isoform X1 [Cucumis sativus];XP_008464998.1//PREDICTED: potassium channel AKT1 [Cucumis melo]
Cp4.1LG09g11200	48.8978	12.327	2.02975	0.00143325	GO:0016021//integral component of membrane	GO:0005524//ATP binding;GO:0004672//protein kinase activity		K04424//sterile alpha motif and leucine zipper containing kinase AZK [EC:2.7.11.25]	XP_008463471.1//PREDICTED: serine/threonine-protein kinase EDR1 isoform X1 [Cucumis melo];XP_022136994.1//probable serine/threonine-protein kinase SIS8 isoform X1 [Momordica charantia]
Cp4.1LG17g03250	34.2093	6.2324	2.5025	0.0015057	GO:0005634//nucleus	GO:0003677//DNA binding;GO:0003700//DNA binding transcription factor activity	GO:0006351//transcription, DNA-templated	K06689//ubiquitin-conjugating enzyme E2 D [EC:2.3.2.23]	XP_008457242.1//PREDICTED: ethylene-responsive transcription factor ERF062 [Cucumis melo]
Cp4.1LG13g05560	33.7623	5.89551	2.5025	0.0015057	GO:0016021//integral component of membrane			K09566//peptidyl-prolyl isomerase G (cyclophilin G) [EC:5.2.1.8]	XP_004140354.1//PREDICTED: WAT1-related protein At3g02690, chloroplastic [Cucumis sativus]
Cp4.1LG14g03330	38.9777	8.23841	2.2854	0.00159366	GO:0005737//cytoplasm	GO:0004364//glutathione transferase activity;GO:0016740//transferase activity	GO:0006749//glutathione metabolic process;GO:0009407//toxin catabolic process	K00799//glutathione S-transferase [EC:2.5.1.18]	XP_006382635.1//hypothetical protein POPTR_0005s04000g [Populus trichocarpa];BAC21261.1//glutathione S-transferase [Cucurbita maxima];XP_008451810.1//PREDICTED: probable glutathione S-transferase parC isoform X1 [Cucumis melo]
Cp4.1LG11g11050	21.5218	1.97538	3.45943	0.00172728	GO:0005634//nucleus	GO:0043565//sequence-specific DNA binding;GO:0003700//DNA binding transcription factor activity		K09419//heat shock transcription factor, other eukaryote	XP_004139432.1//PREDICTED: heat stress transcription factor C-1 [Cucumis sativus]
Cp4.1LG13g00250	22.054	1.761	3.45943	0.00172728				K06638//mitotic spindle assembly checkpoint protein MAD1;K20283//golgin subfamily A member 4;K06675//structural maintenance of chromosome 4;K10406//kinesin family member C2/C3	XP_008467205.1//PREDICTED: protein CHUP1, chloroplastic-like [Cucumis melo]
Cp4.1LG17g03830	22.1392	1.73037	3.45943	0.00172728	GO:0016021//integral component of membrane				XP_004140618.1//PREDICTED: uncharacterized protein LOC101217115 [Cucumis sativus]
Cp4.1LG03g09620	22.1818	1.73037	3.45943	0.00172728	GO:0005887//integral component of plasma membrane;GO:0016021//integral component of membrane	GO:0008519//ammonium transmembrane transporter activity	GO:0015695//organic cation transport;GO:0072488//ammonium transmembrane transport	K03320//ammonium transporter, Amt family	XP_004134393.1//PREDICTED: ammonium transporter 1 member 1-like [Cucumis sativus]
Cp4.1LG09g00180	28.4403	4.25702	2.80735	0.00179346		GO:0046872//metal ion binding;GO:0004722//protein serine/threonine phosphatase activity		K04457//protein phosphatase 1A [EC:3.1.3.16]	XP_021909633.1//protein phosphatase 2C 57 [Carica papaya];XP_008455986.1//PREDICTED: protein phosphatase 2C 57 isoform X1 [Cucumis melo]
Cp4.1LG20g08800	27.5037	4.16514	2.80735	0.00179346		GO:0003677//DNA binding		K09422//transcription factor MYB, plant	XP_008457537.1//PREDICTED: transcription factor MYB59-like [Cucumis melo]
BGI_novel_G001824	24.7576	3.03198	3.05889	0.00182989	GO:0016021//integral component of membrane	GO:0016705//oxidoreductase activity, acting on paired donors, with incorporation or reduction of molecular oxygen;GO:0020037//heme binding;GO:0005506//iron ion binding;GO:0004497//monooxygenase activity		K01773//aldoxime dehydratase [EC:4.99.1.-];K07418//cytochrome P450 family 2 subfamily J [EC:1.14.14.1]	XP_022151754.1//cytochrome P450 71B34-like [Momordica charantia]
Cp4.1LG15g07990	24.5234	2.92479	3.05889	0.00182989					KGN43613.1//hypothetical protein Csa_7G047970 [Cucumis sativus]
Cp4.1LG17g05360	24.8853	2.84822	3.05889	0.00182989	GO:0016021//integral component of membrane			K15503//serine/threonine-protein phosphatase 6 regulatory ankyrin repeat subunit B;K15502//serine/threonine-protein phosphatase 6 regulatory ankyrin repeat subunit A	XP_008462185.2//PREDICTED: LOW QUALITY PROTEIN: ankyrin repeat-containing protein At5g02620-like [Cucumis melo]
Cp4.1LG05g02460	24.7363	2.75634	3.05889	0.00182989	GO:0016021//integral component of membrane	GO:0008483//transaminase activity;GO:0003824//catalytic activity;GO:0030170//pyridoxal phosphate binding	GO:0009058//biosynthetic process	K14270//aminotransferase	XP_004147561.1//PREDICTED: probable aminotransferase ACS10 [Cucumis sativus]
Cp4.1LG16g02900	25.1195	2.75634	3.05889	0.00182989	GO:0016021//integral component of membrane			K17710//pentatricopeptide repeat domain-containing protein 1	XP_004147063.2//PREDICTED: pentatricopeptide repeat-containing protein MRL1, chloroplastic [Cucumis sativus]
Cp4.1LG16g07700	25.1195	2.5879	3.05889	0.00182989					XP_022149564.1//uncharacterized protein LOC111017968 [Momordica charantia];XP_008448243.1//PREDICTED: uncharacterized protein LOC103490493 [Cucumis melo]
Cp4.1LG14g04990	40.7659	9.49407	2.18763	0.00184336		GO:0004722//protein serine/threonine phosphatase activity		K17506//protein phosphatase 1L [EC:3.1.3.16]	XP_022140937.1//probable protein phosphatase 2C 9 [Momordica charantia]
Cp4.1LG03g06520	40.553	9.35626	2.18763	0.00184336				K19589//release factor glutamine methyltransferase [EC:2.1.1.297];K03798//cell division protease FtsH [EC:3.4.24.-];K03452//magnesium/proton exchanger	XP_008450021.1//PREDICTED: pentatricopeptide repeat-containing protein At3g26630, chloroplastic isoform X1 [Cucumis melo]
Cp4.1LG16g03970	40.8298	9.09594	2.18763	0.00184336	GO:0016021//integral component of membrane	GO:0005215//transporter activity		K14638//solute carrier family 15 (peptide/histidine transporter), member 3/4	XP_008455932.1//PREDICTED: protein NRT1/ PTR FAMILY 6.4 [Cucumis melo]
Cp4.1LG08g05460	48.323	11.5766	2	0.00190692		GO:0004674//protein serine/threonine kinase activity;GO:0005524//ATP binding	GO:0007165//signal transduction	K07198//5'-AMP-activated protein kinase, catalytic alpha subunit [EC:2.7.11.11]	XP_011651100.1//PREDICTED: CBL-interacting protein kinase 1 isoform X2 [Cucumis sativus];XP_008439012.1//PREDICTED: CBL-interacting serine/threonine-protein kinase 1 isoform X1 [Cucumis melo]
BGI_novel_G000953	13.5177	0	10.4512	0.0020289	GO:0009535//chloroplast thylakoid membrane;GO:0016021//integral component of membrane				XP_022134313.1//probable zinc metalloprotease EGY2, chloroplastic [Momordica charantia]
Cp4.1LG08g11270	13.7731	0	10.4512	0.0020289		GO:0016874//ligase activity		K11982//E3 ubiquitin-protein ligase RNF115/126 [EC:2.3.2.27]	XP_016899723.1//PREDICTED: E3 ubiquitin-protein ligase SGR9, amyloplastic [Cucumis melo]
Cp4.1LG16g08730	43.3204	9.95346	2.10434	0.00209456				K05681//ATP-binding cassette, subfamily G (WHITE), member 2;K21396//ATP-binding cassette, subfamily G (WHITE), eye pigment precursor transporter	XP_016187855.1//ABC transporter G family member 15 [Arachis ipaensis];XP_022153001.1//ABC transporter G family member 15-like [Momordica charantia]
Cp4.1LG03g02090	17.9455	1.43942	4.16993	0.00214919	GO:0000145//exocyst		GO:0006887//exocytosis	K07195//exocyst complex component 7	XP_008442595.1//PREDICTED: exocyst complex component EXO70B1-like [Cucumis melo]
Cp4.1LG17g03990	18.4351	0.980033	4.16993	0.00214919	GO:0009506//plasmodesma	GO:0046983//protein dimerization activity	GO:0009567//double fertilization forming a zygote and endosperm		XP_006838180.1//transcription factor UNE10 isoform X1 [Amborella trichopoda]
Cp4.1LG16g01180	17.9242	0.796277	4.16993	0.00214919	GO:0005634//nucleus	GO:0003677//DNA binding	GO:0006355//regulation of transcription, DNA-templated;GO:0006351//transcription, DNA-templated	K03094//S-phase kinase-associated protein 1;K13126//polyadenylate-binding protein;K05941//glutathione gamma-glutamylcysteinyltransferase [EC:2.3.2.15]	XP_004147329.1//PREDICTED: NAC domain-containing protein 2 [Cucumis sativus]
Cp4.1LG03g17000	38.403	8.26903	2.24793	0.00218452	GO:0005634//nucleus	GO:0008289//lipid binding;GO:0043565//sequence-specific DNA binding	GO:0006355//regulation of transcription, DNA-templated	K09338//homeobox-leucine zipper protein	XP_022147276.1//homeobox-leucine zipper protein ANTHOCYANINLESS 2-like [Momordica charantia];XP_008460172.1//PREDICTED: homeobox-leucine zipper protein ANTHOCYANINLESS 2 [Cucumis melo]
Cp4.1LG14g02590	45.4705	10.52	2.03242	0.00232493	GO:0005634//nucleus	GO:0003677//DNA binding	GO:0006355//regulation of transcription, DNA-templated;GO:0006351//transcription, DNA-templated	K11838//ubiquitin carboxyl-terminal hydrolase 7 [EC:3.4.19.12];K13422//transcription factor MYC2	XP_008451916.1//PREDICTED: LOW QUALITY PROTEIN: protein NLP7-like [Cucumis melo];XP_011653226.1//PREDICTED: protein NLP7-like isoform X1 [Cucumis sativus]
Cp4.1LG19g07670	40.2763	9.4022	2.152	0.00250755		GO:0046983//protein dimerization activity		K05765//cofilin	XP_011658178.1//PREDICTED: transcription factor bHLH112-like isoform X2 [Cucumis sativus];XP_011658177.1//PREDICTED: transcription factor bHLH112-like isoform X1 [Cucumis sativus]
Cp4.1LG06g07310	39.7015	9.09594	2.152	0.00250755	GO:0016021//integral component of membrane	GO:0030246//carbohydrate binding;GO:0004674//protein serine/threonine kinase activity;GO:0005524//ATP binding	GO:0048544//recognition of pollen	K04733//interleukin-1 receptor-associated kinase 4 [EC:2.7.11.1]	KGN59859.1//hypothetical protein Csa_3G850630 [Cucumis sativus];XP_008454615.1//PREDICTED: G-type lectin S-receptor-like serine/threonine-protein kinase At4g27290 [Cucumis melo]
Cp4.1LG15g02380	40.255	8.89687	2.152	0.00250755	GO:0005576//extracellular region	GO:0046872//metal ion binding;GO:0020037//heme binding;GO:0004601//peroxidase activity	GO:0006979//response to oxidative stress;GO:0042744//hydrogen peroxide catabolic process	K00430//peroxidase [EC:1.11.1.7]	APO14265.1//peroxidase 3 [Luffa aegyptiaca];XP_008455222.1//PREDICTED: peroxidase N1-like [Cucumis melo]
Cp4.1LG00g06130	39.5951	8.80499	2.152	0.00250755		GO:0016758//transferase activity, transferring hexosyl groups	GO:0008152//metabolic process	K12938//anthocyanidin 5,3-O-glucosyltransferase [EC:2.4.1.-];K08237//hydroquinone glucosyltransferase [EC:2.4.1.218]	XP_008464636.1//PREDICTED: anthocyanidin 3-O-glucosyltransferase 2-like [Cucumis melo]
Cp4.1LG09g07860	39.8718	8.62123	2.152	0.00250755			GO:0006353//DNA-templated transcription, termination		XP_011648505.1//PREDICTED: uncharacterized protein LOC105434499, partial [Cucumis sativus];XP_022139843.1//uncharacterized protein LOC111010657 isoform X2 [Momordica charantia]
Cp4.1LG01g15080	39.8292	8.54467	2.152	0.00250755		GO:0005544//calcium-dependent phospholipid binding;GO:0005509//calcium ion binding		K17098//annexin D	XP_011655905.1//PREDICTED: LOW QUALITY PROTEIN: annexin D3 [Cucumis sativus]
BGI_novel_G000017	35.3163	6.53866	2.32193	0.00255467				K20000//maturase K	YP_009325971.1//maturase K (chloroplast) [Citrullus lanatus]
BGI_novel_G000421	21.2664	2.48071	3.39232	0.00257076		GO:0008483//transaminase activity;GO:0003824//catalytic activity;GO:0030170//pyridoxal phosphate binding	GO:0009058//biosynthetic process	K14272//glutamate--glyoxylate aminotransferase [EC:2.6.1.4 2.6.1.2 2.6.1.44]	XP_016900204.1//PREDICTED: glutamate--glyoxylate aminotransferase 2 [Cucumis melo]
Cp4.1LG09g04340	20.649	2.32758	3.39232	0.00257076				K08332//vacuolar protein 8	XP_011654477.1//PREDICTED: U-box domain-containing protein 44-like [Cucumis sativus]
Cp4.1LG07g08940	21.4367	2.00601	3.39232	0.00257076	GO:0019898//extrinsic component of membrane;GO:0016021//integral component of membrane;GO:0009654//photosystem II oxygen evolving complex	GO:0005509//calcium ion binding	GO:0015979//photosynthesis	K11517//(S)-2-hydroxy-acid oxidase [EC:1.1.3.15];K02717//photosystem II oxygen-evolving enhancer protein 2	XP_022150743.1//psbP domain-containing protein 7, chloroplastic isoform X2 [Momordica charantia];XP_022150742.1//psbP domain-containing protein 7, chloroplastic isoform X1 [Momordica charantia]
Cp4.1LG13g10160	21.458	1.77631	3.39232	0.00257076	GO:0016021//integral component of membrane	GO:0005524//ATP binding;GO:0016887//ATPase activity		K05681//ATP-binding cassette, subfamily G (WHITE), member 2;K21396//ATP-binding cassette, subfamily G (WHITE), eye pigment precursor transporter	XP_008456508.1//PREDICTED: ABC transporter G family member 28-like isoform X3 [Cucumis melo];XP_008456506.1//PREDICTED: ABC transporter G family member 24-like isoform X1 [Cucumis melo]
Cp4.1LG01g19990	21.0109	1.68443	3.39232	0.00257076	GO:0016021//integral component of membrane			K04733//interleukin-1 receptor-associated kinase 4 [EC:2.7.11.1];K04730//interleukin-1 receptor-associated kinase 1 [EC:2.7.11.1]	XP_022141353.1//cysteine-rich repeat secretory protein 60 [Momordica charantia]
Cp4.1LG09g01180	21.309	1.5313	3.39232	0.00257076				K03781//catalase [EC:1.11.1.6]	XP_008439166.1//PREDICTED: traB domain-containing protein [Cucumis melo];XP_004140793.1//PREDICTED: traB domain-containing protein isoform X1 [Cucumis sativus]
Cp4.1LG17g03860	21.2025	1.51599	3.39232	0.00257076	GO:0043231//intracellular membrane-bounded organelle	GO:0080043//quercetin 3-O-glucosyltransferase activity;GO:0080044//quercetin 7-O-glucosyltransferase activity;GO:0016758//transferase activity, transferring hexosyl groups	GO:0008152//metabolic process	K21371//crocetin glucosyltransferase [EC:2.4.1.271]	XP_008458151.1//PREDICTED: crocetin glucosyltransferase, chloroplastic-like [Cucumis melo]
Cp4.1LG15g01830	26.865	3.98139	2.75489	0.00257076	GO:0048046//apoplast;GO:0005618//cell wall;GO:0016021//integral component of membrane	GO:0016762//xyloglucan:xyloglucosyl transferase activity;GO:0004553//hydrolase activity, hydrolyzing O-glycosyl compounds	GO:0010411//xyloglucan metabolic process;GO:0042546//cell wall biogenesis;GO:0071555//cell wall organization	K08235//xyloglucan:xyloglucosyl transferase [EC:2.4.1.207]	XP_008466018.1//PREDICTED: probable xyloglucan endotransglucosylase/hydrolase protein 30 [Cucumis melo]
Cp4.1LG09g02480	27.2695	3.78232	2.75489	0.00257076	GO:0005829//cytosol;GO:0009941//chloroplast envelope;GO:0005737//cytoplasm;GO:0009570//chloroplast stroma;GO:0009507//chloroplast	GO:0005524//ATP binding;GO:0051082//unfolded protein binding;GO:0044183//protein binding involved in protein folding	GO:0006458//'de novo' protein folding;GO:0042026//protein refolding;GO:0061077//chaperone-mediated protein folding	K04077//chaperonin GroEL	XP_022149058.1//chaperonin 60 subunit beta 4, chloroplastic isoform X3 [Momordica charantia];XP_018818566.1//PREDICTED: chaperonin 60 subunit beta 4, chloroplastic-like isoform X1 [Juglans regia]
BGI_novel_G000451	26.716	3.522	2.75489	0.00257076		GO:0046983//protein dimerization activity			XP_008464258.1//PREDICTED: uncharacterized protein LOC103502184 [Cucumis melo]
Cp4.1LG16g01960	23.8635	3.26167	3	0.00266485					XP_008459164.1//PREDICTED: uncharacterized protein LOC103498364 [Cucumis melo]
Cp4.1LG20g09050	24.4383	2.64915	3	0.00266485	GO:0016021//integral component of membrane	GO:0005516//calmodulin binding	GO:0006952//defense response;GO:0009607//response to biotic stimulus	K08472//mlo protein	XP_008463703.1//PREDICTED: MLO-like protein 3 [Cucumis melo]
Cp4.1LG03g04940	23.8848	2.60321	3	0.00266485	GO:0016021//integral component of membrane	GO:0005452//inorganic anion exchanger activity		K13862//solute carrier family 4 (sodium borate transporter), member 11;K06573//solute carrier family 4 (anion exchanger), member 1	XP_008447454.1//PREDICTED: boron transporter 1 [Cucumis melo]
Cp4.1LG08g01580	37.4024	7.50338	2.20945	0.00299754	GO:0016021//integral component of membrane	GO:0015299//solute:proton antiporter activity	GO:0006813//potassium ion transport	K20283//golgin subfamily A member 4;K20478//golgin subfamily B member 1;K14306//nuclear pore complex protein Nup62	XP_022147478.1//K(+) efflux antiporter 2, chloroplastic [Momordica charantia]
Cp4.1LG10g07830	12.6662	0.3522	10.3443	0.00328085	GO:0016021//integral component of membrane		GO:0055085//transmembrane transport	K15113//solute carrier family 25 (mitochondrial iron transporter), member 28/37	XP_022144050.1//mitoferrin-like [Momordica charantia]
Cp4.1LG08g13080	13.0919	0.183756	10.3443	0.00328085		GO:0003676//nucleic acid binding		K00512//steroid 17alpha-monooxygenase / 17alpha-hydroxyprogesterone deacetylase [EC:1.14.14.19 1.14.14.32];K10773//endonuclease III [EC:4.2.99.18]	XP_008443018.1//PREDICTED: zinc finger protein 8-like [Cucumis melo]
BGI_novel_G002164	12.581	0.0918781	10.3443	0.00328085	GO:0005634//nucleus		GO:0006355//regulation of transcription, DNA-templated;GO:0009734//auxin-activated signaling pathway;GO:0006351//transcription, DNA-templated	K14484//auxin-responsive protein IAA	XP_017969720.1//PREDICTED: auxin-induced protein AUX28 [Theobroma cacao]
Cp4.1LG01g22620	16.7747	1.37817	4.08746	0.0033121				K07735//putative transcriptional regulator	XP_004141581.1//PREDICTED: uncharacterized protein LOC101213437 [Cucumis sativus]
Cp4.1LG12g06170	16.9876	1.33223	4.08746	0.0033121	GO:0016020//membrane;GO:0016021//integral component of membrane	GO:0016746//transferase activity, transferring acyl groups;GO:0090447//glycerol-3-phosphate 2-O-acyltransferase activity;GO:0016791//phosphatase activity	GO:0010143//cutin biosynthetic process;GO:0008152//metabolic process;GO:0016311//dephosphorylation	K13508//glycerol-3-phosphate acyltransferase [EC:2.3.1.15 2.3.1.198]	XP_008451448.1//PREDICTED: probable glycerol-3-phosphate acyltransferase 3 [Cucumis melo]
Cp4.1LG17g04130	17.4133	1.31692	4.08746	0.0033121		GO:0016702//oxidoreductase activity, acting on single donors with incorporation of molecular oxygen, incorporation of two atoms of oxygen;GO:0046872//metal ion binding	GO:0031408//oxylipin biosynthetic process	K00454//lipoxygenase [EC:1.13.11.12]	XP_008462295.1//PREDICTED: linoleate 13S-lipoxygenase 3-1, chloroplastic [Cucumis melo];AHI86056.1//lipoxygenase [Cucumis melo var. makuwa]
Cp4.1LG03g16950	16.5192	0.719712	4.08746	0.0033121	GO:0005634//nucleus	GO:0000977//RNA polymerase II regulatory region sequence-specific DNA binding;GO:0003700//DNA binding transcription factor activity;GO:0046983//protein dimerization activity	GO:0045944//positive regulation of transcription from RNA polymerase II promoter;GO:0006351//transcription, DNA-templated	K09260//MADS-box transcription enhancer factor 2A	XP_004133895.1//PREDICTED: MADS-box protein SOC1 [Cucumis sativus];XP_022147398.1//MADS-box protein SOC1-like isoform X1 [Momordica charantia]
Cp4.1LG13g02920	17.0089	0.673773	4.08746	0.0033121		GO:0016301//kinase activity			XP_008437554.1//PREDICTED: probable membrane-associated kinase regulator 6 [Cucumis melo]
Cp4.1LG18g06010	16.5405	0.627834	4.08746	0.0033121	GO:0016021//integral component of membrane	GO:0004970//ionotropic glutamate receptor activity		K05387//glutamate receptor, ionotropic, plant	XP_008443805.1//PREDICTED: glutamate receptor 2.7-like isoform X1 [Cucumis melo]
Cp4.1LG19g01550	28.7171	5.25237	2.53605	0.00336108		GO:0008080//N-acetyltransferase activity			XP_022159397.1//acetyltransferase NSI [Momordica charantia];KGN54466.1//hypothetical protein Csa_4G336250 [Cucumis sativus]
Cp4.1LG00g05970	29.2706	5.19111	2.53605	0.00336108		GO:0030170//pyridoxal phosphate binding	GO:0006520//cellular amino acid metabolic process	K01733//threonine synthase [EC:4.2.3.1]	XP_004141067.1//PREDICTED: threonine synthase, chloroplastic [Cucumis sativus]
Cp4.1LG20g03960	29.1641	5.1758	2.53605	0.00336108	GO:0016021//integral component of membrane	GO:0005524//ATP binding;GO:0004672//protein kinase activity		K04733//interleukin-1 receptor-associated kinase 4 [EC:2.7.11.1]	XP_022140077.1//cysteine-rich receptor-like protein kinase 26 [Momordica charantia];KGN64573.1//hypothetical protein Csa_1G065930 [Cucumis sativus]
Cp4.1LG01g17620	29.079	4.80829	2.53605	0.00336108	GO:0005634//nucleus	GO:0003677//DNA binding;GO:0003700//DNA binding transcription factor activity	GO:0006351//transcription, DNA-templated	K09287//RAV-like factor	XP_008465773.1//PREDICTED: AP2/ERF and B3 domain-containing transcription factor RAV1-like [Cucumis melo]
Cp4.1LG09g06830	39.2332	8.83561	2.11548	0.00340784				K12236//transcriptional repressor NF-X1	XP_022142573.1//protein PHLOEM PROTEIN 2-LIKE A9-like isoform X1 [Momordica charantia];XP_022142616.1//protein PHLOEM PROTEIN 2-LIKE A9-like [Momordica charantia]
Cp4.1LG02g13710	33.7197	7.289	2.28011	0.00353434				K04733//interleukin-1 receptor-associated kinase 4 [EC:2.7.11.1];K08233//polyneuridine-aldehyde esterase [EC:3.1.1.78]	XP_004137134.1//PREDICTED: putative methylesterase 11, chloroplastic [Cucumis sativus]
Cp4.1LG17g03270	33.8048	6.61523	2.28011	0.00353434				K03797//carboxyl-terminal processing protease [EC:3.4.21.102]	XP_008460715.1//PREDICTED: uncharacterized protein LOC103499480 [Cucumis melo]
BGI_novel_G002118	26.0135	4.05795	2.70044	0.0037109	GO:0016021//integral component of membrane			K08150//MFS transporter, SP family, solute carrier family 2 (myo-inositol transporter), member 13	XP_008453891.1//PREDICTED: hexose carrier protein HEX6 isoform X1 [Cucumis melo]
Cp4.1LG10g00710	26.0774	3.92013	2.70044	0.0037109		GO:0005524//ATP binding		K08900//mitochondrial chaperone BCS1	XP_004150005.2//PREDICTED: probable mitochondrial chaperone bcs1 [Cucumis sativus]
Cp4.1LG01g19590	26.1838	3.58325	2.70044	0.0037109	GO:0019898//extrinsic component of membrane;GO:0009654//photosystem II oxygen evolving complex	GO:0005509//calcium ion binding	GO:0015979//photosynthesis	K08901//photosystem II oxygen-evolving enhancer protein 3	XP_022141571.1//psbQ-like protein 3, chloroplastic [Momordica charantia]
Cp4.1LG10g07990	40.7659	10.4282	2.03562	0.0037958	GO:0016021//integral component of membrane				XP_004147924.1//PREDICTED: uncharacterized protein LOC101218084 [Cucumis sativus]
Cp4.1LG08g06680	40.5317	10.3516	2.03562	0.0037958	GO:0005634//nucleus	GO:0003677//DNA binding	GO:0006355//regulation of transcription, DNA-templated;GO:0006351//transcription, DNA-templated	K12741//heterogeneous nuclear ribonucleoprotein A1/A3;K06236//collagen, type I, alpha;K14491//two-component response regulator ARR-B family	XP_008465330.1//PREDICTED: uncharacterized protein LOC103502977 isoform X1 [Cucumis melo];XP_011652324.1//PREDICTED: uncharacterized protein LOC101206445 isoform X1 [Cucumis sativus];XP_011652325.1//PREDICTED: uncharacterized protein LOC101206445 isoform X2 [Cucumis sativus]
Cp4.1LG10g03620	19.8188	2.18976	3.32193	0.0038545		GO:0046872//metal ion binding;GO:0016491//oxidoreductase activity		K05282//gibberellin 20-oxidase [EC:1.14.11.12]	XP_004143402.2//PREDICTED: gibberellin 20 oxidase 2-like [Cucumis sativus];XP_008462644.1//PREDICTED: gibberellin 20 oxidase 2-like [Cucumis melo]
Cp4.1LG19g11080	19.9253	1.73037	3.32193	0.0038545					XP_004141915.1//PREDICTED: uncharacterized protein LOC101216565 [Cucumis sativus]
Cp4.1LG14g04580	20.202	1.66912	3.32193	0.0038545					XP_022149148.1//uncharacterized protein LOC111017637 [Momordica charantia]
Cp4.1LG01g04280	20.053	1.60787	3.32193	0.0038545		GO:0016614//oxidoreductase activity, acting on CH-OH group of donors;GO:0019139//cytokinin dehydrogenase activity;GO:0050660//flavin adenine dinucleotide binding	GO:0009690//cytokinin metabolic process	K00279//cytokinin dehydrogenase [EC:1.5.99.12]	XP_022139273.1//cytokinin dehydrogenase 6 [Momordica charantia]
Cp4.1LG07g04780	23.1184	3.18511	2.9386	0.00392073					XP_022131582.1//uncharacterized protein KIAA0930 homolog isoform X2 [Momordica charantia]
Cp4.1LG05g10550	23.3739	3.09323	2.9386	0.00392073				K20725//MAP kinase substrate 1	XP_008460908.1//PREDICTED: protein MKS1-like [Cucumis melo]
Cp4.1LG15g08650	23.4164	3.07792	2.9386	0.00392073	GO:0016021//integral component of membrane	GO:0005524//ATP binding;GO:0004672//protein kinase activity		K04733//interleukin-1 receptor-associated kinase 4 [EC:2.7.11.1];K13420//LRR receptor-like serine/threonine-protein kinase FLS2 [EC:2.7.11.1]	XP_008449503.1//PREDICTED: probable LRR receptor-like serine/threonine-protein kinase At1g07650 isoform X1 [Cucumis melo]
Cp4.1LG01g19040	23.4377	2.89416	2.9386	0.00392073		GO:0016844//strictosidine synthase activity	GO:0009058//biosynthetic process	K21407//adipocyte plasma membrane-associated protein	XP_008465977.1//PREDICTED: protein STRICTOSIDINE SYNTHASE-LIKE 10-like [Cucumis melo]
Cp4.1LG02g12060	35.891	8.13122	2.16993	0.00408758		GO:0003824//catalytic activity		K17508//protein phosphatase PTC7 [EC:3.1.3.16]	XP_008457322.1//PREDICTED: probable protein phosphatase 2C 26 isoform X2 [Cucumis melo]
Cp4.1LG20g02290	36.2103	7.59526	2.16993	0.00408758					XP_004152471.1//PREDICTED: uncharacterized protein LOC101222124 [Cucumis sativus]
Cp4.1LG08g05810	31.4419	6.3549	2.36923	0.0041314					XP_004147661.1//PREDICTED: protein ENHANCED DISEASE RESISTANCE 2 [Cucumis sativus]
Cp4.1LG13g11320	27.9081	4.53265	2.48543	0.00470884		GO:0016874//ligase activity		K15503//serine/threonine-protein phosphatase 6 regulatory ankyrin repeat subunit B	XP_004138488.1//PREDICTED: uncharacterized protein LOC101219072 [Cucumis sativus];XP_008441371.1//PREDICTED: E3 ubiquitin-protein ligase mib1 [Cucumis melo]
BGI_novel_G002441	32.932	7.44213	2.23704	0.00481777		GO:0016614//oxidoreductase activity, acting on CH-OH group of donors;GO:0050660//flavin adenine dinucleotide binding		K21840//hexose oxidase [EC:1.1.3.5];K01187//alpha-glucosidase [EC:3.2.1.20]	XP_004135741.1//PREDICTED: tetrahydrocannabinolic acid synthase-like [Cucumis sativus]
Cp4.1LG12g04760	33.4429	6.87555	2.23704	0.00481777	GO:0005634//nucleus	GO:0043565//sequence-specific DNA binding;GO:0003700//DNA binding transcription factor activity	GO:0006351//transcription, DNA-templated	K13425//WRKY transcription factor 22;K13457//disease resistance protein RPM1;K16225//probable WRKY transcription factor 52	XP_008461982.1//PREDICTED: probable WRKY transcription factor 53 [Cucumis melo]
Cp4.1LG02g00090	33.4216	6.76836	2.23704	0.00481777	GO:0016021//integral component of membrane				ADN33683.1//hypothetical protein [Cucumis melo subsp. melo]
Cp4.1LG01g20600	15.838	1.4088	4	0.00501624	GO:0005634//nucleus	GO:0003677//DNA binding	GO:0006355//regulation of transcription, DNA-templated;GO:0006351//transcription, DNA-templated	K13126//polyadenylate-binding protein;K05941//glutathione gamma-glutamylcysteinyltransferase [EC:2.3.2.15]	AHJ38169.1//NAC domain transcription factor 2 [Citrullus colocynthis]
Cp4.1LG09g01640	16.2638	1.22504	4	0.00501624	GO:0016021//integral component of membrane	GO:0005524//ATP binding;GO:0004672//protein kinase activity		K04733//interleukin-1 receptor-associated kinase 4 [EC:2.7.11.1];K13420//LRR receptor-like serine/threonine-protein kinase FLS2 [EC:2.7.11.1]	XP_008446324.1//PREDICTED: probable LRR receptor-like serine/threonine-protein kinase At1g14390 [Cucumis melo];XP_004135190.1//PREDICTED: probable LRR receptor-like serine/threonine-protein kinase At1g14390 [Cucumis sativus]
Cp4.1LG01g18740	15.5187	1.16379	4	0.00501624		GO:0004351//glutamate decarboxylase activity;GO:0030170//pyridoxal phosphate binding	GO:0006536//glutamate metabolic process	K01580//glutamate decarboxylase [EC:4.1.1.15]	XP_011654530.1//PREDICTED: glutamate decarboxylase 4-like [Cucumis sativus]
Cp4.1LG20g05250	15.6252	1.11785	4	0.00501624					XP_008444384.1//PREDICTED: protein TIFY 5A-like [Cucumis melo]
Cp4.1LG17g08080	15.54	1.08722	4	0.00501624		GO:0016787//hydrolase activity	GO:0009691//cytokinin biosynthetic process	K06966//uncharacterized protein	XP_022150968.1//cytokinin riboside 5'-monophosphate phosphoribohydrolase LOG1-like isoform X2 [Momordica charantia]
Cp4.1LG12g07950	16.1573	0.980033	4	0.00501624					KGN45346.1//hypothetical protein Csa_7G446640 [Cucumis sativus];ONI15990.1//hypothetical protein PRUPE_3G072800 [Prunus persica]
Cp4.1LG02g07580	15.5613	0.96472	4	0.00501624		GO:0008168//methyltransferase activity		K08241//jasmonate O-methyltransferase [EC:2.1.1.141]	XP_022137728.1//jasmonate O-methyltransferase-like [Momordica charantia];KVH98422.1//SAM dependent carboxyl methyltransferase [Cynara cardunculus var. scolymus]
Cp4.1LG07g02110	16.1148	0.872842	4	0.00501624	GO:0016021//integral component of membrane				XP_011649751.1//PREDICTED: uncharacterized protein LOC101214952 [Cucumis sativus]
BGI_novel_G001423	16.4341	0.750338	4	0.00501624			GO:0006952//defense response;GO:0009607//response to biotic stimulus	K10745//ribonuclease H2 subunit C	XP_011652767.1//PREDICTED: MLP-like protein 28 [Cucumis sativus]
Cp4.1LG11g10160	39.6589	10.275	2	0.00501624		GO:0046872//metal ion binding;GO:0004722//protein serine/threonine phosphatase activity		K14803//protein phosphatase PTC2/3 [EC:3.1.3.16]	GAU11961.1//hypothetical protein TSUD_195850 [Trifolium subterraneum];XP_008456677.1//PREDICTED: probable protein phosphatase 2C 27 [Cucumis melo]
Cp4.1LG15g06720	39.7228	9.8769	2	0.00501624		GO:0004252//serine-type endopeptidase activity		K12619//5'-3' exoribonuclease 2 [EC:3.1.13.-];K13199//plasminogen activator inhibitor 1 RNA-binding protein;K15333//tRNA guanosine-2'-O-methyltransferase [EC:2.1.1.34];K14568//rRNA small subunit pseudouridine methyltransferase Nep1 [EC:2.1.1.260]	XP_011658647.1//PREDICTED: subtilisin-like protease SBT5.3 [Cucumis sativus]
Cp4.1LG05g14540	12.2617	0.444078	10.2288	0.0051885	GO:0016021//integral component of membrane				KGN46704.1//hypothetical protein Csa_6G124190 [Cucumis sativus]
Cp4.1LG03g00030	11.5592	0.30626	10.2288	0.0051885		GO:0003676//nucleic acid binding		K00512//steroid 17alpha-monooxygenase / 17alpha-hydroxyprogesterone deacetylase [EC:1.14.14.19 1.14.14.32];K10773//endonuclease III [EC:4.2.99.18]	XP_008443018.1//PREDICTED: zinc finger protein 8-like [Cucumis melo]
Cp4.1LG04g00950	12.1766	0.183756	10.2288	0.0051885		GO:0003677//DNA binding		K09522//DnaJ homolog subfamily C member 2	XP_022136071.1//protein RADIALIS-like 3 [Momordica charantia]
Cp4.1LG20g05170	12.0275	0.0612521	10.2288	0.0051885				K13464//jasmonate ZIM domain-containing protein	XP_022139826.1//protein TIFY 5A [Momordica charantia]
Cp4.1LG08g12420	11.8998	0	10.2288	0.0051885		GO:0046872//metal ion binding;GO:0016491//oxidoreductase activity		K05278//flavonol synthase [EC:1.14.11.23];K06892//feruloyl-CoA ortho-hydroxylase [EC:1.14.11.-]	XP_004137903.1//PREDICTED: leucoanthocyanidin dioxygenase-like [Cucumis sativus]
BGI_novel_G001609	11.5166	0	10.2288	0.0051885				K13168//splicing factor, arginine/serine-rich 16	XP_008457790.1//PREDICTED: CLK4-associating serine/arginine rich protein isoform X1 [Cucumis melo]
Cp4.1LG03g15200	24.7363	3.85888	2.64386	0.00522329			GO:0006869//lipid transport		XP_011653423.1//PREDICTED: non-specific lipid-transfer protein 2-like [Cucumis sativus]
Cp4.1LG16g06550	24.5234	3.72106	2.64386	0.00522329	GO:0043231//intracellular membrane-bounded organelle	GO:0003723//RNA binding;GO:0004519//endonuclease activity	GO:0009451//RNA modification	K13354//solute carrier family 25 (peroxisomal adenine nucleotide transporter), member 17	XP_022148369.1//pentatricopeptide repeat-containing protein At2g30100, chloroplastic [Momordica charantia]
Cp4.1LG20g03930	24.6724	3.69044	2.64386	0.00522329	GO:0016021//integral component of membrane	GO:0005524//ATP binding;GO:0004672//protein kinase activity		K04733//interleukin-1 receptor-associated kinase 4 [EC:2.7.11.1]	XP_008441566.1//PREDICTED: uncharacterized protein LOC103485656 [Cucumis melo];XP_016898897.1//PREDICTED: uncharacterized protein LOC103489206 [Cucumis melo]
Cp4.1LG12g11240	35.3588	8.36091	2.12928	0.00549753	GO:0016021//integral component of membrane				XP_022151384.1//uncharacterized protein LOC111019333 isoform X1 [Momordica charantia];XP_008447264.1//PREDICTED: uncharacterized protein LOC103489745 isoform X1 [Cucumis melo];XP_008447265.1//PREDICTED: uncharacterized protein LOC103489745 isoform X2 [Cucumis melo]
Cp4.1LG11g03050	22.2669	3.09323	2.87447	0.00563374	GO:0005634//nucleus	GO:0043565//sequence-specific DNA binding;GO:0003700//DNA binding transcription factor activity	GO:0006351//transcription, DNA-templated	K18835//WRKY transcription factor 2;K13424//WRKY transcription factor 33;K18834//WRKY transcription factor 1	XP_008445262.1//PREDICTED: probable WRKY transcription factor 40 [Cucumis melo];XP_022131459.1//probable WRKY transcription factor 40 [Momordica charantia]
Cp4.1LG17g06180	21.8624	3.0626	2.87447	0.00563374	GO:0016021//integral component of membrane	GO:0005524//ATP binding;GO:0005388//calcium-transporting ATPase activity		K01537//Ca2+-transporting ATPase [EC:3.6.3.8]	XP_004146962.1//PREDICTED: calcium-transporting ATPase 12, plasma membrane-type [Cucumis sativus]
Cp4.1LG18g05860	22.0753	2.97073	2.87447	0.00563374				K13171//serine/arginine repetitive matrix protein 1	XP_008443841.1//PREDICTED: AUGMIN subunit 8-like [Cucumis melo]
Cp4.1LG14g01370	21.6283	2.52665	2.87447	0.00563374		GO:0004805//trehalose-phosphatase activity	GO:0005992//trehalose biosynthetic process	K01087//trehalose 6-phosphate phosphatase [EC:3.1.3.12]	XP_016901461.1//PREDICTED: probable trehalose-phosphate phosphatase J [Cucumis melo]
Cp4.1LG20g00380	29.526	5.95677	2.32193	0.00568125	GO:0005634//nucleus	GO:0003677//DNA binding	GO:0006355//regulation of transcription, DNA-templated;GO:0006351//transcription, DNA-templated	K13126//polyadenylate-binding protein;K05941//glutathione gamma-glutamylcysteinyltransferase [EC:2.3.2.15]	XP_008444101.1//PREDICTED: NAC domain-containing protein 100-like [Cucumis melo]
Cp4.1LG14g09130	37.3386	8.92749	2.03953	0.00610942	GO:0005840//ribosome	GO:0003735//structural constituent of ribosome	GO:0006412//translation	K02884//large subunit ribosomal protein L19	XP_008448785.1//PREDICTED: 50S ribosomal protein L19, chloroplastic [Cucumis melo]
Cp4.1LG19g10550	27.0566	5.06861	2.43296	0.00656754	GO:0005576//extracellular region	GO:0008083//growth factor activity	GO:0008283//cell proliferation		KGN48631.1//hypothetical protein Csa_6G495850 [Cucumis sativus]
Cp4.1LG07g07360	31.6122	7.08993	2.19265	0.00661509				K17710//pentatricopeptide repeat domain-containing protein 1	XP_022153360.1//pentatricopeptide repeat-containing protein At2g18940, chloroplastic [Momordica charantia]
Cp4.1LG12g04340	33.8261	7.97808	2.08746	0.00747144					XP_008459744.1//PREDICTED: uncharacterized protein LOC103498786 [Cucumis melo]
Cp4.1LG08g10060	34.1241	7.73308	2.08746	0.00747144				K13201//nucleolysin TIA-1/TIAR	XP_022144616.1//heme-binding-like protein At3g10130, chloroplastic [Momordica charantia]
Cp4.1LG02g08650	24.4383	3.9967	2.58496	0.00747144					XP_011654294.1//PREDICTED: uncharacterized protein LOC101220453 [Cucumis sativus]
Cp4.1LG01g05560	23.7145	3.95076	2.58496	0.00747144	GO:0016021//integral component of membrane	GO:0005524//ATP binding;GO:0004672//protein kinase activity		K04733//interleukin-1 receptor-associated kinase 4 [EC:2.7.11.1]	XP_004148196.1//PREDICTED: probable inactive receptor-like protein kinase At3g56050 [Cucumis sativus]
Cp4.1LG01g21890	24.2254	3.95076	2.58496	0.00747144	GO:0005634//nucleus	GO:0003677//DNA binding;GO:0003700//DNA binding transcription factor activity	GO:0006351//transcription, DNA-templated	K09286//EREBP-like factor	XP_004138558.1//PREDICTED: dehydration-responsive element-binding protein 2C isoform X2 [Cucumis sativus];XP_011656418.1//PREDICTED: dehydration-responsive element-binding protein 2C isoform X1 [Cucumis sativus]
BGI_novel_G000497	24.4808	3.75169	2.58496	0.00747144				K04508//transducin (beta)-like 1;K14963//COMPASS component SWD3;K14555//U3 small nucleolar RNA-associated protein 13	XP_019460763.1//PREDICTED: transcriptional corepressor LEUNIG_HOMOLOG-like isoform X6 [Lupinus angustifolius]
[truncated: 1,676 more rows]

## Sheet: Developed leaf vs. Fruit 10 DAP
Unnamed: 0	Developed leaf	Fruit 10 DAP	Log2(fold change)	FDR	Cellular Component	Molecular Function	Biological Process	Kegg Orthology	Nr Description
[truncated: 3,871 more rows]

## Sheet: Developed leaf vs. Fruit 15 DAP
Unnamed: 0	Developed leaf	Fruit 15 DAP	Log2(fold change)	FDR	Cellular Component	Molecular Function	Biological Process	Kegg Orthology	Nr Description
[truncated: 4,039 more rows]

[truncated: 123 more sheets: Developed leaf vs. Fruit 2 DAP, Developed leaf vs. Fruit 20 DAP, Developed leaf vs. Fruit 30 DAP, Developed leaf vs. Fruit 7 DAP, Developed leaf vs. Lateral root, Developed leaf vs. Male flower, Developed leaf vs. Primary root, Developed leaf vs. Ripe fruit, Developed leaf vs. Seed, Developed leaf vs. Shoot, Developed leaf vs. Stem, Developed leaf vs. Young leaf, Female flower vs. Fruit 10 DAP, Female flower vs. Fruit 15 DAP, Female flower vs. Fruit 2 DAP, Female flower vs. Fruit 20 DAP, Female flower vs. Fruit 30 DAP, Female flower vs. Fruit 7 DAP, Female flower vs. Lateral root, Female flower vs. Male flower …]
