# Supplementary material for: A comprehensive RNA-Seq-based gene expression atlas of the summer squash (Cucurbita pepo) provides insights into fruit morphology and ripening mechanisms
Source: BMC Genomics. 2021 May 12;22:341. doi: 10.1186/s12864-021-07683-2 (PMC8114506; doi:10.1186/s12864-021-07683-2)
Supplement: Supplementary file 5 — Additional file 5. [file 12864_2021_7683_MOESM5_ESM.xlsx]

## Sheet: Developed leaf_Female flower
Enrichment of genes upregulated in Developed leaf
	Ontology: BP
	GO.ID	Term	Annotated	Significant	Expected	p-value
1	GO:0015979	photosynthesis	139	63	7.52	< 1e-30
2	GO:0009765	photosynthesis, light harvesting	35	17	1.89	1.1e-11
3	GO:0018298	protein-chromophore linkage	48	17	2.6	2.0e-10
4	GO:0008152	metabolic process	7065	426	382.23	2.6e-06
5	GO:0009607	response to biotic stimulus	119	18	6.44	4.0e-06
6	GO:0006952	defense response	170	23	9.2	1.1e-05
7	GO:0052837	thiazole biosynthetic process	3	3	0.16	0.00016
8	GO:0042549	photosystem II stabilization	3	3	0.16	0.00016
9	GO:0042823	pyridoxal phosphate biosynthetic process	11	5	0.6	0.00016
10	GO:0009228	thiamine biosynthetic process	7	4	0.38	0.00026
11	GO:0015986	ATP synthesis coupled proton transport	33	8	1.79	0.00029
12	GO:0006546	glycine catabolic process	7	5	0.38	0.00060
13	GO:0009853	photorespiration	11	6	0.6	0.00085
14	GO:0009800	cinnamic acid biosynthetic process	26	6	1.41	0.00222
15	GO:0006559	L-phenylalanine catabolic process	27	6	1.46	0.00272
16	GO:0010258	NADH dehydrogenase complex (plastoquinon...	2	2	0.11	0.00292
17	GO:0030388	fructose 1,6-bisphosphate metabolic proc...	2	2	0.11	0.00292
18	GO:0009854	oxidative photosynthetic carbon pathway	2	2	0.11	0.00292
19	GO:0006352	DNA-templated transcription, initiation	58	9	3.14	0.00368
20	GO:0009691	cytokinin biosynthetic process	22	5	1.19	0.00556
21	GO:0030091	protein repair	8	3	0.43	0.00719
22	GO:0010112	regulation of systemic acquired resistan...	3	2	0.16	0.00845
23	GO:0019464	glycine decarboxylation via glycine clea...	3	2	0.16	0.00845
24	GO:0042542	response to hydrogen peroxide	3	2	0.16	0.00845
	MF
	GO.ID	Term	Annotated	Significant	Expected	p-value
1	GO:0016168	chlorophyll binding	43	19	2.19	5.6e-14
2	GO:0005506	iron ion binding	332	44	16.92	5.8e-09
3	GO:0004497	monooxygenase activity	282	42	14.37	1.4e-08
4	GO:0020037	heme binding	366	42	18.65	7.4e-07
5	GO:0016987	sigma factor activity	13	7	0.66	1.1e-06
6	GO:0016705	oxidoreductase activity, acting on paire...	324	37	16.51	6.9e-06
7	GO:0016491	oxidoreductase activity	1685	154	85.85	1.3e-05
8	GO:0008483	transaminase activity	65	13	3.31	2.0e-05
9	GO:0051537	2 iron, 2 sulfur cluster binding	37	9	1.89	7.6e-05
10	GO:0010277	chlorophyllide a oxygenase [overall] act...	6	4	0.31	9.2e-05
11	GO:0046933	proton-transporting ATP synthase activit...	24	7	1.22	0.00014
12	GO:0004089	carbonate dehydratase activity	15	5	0.76	0.00066
13	GO:0004869	cysteine-type endopeptidase inhibitor ac...	23	6	1.17	0.00082
14	GO:0042132	fructose 1,6-bisphosphate 1-phosphatase ...	5	3	0.25	0.00122
15	GO:0003824	catalytic activity	9801	537	499.38	0.00143
16	GO:0045548	phenylalanine ammonia-lyase activity	26	6	1.32	0.00164
17	GO:0033743	peptide-methionine (R)-S-oxide reductase...	6	3	0.31	0.00235
18	GO:0045158	electron transporter, transferring elect...	2	2	0.1	0.00259
19	GO:0048529	magnesium-protoporphyrin IX monomethyl e...	2	2	0.1	0.00259
20	GO:0008465	glycerate dehydrogenase activity	2	2	0.1	0.00259
21	GO:0103012	ferredoxin-thioredoxin reductase activit...	2	2	0.1	0.00259
22	GO:0004047	aminomethyltransferase activity	2	2	0.1	0.00259
23	GO:0036422	heptaprenyl diphosphate synthase activit...	2	2	0.1	0.00259
24	GO:0009496	plastoquinol--plastocyanin reductase act...	2	2	0.1	0.00259
25	GO:0004364	glutathione transferase activity	13	4	0.66	0.00331
26	GO:0030170	pyridoxal phosphate binding	128	14	6.52	0.00566
27	GO:0016984	ribulose-bisphosphate carboxylase activi...	8	3	0.41	0.00609
28	GO:0008974	phosphoribulokinase activity	3	2	0.15	0.00752
29	GO:0004512	inositol-3-phosphate synthase activity	3	2	0.15	0.00752
30	GO:0004802	transketolase activity	3	2	0.15	0.00752
31	GO:0008519	ammonium transmembrane transporter activ...	9	3	0.46	0.00879
32	GO:0004751	ribose-5-phosphate isomerase activity	9	3	0.46	0.00879
	CC
	GO.ID	Term	Annotated	Significant	Expected	p-value
1	GO:0009535	chloroplast thylakoid membrane	77	33	3.75	1.7e-23
2	GO:0009523	photosystem II	78	39	3.79	2.3e-17
3	GO:0009522	photosystem I	50	28	2.43	9.2e-17
4	GO:0009654	photosystem II oxygen evolving complex	26	16	1.26	2.7e-15
5	GO:0009538	photosystem I reaction center	11	8	0.54	4.3e-09
6	GO:0019898	extrinsic component of membrane	44	14	2.14	1.1e-08
7	GO:0009507	chloroplast	331	72	16.1	1.4e-07
8	GO:0009941	chloroplast envelope	50	12	2.43	1.7e-06
9	GO:0009570	chloroplast stroma	68	15	3.31	0.00012
10	GO:0010287	plastoglobule	8	4	0.39	0.00033
11	GO:0009536	plastid	345	77	16.79	0.00063
12	GO:0009579	thylakoid	139	65	6.76	0.00262
13	GO:0016021	integral component of membrane	6632	355	322.67	0.00340
14	GO:0005960	glycine cleavage complex	3	2	0.15	0.00686
	KEGG
	KEGG pathway	Description	Gene ratio	Background ratio	p-value	Adjusted p-value
cpep00195	cpep00195	Photosynthesis	25/347	28/1979	1.17245672842389e-16	1.00831278644455e-14
cpep00196	cpep00196	Photosynthesis - antenna proteins	12/347	12/1979	7.20418097701037e-10	3.09779782011446e-08
cpep00710	cpep00710	Carbon fixation in photosynthetic organisms	14/347	24/1979	7.33369953909865e-06	0.000166808214529741
cpep00630	cpep00630	Glyoxylate and dicarboxylate metabolism	16/347	30/1979	7.75852160603448e-06	0.000166808214529741
cpep00500	cpep00500	Starch and sucrose metabolism	15/347	31/1979	6.76748313711596e-05	0.00116400709958394
cpep00906	cpep00906	Carotenoid biosynthesis	11/347	20/1979	0.000154130423944592	0.00220920274320582
cpep04075	cpep04075	Plant hormone signal transduction	17/347	42/1979	0.000343500266550999	0.00422014613191227
cpep00053	cpep00053	Ascorbate and aldarate metabolism	9/347	18/1979	0.0015595716624215	0.0167653953710311
cpep04626	cpep04626	Plant-pathogen interaction	13/347	33/1979	0.00232219621788508	0.0216058086356882
cpep00940	cpep00940	Phenylpropanoid biosynthesis	9/347	19/1979	0.00251230332973119	0.0216058086356882
cpep00260	cpep00260	Glycine, serine and threonine metabolism	13/347	34/1979	0.00317555568058916	0.0243505610278793
cpep04016	cpep04016	MAPK signaling pathway - plant	15/347	42/1979	0.00339775270156456	0.0243505610278793
Enrichment of genes upregulated in Female flower
	Ontology: BP
	GO.ID	Term	Annotated	Significant	Expected	p-value
1	GO:0006412	translation	611	374	137.41	< 1e-30
2	GO:0006334	nucleosome assembly	49	34	11.02	3.1e-12
3	GO:0006099	tricarboxylic acid cycle	47	29	10.57	8.2e-09
4	GO:0015986	ATP synthesis coupled proton transport	33	21	7.42	4.6e-07
5	GO:0042545	cell wall modification	82	39	18.44	2.1e-06
6	GO:0045490	pectin catabolic process	114	47	25.64	5.3e-06
7	GO:0048653	anther development	8	8	1.8	6.5e-06
8	GO:0051603	proteolysis involved in cellular protein...	172	50	38.68	1.5e-05
9	GO:0006096	glycolytic process	44	23	9.9	1.5e-05
10	GO:0015991	ATP hydrolysis coupled proton transport	29	17	6.52	2.8e-05
11	GO:0009856	pollination	39	10	8.77	2.9e-05
12	GO:0006457	protein folding	148	61	33.28	3.1e-05
13	GO:0006414	translational elongation	26	16	5.85	4.6e-05
14	GO:0001731	formation of translation preinitiation c...	26	15	5.85	0.00011
15	GO:0006446	regulation of translational initiation	24	14	5.4	0.00016
16	GO:0000028	ribosomal small subunit assembly	8	7	1.8	0.00019
17	GO:0030042	actin filament depolymerization	25	14	5.62	0.00047
18	GO:0006564	L-serine biosynthetic process	5	5	1.12	0.00057
19	GO:0007017	microtubule-based process	171	33	38.46	0.00144
20	GO:0006108	malate metabolic process	10	7	2.25	0.00180
21	GO:0006556	S-adenosylmethionine biosynthetic proces...	10	7	2.25	0.00180
22	GO:0005975	carbohydrate metabolic process	935	283	210.28	0.00182
23	GO:0030163	protein catabolic process	212	71	47.68	0.00183
24	GO:0042176	regulation of protein catabolic process	15	8	3.37	0.00235
25	GO:0046034	ATP metabolic process	113	67	25.41	0.00238
26	GO:0006342	chromatin silencing	11	7	2.47	0.00279
27	GO:0006086	acetyl-CoA biosynthetic process from pyr...	6	5	1.35	0.00280
28	GO:0009089	lysine biosynthetic process via diaminop...	14	8	3.15	0.00519
29	GO:0042254	ribosome biogenesis	136	48	30.59	0.00545
30	GO:0061077	chaperone-mediated protein folding	10	7	2.25	0.00571
31	GO:0006122	mitochondrial electron transport, ubiqui...	9	6	2.02	0.00572
32	GO:0022900	electron transport chain	47	24	10.57	0.00616
33	GO:0007264	small GTPase mediated signal transductio...	55	19	12.37	0.00623
34	GO:0000387	spliceosomal snRNP assembly	14	8	3.15	0.00773
	MF
	GO.ID	Term	Annotated	Significant	Expected	p-value
1	GO:0003735	structural constituent of ribosome	471	333	92.34	< 1e-30
2	GO:0004298	threonine-type endopeptidase activity	32	27	6.27	5.1e-15
3	GO:0046982	protein heterodimerization activity	98	51	19.21	7.1e-13
4	GO:0019843	rRNA binding	45	31	8.82	6.7e-10
5	GO:0004857	enzyme inhibitor activity	162	63	31.76	1.2e-08
6	GO:0005200	structural constituent of cytoskeleton	17	14	3.33	4.5e-08
7	GO:0051287	NAD binding	88	40	17.25	5.5e-08
8	GO:0045330	aspartyl esterase activity	80	37	15.68	6.0e-08
9	GO:0030599	pectinesterase activity	80	37	15.68	6.0e-08
10	GO:0005198	structural molecule activity	546	377	107.04	2.1e-07
11	GO:0003746	translation elongation factor activity	50	26	9.8	3.1e-07
12	GO:0051082	unfolded protein binding	92	39	18.04	4.6e-07
13	GO:0019904	protein domain specific binding	17	12	3.33	7.3e-06
14	GO:0046961	proton-transporting ATPase activity, rot...	9	8	1.76	1.6e-05
15	GO:0046933	proton-transporting ATP synthase activit...	24	14	4.71	3.2e-05
16	GO:0008121	ubiquinol-cytochrome-c reductase activit...	6	6	1.18	5.7e-05
17	GO:0030234	enzyme regulator activity	287	98	56.26	0.00013
18	GO:0015078	proton transmembrane transporter activit...	145	54	28.43	0.00017
19	GO:0005534	galactose binding	5	5	0.98	0.00029
20	GO:0004129	cytochrome-c oxidase activity	5	5	0.98	0.00029
21	GO:0005093	Rab GDP-dissociation inhibitor activity	5	5	0.98	0.00029
22	GO:0003743	translation initiation factor activity	149	47	29.21	0.00034
23	GO:0004650	polygalacturonase activity	69	26	13.53	0.00037
24	GO:0004478	methionine adenosyltransferase activity	10	7	1.96	0.00076
25	GO:0003924	GTPase activity	225	64	44.11	0.00083
26	GO:0005525	GTP binding	303	82	59.4	0.00092
27	GO:0004332	fructose-bisphosphate aldolase activity	13	8	2.55	0.00108
28	GO:0016651	oxidoreductase activity, acting on NAD(P...	85	33	16.66	0.00142
29	GO:0031492	nucleosomal DNA binding	6	5	1.18	0.00145
30	GO:0004420	hydroxymethylglutaryl-CoA reductase (NAD...	6	5	1.18	0.00145
31	GO:0008097	5S rRNA binding	6	5	1.18	0.00145
32	GO:0045550	geranylgeranyl reductase activity	4	4	0.78	0.00147
33	GO:0004634	phosphopyruvate hydratase activity	4	4	0.78	0.00147
34	GO:0008137	NADH dehydrogenase (ubiquinone) activity	14	8	2.74	0.00209
35	GO:0043022	ribosome binding	23	11	4.51	0.00210
36	GO:0000287	magnesium ion binding	142	42	27.84	0.00277
37	GO:0004427	inorganic diphosphatase activity	12	7	2.35	0.00345
38	GO:0046910	pectinesterase inhibitor activity	18	9	3.53	0.00367
39	GO:0030955	potassium ion binding	15	8	2.94	0.00370
40	GO:0004743	pyruvate kinase activity	15	8	2.94	0.00370
41	GO:0050661	NADP binding	66	23	12.94	0.00389
42	GO:0004739	pyruvate dehydrogenase (acetyl-transferr...	7	5	1.37	0.00425
43	GO:0008233	peptidase activity	616	152	120.76	0.00541
44	GO:0005199	structural constituent of cell wall	19	9	3.72	0.00577
45	GO:0003871	5-methyltetrahydropteroyltriglutamate-ho...	5	4	0.98	0.00622
46	GO:0008964	phosphoenolpyruvate carboxylase activity	5	4	0.98	0.00622
47	GO:0004013	adenosylhomocysteinase activity	3	3	0.59	0.00753
48	GO:0004001	adenosine kinase activity	3	3	0.59	0.00753
49	GO:0004617	phosphoglycerate dehydrogenase activity	3	3	0.59	0.00753
50	GO:0031369	translation initiation factor binding	3	3	0.59	0.00753
51	GO:0030060	L-malate dehydrogenase activity	8	5	1.57	0.00951
52	GO:0004775	succinate-CoA ligase (ADP-forming) activ...	8	5	1.57	0.00951
	CC
	GO.ID	Term	Annotated	Significant	Expected	p-value
1	GO:0005840	ribosome	533	369	108.44	< 1e-30
2	GO:0000786	nucleosome	77	59	15.67	2.9e-26
3	GO:0005737	cytoplasm	2732	1003	555.85	3.2e-21
4	GO:0015935	small ribosomal subunit	54	45	10.99	6.4e-16
5	GO:0015934	large ribosomal subunit	64	46	13.02	1.1e-10
6	GO:0022625	cytosolic large ribosomal subunit	31	22	6.31	1.7e-09
7	GO:0022627	cytosolic small ribosomal subunit	17	15	3.46	3.7e-09
8	GO:0005618	cell wall	193	80	39.27	6.0e-09
9	GO:0019773	proteasome core complex, alpha-subunit c...	15	13	3.05	6.9e-08
10	GO:0005839	proteasome core complex	32	27	6.51	2.8e-07
11	GO:0033180	proton-transporting V-type ATPase, V1 do...	9	9	1.83	2.9e-06
12	GO:0005576	extracellular region	436	136	88.71	3.0e-06
13	GO:0005743	mitochondrial inner membrane	103	56	20.96	5.9e-06
14	GO:0000276	mitochondrial proton-transporting ATP sy...	7	7	1.42	1.4e-05
15	GO:0016282	eukaryotic 43S preinitiation complex	26	15	5.29	3.2e-05
16	GO:0005852	eukaryotic translation initiation factor...	26	15	5.29	3.2e-05
17	GO:0033290	eukaryotic 48S preinitiation complex	26	15	5.29	3.2e-05
18	GO:0030126	COPI vesicle coat	12	9	2.44	7.1e-05
19	GO:0070469	respiratory chain	36	25	7.32	0.00013
20	GO:0019013	viral nucleocapsid	87	32	17.7	0.00028
21	GO:0000790	nuclear chromatin	37	10	7.53	0.00035
22	GO:0000275	mitochondrial proton-transporting ATP sy...	7	6	1.42	0.00041
23	GO:0005759	mitochondrial matrix	35	17	7.12	0.00043
24	GO:0009505	plant-type cell wall	20	12	4.07	0.00103
25	GO:0008250	oligosaccharyltransferase complex	6	6	1.22	0.00171
26	GO:0008541	proteasome regulatory particle, lid subc...	4	4	0.81	0.00171
27	GO:0000015	phosphopyruvate hydratase complex	4	4	0.81	0.00171
28	GO:0031428	box C/D snoRNP complex	4	4	0.81	0.00171
29	GO:0005747	mitochondrial respiratory chain complex ...	6	5	1.22	0.00173
30	GO:0005739	mitochondrion	309	131	62.87	0.00204
31	GO:0000502	proteasome complex	80	49	16.28	0.00260
32	GO:0048046	apoplast	98	32	19.94	0.00280
33	GO:0005856	cytoskeleton	194	53	39.47	0.00421
34	GO:0005741	mitochondrial outer membrane	28	13	5.7	0.00469
35	GO:0030130	clathrin coat of trans-Golgi network ves...	7	5	1.42	0.00504
36	GO:0030132	clathrin coat of coated pit	7	5	1.42	0.00504
37	GO:0005829	cytosol	221	91	44.96	0.00544
38	GO:0005740	mitochondrial envelope	142	73	28.89	0.00800
39	GO:0005854	nascent polypeptide-associated complex	3	3	0.61	0.00841
40	GO:0034719	SMN-Sm protein complex	3	3	0.61	0.00841
41	GO:0005687	U4 snRNP	3	3	0.61	0.00841
42	GO:0031429	box H/ACA snoRNP complex	3	3	0.61	0.00841
43	GO:0005622	intracellular	5875	1499	1195.32	0.00959
	KEGG
	KEGG pathway	Description	Gene ratio	Background ratio	p-value	Adjusted p-value
cpep00500	cpep00500	Starch and sucrose metabolism	20/360	31/1979	1.1751285623279e-08	1.010610563602e-06
cpep00010	cpep00010	Glycolysis / Gluconeogenesis	18/360	35/1979	7.05524154464361e-06	0.000303375386419675
cpep00020	cpep00020	Citrate cycle (TCA cycle)	11/360	19/1979	0.000116911639332673	0.00289461306532021
cpep04075	cpep04075	Plant hormone signal transduction	18/360	42/1979	0.000156191697693468	0.00289461306532021
cpep00040	cpep00040	Pentose and glucuronate interconversions	9/360	14/1979	0.000168291457286059	0.00289461306532021
cpep04626	cpep04626	Plant-pathogen interaction	15/360	33/1979	0.00025527242792885	0.00365890480031352
cpep00562	cpep00562	Inositol phosphate metabolism	12/360	27/1979	0.0013753230139382	0.0168968255998122
cpep04070	cpep04070	Phosphatidylinositol signaling system	10/360	21/1979	0.00184105585057345	0.0197913503936646

## Sheet: Developed leaf_Fruit 10 DAP
Enrichment of genes upregulated in Developed leaf
	Ontology: BP
	GO.ID	Term	Annotated	Significant	Expected	p-value
1	GO:0015979	photosynthesis	139	93	10.17	< 1e-30
2	GO:0018298	protein-chromophore linkage	48	33	3.51	6.4e-27
3	GO:0009765	photosynthesis, light harvesting	35	28	2.56	1.2e-23
4	GO:0009772	photosynthetic electron transport in pho...	7	5	0.51	3.8e-05
5	GO:0009853	photorespiration	11	7	0.8	0.00020
6	GO:0008152	metabolic process	7065	552	516.93	0.00035
7	GO:0009733	response to auxin	190	31	13.9	0.00035
8	GO:0042549	photosystem II stabilization	3	3	0.22	0.00039
9	GO:0052837	thiazole biosynthetic process	3	3	0.22	0.00039
10	GO:0009607	response to biotic stimulus	119	20	8.71	0.00043
11	GO:0006662	glycerol ether metabolic process	34	9	2.49	0.00057
12	GO:0009228	thiamine biosynthetic process	7	4	0.51	0.00083
13	GO:0015995	chlorophyll biosynthetic process	19	7	1.39	0.00129
14	GO:0006546	glycine catabolic process	7	5	0.51	0.00147
15	GO:0009768	photosynthesis, light harvesting in phot...	4	3	0.29	0.00148
16	GO:2000117	negative regulation of cysteine-type end...	4	3	0.29	0.00148
17	GO:0010207	photosystem II assembly	8	4	0.59	0.00157
18	GO:0009405	pathogenesis	19	6	1.39	0.00178
19	GO:0045454	cell redox homeostasis	184	25	13.46	0.00190
20	GO:0015986	ATP synthesis coupled proton transport	33	8	2.41	0.00212
21	GO:0034599	cellular response to oxidative stress	24	6	1.76	0.00237
22	GO:0009052	pentose-phosphate shunt, non-oxidative b...	9	4	0.66	0.00266
23	GO:0006535	cysteine biosynthetic process from serin...	15	5	1.1	0.00335
24	GO:0006952	defense response	170	23	12.44	0.00395
25	GO:0006108	malate metabolic process	10	4	0.73	0.00418
26	GO:0009058	biosynthetic process	3785	253	276.94	0.00517
27	GO:0019344	cysteine biosynthetic process	19	8	1.39	0.00528
28	GO:0010258	NADH dehydrogenase complex (plastoquinon...	2	2	0.15	0.00535
29	GO:0030388	fructose 1,6-bisphosphate metabolic proc...	2	2	0.15	0.00535
30	GO:0009567	double fertilization forming a zygote an...	2	2	0.15	0.00535
31	GO:0009854	oxidative photosynthetic carbon pathway	2	2	0.15	0.00535
32	GO:0009809	lignin biosynthetic process	2	2	0.15	0.00535
33	GO:0010252	auxin homeostasis	2	2	0.15	0.00535
34	GO:0019252	starch biosynthetic process	12	5	0.88	0.00616
35	GO:0042823	pyridoxal phosphate biosynthetic process	11	4	0.8	0.00619
36	GO:0009734	auxin-activated signaling pathway	113	16	8.27	0.00793
37	GO:0006542	glutamine biosynthetic process	12	4	0.88	0.00875
38	GO:0009800	cinnamic acid biosynthetic process	26	6	1.9	0.00976
	MF
	GO.ID	Term	Annotated	Significant	Expected	p-value
1	GO:0016168	chlorophyll binding	43	35	2.9	< 1e-30
2	GO:0005506	iron ion binding	332	60	22.39	1.7e-12
3	GO:0004497	monooxygenase activity	282	58	19.02	1.9e-12
4	GO:0020037	heme binding	366	62	24.69	1.3e-11
5	GO:0016705	oxidoreductase activity, acting on paire...	324	53	21.85	9.1e-09
6	GO:0008483	transaminase activity	65	17	4.38	2.9e-06
7	GO:0016987	sigma factor activity	13	7	0.88	7.5e-06
8	GO:0016655	oxidoreductase activity, acting on NAD(P...	30	8	2.02	2.0e-05
9	GO:0051537	2 iron, 2 sulfur cluster binding	37	11	2.5	2.1e-05
10	GO:0045156	electron transporter, transferring elect...	7	5	0.47	2.6e-05
11	GO:0004869	cysteine-type endopeptidase inhibitor ac...	23	8	1.55	8.2e-05
12	GO:0042132	fructose 1,6-bisphosphate 1-phosphatase ...	5	4	0.34	9.7e-05
13	GO:0003824	catalytic activity	9801	721	661.09	0.00010
14	GO:0010277	chlorophyllide a oxygenase [overall] act...	6	4	0.4	0.00028
15	GO:0004222	metalloendopeptidase activity	62	12	4.18	0.00078
16	GO:0046933	proton-transporting ATP synthase activit...	24	7	1.62	0.00078
17	GO:0016984	ribulose-bisphosphate carboxylase activi...	8	4	0.54	0.00116
18	GO:0002020	protease binding	4	3	0.27	0.00116
19	GO:0031409	pigment binding	4	3	0.27	0.00116
20	GO:0004751	ribose-5-phosphate isomerase activity	9	4	0.61	0.00197
21	GO:0004124	cysteine synthase activity	10	4	0.67	0.00311
22	GO:0016491	oxidoreductase activity	1685	208	113.66	0.00356
23	GO:0004185	serine-type carboxypeptidase activity	39	8	2.63	0.00393
24	GO:0048529	magnesium-protoporphyrin IX monomethyl e...	2	2	0.13	0.00455
25	GO:0008465	glycerate dehydrogenase activity	2	2	0.13	0.00455
26	GO:0004047	aminomethyltransferase activity	2	2	0.13	0.00455
27	GO:0009496	plastoquinol--plastocyanin reductase act...	2	2	0.13	0.00455
28	GO:0045158	electron transporter, transferring elect...	2	2	0.13	0.00455
29	GO:0103012	ferredoxin-thioredoxin reductase activit...	2	2	0.13	0.00455
30	GO:0004604	phosphoadenylyl-sulfate reductase (thior...	2	2	0.13	0.00455
31	GO:0036422	heptaprenyl diphosphate synthase activit...	2	2	0.13	0.00455
32	GO:0015035	protein disulfide oxidoreductase activit...	116	16	7.82	0.00485
33	GO:0004096	catalase activity	6	3	0.4	0.00524
34	GO:0033743	peptide-methionine (R)-S-oxide reductase...	6	3	0.4	0.00524
35	GO:0030170	pyridoxal phosphate binding	128	17	8.63	0.00554
36	GO:0005509	calcium ion binding	296	32	19.97	0.00562
37	GO:0004356	glutamate-ammonia ligase activity	12	4	0.81	0.00658
38	GO:0045548	phenylalanine ammonia-lyase activity	26	6	1.75	0.00665
39	GO:0016747	transferase activity, transferring acyl ...	289	28	19.49	0.00880
40	GO:0016671	oxidoreductase activity, acting on a sul...	25	10	1.69	0.00885
41	GO:0004791	thioredoxin-disulfide reductase activity	13	4	0.88	0.00900
42	GO:0004364	glutathione transferase activity	13	4	0.88	0.00900
	CC
	GO.ID	Term	Annotated	Significant	Expected	p-value
1	GO:0009535	chloroplast thylakoid membrane	77	53	5.14	< 1e-30
2	GO:0009523	photosystem II	78	59	5.21	< 1e-30
3	GO:0009522	photosystem I	50	41	3.34	< 1e-30
4	GO:0009654	photosystem II oxygen evolving complex	26	19	1.74	1.6e-17
5	GO:0009507	chloroplast	331	112	22.09	2.6e-13
6	GO:0019898	extrinsic component of membrane	44	17	2.94	1.1e-09
7	GO:0009538	photosystem I reaction center	11	9	0.73	1.2e-09
8	GO:0009941	chloroplast envelope	50	16	3.34	4.9e-08
9	GO:0009570	chloroplast stroma	68	22	4.54	2.1e-07
10	GO:0009579	thylakoid	139	92	9.28	1.5e-05
11	GO:0010287	plastoglobule	8	5	0.53	6.2e-05
12	GO:0016021	integral component of membrane	6632	485	442.67	0.0012
13	GO:0009536	plastid	345	117	23.03	0.0019
14	GO:0005623	cell	6492	418	433.32	0.0063
	KEGG
	KEGG pathway	Description	Gene ratio	Background ratio	p-value	Adjusted p-value
cpep00195	cpep00195	Photosynthesis	26/443	28/1979	1.6717532170379e-15	1.45442529882297e-13
cpep00710	cpep00710	Carbon fixation in photosynthetic organisms	19/443	24/1979	4.42486819494046e-09	1.9248176647991e-07
cpep00196	cpep00196	Photosynthesis - antenna proteins	12/443	12/1979	1.40843514079856e-08	4.08446190831583e-07
cpep04626	cpep04626	Plant-pathogen interaction	20/443	33/1979	2.05035661925713e-06	4.45952564688426e-05
cpep00630	cpep00630	Glyoxylate and dicarboxylate metabolism	16/443	30/1979	0.000191389837876219	0.00333018317904621
cpep00906	cpep00906	Carotenoid biosynthesis	12/443	20/1979	0.000293386814824203	0.00425410881495094
cpep00052	cpep00052	Galactose metabolism	10/443	16/1979	0.000616861624171279	0.00766670875755732
cpep00500	cpep00500	Starch and sucrose metabolism	15/443	31/1979	0.00116805108257268	0.0127025555229779
cpep00053	cpep00053	Ascorbate and aldarate metabolism	10/443	18/1979	0.00217069343005595	0.0192472599416966
cpep04075	cpep04075	Plant hormone signal transduction	18/443	42/1979	0.00222106993025158	0.0192472599416966
cpep04712	cpep04712	Circadian rhythm - plant	11/443	21/1979	0.00243356160182371	0.0192472599416966
cpep00260	cpep00260	Glycine, serine and threonine metabolism	15/443	34/1979	0.00367288331005463	0.0246308844751202
cpep00940	cpep00940	Phenylpropanoid biosynthesis	10/443	19/1979	0.0036804769905352	0.0246308844751202
Enrichment of genes upregulated in Fruit 10 DAP
	Ontology: BP
	GO.ID	Term	Annotated	Significant	Expected	p-value
1	GO:0006412	translation	611	345	165.1	< 1e-30
2	GO:0006334	nucleosome assembly	49	31	13.24	1.1e-07
3	GO:0007018	microtubule-based movement	89	44	24.05	5.1e-06
4	GO:0006099	tricarboxylic acid cycle	47	25	12.7	0.00012
5	GO:0042176	regulation of protein catabolic process	15	9	4.05	0.00064
6	GO:0051225	spindle assembly	8	7	2.16	0.00064
7	GO:0061077	chaperone-mediated protein folding	10	8	2.7	0.00073
8	GO:0042026	protein refolding	10	8	2.7	0.00073
9	GO:0007076	mitotic chromosome condensation	5	5	1.35	0.00144
10	GO:0000398	mRNA splicing, via spliceosome	100	46	27.02	0.00203
11	GO:0006270	DNA replication initiation	18	11	4.86	0.00245
12	GO:0031047	gene silencing by RNA	47	23	12.7	0.00334
13	GO:0001731	formation of translation preinitiation c...	26	14	7.03	0.00335
14	GO:0005992	trehalose biosynthetic process	21	12	5.67	0.00342
15	GO:0009908	flower development	44	15	11.89	0.00386
16	GO:0006446	regulation of translational initiation	24	13	6.49	0.00437
17	GO:0006414	translational elongation	26	17	7.03	0.00464
18	GO:0000387	spliceosomal snRNP assembly	14	9	3.78	0.00470
19	GO:0032012	regulation of ARF protein signal transdu...	10	7	2.7	0.00562
20	GO:0007094	mitotic spindle assembly checkpoint	9	7	2.43	0.00642
21	GO:0000028	ribosomal small subunit assembly	8	6	2.16	0.00643
22	GO:0006458	'de novo' protein folding	8	6	2.16	0.00643
23	GO:0051603	proteolysis involved in cellular protein...	172	57	46.48	0.00781
24	GO:0008380	RNA splicing	118	55	31.89	0.00893
25	GO:0007005	mitochondrion organization	43	18	11.62	0.00930
26	GO:0006260	DNA replication	96	44	25.94	0.00938
	MF
	GO.ID	Term	Annotated	Significant	Expected	p-value
1	GO:0003735	structural constituent of ribosome	471	300	117.59	< 1e-30
2	GO:0046982	protein heterodimerization activity	98	58	24.47	6.0e-13
3	GO:0008017	microtubule binding	141	71	35.2	1.4e-10
4	GO:0004298	threonine-type endopeptidase activity	32	25	7.99	4.1e-10
5	GO:0003723	RNA binding	1084	388	270.64	8.5e-08
6	GO:0003777	microtubule motor activity	89	44	22.22	5.3e-07
7	GO:0003729	mRNA binding	37	25	9.24	1.1e-06
8	GO:0003743	translation initiation factor activity	149	60	37.2	2.7e-05
9	GO:0003924	GTPase activity	225	83	56.17	4.3e-05
10	GO:0019843	rRNA binding	45	26	11.23	6.2e-05
11	GO:0019904	protein domain specific binding	17	12	4.24	9.8e-05
12	GO:0031492	nucleosomal DNA binding	6	6	1.5	0.00024
13	GO:0005525	GTP binding	303	103	75.65	0.00024
14	GO:0005198	structural molecule activity	546	341	136.32	0.00031
15	GO:0004128	cytochrome-b5 reductase activity, acting...	5	5	1.25	0.00097
16	GO:0004129	cytochrome-c oxidase activity	5	5	1.25	0.00097
17	GO:0030234	enzyme regulator activity	287	80	71.65	0.00097
18	GO:0044183	protein binding involved in protein fold...	7	6	1.75	0.00133
19	GO:0003677	DNA binding	2189	599	546.52	0.00150
20	GO:0005199	structural constituent of cell wall	19	11	4.74	0.00225
21	GO:0003682	chromatin binding	68	33	16.98	0.00249
22	GO:0003746	translation elongation factor activity	50	22	12.48	0.00253
23	GO:0003678	DNA helicase activity	31	14	7.74	0.00274
24	GO:0005200	structural constituent of cytoskeleton	17	10	4.24	0.00305
25	GO:0005086	ARF guanyl-nucleotide exchange factor ac...	10	7	2.5	0.00347
26	GO:0003886	DNA (cytosine-5-)-methyltransferase acti...	4	4	1	0.00388
27	GO:0004579	dolichyl-diphosphooligosaccharide-protei...	4	4	1	0.00388
28	GO:0004634	phosphopyruvate hydratase activity	4	4	1	0.00388
29	GO:0030955	potassium ion binding	15	9	3.74	0.00414
30	GO:0004743	pyruvate kinase activity	15	9	3.74	0.00414
31	GO:0004332	fructose-bisphosphate aldolase activity	13	8	3.25	0.00558
32	GO:0005215	transporter activity	1036	196	258.65	0.00961
	CC
	GO.ID	Term	Annotated	Significant	Expected	p-value
1	GO:0005840	ribosome	533	328	130.13	< 1e-30
2	GO:0000786	nucleosome	77	60	18.8	5.8e-23
3	GO:0005634	nucleus	2638	849	644.07	2.1e-18
4	GO:0015935	small ribosomal subunit	54	40	13.18	2.1e-11
5	GO:0005737	cytoplasm	2732	939	667.02	3.6e-11
6	GO:0000502	proteasome complex	80	55	19.53	1.3e-08
7	GO:0005874	microtubule	96	50	23.44	1.3e-08
8	GO:0015934	large ribosomal subunit	64	37	15.63	1.9e-06
9	GO:0019773	proteasome core complex, alpha-subunit c...	15	12	3.66	9.4e-06
10	GO:0019013	viral nucleocapsid	87	39	21.24	2.4e-05
11	GO:0005839	proteasome core complex	32	25	7.81	3.0e-05
12	GO:0022627	cytosolic small ribosomal subunit	17	12	4.15	7.7e-05
13	GO:0070652	HAUS complex	6	6	1.46	0.00021
14	GO:0030126	COPI vesicle coat	12	9	2.93	0.00032
15	GO:0042555	MCM complex	12	9	2.93	0.00032
16	GO:0071013	catalytic step 2 spliceosome	19	12	4.64	0.00038
17	GO:0000790	nuclear chromatin	37	17	9.03	0.00086
18	GO:0022625	cytosolic large ribosomal subunit	31	16	7.57	0.00098
19	GO:0005681	spliceosomal complex	62	33	15.14	0.00104
20	GO:0033290	eukaryotic 48S preinitiation complex	26	14	6.35	0.00118
21	GO:0016282	eukaryotic 43S preinitiation complex	26	14	6.35	0.00118
22	GO:0005852	eukaryotic translation initiation factor...	26	14	6.35	0.00118
23	GO:0005622	intracellular	5875	1891	1434.38	0.00183
24	GO:0008250	oligosaccharyltransferase complex	6	6	1.46	0.00354
25	GO:0031428	box C/D snoRNP complex	4	4	0.98	0.00355
26	GO:0000015	phosphopyruvate hydratase complex	4	4	0.98	0.00355
27	GO:0005685	U1 snRNP	9	6	2.2	0.00881
	KEGG
	KEGG pathway	Description	Gene ratio	Background ratio	p-value	Adjusted p-value
cpep04075	cpep04075	Plant hormone signal transduction	31/382	42/1979	1.33987610407255e-14	1.13889468846167e-12
cpep04016	cpep04016	MAPK signaling pathway - plant	27/382	42/1979	1.30791089011687e-10	5.5586212829967e-09
cpep04626	cpep04626	Plant-pathogen interaction	20/382	33/1979	1.58528464851602e-07	4.49163983746204e-06
cpep00500	cpep00500	Starch and sucrose metabolism	18/382	31/1979	1.66644243138071e-06	3.54119016668402e-05
cpep03030	cpep03030	DNA replication	17/382	32/1979	1.6783133810037e-05	0.000285313274770628

## Sheet: Developed leaf_Fruit 15 DAP
Enrichment of genes upregulated in Developed leaf
	Ontology: BP
	GO.ID	Term	Annotated	Significant	Expected	p-value
1	GO:0015979	photosynthesis	139	89	10.88	< 1e-30
2	GO:0009765	photosynthesis, light harvesting	35	28	2.74	6.5e-23
3	GO:0018298	protein-chromophore linkage	48	28	3.76	2.4e-19
4	GO:0015995	chlorophyll biosynthetic process	19	9	1.49	2.9e-05
5	GO:0045454	cell redox homeostasis	184	30	14.4	8.9e-05
6	GO:0008152	metabolic process	7065	581	552.9	0.00016
7	GO:0009607	response to biotic stimulus	119	21	9.31	0.00023
8	GO:0009853	photorespiration	11	7	0.86	0.00028
9	GO:0009405	pathogenesis	19	7	1.49	0.00038
10	GO:0034599	cellular response to oxidative stress	24	7	1.88	0.00039
11	GO:0042549	photosystem II stabilization	3	3	0.23	0.00048
12	GO:0052837	thiazole biosynthetic process	3	3	0.23	0.00048
13	GO:0009733	response to auxin	190	34	14.87	0.00069
14	GO:0006662	glycerol ether metabolic process	34	9	2.66	0.00092
15	GO:0009228	thiamine biosynthetic process	7	4	0.55	0.00108
16	GO:0009734	auxin-activated signaling pathway	113	19	8.84	0.00115
17	GO:0006542	glutamine biosynthetic process	12	5	0.94	0.00144
18	GO:0006546	glycine catabolic process	7	5	0.55	0.00179
19	GO:0009768	photosynthesis, light harvesting in phot...	4	3	0.31	0.00180
20	GO:2000117	negative regulation of cysteine-type end...	4	3	0.31	0.00180
21	GO:0010207	photosystem II assembly	8	4	0.63	0.00202
22	GO:0015986	ATP synthesis coupled proton transport	33	8	2.58	0.00324
23	GO:0009052	pentose-phosphate shunt, non-oxidative b...	9	4	0.7	0.00341
24	GO:0006108	malate metabolic process	10	4	0.78	0.00533
25	GO:0019344	cysteine biosynthetic process	19	6	1.49	0.00608
26	GO:0010258	NADH dehydrogenase complex (plastoquinon...	2	2	0.16	0.00612
27	GO:0030388	fructose 1,6-bisphosphate metabolic proc...	2	2	0.16	0.00612
28	GO:0009567	double fertilization forming a zygote an...	2	2	0.16	0.00612
29	GO:0009854	oxidative photosynthetic carbon pathway	2	2	0.16	0.00612
30	GO:0009809	lignin biosynthetic process	2	2	0.16	0.00612
31	GO:0010252	auxin homeostasis	2	2	0.16	0.00612
32	GO:0006952	defense response	170	23	13.3	0.00773
33	GO:0042823	pyridoxal phosphate biosynthetic process	11	4	0.86	0.00786
34	GO:0006021	inositol biosynthetic process	11	4	0.86	0.00786
	MF
	GO.ID	Term	Annotated	Significant	Expected	p-value
1	GO:0016168	chlorophyll binding	43	30	3.05	3.7e-25
2	GO:0004497	monooxygenase activity	282	58	20.03	1.1e-11
3	GO:0020037	heme binding	366	62	26	1.1e-10
4	GO:0005506	iron ion binding	332	57	23.58	3.8e-10
5	GO:0016705	oxidoreductase activity, acting on paire...	324	54	23.01	9.7e-09
6	GO:0016987	sigma factor activity	13	7	0.92	1.1e-05
7	GO:0004869	cysteine-type endopeptidase inhibitor ac...	23	9	1.63	1.5e-05
8	GO:0016655	oxidoreductase activity, acting on NAD(P...	30	8	2.13	2.5e-05
9	GO:0008483	transaminase activity	65	16	4.62	2.6e-05
10	GO:0016491	oxidoreductase activity	1685	225	119.69	2.9e-05
11	GO:0051537	2 iron, 2 sulfur cluster binding	37	11	2.63	3.4e-05
12	GO:0003824	catalytic activity	9801	769	696.16	6.5e-05
13	GO:0042132	fructose 1,6-bisphosphate 1-phosphatase ...	5	4	0.36	0.00012
14	GO:0010277	chlorophyllide a oxygenase [overall] act...	6	4	0.43	0.00034
15	GO:0004222	metalloendopeptidase activity	62	13	4.4	0.00034
16	GO:0004356	glutamate-ammonia ligase activity	12	5	0.85	0.00093
17	GO:0046933	proton-transporting ATP synthase activit...	24	7	1.7	0.00106
18	GO:0015035	protein disulfide oxidoreductase activit...	116	18	8.24	0.00135
19	GO:0002020	protease binding	4	3	0.28	0.00135
20	GO:0031409	pigment binding	4	3	0.28	0.00135
21	GO:0016671	oxidoreductase activity, acting on a sul...	25	11	1.78	0.00140
22	GO:0016984	ribulose-bisphosphate carboxylase activi...	8	4	0.57	0.00141
23	GO:0004791	thioredoxin-disulfide reductase activity	13	5	0.92	0.00142
24	GO:0005509	calcium ion binding	296	35	21.02	0.00206
25	GO:0004751	ribose-5-phosphate isomerase activity	9	4	0.64	0.00239
26	GO:0047134	protein-disulfide reductase activity	9	4	0.64	0.00239
27	GO:0071949	FAD binding	16	5	1.14	0.00404
28	GO:0048529	magnesium-protoporphyrin IX monomethyl e...	2	2	0.14	0.00504
29	GO:0008465	glycerate dehydrogenase activity	2	2	0.14	0.00504
30	GO:0004047	aminomethyltransferase activity	2	2	0.14	0.00504
31	GO:0009496	plastoquinol--plastocyanin reductase act...	2	2	0.14	0.00504
32	GO:0045158	electron transporter, transferring elect...	2	2	0.14	0.00504
33	GO:0103012	ferredoxin-thioredoxin reductase activit...	2	2	0.14	0.00504
34	GO:0004604	phosphoadenylyl-sulfate reductase (thior...	2	2	0.14	0.00504
35	GO:0036422	heptaprenyl diphosphate synthase activit...	2	2	0.14	0.00504
36	GO:0033743	peptide-methionine (R)-S-oxide reductase...	6	3	0.43	0.00607
37	GO:0003755	peptidyl-prolyl cis-trans isomerase acti...	67	11	4.76	0.00720
38	GO:0016791	phosphatase activity	299	22	21.24	0.00760
39	GO:0045548	phenylalanine ammonia-lyase activity	26	6	1.85	0.00851
40	GO:0030170	pyridoxal phosphate binding	128	17	9.09	0.00911
41	GO:0051536	iron-sulfur cluster binding	118	23	8.38	0.00993
	CC
	GO.ID	Term	Annotated	Significant	Expected	p-value
1	GO:0009535	chloroplast thylakoid membrane	77	49	5.36	< 1e-30
2	GO:0009522	photosystem I	50	41	3.48	< 1e-30
3	GO:0009523	photosystem II	78	55	5.43	5.3e-29
4	GO:0009654	photosystem II oxygen evolving complex	26	20	1.81	8.8e-19
5	GO:0009507	chloroplast	331	107	23.02	5.7e-12
6	GO:0019898	extrinsic component of membrane	44	18	3.06	2.2e-10
7	GO:0009538	photosystem I reaction center	11	9	0.77	1.8e-09
8	GO:0009570	chloroplast stroma	68	23	4.73	6.4e-08
9	GO:0009941	chloroplast envelope	50	15	3.48	8.1e-08
10	GO:0009579	thylakoid	139	88	9.67	1.9e-05
11	GO:0010287	plastoglobule	8	5	0.56	7.6e-05
12	GO:0009536	plastid	345	112	24	0.0024
13	GO:0005623	cell	6492	432	451.59	0.0027
14	GO:0016021	integral component of membrane	6632	498	461.33	0.0056
	KEGG
	KEGG pathway	Description	Gene ratio	Background ratio	p-value	Adjusted p-value
cpep00195	cpep00195	Photosynthesis	26/469	28/1979	7.43688291497966e-15	6.39571930688251e-13
cpep00710	cpep00710	Carbon fixation in photosynthetic organisms	19/469	24/1979	1.23432212486551e-08	5.30758513692168e-07
cpep00196	cpep00196	Photosynthesis - antenna proteins	12/469	12/1979	2.81588372564237e-08	8.07220001350812e-07
cpep04626	cpep04626	Plant-pathogen interaction	20/469	33/1979	5.34466558083921e-06	0.000114910309988043
cpep00630	cpep00630	Glyoxylate and dicarboxylate metabolism	17/469	30/1979	9.34218120031649e-05	0.00160685516645444
cpep04075	cpep04075	Plant hormone signal transduction	21/469	42/1979	0.000161016466159425	0.00199247057664269
cpep00500	cpep00500	Starch and sucrose metabolism	17/469	31/1979	0.000162177837633707	0.00199247057664269
cpep00906	cpep00906	Carotenoid biosynthesis	12/469	20/1979	0.000519374842506591	0.00558327955694585
cpep04712	cpep04712	Circadian rhythm - plant	12/469	21/1979	0.000954846877410777	0.00862951145612744
cpep00052	cpep00052	Galactose metabolism	10/469	16/1979	0.00100343156466598	0.00862951145612744
cpep00260	cpep00260	Glycine, serine and threonine metabolism	16/469	34/1979	0.00224341662742853	0.0175394390871685
cpep00053	cpep00053	Ascorbate and aldarate metabolism	10/469	18/1979	0.00342972784921014	0.0245797162526727
cpep00940	cpep00940	Phenylpropanoid biosynthesis	10/469	19/1979	0.00573213276114716	0.0379202628814351
Enrichment of genes upregulated in Fruit 15 DAP
	Ontology: BP
	GO.ID	Term	Annotated	Significant	Expected	p-value
1	GO:0006412	translation	611	341	173.27	< 1e-30
2	GO:0007018	microtubule-based movement	89	58	25.24	4.8e-13
3	GO:0006334	nucleosome assembly	49	35	13.9	4.7e-10
4	GO:0031047	gene silencing by RNA	47	29	13.33	5.8e-06
5	GO:0051225	spindle assembly	8	8	2.27	4.2e-05
6	GO:0006260	DNA replication	96	54	27.22	0.00012
7	GO:0006414	translational elongation	26	17	7.37	0.00028
8	GO:0061077	chaperone-mediated protein folding	10	9	2.84	0.00028
9	GO:0006886	intracellular protein transport	253	98	71.75	0.00049
10	GO:0006342	chromatin silencing	11	8	3.12	0.00052
11	GO:0000398	mRNA splicing, via spliceosome	100	52	28.36	0.00065
12	GO:0006270	DNA replication initiation	18	12	5.1	0.00081
13	GO:0006099	tricarboxylic acid cycle	47	24	13.33	0.00082
14	GO:0051301	cell division	78	40	22.12	0.00083
15	GO:0042176	regulation of protein catabolic process	15	9	4.25	0.00088
16	GO:0007076	mitotic chromosome condensation	5	5	1.42	0.00183
17	GO:0008380	RNA splicing	118	61	33.46	0.00273
18	GO:0006458	'de novo' protein folding	8	7	2.27	0.00274
19	GO:0060236	regulation of mitotic spindle organizati...	7	6	1.99	0.00275
20	GO:0051603	proteolysis involved in cellular protein...	172	67	48.78	0.00413
21	GO:0001731	formation of translation preinitiation c...	26	14	7.37	0.00543
22	GO:0009908	flower development	44	14	12.48	0.00553
23	GO:0002181	cytoplasmic translation	41	25	11.63	0.00637
24	GO:0000055	ribosomal large subunit export from nucl...	4	4	1.13	0.00646
25	GO:0000387	spliceosomal snRNP assembly	14	9	3.97	0.00650
26	GO:0006446	regulation of translational initiation	24	13	6.81	0.00686
27	GO:0006606	protein import into nucleus	19	12	5.39	0.00750
28	GO:0032012	regulation of ARF protein signal transdu...	10	7	2.84	0.00754
29	GO:0042026	protein refolding	10	7	2.84	0.00754
30	GO:0006366	transcription by RNA polymerase II	140	41	39.7	0.00758
31	GO:0000028	ribosomal small subunit assembly	8	6	2.27	0.00834
	MF
	GO.ID	Term	Annotated	Significant	Expected	p-value
1	GO:0003735	structural constituent of ribosome	471	291	124.88	< 1e-30
2	GO:0008017	microtubule binding	141	84	37.38	2.6e-16
3	GO:0003777	microtubule motor activity	89	58	23.6	2.3e-14
4	GO:0003723	RNA binding	1084	437	287.41	4.4e-14
5	GO:0046982	protein heterodimerization activity	98	61	25.98	1.1e-13
6	GO:0004298	threonine-type endopeptidase activity	32	26	8.48	1.5e-10
7	GO:0003924	GTPase activity	225	95	59.66	2.0e-07
8	GO:0003729	mRNA binding	37	25	9.81	3.3e-06
9	GO:0005198	structural molecule activity	546	337	144.76	4.9e-06
10	GO:0019843	rRNA binding	45	28	11.93	1.0e-05
11	GO:0005525	GTP binding	303	113	80.34	2.2e-05
12	GO:0019904	protein domain specific binding	17	13	4.51	2.4e-05
13	GO:0005524	ATP binding	2578	760	683.52	0.00013
14	GO:0008565	protein transporter activity	48	24	12.73	0.00015
15	GO:0003743	translation initiation factor activity	149	59	39.5	0.00032
16	GO:0031492	nucleosomal DNA binding	6	6	1.59	0.00035
17	GO:0008146	sulfotransferase activity	5	5	1.33	0.00131
18	GO:0004128	cytochrome-b5 reductase activity, acting...	5	5	1.33	0.00131
19	GO:0030234	enzyme regulator activity	287	85	76.09	0.00155
20	GO:0044183	protein binding involved in protein fold...	7	6	1.86	0.00187
21	GO:0003746	translation elongation factor activity	50	23	13.26	0.00233
22	GO:0003682	chromatin binding	68	34	18.03	0.00241
23	GO:0003677	DNA binding	2189	624	580.38	0.00354
24	GO:0005199	structural constituent of cell wall	19	11	5.04	0.00377
25	GO:0003678	DNA helicase activity	31	18	8.22	0.00411
26	GO:0008408	3'-5' exonuclease activity	24	13	6.36	0.00490
27	GO:0005200	structural constituent of cytoskeleton	17	10	4.51	0.00491
28	GO:0003886	DNA (cytosine-5-)-methyltransferase acti...	4	4	1.06	0.00494
29	GO:0004579	dolichyl-diphosphooligosaccharide-protei...	4	4	1.06	0.00494
30	GO:0005086	ARF guanyl-nucleotide exchange factor ac...	10	7	2.65	0.00502
31	GO:0030955	potassium ion binding	15	9	3.98	0.00639
32	GO:0004743	pyruvate kinase activity	15	9	3.98	0.00639
	CC
	GO.ID	Term	Annotated	Significant	Expected	p-value
1	GO:0005840	ribosome	533	317	138.4	< 1e-30
2	GO:0000786	nucleosome	77	64	19.99	8.8e-26
3	GO:0005634	nucleus	2638	912	685.01	3.7e-20
4	GO:0005737	cytoplasm	2732	960	709.42	1.0e-11
5	GO:0005874	microtubule	96	57	24.93	1.2e-11
6	GO:0000502	proteasome complex	80	60	20.77	8.7e-10
7	GO:0015935	small ribosomal subunit	54	39	14.02	8.1e-09
8	GO:0019773	proteasome core complex, alpha-subunit c...	15	14	3.9	7.1e-08
9	GO:0015934	large ribosomal subunit	64	40	16.62	1.0e-06
10	GO:0019013	viral nucleocapsid	87	43	22.59	2.2e-06
11	GO:0022627	cytosolic small ribosomal subunit	17	13	4.41	1.9e-05
12	GO:0030126	COPI vesicle coat	12	10	3.12	5.3e-05
13	GO:0005839	proteasome core complex	32	26	8.31	5.6e-05
14	GO:0071013	catalytic step 2 spliceosome	19	13	4.93	0.00013
15	GO:0022625	cytosolic large ribosomal subunit	31	18	8.05	0.00015
16	GO:0005681	spliceosomal complex	62	37	16.1	0.00019
17	GO:0070652	HAUS complex	6	6	1.56	0.00031
18	GO:0042555	MCM complex	12	9	3.12	0.00053
19	GO:0005622	intracellular	5875	2002	1525.56	0.00074
20	GO:0000790	nuclear chromatin	37	19	9.61	0.00117
21	GO:0000974	Prp19 complex	5	5	1.3	0.00118
22	GO:0005819	spindle	21	15	5.45	0.00153
23	GO:0005871	kinesin complex	9	7	2.34	0.00171
24	GO:0005685	U1 snRNP	9	7	2.34	0.00171
25	GO:0005694	chromosome	206	124	53.49	0.00182
26	GO:0033290	eukaryotic 48S preinitiation complex	26	14	6.75	0.00224
27	GO:0016282	eukaryotic 43S preinitiation complex	26	14	6.75	0.00224
28	GO:0005852	eukaryotic translation initiation factor...	26	14	6.75	0.00224
29	GO:0008250	oligosaccharyltransferase complex	6	6	1.56	0.00453
30	GO:0000776	kinetochore	7	5	1.82	0.00454
31	GO:0031428	box C/D snoRNP complex	4	4	1.04	0.00454
32	GO:0000148	1,3-beta-D-glucan synthase complex	16	9	4.15	0.00969
	KEGG
	KEGG pathway	Description	Gene ratio	Background ratio	p-value	Adjusted p-value
cpep04075	cpep04075	Plant hormone signal transduction	28/384	42/1979	1.77401199251947e-11	1.52565031356675e-09
cpep00500	cpep00500	Starch and sucrose metabolism	18/384	31/1979	1.80702949651767e-06	7.77022683502598e-05
cpep04626	cpep04626	Plant-pathogen interaction	18/384	33/1979	6.16488758615001e-06	0.000176726777469634
cpep03030	cpep03030	DNA replication	17/384	32/1979	1.80597491086964e-05	0.000388284605836973
cpep04016	cpep04016	MAPK signaling pathway - plant	20/384	42/1979	2.70822377663992e-05	0.000465814489582067
cpep00040	cpep00040	Pentose and glucuronate interconversions	8/384	14/1979	0.00187798963818291	0.0269178514806218
cpep03440	cpep03440	Homologous recombination	14/384	34/1979	0.00264583545434445	0.032505978439089
cpep03430	cpep03430	Mismatch repair	10/384	21/1979	0.00306570676620021	0.0329563477366523

## Sheet: Developed leaf_Fruit 2 DAP
Enrichment of genes upregulated in Developed leaf
	Ontology: BP
	GO.ID	Term	Annotated	Significant	Expected	p-value
1	GO:0015979	photosynthesis	139	100	12.35	< 1e-30
2	GO:0018298	protein-chromophore linkage	48	36	4.26	1.8e-28
3	GO:0009765	photosynthesis, light harvesting	35	32	3.11	8.5e-27
4	GO:0008152	metabolic process	7065	672	627.66	9.3e-06
5	GO:0009768	photosynthesis, light harvesting in phot...	4	4	0.36	6.2e-05
6	GO:0015995	chlorophyll biosynthetic process	19	9	1.69	7.3e-05
7	GO:0009772	photosynthetic electron transport in pho...	7	5	0.62	9.9e-05
8	GO:0006535	cysteine biosynthetic process from serin...	15	7	1.33	0.00015
9	GO:0009853	photorespiration	11	7	0.98	0.00050
10	GO:0009052	pentose-phosphate shunt, non-oxidative b...	9	5	0.8	0.00051
11	GO:0042549	photosystem II stabilization	3	3	0.27	0.00070
12	GO:0052837	thiazole biosynthetic process	3	3	0.27	0.00070
13	GO:0045454	cell redox homeostasis	184	30	16.35	0.00079
14	GO:0009733	response to auxin	190	33	16.88	0.00093
15	GO:0006108	malate metabolic process	10	5	0.89	0.00094
16	GO:0009228	thiamine biosynthetic process	7	4	0.62	0.00174
17	GO:0006662	glycerol ether metabolic process	34	9	3.02	0.00226
18	GO:0006542	glutamine biosynthetic process	12	5	1.07	0.00255
19	GO:0006546	glycine catabolic process	7	5	0.62	0.00260
20	GO:2000117	negative regulation of cysteine-type end...	4	3	0.36	0.00261
21	GO:0006952	defense response	170	26	15.1	0.00313
22	GO:0010207	photosystem II assembly	8	4	0.71	0.00324
23	GO:0006696	ergosterol biosynthetic process	9	4	0.8	0.00542
24	GO:0016117	carotenoid biosynthetic process	9	4	0.8	0.00542
25	GO:0015986	ATP synthesis coupled proton transport	33	8	2.93	0.00701
26	GO:0009607	response to biotic stimulus	119	18	10.57	0.00752
27	GO:0005975	carbohydrate metabolic process	935	107	83.07	0.00765
28	GO:0019344	cysteine biosynthetic process	19	10	1.69	0.00777
29	GO:0010258	NADH dehydrogenase complex (plastoquinon...	2	2	0.18	0.00788
30	GO:0030388	fructose 1,6-bisphosphate metabolic proc...	2	2	0.18	0.00788
31	GO:0017009	protein-phycocyanobilin linkage	2	2	0.18	0.00788
32	GO:0006624	vacuolar protein processing	2	2	0.18	0.00788
33	GO:0009773	photosynthetic electron transport in pho...	2	2	0.18	0.00788
34	GO:0009854	oxidative photosynthetic carbon pathway	2	2	0.18	0.00788
35	GO:0009809	lignin biosynthetic process	2	2	0.18	0.00788
36	GO:0010252	auxin homeostasis	2	2	0.18	0.00788
	MF
	GO.ID	Term	Annotated	Significant	Expected	p-value
1	GO:0016168	chlorophyll binding	43	38	3.53	< 1e-30
2	GO:0005506	iron ion binding	332	61	27.29	1.8e-09
3	GO:0020037	heme binding	366	63	30.08	1.3e-08
4	GO:0004497	monooxygenase activity	282	57	23.18	1.4e-08
5	GO:0004869	cysteine-type endopeptidase inhibitor ac...	23	12	1.89	5.2e-08
6	GO:0016705	oxidoreductase activity, acting on paire...	324	53	26.63	5.2e-06
7	GO:0016491	oxidoreductase activity	1685	247	138.49	9.4e-06
8	GO:0008483	transaminase activity	65	18	5.34	3.1e-05
9	GO:0016655	oxidoreductase activity, acting on NAD(P...	30	8	2.47	4.5e-05
10	GO:0031409	pigment binding	4	4	0.33	4.5e-05
11	GO:0045156	electron transporter, transferring elect...	7	5	0.58	6.8e-05
12	GO:0005215	transporter activity	1036	116	85.15	7.9e-05
13	GO:0051537	2 iron, 2 sulfur cluster binding	37	11	3.04	0.00013
14	GO:0042132	fructose 1,6-bisphosphate 1-phosphatase ...	5	4	0.41	0.00021
15	GO:0016987	sigma factor activity	13	6	1.07	0.00032
16	GO:0004751	ribose-5-phosphate isomerase activity	9	5	0.74	0.00035
17	GO:0003824	catalytic activity	9801	883	805.55	0.00037
18	GO:0010277	chlorophyllide a oxygenase [overall] act...	6	4	0.49	0.00060
19	GO:0004124	cysteine synthase activity	10	5	0.82	0.00066
20	GO:0030170	pyridoxal phosphate binding	128	22	10.52	0.00071
21	GO:0051536	iron-sulfur cluster binding	118	25	9.7	0.00158
22	GO:0004356	glutamate-ammonia ligase activity	12	5	0.99	0.00180
23	GO:0002020	protease binding	4	3	0.33	0.00208
24	GO:0051996	squalene synthase activity	8	4	0.66	0.00243
25	GO:0030060	L-malate dehydrogenase activity	8	4	0.66	0.00243
26	GO:0004310	farnesyl-diphosphate farnesyltransferase...	8	4	0.66	0.00243
27	GO:0016984	ribulose-bisphosphate carboxylase activi...	8	4	0.66	0.00243
28	GO:0046933	proton-transporting ATP synthase activit...	24	7	1.97	0.00248
29	GO:0005509	calcium ion binding	296	38	24.33	0.00399
30	GO:0004222	metalloendopeptidase activity	62	12	5.1	0.00414
31	GO:0015035	protein disulfide oxidoreductase activit...	116	18	9.53	0.00643
32	GO:0048529	magnesium-protoporphyrin IX monomethyl e...	2	2	0.16	0.00675
33	GO:0008465	glycerate dehydrogenase activity	2	2	0.16	0.00675
34	GO:0102483	scopolin beta-glucosidase activity	2	2	0.16	0.00675
35	GO:0004047	aminomethyltransferase activity	2	2	0.16	0.00675
36	GO:0009496	plastoquinol--plastocyanin reductase act...	2	2	0.16	0.00675
37	GO:0045158	electron transporter, transferring elect...	2	2	0.16	0.00675
38	GO:0103012	ferredoxin-thioredoxin reductase activit...	2	2	0.16	0.00675
39	GO:0004604	phosphoadenylyl-sulfate reductase (thior...	2	2	0.16	0.00675
40	GO:0036422	heptaprenyl diphosphate synthase activit...	2	2	0.16	0.00675
41	GO:0071949	FAD binding	16	5	1.32	0.00754
42	GO:0004096	catalase activity	6	3	0.49	0.00917
43	GO:0033743	peptide-methionine (R)-S-oxide reductase...	6	3	0.49	0.00917
	CC
	GO.ID	Term	Annotated	Significant	Expected	p-value
1	GO:0009535	chloroplast thylakoid membrane	77	60	5.99	< 1e-30
2	GO:0009523	photosystem II	78	64	6.07	< 1e-30
3	GO:0009522	photosystem I	50	44	3.89	< 1e-30
4	GO:0009654	photosystem II oxygen evolving complex	26	21	2.02	1.9e-19
5	GO:0009507	chloroplast	331	120	25.74	8.4e-12
6	GO:0019898	extrinsic component of membrane	44	19	3.42	1.5e-10
7	GO:0009538	photosystem I reaction center	11	9	0.86	4.8e-09
8	GO:0009941	chloroplast envelope	50	17	3.89	3.3e-08
9	GO:0009570	chloroplast stroma	68	23	5.29	1.8e-06
10	GO:0010287	plastoglobule	8	6	0.62	5.3e-06
11	GO:0009579	thylakoid	139	100	10.81	3.3e-05
12	GO:0016021	integral component of membrane	6632	565	515.73	0.00042
13	GO:0005623	cell	6492	489	504.85	0.00112
14	GO:0009536	plastid	345	126	26.83	0.00353
15	GO:0005773	vacuole	84	9	6.53	0.00555
16	GO:0010598	NAD(P)H dehydrogenase complex (plastoqui...	2	2	0.16	0.00604
	KEGG
	KEGG pathway	Description	Gene ratio	Background ratio	p-value	Adjusted p-value
cpep00195	cpep00195	Photosynthesis	26/509	28/1979	6.27872958841659e-14	5.5252820378066e-12
cpep00710	cpep00710	Carbon fixation in photosynthetic organisms	21/509	24/1979	2.70788389747614e-10	1.1914689148895e-08
cpep00196	cpep00196	Photosynthesis - antenna proteins	12/509	12/1979	7.60385121278383e-08	2.23046302241659e-06
cpep00500	cpep00500	Starch and sucrose metabolism	21/509	31/1979	8.88456964529037e-07	1.95460532196388e-05
cpep00630	cpep00630	Glyoxylate and dicarboxylate metabolism	20/509	30/1979	2.41905026639754e-06	4.25752846885967e-05
cpep04626	cpep04626	Plant-pathogen interaction	20/509	33/1979	2.05116937408402e-05	0.000300838174865656
cpep00052	cpep00052	Galactose metabolism	12/509	16/1979	4.79585575804711e-05	0.000602907581011637
cpep00940	cpep00940	Phenylpropanoid biosynthesis	13/509	19/1979	0.000105654677392324	0.00116220145131556
cpep04075	cpep04075	Plant hormone signal transduction	21/509	42/1979	0.000551976383913909	0.00539710242049155
cpep00906	cpep00906	Carotenoid biosynthesis	12/509	20/1979	0.00115917419719964	0.00976561818939945
cpep00860	cpep00860	Porphyrin and chlorophyll metabolism	17/509	33/1979	0.00122070227367493	0.00976561818939945
cpep00460	cpep00460	Cyanoamino acid metabolism	8/509	11/1979	0.00141046944660742	0.0103434426084544
cpep00260	cpep00260	Glycine, serine and threonine metabolism	17/509	34/1979	0.00187024195642661	0.0126600993973494
cpep00910	cpep00910	Nitrogen metabolism	8/509	12/1979	0.00328505485216988	0.0206489162136393
cpep00920	cpep00920	Sulfur metabolism	9/509	15/1979	0.00499338577058968	0.0292945298541261
cpep00053	cpep00053	Ascorbate and aldarate metabolism	10/509	18/1979	0.00650800666772934	0.0357940366725114
cpep04712	cpep04712	Circadian rhythm - plant	11/509	21/1979	0.00776799545504343	0.0402108000025777
Enrichment of genes upregulated in Fruit 2 DAP
	Ontology: BP
	GO.ID	Term	Annotated	Significant	Expected	p-value
1	GO:0006412	translation	611	371	184.98	< 1e-30
2	GO:0007018	microtubule-based movement	89	61	26.95	9.2e-14
3	GO:0006334	nucleosome assembly	49	35	14.83	3.3e-09
4	GO:0031047	gene silencing by RNA	47	35	14.23	7.1e-09
5	GO:0006260	DNA replication	96	63	29.06	6.2e-07
6	GO:0051301	cell division	78	45	23.61	1.1e-06
7	GO:0000398	mRNA splicing, via spliceosome	100	61	30.28	1.2e-05
8	GO:0006414	translational elongation	26	18	7.87	2.1e-05
9	GO:0006270	DNA replication initiation	18	14	5.45	4.4e-05
10	GO:0001731	formation of translation preinitiation c...	26	18	7.87	4.7e-05
11	GO:0006446	regulation of translational initiation	24	17	7.27	4.9e-05
12	GO:0051225	spindle assembly	8	8	2.42	7.0e-05
13	GO:0000387	spliceosomal snRNP assembly	14	11	4.24	0.00022
14	GO:0042254	ribosome biogenesis	136	72	41.17	0.00023
15	GO:0006396	RNA processing	404	182	122.31	0.00042
16	GO:0006342	chromatin silencing	11	10	3.33	0.00076
17	GO:0007094	mitotic spindle assembly checkpoint	9	8	2.72	0.00136
18	GO:0042176	regulation of protein catabolic process	15	9	4.54	0.00137
19	GO:0006366	transcription by RNA polymerase II	140	47	42.39	0.00169
20	GO:0002181	cytoplasmic translation	41	30	12.41	0.00175
21	GO:0007076	mitotic chromosome condensation	5	5	1.51	0.00254
22	GO:0006265	DNA topological change	17	11	5.15	0.00348
23	GO:0006458	'de novo' protein folding	8	7	2.42	0.00397
24	GO:0007020	microtubule nucleation	7	6	2.12	0.00398
25	GO:0008380	RNA splicing	118	71	35.73	0.00424
26	GO:0006406	mRNA export from nucleus	13	9	3.94	0.00452
27	GO:0007264	small GTPase mediated signal transductio...	55	29	16.65	0.00649
28	GO:0006511	ubiquitin-dependent protein catabolic pr...	139	56	42.08	0.00661
29	GO:0051276	chromosome organization	221	137	66.91	0.00765
30	GO:0006284	base-excision repair	23	13	6.96	0.00781
31	GO:0000055	ribosomal large subunit export from nucl...	4	4	1.21	0.00839
32	GO:0045040	protein import into mitochondrial outer ...	4	4	1.21	0.00839
	MF
	GO.ID	Term	Annotated	Significant	Expected	p-value
1	GO:0003735	structural constituent of ribosome	471	314	131.51	< 1e-30
2	GO:0003723	RNA binding	1084	521	302.66	< 1e-30
3	GO:0008017	microtubule binding	141	91	39.37	2.7e-19
4	GO:0003777	microtubule motor activity	89	61	24.85	1.8e-15
5	GO:0046982	protein heterodimerization activity	98	62	27.36	2.9e-13
6	GO:0004298	threonine-type endopeptidase activity	32	27	8.93	4.4e-11
7	GO:0005524	ATP binding	2578	855	719.79	1.1e-10
8	GO:0003677	DNA binding	2189	716	611.18	6.3e-10
9	GO:0019843	rRNA binding	45	32	12.56	5.9e-07
10	GO:0003743	translation initiation factor activity	149	69	41.6	1.2e-06
11	GO:0003729	mRNA binding	37	26	10.33	1.6e-06
12	GO:0003924	GTPase activity	225	91	62.82	3.1e-05
13	GO:0019904	protein domain specific binding	17	13	4.75	4.5e-05
14	GO:0003678	DNA helicase activity	31	22	8.66	0.00010
15	GO:0003887	DNA-directed DNA polymerase activity	20	14	5.58	0.00011
16	GO:0008408	3'-5' exonuclease activity	24	14	6.7	0.00031
17	GO:0031492	nucleosomal DNA binding	6	6	1.68	0.00047
18	GO:0005525	GTP binding	303	111	84.6	0.00054
19	GO:0004386	helicase activity	176	80	49.14	0.00075
20	GO:0005544	calcium-dependent phospholipid binding	16	11	4.47	0.00080
21	GO:0003899	DNA-directed 5'-3' RNA polymerase activi...	65	31	18.15	0.00118
22	GO:0003746	translation elongation factor activity	50	24	13.96	0.00197
23	GO:0003682	chromatin binding	68	35	18.99	0.00213
24	GO:0030234	enzyme regulator activity	287	81	80.13	0.00234
25	GO:0003852	2-isopropylmalate synthase activity	7	6	1.95	0.00252
26	GO:0044183	protein binding involved in protein fold...	7	6	1.95	0.00252
27	GO:0008565	protein transporter activity	48	22	13.4	0.00284
28	GO:0051082	unfolded protein binding	92	38	25.69	0.00383
29	GO:0005198	structural molecule activity	546	351	152.45	0.00413
30	GO:0042393	histone binding	26	14	7.26	0.00467
31	GO:0003886	DNA (cytosine-5-)-methyltransferase acti...	4	4	1.12	0.00607
32	GO:0043141	ATP-dependent 5'-3' DNA helicase activit...	4	4	1.12	0.00607
33	GO:0005536	glucose binding	10	7	2.79	0.00687
34	GO:0005086	ARF guanyl-nucleotide exchange factor ac...	10	7	2.79	0.00687
35	GO:0030515	snoRNA binding	11	9	3.07	0.00766
36	GO:0043015	gamma-tubulin binding	6	5	1.68	0.00780
37	GO:0008097	5S rRNA binding	6	5	1.68	0.00780
	CC
	GO.ID	Term	Annotated	Significant	Expected	p-value
1	GO:0005840	ribosome	533	353	148.01	< 1e-30
2	GO:0005634	nucleus	2638	1061	732.53	< 1e-30
3	GO:0000786	nucleosome	77	64	21.38	4.9e-24
4	GO:0019013	viral nucleocapsid	87	52	24.16	3.8e-10
5	GO:0015935	small ribosomal subunit	54	41	14.99	5.1e-10
6	GO:0005874	microtubule	96	58	26.66	9.4e-10
7	GO:0005737	cytoplasm	2732	978	758.63	9.4e-09
8	GO:0000502	proteasome complex	80	62	22.21	3.2e-08
9	GO:0005622	intracellular	5875	2189	1631.39	6.2e-07
10	GO:0005730	nucleolus	96	57	26.66	7.4e-07
11	GO:0019773	proteasome core complex, alpha-subunit c...	15	13	4.17	3.3e-06
12	GO:0015934	large ribosomal subunit	64	43	17.77	3.4e-06
13	GO:0022625	cytosolic large ribosomal subunit	31	21	8.61	4.1e-06
14	GO:0071013	catalytic step 2 spliceosome	19	15	5.28	5.1e-06
15	GO:0042555	MCM complex	12	11	3.33	6.7e-06
16	GO:0005839	proteasome core complex	32	27	8.89	1.0e-05
17	GO:0033290	eukaryotic 48S preinitiation complex	26	18	7.22	1.3e-05
18	GO:0016282	eukaryotic 43S preinitiation complex	26	18	7.22	1.3e-05
19	GO:0005852	eukaryotic translation initiation factor...	26	18	7.22	1.3e-05
20	GO:0005694	chromosome	206	137	57.2	2.1e-05
21	GO:0005681	spliceosomal complex	62	41	17.22	3.3e-05
22	GO:0022627	cytosolic small ribosomal subunit	17	13	4.72	4.2e-05
23	GO:0070652	HAUS complex	6	6	1.67	0.00046
24	GO:0005665	RNA polymerase II, core complex	8	7	2.22	0.00077
25	GO:0032040	small-subunit processome	17	11	4.72	0.00162
26	GO:0000790	nuclear chromatin	37	19	10.27	0.00164
27	GO:0097526	spliceosomal tri-snRNP complex	16	12	4.44	0.00164
28	GO:0000974	Prp19 complex	5	5	1.39	0.00165
29	GO:0005654	nucleoplasm	121	55	33.6	0.00241
30	GO:0071004	U2-type prespliceosome	7	6	1.94	0.00244
31	GO:0005819	spindle	21	17	5.83	0.00246
32	GO:0005685	U1 snRNP	9	7	2.5	0.00262
33	GO:0071011	precatalytic spliceosome	12	8	3.33	0.00566
34	GO:0000776	kinetochore	7	6	1.94	0.00593
35	GO:0008541	proteasome regulatory particle, lid subc...	4	4	1.11	0.00594
36	GO:0031428	box C/D snoRNP complex	4	4	1.11	0.00594
37	GO:0005688	U6 snRNP	8	6	2.22	0.00745
38	GO:0005815	microtubule organizing center	11	7	3.05	0.00759
39	GO:0030687	preribosome, large subunit precursor	6	5	1.67	0.00760
40	GO:0000922	spindle pole	6	5	1.67	0.00760
41	GO:0005643	nuclear pore	35	18	9.72	0.00896
	KEGG
	KEGG pathway	Description	Gene ratio	Background ratio	p-value	Adjusted p-value
cpep04075	cpep04075	Plant hormone signal transduction	30/440	42/1979	8.36959896130238e-12	7.28155109633307e-10
cpep03030	cpep03030	DNA replication	22/440	32/1979	1.86415351690101e-08	8.10906779851939e-07
cpep00500	cpep00500	Starch and sucrose metabolism	19/440	31/1979	2.63853465023139e-06	7.65175048567104e-05
cpep04626	cpep04626	Plant-pathogen interaction	19/440	33/1979	9.71524841150858e-06	0.000211306652950312
cpep04016	cpep04016	MAPK signaling pathway - plant	21/440	42/1979	5.9306926394096e-05	0.00103194051925727
cpep03440	cpep03440	Homologous recombination	18/440	34/1979	7.76334544724064e-05	0.00112568508984989
cpep03430	cpep03430	Mismatch repair	13/440	21/1979	9.53429128034659e-05	0.00118497620198593
cpep03410	cpep03410	Base excision repair	14/440	27/1979	0.000660914620693929	0.00718744650004647
cpep00040	cpep00040	Pentose and glucuronate interconversions	8/440	14/1979	0.00469497660769228	0.0453847738743587

## Sheet: Developed leaf_Fruit 20 DAP
Enrichment of genes upregulated in Developed leaf
	Ontology: BP
	GO.ID	Term	Annotated	Significant	Expected	p-value
1	GO:0015979	photosynthesis	139	84	10.85	< 1e-30
2	GO:0018298	protein-chromophore linkage	48	30	3.75	6.6e-22
3	GO:0009765	photosynthesis, light harvesting	35	25	2.73	3.1e-18
4	GO:0009607	response to biotic stimulus	119	24	9.29	1.4e-05
5	GO:0009772	photosynthetic electron transport in pho...	7	5	0.55	5.3e-05
6	GO:0006952	defense response	170	29	13.27	6.4e-05
7	GO:0006662	glycerol ether metabolic process	34	10	2.65	0.00018
8	GO:0008152	metabolic process	7065	583	551.49	0.00019
9	GO:0009733	response to auxin	190	33	14.83	0.00021
10	GO:0009853	photorespiration	11	7	0.86	0.00027
11	GO:0009052	pentose-phosphate shunt, non-oxidative b...	9	5	0.7	0.00028
12	GO:0009405	pathogenesis	19	7	1.48	0.00038
13	GO:0034599	cellular response to oxidative stress	24	7	1.87	0.00039
14	GO:0052837	thiazole biosynthetic process	3	3	0.23	0.00047
15	GO:0045454	cell redox homeostasis	184	27	14.36	0.00103
16	GO:0009228	thiamine biosynthetic process	7	4	0.55	0.00106
17	GO:0006542	glutamine biosynthetic process	12	5	0.94	0.00142
18	GO:0006546	glycine catabolic process	7	5	0.55	0.00177
19	GO:0009768	photosynthesis, light harvesting in phot...	4	3	0.31	0.00179
20	GO:2000117	negative regulation of cysteine-type end...	4	3	0.31	0.00179
21	GO:0015986	ATP synthesis coupled proton transport	33	8	2.58	0.00319
22	GO:0016117	carotenoid biosynthetic process	9	4	0.7	0.00338
23	GO:0006108	malate metabolic process	10	4	0.78	0.00528
24	GO:0010258	NADH dehydrogenase complex (plastoquinon...	2	2	0.16	0.00609
25	GO:0030388	fructose 1,6-bisphosphate metabolic proc...	2	2	0.16	0.00609
26	GO:0009854	oxidative photosynthetic carbon pathway	2	2	0.16	0.00609
27	GO:0009809	lignin biosynthetic process	2	2	0.16	0.00609
28	GO:0010252	auxin homeostasis	2	2	0.16	0.00609
29	GO:0009734	auxin-activated signaling pathway	113	17	8.82	0.00646
30	GO:0042823	pyridoxal phosphate biosynthetic process	11	4	0.86	0.00779
31	GO:0009058	biosynthetic process	3785	265	295.46	0.00963
	MF
	GO.ID	Term	Annotated	Significant	Expected	p-value
1	GO:0016168	chlorophyll binding	43	32	3.11	5.9e-28
2	GO:0005506	iron ion binding	332	65	24.05	1.1e-13
3	GO:0004497	monooxygenase activity	282	61	20.42	4.1e-13
4	GO:0020037	heme binding	366	64	26.51	3.2e-11
5	GO:0016705	oxidoreductase activity, acting on paire...	324	58	23.47	1.9e-10
6	GO:0008483	transaminase activity	65	17	4.71	6.9e-06
7	GO:0016987	sigma factor activity	13	7	0.94	1.2e-05
8	GO:0045156	electron transporter, transferring elect...	7	5	0.51	3.7e-05
9	GO:0051537	2 iron, 2 sulfur cluster binding	37	11	2.68	4.1e-05
10	GO:0003824	catalytic activity	9801	786	709.84	8.3e-05
11	GO:0016491	oxidoreductase activity	1685	228	122.04	9.6e-05
12	GO:0042132	fructose 1,6-bisphosphate 1-phosphatase ...	5	4	0.36	0.00013
13	GO:0004751	ribose-5-phosphate isomerase activity	9	5	0.65	0.00019
14	GO:0010277	chlorophyllide a oxygenase [overall] act...	6	4	0.43	0.00036
15	GO:0016747	transferase activity, transferring acyl ...	289	33	20.93	0.00046
16	GO:0004869	cysteine-type endopeptidase inhibitor ac...	23	7	1.67	0.00090
17	GO:0004356	glutamate-ammonia ligase activity	12	5	0.87	0.00102
18	GO:0046933	proton-transporting ATP synthase activit...	24	7	1.74	0.00119
19	GO:0002020	protease binding	4	3	0.29	0.00143
20	GO:0031409	pigment binding	4	3	0.29	0.00143
21	GO:0004222	metalloendopeptidase activity	62	12	4.49	0.00144
22	GO:0016984	ribulose-bisphosphate carboxylase activi...	8	4	0.58	0.00151
23	GO:0016671	oxidoreductase activity, acting on a sul...	25	10	1.81	0.00153
24	GO:0005509	calcium ion binding	296	36	21.44	0.00153
25	GO:0004791	thioredoxin-disulfide reductase activity	13	5	0.94	0.00155
26	GO:0004364	glutathione transferase activity	13	5	0.94	0.00155
27	GO:0015035	protein disulfide oxidoreductase activit...	116	18	8.4	0.00168
28	GO:0047134	protein-disulfide reductase activity	9	4	0.65	0.00257
29	GO:0051536	iron-sulfur cluster binding	118	23	8.55	0.00285
30	GO:0004089	carbonate dehydratase activity	15	5	1.09	0.00321
31	GO:0030170	pyridoxal phosphate binding	128	18	9.27	0.00499
32	GO:0048529	magnesium-protoporphyrin IX monomethyl e...	2	2	0.14	0.00524
33	GO:0008465	glycerate dehydrogenase activity	2	2	0.14	0.00524
34	GO:0004047	aminomethyltransferase activity	2	2	0.14	0.00524
35	GO:0009496	plastoquinol--plastocyanin reductase act...	2	2	0.14	0.00524
36	GO:0045158	electron transporter, transferring elect...	2	2	0.14	0.00524
37	GO:0103012	ferredoxin-thioredoxin reductase activit...	2	2	0.14	0.00524
38	GO:0036422	heptaprenyl diphosphate synthase activit...	2	2	0.14	0.00524
39	GO:0004185	serine-type carboxypeptidase activity	39	8	2.82	0.00604
40	GO:0004096	catalase activity	6	3	0.43	0.00642
41	GO:0005381	iron ion transmembrane transporter activ...	6	3	0.43	0.00642
42	GO:0033743	peptide-methionine (R)-S-oxide reductase...	6	3	0.43	0.00642
43	GO:0045548	phenylalanine ammonia-lyase activity	26	6	1.88	0.00934
	CC
	GO.ID	Term	Annotated	Significant	Expected	p-value
1	GO:0009535	chloroplast thylakoid membrane	77	48	5.29	< 1e-30
2	GO:0009523	photosystem II	78	55	5.36	1.2e-30
3	GO:0009522	photosystem I	50	38	3.44	3.0e-26
4	GO:0009654	photosystem II oxygen evolving complex	26	19	1.79	2.8e-17
5	GO:0009507	chloroplast	331	104	22.76	7.8e-11
6	GO:0009538	photosystem I reaction center	11	9	0.76	1.6e-09
7	GO:0019898	extrinsic component of membrane	44	17	3.03	1.7e-09
8	GO:0009570	chloroplast stroma	68	23	4.68	5.4e-08
9	GO:0009941	chloroplast envelope	50	15	3.44	7.1e-08
10	GO:0009579	thylakoid	139	86	9.56	1.8e-05
11	GO:0010287	plastoglobule	8	5	0.55	7.1e-05
12	GO:0016021	integral component of membrane	6632	507	456	0.00015
13	GO:0009536	plastid	345	109	23.72	0.00227
14	GO:0005623	cell	6492	423	446.37	0.00537
	KEGG
	KEGG pathway	Description	Gene ratio	Background ratio	p-value	Adjusted p-value
cpep00195	cpep00195	Photosynthesis	26/453	28/1979	3.00008522173002e-15	2.58007329068782e-13
cpep00710	cpep00710	Carbon fixation in photosynthetic organisms	19/453	24/1979	6.61672448383493e-09	2.84519152804902e-07
cpep00196	cpep00196	Photosynthesis - antenna proteins	12/453	12/1979	1.84724206690336e-08	5.29542725845629e-07
cpep04626	cpep04626	Plant-pathogen interaction	19/453	33/1979	1.53035622139545e-05	0.000329026587600022
cpep00630	cpep00630	Glyoxylate and dicarboxylate metabolism	16/453	30/1979	0.000253179956469336	0.00435469525127258
cpep00906	cpep00906	Carotenoid biosynthesis	12/453	20/1979	0.000367276002405392	0.00509360499421814
cpep00500	cpep00500	Starch and sucrose metabolism	16/453	31/1979	0.000414595755343337	0.00509360499421814
cpep00260	cpep00260	Glycine, serine and threonine metabolism	16/453	34/1979	0.00151477853978091	0.0162838693026448
cpep04075	cpep04075	Plant hormone signal transduction	18/453	42/1979	0.00289924998114682	0.0253346217378489
cpep04712	cpep04712	Circadian rhythm - plant	11/453	21/1979	0.00294588624858708	0.0253346217378489
cpep00052	cpep00052	Galactose metabolism	9/453	16/1979	0.00384245528061574	0.0300410140120867
cpep00940	cpep00940	Phenylpropanoid biosynthesis	10/453	19/1979	0.0043823630114394	0.0314069349153157
cpep00561	cpep00561	Glycerolipid metabolism	13/453	29/1979	0.00700094409002546	0.0463139378263223
Enrichment of genes upregulated in Fruit 20 DAP
	Ontology: BP
	GO.ID	Term	Annotated	Significant	Expected	p-value
1	GO:0006412	translation	611	340	155.59	< 1e-30
2	GO:0006334	nucleosome assembly	49	31	12.48	2.5e-08
3	GO:0007018	microtubule-based movement	89	45	22.66	3.0e-07
4	GO:0006414	translational elongation	26	16	6.62	0.00012
5	GO:0006342	chromatin silencing	11	8	2.8	0.00027
6	GO:0006270	DNA replication initiation	18	12	4.58	0.00028
7	GO:0042176	regulation of protein catabolic process	15	9	3.82	0.00043
8	GO:0051225	spindle assembly	8	7	2.04	0.00043
9	GO:0001731	formation of translation preinitiation c...	26	15	6.62	0.00047
10	GO:0031047	gene silencing by RNA	47	24	11.97	0.00053
11	GO:0006446	regulation of translational initiation	24	14	6.11	0.00063
12	GO:0007076	mitotic chromosome condensation	5	5	1.27	0.00107
13	GO:0006406	mRNA export from nucleus	13	9	3.31	0.00150
14	GO:0005992	trehalose biosynthetic process	21	12	5.35	0.00198
15	GO:0009908	flower development	44	15	11.2	0.00247
16	GO:0000387	spliceosomal snRNP assembly	14	9	3.56	0.00313
17	GO:0061077	chaperone-mediated protein folding	10	7	2.55	0.00391
18	GO:0032012	regulation of ARF protein signal transdu...	10	7	2.55	0.00391
19	GO:0000055	ribosomal large subunit export from nucl...	4	4	1.02	0.00420
20	GO:0019538	protein metabolic process	1413	536	359.81	0.00437
21	GO:0000028	ribosomal small subunit assembly	8	6	2.04	0.00466
22	GO:0008380	RNA splicing	118	48	30.05	0.00613
23	GO:0006099	tricarboxylic acid cycle	47	20	11.97	0.00774
24	GO:0006260	DNA replication	96	41	24.45	0.00869
25	GO:0051301	cell division	78	36	19.86	0.00995
	MF
	GO.ID	Term	Annotated	Significant	Expected	p-value
1	GO:0003735	structural constituent of ribosome	471	293	109.42	< 1e-30
2	GO:0046982	protein heterodimerization activity	98	58	22.77	2.2e-14
3	GO:0008017	microtubule binding	141	68	32.76	1.4e-10
4	GO:0004298	threonine-type endopeptidase activity	32	24	7.43	8.2e-10
5	GO:0003777	microtubule motor activity	89	45	20.68	1.7e-08
6	GO:0003723	RNA binding	1084	374	251.83	6.5e-08
7	GO:0003729	mRNA binding	37	24	8.6	1.7e-06
8	GO:0003743	translation initiation factor activity	149	59	34.62	5.5e-06
9	GO:0019843	rRNA binding	45	25	10.45	2.0e-05
10	GO:0005198	structural molecule activity	546	335	126.85	2.6e-05
11	GO:0019904	protein domain specific binding	17	12	3.95	4.6e-05
12	GO:0031492	nucleosomal DNA binding	6	6	1.39	0.00016
13	GO:0005525	GTP binding	303	96	70.39	0.00042
14	GO:0030234	enzyme regulator activity	287	80	66.68	0.00054
15	GO:0003924	GTPase activity	225	74	52.27	0.00056
16	GO:0004128	cytochrome-b5 reductase activity, acting...	5	5	1.16	0.00068
17	GO:0004129	cytochrome-c oxidase activity	5	5	1.16	0.00068
18	GO:0003989	acetyl-CoA carboxylase activity	9	7	2.09	0.00083
19	GO:0003746	translation elongation factor activity	50	22	11.62	0.00093
20	GO:0005199	structural constituent of cell wall	19	11	4.41	0.00119
21	GO:0003678	DNA helicase activity	31	14	7.2	0.00166
22	GO:0005200	structural constituent of cytoskeleton	17	10	3.95	0.00171
23	GO:0005086	ARF guanyl-nucleotide exchange factor ac...	10	7	2.32	0.00222
24	GO:0030955	potassium ion binding	15	9	3.48	0.00243
25	GO:0004743	pyruvate kinase activity	15	9	3.48	0.00243
26	GO:0003886	DNA (cytosine-5-)-methyltransferase acti...	4	4	0.93	0.00291
27	GO:0004579	dolichyl-diphosphooligosaccharide-protei...	4	4	0.93	0.00291
28	GO:0005524	ATP binding	2578	651	598.92	0.00464
29	GO:0003682	chromatin binding	68	31	15.8	0.00546
30	GO:0051082	unfolded protein binding	92	32	21.37	0.00786
31	GO:0044183	protein binding involved in protein fold...	7	5	1.63	0.00924
	CC
	GO.ID	Term	Annotated	Significant	Expected	p-value
1	GO:0005840	ribosome	533	320	126.4	< 1e-30
2	GO:0000786	nucleosome	77	60	18.26	1.2e-23
3	GO:0005737	cytoplasm	2732	934	647.9	1.7e-12
4	GO:0015935	small ribosomal subunit	54	40	12.81	1.1e-10
5	GO:0005634	nucleus	2638	775	625.61	3.3e-09
6	GO:0000502	proteasome complex	80	55	18.97	6.8e-09
7	GO:0005874	microtubule	96	49	22.77	1.6e-08
8	GO:0019013	viral nucleocapsid	87	40	20.63	4.2e-06
9	GO:0015934	large ribosomal subunit	64	36	15.18	6.1e-06
10	GO:0022627	cytosolic small ribosomal subunit	17	13	4.03	6.5e-06
11	GO:0019773	proteasome core complex, alpha-subunit c...	15	12	3.56	6.8e-06
12	GO:0005839	proteasome core complex	32	24	7.59	2.2e-05
13	GO:0030126	COPI vesicle coat	12	10	2.85	2.3e-05
14	GO:0070652	HAUS complex	6	6	1.42	0.00018
15	GO:0033290	eukaryotic 48S preinitiation complex	26	15	6.17	0.00021
16	GO:0016282	eukaryotic 43S preinitiation complex	26	15	6.17	0.00021
17	GO:0005852	eukaryotic translation initiation factor...	26	15	6.17	0.00021
18	GO:0042555	MCM complex	12	9	2.85	0.00025
19	GO:0009317	acetyl-CoA carboxylase complex	8	7	1.9	0.00027
20	GO:0071013	catalytic step 2 spliceosome	19	12	4.51	0.00028
21	GO:0022625	cytosolic large ribosomal subunit	31	16	7.35	0.00069
22	GO:0000790	nuclear chromatin	37	18	8.77	0.00074
23	GO:0005681	spliceosomal complex	62	33	14.7	0.00234
24	GO:0008250	oligosaccharyltransferase complex	6	5	1.42	0.00316
25	GO:0031428	box C/D snoRNP complex	4	4	0.95	0.00316
26	GO:0005871	kinesin complex	9	6	2.13	0.00757
27	GO:0005685	U1 snRNP	9	6	2.13	0.00757
28	GO:0005622	intracellular	5875	1815	1393.28	0.00950
	KEGG
	KEGG pathway	Description	Gene ratio	Background ratio	p-value	Adjusted p-value
cpep04075	cpep04075	Plant hormone signal transduction	29/371	42/1979	7.46058057908028e-13	6.49070510379984e-11
cpep04016	cpep04016	MAPK signaling pathway - plant	24/371	42/1979	2.33097490698668e-08	1.0139740845392e-06
cpep04626	cpep04626	Plant-pathogen interaction	19/371	33/1979	6.25345089015234e-07	1.81350075814418e-05
cpep00500	cpep00500	Starch and sucrose metabolism	18/371	31/1979	1.05712236907767e-06	2.29924115274394e-05
cpep03030	cpep03030	DNA replication	16/371	32/1979	5.45298212835178e-05	0.00094881889033321

## Sheet: Developed leaf_Fruit 30 DAP
Enrichment of genes upregulated in Developed leaf
	Ontology: BP
	GO.ID	Term	Annotated	Significant	Expected	p-value
1	GO:0015979	photosynthesis	139	86	10.98	< 1e-30
2	GO:0018298	protein-chromophore linkage	48	30	3.79	9.2e-22
3	GO:0009765	photosynthesis, light harvesting	35	26	2.76	3.5e-19
4	GO:0045454	cell redox homeostasis	184	33	14.53	6.2e-06
5	GO:0009772	photosynthetic electron transport in pho...	7	5	0.55	5.6e-05
6	GO:0015995	chlorophyll biosynthetic process	19	8	1.5	0.00027
7	GO:0009734	auxin-activated signaling pathway	113	20	8.92	0.00049
8	GO:0052837	thiazole biosynthetic process	3	3	0.24	0.00049
9	GO:0008152	metabolic process	7065	593	557.84	0.00056
10	GO:0009607	response to biotic stimulus	119	18	9.4	0.00092
11	GO:0006662	glycerol ether metabolic process	34	9	2.68	0.00099
12	GO:0009228	thiamine biosynthetic process	7	4	0.55	0.00111
13	GO:0006542	glutamine biosynthetic process	12	5	0.95	0.00150
14	GO:0006546	glycine catabolic process	7	5	0.55	0.00183
15	GO:0009768	photosynthesis, light harvesting in phot...	4	3	0.32	0.00185
16	GO:0034599	cellular response to oxidative stress	24	7	1.89	0.00330
17	GO:0015986	ATP synthesis coupled proton transport	33	8	2.61	0.00342
18	GO:0009853	photorespiration	11	6	0.87	0.00349
19	GO:0016117	carotenoid biosynthetic process	9	4	0.71	0.00352
20	GO:0009052	pentose-phosphate shunt, non-oxidative b...	9	4	0.71	0.00352
21	GO:0006952	defense response	170	23	13.42	0.00376
22	GO:0015976	carbon utilization	5	3	0.39	0.00434
23	GO:0009733	response to auxin	190	33	15	0.00608
24	GO:0010258	NADH dehydrogenase complex (plastoquinon...	2	2	0.16	0.00623
25	GO:0030388	fructose 1,6-bisphosphate metabolic proc...	2	2	0.16	0.00623
26	GO:0009854	oxidative photosynthetic carbon pathway	2	2	0.16	0.00623
27	GO:0009809	lignin biosynthetic process	2	2	0.16	0.00623
28	GO:0010252	auxin homeostasis	2	2	0.16	0.00623
29	GO:0019252	starch biosynthetic process	12	5	0.95	0.00808
30	GO:0006021	inositol biosynthetic process	11	4	0.87	0.00812
31	GO:0030091	protein repair	8	4	0.63	0.00816
	MF
	GO.ID	Term	Annotated	Significant	Expected	p-value
1	GO:0016168	chlorophyll binding	43	32	3.09	4.7e-28
2	GO:0005506	iron ion binding	332	66	23.88	2.4e-14
3	GO:0004497	monooxygenase activity	282	62	20.29	7.9e-14
4	GO:0016705	oxidoreductase activity, acting on paire...	324	61	23.31	3.6e-11
5	GO:0020037	heme binding	366	63	26.33	6.8e-11
6	GO:0016987	sigma factor activity	13	7	0.94	1.1e-05
7	GO:0008483	transaminase activity	65	16	4.68	3.0e-05
8	GO:0045156	electron transporter, transferring elect...	7	5	0.5	3.6e-05
9	GO:0051537	2 iron, 2 sulfur cluster binding	37	11	2.66	3.8e-05
10	GO:0015035	protein disulfide oxidoreductase activit...	116	21	8.35	7.3e-05
11	GO:0042132	fructose 1,6-bisphosphate 1-phosphatase ...	5	4	0.36	0.00013
12	GO:0003824	catalytic activity	9801	786	705.08	0.00034
13	GO:0010277	chlorophyllide a oxygenase [overall] act...	6	4	0.43	0.00036
14	GO:0016491	oxidoreductase activity	1685	224	121.22	0.00037
15	GO:0004089	carbonate dehydratase activity	15	6	1.08	0.00039
16	GO:0004222	metalloendopeptidase activity	62	13	4.46	0.00039
17	GO:0030170	pyridoxal phosphate binding	128	20	9.21	0.00080
18	GO:0003755	peptidyl-prolyl cis-trans isomerase acti...	67	13	4.82	0.00085
19	GO:0004356	glutamate-ammonia ligase activity	12	5	0.86	0.00099
20	GO:0046933	proton-transporting ATP synthase activit...	24	7	1.73	0.00114
21	GO:0031409	pigment binding	4	3	0.29	0.00141
22	GO:0004185	serine-type carboxypeptidase activity	39	9	2.81	0.00148
23	GO:0004751	ribose-5-phosphate isomerase activity	9	4	0.65	0.00250
24	GO:0004784	superoxide dismutase activity	15	5	1.08	0.00312
25	GO:0004869	cysteine-type endopeptidase inhibitor ac...	23	6	1.65	0.00477
26	GO:0048529	magnesium-protoporphyrin IX monomethyl e...	2	2	0.14	0.00517
27	GO:0008465	glycerate dehydrogenase activity	2	2	0.14	0.00517
28	GO:0004088	carbamoyl-phosphate synthase (glutamine-...	2	2	0.14	0.00517
29	GO:0004047	aminomethyltransferase activity	2	2	0.14	0.00517
30	GO:0005245	voltage-gated calcium channel activity	2	2	0.14	0.00517
31	GO:0009496	plastoquinol--plastocyanin reductase act...	2	2	0.14	0.00517
32	GO:0045158	electron transporter, transferring elect...	2	2	0.14	0.00517
33	GO:0103012	ferredoxin-thioredoxin reductase activit...	2	2	0.14	0.00517
34	GO:0004604	phosphoadenylyl-sulfate reductase (thior...	2	2	0.14	0.00517
35	GO:0036422	heptaprenyl diphosphate synthase activit...	2	2	0.14	0.00517
36	GO:0033743	peptide-methionine (R)-S-oxide reductase...	6	3	0.43	0.00630
37	GO:0016791	phosphatase activity	299	25	21.51	0.00803
38	GO:0005509	calcium ion binding	296	33	21.29	0.00807
39	GO:0045548	phenylalanine ammonia-lyase activity	26	6	1.87	0.00904
40	GO:0016747	transferase activity, transferring acyl ...	289	28	20.79	0.00960
	CC
	GO.ID	Term	Annotated	Significant	Expected	p-value
1	GO:0009535	chloroplast thylakoid membrane	77	51	5.28	< 1e-30
2	GO:0009523	photosystem II	78	54	5.34	1.1e-30
3	GO:0009522	photosystem I	50	38	3.43	2.7e-26
4	GO:0009654	photosystem II oxygen evolving complex	26	18	1.78	8.6e-16
5	GO:0009507	chloroplast	331	112	22.68	5.8e-15
6	GO:0009538	photosystem I reaction center	11	9	0.75	1.6e-09
7	GO:0009941	chloroplast envelope	50	16	3.43	6.6e-09
8	GO:0019898	extrinsic component of membrane	44	16	3.01	1.4e-08
9	GO:0009570	chloroplast stroma	68	23	4.66	2.3e-07
10	GO:0005623	cell	6492	459	444.81	8.0e-06
11	GO:0009579	thylakoid	139	88	9.52	1.8e-05
12	GO:0010287	plastoglobule	8	5	0.55	7.0e-05
13	GO:0005840	ribosome	533	48	36.52	0.0012
14	GO:0009536	plastid	345	117	23.64	0.0022
	KEGG
	KEGG pathway	Description	Gene ratio	Background ratio	p-value	Adjusted p-value
cpep00195	cpep00195	Photosynthesis	26/469	28/1979	7.43688291497966e-15	6.5444569651821e-13
cpep00196	cpep00196	Photosynthesis - antenna proteins	12/469	12/1979	2.81588372564237e-08	1.23898883928264e-06
cpep00710	cpep00710	Carbon fixation in photosynthetic organisms	18/469	24/1979	1.33214293357369e-07	3.90761927181615e-06
cpep00906	cpep00906	Carotenoid biosynthesis	14/469	20/1979	1.36921596450419e-05	0.000301227512190923
cpep00630	cpep00630	Glyoxylate and dicarboxylate metabolism	17/469	30/1979	9.34218120031649e-05	0.0016442238912557
cpep00500	cpep00500	Starch and sucrose metabolism	17/469	31/1979	0.000162177837633707	0.00237860828529437
cpep00052	cpep00052	Galactose metabolism	10/469	16/1979	0.00100343156466598	0.0126145682415152
cpep00940	cpep00940	Phenylpropanoid biosynthesis	11/469	19/1979	0.00135756342846682	0.0147815935399178
cpep04626	cpep04626	Plant-pathogen interaction	16/469	33/1979	0.00151175388476432	0.0147815935399178
cpep04712	cpep04712	Circadian rhythm - plant	11/469	21/1979	0.00395190233859305	0.0347767405796189
Enrichment of genes upregulated in Fruit 30 DAP
	Ontology: BP
	GO.ID	Term	Annotated	Significant	Expected	p-value
1	GO:0006334	nucleosome assembly	49	24	11.27	5.9e-05
2	GO:0006355	regulation of transcription, DNA-templat...	1142	312	262.64	0.00020
3	GO:0006914	autophagy	40	21	9.2	0.00033
4	GO:0006097	glyoxylate cycle	5	5	1.15	0.00064
5	GO:0005992	trehalose biosynthetic process	21	12	4.83	0.00075
6	GO:0006099	tricarboxylic acid cycle	47	21	10.81	0.00082
7	GO:0009908	flower development	44	14	10.12	0.00114
8	GO:0000160	phosphorelay signal transduction system	73	32	16.79	0.00294
9	GO:0019538	protein metabolic process	1413	356	324.97	0.00320
10	GO:0031047	gene silencing by RNA	47	20	10.81	0.00330
11	GO:0016567	protein ubiquitination	52	20	11.96	0.00343
12	GO:0006368	transcription elongation from RNA polyme...	17	11	3.91	0.00596
13	GO:0006406	mRNA export from nucleus	13	8	2.99	0.00642
14	GO:0009742	brassinosteroid mediated signaling pathw...	20	10	4.6	0.00749
	MF
	GO.ID	Term	Annotated	Significant	Expected	p-value
1	GO:0046982	protein heterodimerization activity	98	44	22.62	1.5e-06
2	GO:0016874	ligase activity	598	163	138.06	4.0e-05
3	GO:0003723	RNA binding	1084	311	250.26	0.00041
4	GO:0003700	DNA-binding transcription factor activit...	762	212	175.92	0.00054
5	GO:0003729	mRNA binding	37	20	8.54	0.00054
6	GO:0003677	DNA binding	2189	560	505.36	0.00057
7	GO:0003743	translation initiation factor activity	149	52	34.4	0.00068
8	GO:0019904	protein domain specific binding	17	10	3.92	0.00162
9	GO:0004721	phosphoprotein phosphatase activity	199	55	45.94	0.00226
10	GO:0004451	isocitrate lyase activity	4	4	0.92	0.00284
11	GO:0031492	nucleosomal DNA binding	6	5	1.39	0.00317
12	GO:0003735	structural constituent of ribosome	471	132	108.74	0.00657
13	GO:0003857	3-hydroxyacyl-CoA dehydrogenase activity	7	5	1.62	0.00898
	CC
	GO.ID	Term	Annotated	Significant	Expected	p-value
1	GO:0005634	nucleus	2638	724	562.39	4.6e-16
2	GO:0000786	nucleosome	77	46	16.42	2.5e-13
3	GO:0005622	intracellular	5875	1457	1252.48	0.00049
4	GO:0000502	proteasome complex	80	30	17.06	0.00153
5	GO:0016602	CCAAT-binding factor complex	11	7	2.35	0.00289
6	GO:0022627	cytosolic small ribosomal subunit	17	9	3.62	0.00407
7	GO:0005737	cytoplasm	2732	629	582.43	0.00450
8	GO:0005777	peroxisome	51	18	10.87	0.00836
9	GO:0000790	nuclear chromatin	37	15	7.89	0.00850
10	GO:0000974	Prp19 complex	5	4	1.07	0.00855
11	GO:0005874	microtubule	96	31	20.47	0.00906
12	GO:0030875	rDNA protrusion	3	3	0.64	0.00968
	KEGG
	KEGG pathway	Description	Gene ratio	Background ratio	p-value	Adjusted p-value
cpep04075	cpep04075	Plant hormone signal transduction	30/362	42/1979	3.39192849456139e-14	2.91705850532279e-12
cpep04016	cpep04016	MAPK signaling pathway - plant	25/362	42/1979	2.08746557014324e-09	8.97610195161594e-08
cpep00500	cpep00500	Starch and sucrose metabolism	17/362	31/1979	4.40123394450983e-06	0.000126168706409282
cpep04626	cpep04626	Plant-pathogen interaction	16/362	33/1979	6.42417994558344e-05	0.00138119868830044
cpep00040	cpep00040	Pentose and glucuronate interconversions	8/362	14/1979	0.00125101868431879	0.0215175213702831
cpep00071	cpep00071	Fatty acid degradation	8/362	15/1979	0.00225823777662771	0.0323680747983305

## Sheet: Developed leaf_Fruit 7 DAP
Enrichment of genes upregulated in Developed leaf
	Ontology: BP
	GO.ID	Term	Annotated	Significant	Expected	p-value
1	GO:0015979	photosynthesis	139	92	11.77	< 1e-30
2	GO:0018298	protein-chromophore linkage	48	33	4.06	7.3e-25
3	GO:0009765	photosynthesis, light harvesting	35	28	2.96	1.8e-20
4	GO:0008152	metabolic process	7065	630	598.04	9.3e-06
5	GO:0009768	photosynthesis, light harvesting in phot...	4	4	0.34	5.1e-05
6	GO:0009772	photosynthetic electron transport in pho...	7	5	0.59	7.8e-05
7	GO:0006535	cysteine biosynthetic process from serin...	15	7	1.27	0.00011
8	GO:0009733	response to auxin	190	32	16.08	0.00018
9	GO:0006542	glutamine biosynthetic process	12	6	1.02	0.00021
10	GO:0009052	pentose-phosphate shunt, non-oxidative b...	9	5	0.76	0.00041
11	GO:0006952	defense response	170	28	14.39	0.00056
12	GO:0042549	photosystem II stabilization	3	3	0.25	0.00060
13	GO:0052837	thiazole biosynthetic process	3	3	0.25	0.00060
14	GO:0009405	pathogenesis	19	7	1.61	0.00062
15	GO:0009228	thiamine biosynthetic process	7	4	0.59	0.00145
16	GO:0009607	response to biotic stimulus	119	21	10.07	0.00169
17	GO:0006546	glycine catabolic process	7	5	0.59	0.00225
18	GO:2000117	negative regulation of cysteine-type end...	4	3	0.34	0.00227
19	GO:0010207	photosystem II assembly	8	4	0.68	0.00270
20	GO:0015995	chlorophyll biosynthetic process	19	7	1.61	0.00275
21	GO:0006979	response to oxidative stress	145	26	12.27	0.00397
22	GO:0009853	photorespiration	11	6	0.93	0.00451
23	GO:0006696	ergosterol biosynthetic process	9	4	0.76	0.00454
24	GO:0016117	carotenoid biosynthetic process	9	4	0.76	0.00454
25	GO:0015986	ATP synthesis coupled proton transport	33	8	2.79	0.00524
26	GO:0006662	glycerol ether metabolic process	34	8	2.88	0.00636
27	GO:0019344	cysteine biosynthetic process	19	10	1.61	0.00705
28	GO:0006108	malate metabolic process	10	4	0.85	0.00707
29	GO:0030388	fructose 1,6-bisphosphate metabolic proc...	2	2	0.17	0.00716
30	GO:0006624	vacuolar protein processing	2	2	0.17	0.00716
31	GO:0009773	photosynthetic electron transport in pho...	2	2	0.17	0.00716
32	GO:0009854	oxidative photosynthetic carbon pathway	2	2	0.17	0.00716
33	GO:0009809	lignin biosynthetic process	2	2	0.17	0.00716
34	GO:0010252	auxin homeostasis	2	2	0.17	0.00716
35	GO:0009058	biosynthetic process	3785	283	320.39	0.00873
36	GO:0097428	protein maturation by iron-sulfur cluste...	6	3	0.51	0.00995
	MF
	GO.ID	Term	Annotated	Significant	Expected	p-value
1	GO:0016168	chlorophyll binding	43	35	3.4	< 1e-30
2	GO:0005506	iron ion binding	332	63	26.22	4.7e-11
3	GO:0004497	monooxygenase activity	282	58	22.27	4.1e-10
4	GO:0020037	heme binding	366	64	28.91	1.1e-09
5	GO:0016705	oxidoreductase activity, acting on paire...	324	56	25.59	2.9e-08
6	GO:0004869	cysteine-type endopeptidase inhibitor ac...	23	12	1.82	3.3e-08
7	GO:0008483	transaminase activity	65	18	5.13	4.1e-06
8	GO:0016655	oxidoreductase activity, acting on NAD(P...	30	8	2.37	3.9e-05
9	GO:0031409	pigment binding	4	4	0.32	3.9e-05
10	GO:0051536	iron-sulfur cluster binding	118	26	9.32	4.8e-05
11	GO:0045156	electron transporter, transferring elect...	7	5	0.55	5.6e-05
12	GO:0051537	2 iron, 2 sulfur cluster binding	37	11	2.92	8.9e-05
13	GO:0004356	glutamate-ammonia ligase activity	12	6	0.95	0.00015
14	GO:0042132	fructose 1,6-bisphosphate 1-phosphatase ...	5	4	0.39	0.00018
15	GO:0016491	oxidoreductase activity	1685	230	133.07	0.00018
16	GO:0016987	sigma factor activity	13	6	1.03	0.00025
17	GO:0004751	ribose-5-phosphate isomerase activity	9	5	0.71	0.00029
18	GO:0003824	catalytic activity	9801	831	774.04	0.00036
19	GO:0010277	chlorophyllide a oxygenase [overall] act...	6	4	0.47	0.00051
20	GO:0004124	cysteine synthase activity	10	5	0.79	0.00055
21	GO:0030170	pyridoxal phosphate binding	128	21	10.11	0.00104
22	GO:0005215	transporter activity	1036	118	81.82	0.00116
23	GO:0002020	protease binding	4	3	0.32	0.00185
24	GO:0046933	proton-transporting ATP synthase activit...	24	7	1.9	0.00197
25	GO:0051996	squalene synthase activity	8	4	0.63	0.00209
26	GO:0004310	farnesyl-diphosphate farnesyltransferase...	8	4	0.63	0.00209
27	GO:0005509	calcium ion binding	296	37	23.38	0.00362
28	GO:0005337	nucleoside transmembrane transporter act...	5	3	0.39	0.00435
29	GO:0048529	magnesium-protoporphyrin IX monomethyl e...	2	2	0.16	0.00623
30	GO:0008465	glycerate dehydrogenase activity	2	2	0.16	0.00623
31	GO:0004047	aminomethyltransferase activity	2	2	0.16	0.00623
32	GO:0009496	plastoquinol--plastocyanin reductase act...	2	2	0.16	0.00623
33	GO:0045158	electron transporter, transferring elect...	2	2	0.16	0.00623
34	GO:0103012	ferredoxin-thioredoxin reductase activit...	2	2	0.16	0.00623
35	GO:0004604	phosphoadenylyl-sulfate reductase (thior...	2	2	0.16	0.00623
36	GO:0036422	heptaprenyl diphosphate synthase activit...	2	2	0.16	0.00623
37	GO:0071949	FAD binding	16	5	1.26	0.00637
38	GO:0004096	catalase activity	6	3	0.47	0.00820
39	GO:0005381	iron ion transmembrane transporter activ...	6	3	0.47	0.00820
40	GO:0033743	peptide-methionine (R)-S-oxide reductase...	6	3	0.47	0.00820
41	GO:0042626	ATPase activity, coupled to transmembran...	145	23	11.45	0.00837
	CC
	GO.ID	Term	Annotated	Significant	Expected	p-value
1	GO:0009535	chloroplast thylakoid membrane	77	56	5.78	< 1e-30
2	GO:0009523	photosystem II	78	59	5.86	< 1e-30
3	GO:0009522	photosystem I	50	41	3.76	4.5e-30
4	GO:0009654	photosystem II oxygen evolving complex	26	19	1.95	1.5e-16
5	GO:0009507	chloroplast	331	110	24.86	9.1e-10
6	GO:0009538	photosystem I reaction center	11	9	0.83	3.5e-09
7	GO:0019898	extrinsic component of membrane	44	17	3.3	6.6e-09
8	GO:0009941	chloroplast envelope	50	17	3.76	2.1e-08
9	GO:0010287	plastoglobule	8	6	0.6	4.3e-06
10	GO:0009570	chloroplast stroma	68	21	5.11	2.5e-05
11	GO:0009579	thylakoid	139	94	10.44	2.8e-05
12	GO:0016021	integral component of membrane	6632	557	498.13	2.9e-05
13	GO:0009536	plastid	345	115	25.91	0.0032
14	GO:0010598	NAD(P)H dehydrogenase complex (plastoqui...	2	2	0.15	0.0056
	KEGG
	KEGG pathway	Description	Gene ratio	Background ratio	p-value	Adjusted p-value
cpep00195	cpep00195	Photosynthesis	26/486	28/1979	1.88362217590296e-14	1.65758751479461e-12
cpep00710	cpep00710	Carbon fixation in photosynthetic organisms	20/486	24/1979	1.793870219748e-09	7.89302896689119e-08
cpep00196	cpep00196	Photosynthesis - antenna proteins	12/486	12/1979	4.33858996888299e-08	1.27265305753901e-06
cpep04626	cpep04626	Plant-pathogen interaction	21/486	33/1979	1.82659190260656e-06	4.01850218573442e-05
cpep00630	cpep00630	Glyoxylate and dicarboxylate metabolism	19/486	30/1979	6.45799939043812e-06	0.000113660789271711
cpep04075	cpep04075	Plant hormone signal transduction	23/486	42/1979	2.13737304359424e-05	0.000313481379727155
cpep00500	cpep00500	Starch and sucrose metabolism	18/486	31/1979	6.17017174214704e-05	0.000775678733298485
cpep00052	cpep00052	Galactose metabolism	11/486	16/1979	0.00022591258614888	0.00248503844763768
cpep00260	cpep00260	Glycine, serine and threonine metabolism	17/486	34/1979	0.0010693959786509	0.0104563162356977
cpep04712	cpep04712	Circadian rhythm - plant	12/486	21/1979	0.00134414394086496	0.0118284666796116
cpep00906	cpep00906	Carotenoid biosynthesis	11/486	20/1979	0.00323675709025505	0.0258940567220404
cpep00460	cpep00460	Cyanoamino acid metabolism	7/486	11/1979	0.00665776370055061	0.0488236004707045
Enrichment of genes upregulated in Fruit 7 DAP
	Ontology: BP
	GO.ID	Term	Annotated	Significant	Expected	p-value
1	GO:0006412	translation	611	379	170.71	< 1e-30
2	GO:0007018	microtubule-based movement	89	59	24.87	4.8e-14
3	GO:0006334	nucleosome assembly	49	31	13.69	2.6e-07
4	GO:0006260	DNA replication	96	58	26.82	3.1e-06
5	GO:0006270	DNA replication initiation	18	14	5.03	1.6e-05
6	GO:0051301	cell division	78	42	21.79	6.2e-05
7	GO:0001731	formation of translation preinitiation c...	26	17	7.26	7.6e-05
8	GO:0006446	regulation of translational initiation	24	16	6.71	8.8e-05
9	GO:0000387	spliceosomal snRNP assembly	14	11	3.91	0.00011
10	GO:0031047	gene silencing by RNA	47	26	13.13	0.00022
11	GO:0006414	translational elongation	26	18	7.26	0.00025
12	GO:0006406	mRNA export from nucleus	13	10	3.63	0.00025
13	GO:0006342	chromatin silencing	11	10	3.07	0.00047
14	GO:0000398	mRNA splicing, via spliceosome	100	55	27.94	0.00049
15	GO:0007094	mitotic spindle assembly checkpoint	9	8	2.51	0.00080
16	GO:0042176	regulation of protein catabolic process	15	9	4.19	0.00080
17	GO:0051225	spindle assembly	8	7	2.24	0.00080
18	GO:0000028	ribosomal small subunit assembly	8	7	2.24	0.00080
19	GO:0042254	ribosome biogenesis	136	69	38	0.00081
20	GO:0051726	regulation of cell cycle	71	35	19.84	0.00166
21	GO:0007076	mitotic chromosome condensation	5	5	1.4	0.00170
22	GO:0008380	RNA splicing	118	66	32.97	0.00242
23	GO:0007020	microtubule nucleation	7	6	1.96	0.00252
24	GO:0043248	proteasome assembly	12	9	3.35	0.00272
25	GO:0006541	glutamine metabolic process	26	13	7.26	0.00490
26	GO:0009908	flower development	44	15	12.29	0.00494
27	GO:0042273	ribosomal large subunit biogenesis	20	14	5.59	0.00604
28	GO:0000055	ribosomal large subunit export from nucl...	4	4	1.12	0.00608
29	GO:0045040	protein import into mitochondrial outer ...	4	4	1.12	0.00608
30	GO:0042026	protein refolding	10	7	2.79	0.00689
31	GO:0006366	transcription by RNA polymerase II	140	39	39.12	0.00695
32	GO:0009098	leucine biosynthetic process	8	6	2.24	0.00770
33	GO:0019538	protein metabolic process	1413	608	394.79	0.00927
	MF
	GO.ID	Term	Annotated	Significant	Expected	p-value
1	GO:0003735	structural constituent of ribosome	471	324	119.19	< 1e-30
2	GO:0003723	RNA binding	1084	465	274.32	7.9e-23
3	GO:0008017	microtubule binding	141	87	35.68	1.4e-19
4	GO:0004298	threonine-type endopeptidase activity	32	30	8.1	3.3e-16
5	GO:0003777	microtubule motor activity	89	59	22.52	4.3e-16
6	GO:0046982	protein heterodimerization activity	98	59	24.8	2.5e-13
7	GO:0003743	translation initiation factor activity	149	66	37.71	3.3e-07
8	GO:0005524	ATP binding	2578	748	652.4	1.8e-06
9	GO:0019843	rRNA binding	45	30	11.39	2.3e-06
10	GO:0019904	protein domain specific binding	17	13	4.3	1.4e-05
11	GO:0005198	structural molecule activity	546	368	138.17	1.9e-05
12	GO:0003729	mRNA binding	37	23	9.36	3.4e-05
13	GO:0003746	translation elongation factor activity	50	26	12.65	4.6e-05
14	GO:0005200	structural constituent of cytoskeleton	17	12	4.3	0.00011
15	GO:0003924	GTPase activity	225	82	56.94	0.00013
16	GO:0031492	nucleosomal DNA binding	6	6	1.52	0.00026
17	GO:0003678	DNA helicase activity	31	20	7.84	0.00043
18	GO:0003677	DNA binding	2189	607	553.96	0.00049
19	GO:0005525	GTP binding	303	102	76.68	0.00064
20	GO:0030234	enzyme regulator activity	287	76	72.63	0.00109
21	GO:0003852	2-isopropylmalate synthase activity	7	6	1.77	0.00144
22	GO:0003899	DNA-directed 5'-3' RNA polymerase activi...	65	28	16.45	0.00302
23	GO:0008408	3'-5' exonuclease activity	24	12	6.07	0.00340
24	GO:0003886	DNA (cytosine-5-)-methyltransferase acti...	4	4	1.01	0.00410
25	GO:0004579	dolichyl-diphosphooligosaccharide-protei...	4	4	1.01	0.00410
26	GO:0043141	ATP-dependent 5'-3' DNA helicase activit...	4	4	1.01	0.00410
27	GO:0051082	unfolded protein binding	92	35	23.28	0.00464
28	GO:0043015	gamma-tubulin binding	6	5	1.52	0.00491
29	GO:0008097	5S rRNA binding	6	5	1.52	0.00491
30	GO:0008565	protein transporter activity	48	21	12.15	0.00538
31	GO:0003843	1,3-beta-D-glucan synthase activity	16	9	4.05	0.00811
32	GO:0005544	calcium-dependent phospholipid binding	16	9	4.05	0.00811
	CC
	GO.ID	Term	Annotated	Significant	Expected	p-value
1	GO:0005840	ribosome	533	359	136.73	< 1e-30
2	GO:0000786	nucleosome	77	60	19.75	8.9e-22
3	GO:0005634	nucleus	2638	917	676.74	1.1e-18
4	GO:0005874	microtubule	96	60	24.63	4.6e-13
5	GO:0005737	cytoplasm	2732	998	700.85	6.5e-13
6	GO:0015935	small ribosomal subunit	54	43	13.85	6.0e-12
7	GO:0000502	proteasome complex	80	66	20.52	6.2e-10
8	GO:0019773	proteasome core complex, alpha-subunit c...	15	15	3.85	1.3e-09
9	GO:0019013	viral nucleocapsid	87	47	22.32	1.5e-08
10	GO:0005730	nucleolus	96	58	24.63	1.9e-08
11	GO:0015934	large ribosomal subunit	64	44	16.42	1.3e-07
12	GO:0071013	catalytic step 2 spliceosome	19	16	4.87	1.5e-07
13	GO:0005839	proteasome core complex	32	30	8.21	2.1e-07
14	GO:0022625	cytosolic large ribosomal subunit	31	21	7.95	1.0e-06
15	GO:0022627	cytosolic small ribosomal subunit	17	14	4.36	1.6e-06
16	GO:0033290	eukaryotic 48S preinitiation complex	26	17	6.67	2.3e-05
17	GO:0016282	eukaryotic 43S preinitiation complex	26	17	6.67	2.3e-05
18	GO:0005852	eukaryotic translation initiation factor...	26	17	6.67	2.3e-05
19	GO:0042555	MCM complex	12	10	3.08	4.8e-05
20	GO:0070652	HAUS complex	6	6	1.54	0.00028
21	GO:0005694	chromosome	206	122	52.85	0.00041
22	GO:0005622	intracellular	5875	2034	1507.14	0.00043
23	GO:0030126	COPI vesicle coat	12	9	3.08	0.00048
24	GO:0000790	nuclear chromatin	37	17	9.49	0.00110
25	GO:0097526	spliceosomal tri-snRNP complex	16	11	4.1	0.00110
26	GO:0005742	mitochondrial outer membrane translocase...	5	5	1.28	0.00111
27	GO:0000974	Prp19 complex	5	5	1.28	0.00111
28	GO:0005643	nuclear pore	35	19	8.98	0.00127
29	GO:0005654	nucleoplasm	121	53	31.04	0.00137
30	GO:0005819	spindle	21	17	5.39	0.00140
31	GO:0071004	U2-type prespliceosome	7	6	1.8	0.00155
32	GO:0005681	spliceosomal complex	62	38	15.91	0.00186
33	GO:0071011	precatalytic spliceosome	12	8	3.08	0.00330
34	GO:0032040	small-subunit processome	17	10	4.36	0.00378
35	GO:0000776	kinetochore	7	6	1.8	0.00432
36	GO:0008250	oligosaccharyltransferase complex	6	5	1.54	0.00432
37	GO:0008541	proteasome regulatory particle, lid subc...	4	4	1.03	0.00432
38	GO:0031428	box C/D snoRNP complex	4	4	1.03	0.00432
39	GO:0005665	RNA polymerase II, core complex	8	6	2.05	0.00485
40	GO:0005680	anaphase-promoting complex	8	6	2.05	0.00485
41	GO:0005688	U6 snRNP	8	6	2.05	0.00485
42	GO:0005815	microtubule organizing center	11	7	2.82	0.00522
43	GO:0030687	preribosome, large subunit precursor	6	5	1.54	0.00523
44	GO:0005682	U5 snRNP	6	5	1.54	0.00523
45	GO:0000922	spindle pole	6	5	1.54	0.00523
46	GO:0000148	1,3-beta-D-glucan synthase complex	16	9	4.1	0.00890
	KEGG
	KEGG pathway	Description	Gene ratio	Background ratio	p-value	Adjusted p-value
cpep04075	cpep04075	Plant hormone signal transduction	29/399	42/1979	5.35918284276329e-12	4.60889724477643e-10
cpep03030	cpep03030	DNA replication	21/399	32/1979	2.22036493039595e-08	9.54756920070259e-07
cpep04626	cpep04626	Plant-pathogen interaction	18/399	33/1979	1.09406504554219e-05	0.000313631979722094
cpep00500	cpep00500	Starch and sucrose metabolism	17/399	31/1979	1.76789013658628e-05	0.00038009637936605
cpep03430	cpep03430	Mismatch repair	13/399	21/1979	3.17289954366416e-05	0.000545738721510236
cpep04016	cpep04016	MAPK signaling pathway - plant	20/399	42/1979	4.89410044234698e-05	0.000701487730069734
cpep03440	cpep03440	Homologous recombination	17/399	34/1979	8.48682278540113e-05	0.00104266679934928
cpep03410	cpep03410	Base excision repair	12/399	27/1979	0.00347839173893784	0.0373927111935818

## Sheet: Developed leaf_Lateral root
Enrichment of genes upregulated in Developed leaf
	Ontology: BP
	GO.ID	Term	Annotated	Significant	Expected	p-value
1	GO:0015979	photosynthesis	139	110	13.1	< 1e-30
2	GO:0018298	protein-chromophore linkage	48	36	4.52	1.5e-27
3	GO:0009765	photosynthesis, light harvesting	35	32	3.3	4.2e-26
4	GO:0015995	chlorophyll biosynthetic process	19	13	1.79	4.9e-09
5	GO:0010207	photosystem II assembly	8	7	0.75	4.7e-07
6	GO:0009405	pathogenesis	19	10	1.79	2.2e-06
7	GO:0009607	response to biotic stimulus	119	24	11.21	3.8e-05
8	GO:0016117	carotenoid biosynthetic process	9	6	0.85	4.5e-05
9	GO:0009768	photosynthesis, light harvesting in phot...	4	4	0.38	7.8e-05
10	GO:0008152	metabolic process	7065	702	665.74	0.00011
11	GO:0034599	cellular response to oxidative stress	24	11	2.26	0.00012
12	GO:0009772	photosynthetic electron transport in pho...	7	5	0.66	0.00013
13	GO:0006662	glycerol ether metabolic process	34	11	3.2	0.00018
14	GO:0006457	protein folding	148	30	13.95	0.00056
15	GO:0009853	photorespiration	11	7	1.04	0.00066
16	GO:0009052	pentose-phosphate shunt, non-oxidative b...	9	5	0.85	0.00067
17	GO:0052837	thiazole biosynthetic process	3	3	0.28	0.00083
18	GO:0042549	photosystem II stabilization	3	3	0.28	0.00083
19	GO:0006952	defense response	170	28	16.02	0.00095
20	GO:0045454	cell redox homeostasis	184	31	17.34	0.00098
21	GO:0042026	protein refolding	10	5	0.94	0.00124
22	GO:0009733	response to auxin	190	33	17.9	0.00176
23	GO:0006782	protoporphyrinogen IX biosynthetic proce...	11	5	1.04	0.00209
24	GO:0006021	inositol biosynthetic process	11	5	1.04	0.00209
25	GO:0015977	carbon fixation	13	6	1.22	0.00216
26	GO:0009228	thiamine biosynthetic process	7	4	0.66	0.00217
27	GO:0006412	translation	611	76	57.57	0.00240
28	GO:0009058	biosynthetic process	3785	338	356.66	0.00296
29	GO:0000302	response to reactive oxygen species	17	9	1.6	0.00306
30	GO:0006546	glycine catabolic process	7	5	0.66	0.00309
31	GO:0006696	ergosterol biosynthetic process	9	4	0.85	0.00670
32	GO:0015976	carbon utilization	5	3	0.47	0.00721
33	GO:1901671	positive regulation of superoxide dismut...	2	2	0.19	0.00887
34	GO:0030388	fructose 1,6-bisphosphate metabolic proc...	2	2	0.19	0.00887
35	GO:0009854	oxidative photosynthetic carbon pathway	2	2	0.19	0.00887
36	GO:0009809	lignin biosynthetic process	2	2	0.19	0.00887
37	GO:0010258	NADH dehydrogenase complex (plastoquinon...	2	2	0.19	0.00887
38	GO:0009567	double fertilization forming a zygote an...	2	2	0.19	0.00887
	MF
	GO.ID	Term	Annotated	Significant	Expected	p-value
1	GO:0016168	chlorophyll binding	43	38	3.78	< 1e-30
2	GO:0005506	iron ion binding	332	63	29.2	6.3e-09
3	GO:0016491	oxidoreductase activity	1685	257	148.2	5.0e-07
4	GO:0004497	monooxygenase activity	282	54	24.8	1.9e-06
5	GO:0016705	oxidoreductase activity, acting on paire...	324	54	28.5	1.9e-05
6	GO:0010277	chlorophyllide a oxygenase [overall] act...	6	5	0.53	2.9e-05
7	GO:0020037	heme binding	366	56	32.19	3.0e-05
8	GO:0016987	sigma factor activity	13	7	1.14	4.3e-05
9	GO:0051537	2 iron, 2 sulfur cluster binding	37	12	3.25	4.7e-05
10	GO:0016655	oxidoreductase activity, acting on NAD(P...	30	8	2.64	5.9e-05
11	GO:0016630	protochlorophyllide reductase activity	4	4	0.35	6.0e-05
12	GO:0031409	pigment binding	4	4	0.35	6.0e-05
13	GO:0008483	transaminase activity	65	18	5.72	6.8e-05
14	GO:0045156	electron transporter, transferring elect...	7	5	0.62	9.4e-05
15	GO:0003755	peptidyl-prolyl cis-trans isomerase acti...	67	16	5.89	0.00018
16	GO:0042132	fructose 1,6-bisphosphate 1-phosphatase ...	5	4	0.44	0.00028
17	GO:0004791	thioredoxin-disulfide reductase activity	13	6	1.14	0.00046
18	GO:0004751	ribose-5-phosphate isomerase activity	9	5	0.79	0.00049
19	GO:0051536	iron-sulfur cluster binding	118	25	10.38	0.00061
20	GO:0004512	inositol-3-phosphate synthase activity	3	3	0.26	0.00068
21	GO:0004089	carbonate dehydratase activity	15	6	1.32	0.00114
22	GO:0071949	FAD binding	16	6	1.41	0.00169
23	GO:0003824	catalytic activity	9801	924	862.03	0.00176
24	GO:0102250	linear malto-oligosaccharide phosphoryla...	4	3	0.35	0.00254
25	GO:0102499	SHG alpha-glucan phosphorylase activity	4	3	0.35	0.00254
26	GO:0016851	magnesium chelatase activity	4	3	0.35	0.00254
27	GO:0008184	glycogen phosphorylase activity	4	3	0.35	0.00254
28	GO:0051996	squalene synthase activity	8	4	0.7	0.00312
29	GO:0004310	farnesyl-diphosphate farnesyltransferase...	8	4	0.7	0.00312
30	GO:0016844	strictosidine synthase activity	8	4	0.7	0.00312
31	GO:0016984	ribulose-bisphosphate carboxylase activi...	8	4	0.7	0.00312
32	GO:0003735	structural constituent of ribosome	471	59	41.43	0.00354
33	GO:0016671	oxidoreductase activity, acting on a sul...	25	10	2.2	0.00364
34	GO:0030170	pyridoxal phosphate binding	128	21	11.26	0.00385
35	GO:0005509	calcium ion binding	296	40	26.03	0.00417
36	GO:0005215	transporter activity	1036	108	91.12	0.00464
37	GO:0008236	serine-type peptidase activity	195	35	17.15	0.00515
38	GO:0047134	protein-disulfide reductase activity	9	4	0.79	0.00523
39	GO:0004252	serine-type endopeptidase activity	124	20	10.91	0.00573
40	GO:0016747	transferase activity, transferring acyl ...	289	33	25.42	0.00653
41	GO:0008289	lipid binding	145	20	12.75	0.00686
42	GO:0004222	metalloendopeptidase activity	62	12	5.45	0.00708
43	GO:0048529	magnesium-protoporphyrin IX monomethyl e...	2	2	0.18	0.00773
44	GO:0008465	glycerate dehydrogenase activity	2	2	0.18	0.00773
45	GO:0004047	aminomethyltransferase activity	2	2	0.18	0.00773
46	GO:0016688	L-ascorbate peroxidase activity	2	2	0.18	0.00773
47	GO:0009496	plastoquinol--plastocyanin reductase act...	2	2	0.18	0.00773
48	GO:0045158	electron transporter, transferring elect...	2	2	0.18	0.00773
49	GO:0045174	glutathione dehydrogenase (ascorbate) ac...	2	2	0.18	0.00773
50	GO:0103012	ferredoxin-thioredoxin reductase activit...	2	2	0.18	0.00773
51	GO:0036422	heptaprenyl diphosphate synthase activit...	2	2	0.18	0.00773
	CC
	GO.ID	Term	Annotated	Significant	Expected	p-value
1	GO:0009535	chloroplast thylakoid membrane	77	63	6.35	< 1e-30
2	GO:0009523	photosystem II	78	67	6.44	< 1e-30
3	GO:0009522	photosystem I	50	45	4.13	< 1e-30
4	GO:0009654	photosystem II oxygen evolving complex	26	24	2.15	2.1e-24
5	GO:0009507	chloroplast	331	145	27.31	1.2e-21
6	GO:0019898	extrinsic component of membrane	44	22	3.63	4.2e-13
7	GO:0009941	chloroplast envelope	50	21	4.13	5.5e-11
8	GO:0009538	photosystem I reaction center	11	10	0.91	1.4e-10
9	GO:0009570	chloroplast stroma	68	28	5.61	3.2e-09
10	GO:0009579	thylakoid	139	108	11.47	1.2e-06
11	GO:0005840	ribosome	533	68	43.98	4.1e-06
12	GO:0010287	plastoglobule	8	6	0.66	7.5e-06
13	GO:0005623	cell	6492	539	535.65	0.0015
14	GO:0009509	chromoplast	4	3	0.33	0.0021
15	GO:0009536	plastid	345	152	28.47	0.0041
16	GO:0009707	chloroplast outer membrane	9	4	0.74	0.0041
17	GO:0009543	chloroplast thylakoid lumen	2	2	0.17	0.0068
	KEGG
	KEGG pathway	Description	Gene ratio	Background ratio	p-value	Adjusted p-value
cpep00195	cpep00195	Photosynthesis	26/527	28/1979	1.54847504145126e-13	1.34717328606259e-11
cpep00500	cpep00500	Starch and sucrose metabolism	24/527	31/1979	3.94738427220497e-09	1.71711215840916e-07
cpep00196	cpep00196	Photosynthesis - antenna proteins	12/527	12/1979	1.15904413853981e-07	3.36122800176546e-06
cpep00906	cpep00906	Carotenoid biosynthesis	16/527	20/1979	8.51169172543485e-07	1.57720393386974e-05
cpep00710	cpep00710	Carbon fixation in photosynthetic organisms	18/527	24/1979	9.06439042453874e-07	1.57720393386974e-05
cpep00860	cpep00860	Porphyrin and chlorophyll metabolism	22/527	33/1979	1.41254007413216e-06	2.04818310749163e-05
cpep00630	cpep00630	Glyoxylate and dicarboxylate metabolism	19/527	30/1979	2.32990868611817e-05	0.000289574365274687
cpep00052	cpep00052	Galactose metabolism	11/527	16/1979	0.000491340665638701	0.00534332973882088
cpep00940	cpep00940	Phenylpropanoid biosynthesis	12/527	19/1979	0.00085105776779884	0.00822689175538878
cpep00053	cpep00053	Ascorbate and aldarate metabolism	11/527	18/1979	0.00208008040116668	0.0180966994901501
cpep04712	cpep04712	Circadian rhythm - plant	12/527	21/1979	0.00287825430963466	0.0227643749943833
Enrichment of genes upregulated in Lateral root
	Ontology: BP
	GO.ID	Term	Annotated	Significant	Expected	p-value
1	GO:0006412	translation	611	239	141.68	9.1e-22
2	GO:0009800	cinnamic acid biosynthetic process	26	18	6.03	7.8e-07
3	GO:0006559	L-phenylalanine catabolic process	27	18	6.26	1.8e-06
4	GO:0051603	proteolysis involved in cellular protein...	172	56	39.88	0.00011
5	GO:0006351	transcription, DNA-templated	1698	465	393.74	0.00014
6	GO:0006334	nucleosome assembly	49	22	11.36	0.00064
7	GO:0006032	chitin catabolic process	16	10	3.71	0.00087
8	GO:0016998	cell wall macromolecule catabolic proces...	14	9	3.25	0.00120
9	GO:0006366	transcription by RNA polymerase II	140	36	32.46	0.00219
10	GO:0042176	regulation of protein catabolic process	15	9	3.48	0.00278
11	GO:0000028	ribosomal small subunit assembly	8	6	1.86	0.00279
12	GO:0006355	regulation of transcription, DNA-templat...	1142	298	264.81	0.00327
13	GO:0006596	polyamine biosynthetic process	25	16	5.8	0.00335
14	GO:0009073	aromatic amino acid family biosynthetic ...	46	16	10.67	0.00343
15	GO:0008295	spermidine biosynthetic process	11	7	2.55	0.00481
16	GO:0006468	protein phosphorylation	99	26	22.96	0.00715
17	GO:0009611	response to wounding	17	9	3.94	0.00735
	MF
	GO.ID	Term	Annotated	Significant	Expected	p-value
1	GO:0003735	structural constituent of ribosome	471	203	107.22	2.3e-23
2	GO:0045548	phenylalanine ammonia-lyase activity	26	18	5.92	5.9e-07
3	GO:0004298	threonine-type endopeptidase activity	32	20	7.28	1.7e-06
4	GO:0003700	DNA-binding transcription factor activit...	762	228	173.47	2.0e-06
5	GO:0043565	sequence-specific DNA binding	450	147	102.44	2.5e-05
6	GO:0004867	serine-type endopeptidase inhibitor acti...	9	8	2.05	5.2e-05
7	GO:0003680	AT DNA binding	25	15	5.69	6.8e-05
8	GO:0008061	chitin binding	18	11	4.1	0.00053
9	GO:0046982	protein heterodimerization activity	98	37	22.31	0.00057
10	GO:0010181	FMN binding	27	14	6.15	0.00092
11	GO:0019904	protein domain specific binding	17	10	3.87	0.00144
12	GO:0004869	cysteine-type endopeptidase inhibitor ac...	23	12	5.24	0.00199
13	GO:0004715	non-membrane spanning protein tyrosine k...	8	6	1.82	0.00252
14	GO:0004568	chitinase activity	18	10	4.1	0.00259
15	GO:0003958	NADPH-hemoprotein reductase activity	4	4	0.91	0.00268
16	GO:0004601	peroxidase activity	128	42	29.14	0.00351
17	GO:0005199	structural constituent of cell wall	19	10	4.33	0.00436
18	GO:0003743	translation initiation factor activity	149	48	33.92	0.00498
19	GO:0004674	protein serine/threonine kinase activity	621	177	141.37	0.00529
20	GO:0003857	3-hydroxyacyl-CoA dehydrogenase activity	7	5	1.59	0.00843
21	GO:0003924	GTPase activity	225	67	51.22	0.00853
	CC
	GO.ID	Term	Annotated	Significant	Expected	p-value
1	GO:0005840	ribosome	533	218	115.77	1.0e-16
2	GO:0005634	nucleus	2638	709	573	3.5e-11
3	GO:0005737	cytoplasm	2732	735	593.42	8.6e-09
4	GO:0000786	nucleosome	77	35	16.73	2.9e-06
5	GO:0015934	large ribosomal subunit	64	31	13.9	3.7e-05
6	GO:0000502	proteasome complex	80	44	17.38	0.00015
7	GO:0019773	proteasome core complex, alpha-subunit c...	15	10	3.26	0.00023
8	GO:0005839	proteasome core complex	32	20	6.95	0.00096
9	GO:0022627	cytosolic small ribosomal subunit	17	10	3.69	0.00098
10	GO:0031428	box C/D snoRNP complex	4	4	0.87	0.00222
11	GO:0089701	U2AF	6	5	1.3	0.00237
12	GO:0015935	small ribosomal subunit	54	26	11.73	0.00264
13	GO:0071011	precatalytic spliceosome	12	7	2.61	0.00633
14	GO:0005622	intracellular	5875	1500	1276.11	0.00637
15	GO:0005829	cytosol	221	76	48	0.00751
16	GO:0005681	spliceosomal complex	62	26	13.47	0.00808
17	GO:0022625	cytosolic large ribosomal subunit	31	13	6.73	0.00901
18	GO:0000974	Prp19 complex	5	4	1.09	0.00918
	KEGG
	KEGG pathway	Description	Gene ratio	Background ratio	p-value	Adjusted p-value
cpep04075	cpep04075	Plant hormone signal transduction	29/367	42/1979	5.54940842012182e-13	4.77249124130476e-11
cpep04626	cpep04626	Plant-pathogen interaction	21/367	33/1979	1.02948219370079e-08	4.42677343291338e-07
cpep04016	cpep04016	MAPK signaling pathway - plant	22/367	42/1979	6.00670155278923e-07	1.72192111179958e-05
cpep00010	cpep00010	Glycolysis / Gluconeogenesis	15/367	35/1979	0.000694532156969137	0.0137875478778083
cpep00940	cpep00940	Phenylpropanoid biosynthesis	10/367	19/1979	0.00080160162080281	0.0137875478778083
cpep00500	cpep00500	Starch and sucrose metabolism	13/367	31/1979	0.00201540907996809	0.0288875301462092
cpep00071	cpep00071	Fatty acid degradation	8/367	15/1979	0.00247664375680412	0.0304273375835934

## Sheet: Developed leaf_Male flower
Enrichment of genes upregulated in Developed leaf
	Ontology: BP
	GO.ID	Term	Annotated	Significant	Expected	p-value
1	GO:0006412	translation	611	168	64.83	< 1e-30
2	GO:0018298	protein-chromophore linkage	48	24	5.09	8.5e-12
3	GO:0009734	auxin-activated signaling pathway	113	37	11.99	1.4e-10
4	GO:0015979	photosynthesis	139	62	14.75	1.7e-09
5	GO:0009765	photosynthesis, light harvesting	35	18	3.71	1.2e-07
6	GO:0009405	pathogenesis	19	10	2.02	6.5e-06
7	GO:0006426	glycyl-tRNA aminoacylation	4	4	0.42	0.00013
8	GO:0009772	photosynthetic electron transport in pho...	7	5	0.74	0.00023
9	GO:0042254	ribosome biogenesis	136	46	14.43	0.00056
10	GO:0009853	photorespiration	11	6	1.17	0.00116
11	GO:0000154	rRNA modification	14	11	1.49	0.00117
12	GO:0052837	thiazole biosynthetic process	3	3	0.32	0.00119
13	GO:0048359	mucilage metabolic process involved in s...	3	3	0.32	0.00119
14	GO:0042549	photosystem II stabilization	3	3	0.32	0.00119
15	GO:0010192	mucilage biosynthetic process	3	3	0.32	0.00119
16	GO:0009733	response to auxin	190	54	20.16	0.00192
17	GO:0006633	fatty acid biosynthetic process	112	23	11.88	0.00262
18	GO:0005975	carbohydrate metabolic process	935	126	99.21	0.00303
19	GO:0009228	thiamine biosynthetic process	7	4	0.74	0.00339
20	GO:0009768	photosynthesis, light harvesting in phot...	4	3	0.42	0.00439
21	GO:0006364	rRNA processing	77	27	8.17	0.00469
22	GO:0006189	'de novo' IMP biosynthetic process	13	5	1.38	0.00827
23	GO:0015995	chlorophyll biosynthetic process	19	7	2.02	0.00847
	MF
	GO.ID	Term	Annotated	Significant	Expected	p-value
1	GO:0003735	structural constituent of ribosome	471	150	44.14	< 1e-30
2	GO:0016168	chlorophyll binding	43	24	4.03	2.5e-14
3	GO:0019843	rRNA binding	45	21	4.22	1.2e-08
4	GO:0004820	glycine-tRNA ligase activity	4	4	0.37	7.7e-05
5	GO:0045156	electron transporter, transferring elect...	7	5	0.66	0.00013
6	GO:0016984	ribulose-bisphosphate carboxylase activi...	8	5	0.75	0.00032
7	GO:0003871	5-methyltetrahydropteroyltriglutamate-ho...	5	4	0.47	0.00036
8	GO:0030515	snoRNA binding	11	7	1.03	0.00065
9	GO:0016788	hydrolase activity, acting on ester bond...	804	67	75.35	0.00068
10	GO:0047259	glucomannan 4-beta-mannosyltransferase a...	3	3	0.28	0.00082
11	GO:0051753	mannan synthase activity	4	3	0.37	0.00306
12	GO:0031409	pigment binding	4	3	0.37	0.00306
13	GO:0051996	squalene synthase activity	8	4	0.75	0.00395
14	GO:0004310	farnesyl-diphosphate farnesyltransferase...	8	4	0.75	0.00395
15	GO:0016722	oxidoreductase activity, oxidizing metal...	13	5	1.22	0.00486
16	GO:0004751	ribose-5-phosphate isomerase activity	9	4	0.84	0.00658
17	GO:0042132	fructose 1,6-bisphosphate 1-phosphatase ...	5	3	0.47	0.00711
18	GO:0005506	iron ion binding	332	45	31.11	0.00748
19	GO:0003697	single-stranded DNA binding	20	6	1.87	0.00822
20	GO:0045548	phenylalanine ammonia-lyase activity	26	7	2.44	0.00836
21	GO:0048529	magnesium-protoporphyrin IX monomethyl e...	2	2	0.19	0.00878
22	GO:0045158	electron transporter, transferring elect...	2	2	0.19	0.00878
23	GO:0045174	glutathione dehydrogenase (ascorbate) ac...	2	2	0.19	0.00878
24	GO:0004018	N6-(1,2-dicarboxyethyl)AMP AMP-lyase (fu...	2	2	0.19	0.00878
25	GO:0004047	aminomethyltransferase activity	2	2	0.19	0.00878
26	GO:0034513	box H/ACA snoRNA binding	2	2	0.19	0.00878
27	GO:0009496	plastoquinol--plastocyanin reductase act...	2	2	0.19	0.00878
28	GO:0070626	(S)-2-(5-amino-1-(5-phospho-D-ribosyl)im...	2	2	0.19	0.00878
29	GO:0003824	catalytic activity	9801	953	918.51	0.00938
	CC
	GO.ID	Term	Annotated	Significant	Expected	p-value
1	GO:0005840	ribosome	533	175	50.49	< 1e-30
2	GO:0009535	chloroplast thylakoid membrane	77	37	7.29	2.4e-18
3	GO:0009523	photosystem II	78	37	7.39	6.5e-13
4	GO:0009522	photosystem I	50	25	4.74	3.2e-11
5	GO:0009507	chloroplast	331	93	31.36	9.7e-08
6	GO:0009654	photosystem II oxygen evolving complex	26	12	2.46	1.4e-06
7	GO:0032040	small-subunit processome	17	9	1.61	7.2e-06
8	GO:0031428	box C/D snoRNP complex	4	4	0.38	8.0e-05
9	GO:0015935	small ribosomal subunit	54	19	5.12	9.3e-05
10	GO:0009941	chloroplast envelope	50	14	4.74	0.00010
11	GO:0005730	nucleolus	96	27	9.09	0.00048
12	GO:0022627	cytosolic small ribosomal subunit	17	7	1.61	0.00056
13	GO:0031429	box H/ACA snoRNP complex	3	3	0.28	0.00085
14	GO:0005576	extracellular region	436	61	41.3	0.00115
15	GO:0005623	cell	6492	697	615	0.00122
16	GO:0009538	photosystem I reaction center	11	5	1.04	0.00215
17	GO:0019898	extrinsic component of membrane	44	11	4.17	0.00215
18	GO:0009570	chloroplast stroma	68	17	6.44	0.00342
19	GO:0010287	plastoglobule	8	4	0.76	0.00411
20	GO:0034457	Mpp10 complex	2	2	0.19	0.00897
21	GO:0009543	chloroplast thylakoid lumen	2	2	0.19	0.00897
	KEGG
	KEGG pathway	Description	Gene ratio	Background ratio	p-value	Adjusted p-value
cpep03010	cpep03010	Ribosome	94/594	123/1979	5.05262917613029e-28	4.39578738323335e-26
cpep00500	cpep00500	Starch and sucrose metabolism	25/594	31/1979	6.14525729604972e-09	2.67318692378163e-07
cpep00195	cpep00195	Photosynthesis	23/594	28/1979	1.34099006558725e-08	3.88887119020303e-07
cpep00052	cpep00052	Galactose metabolism	13/594	16/1979	3.13432681286343e-05	0.000681716081797796
cpep00196	cpep00196	Photosynthesis - antenna proteins	10/594	12/1979	0.000198274136911149	0.00344996998225399
cpep04075	cpep04075	Plant hormone signal transduction	23/594	42/1979	0.000629487600972672	0.00912757021410374
cpep00010	cpep00010	Glycolysis / Gluconeogenesis	19/594	35/1979	0.00215186972778897	0.0267446666168057
cpep00940	cpep00940	Phenylpropanoid biosynthesis	12/594	19/1979	0.00271213930107074	0.0294945148991443
cpep00710	cpep00710	Carbon fixation in photosynthetic organisms	14/594	24/1979	0.00346317889306562	0.033477395966301
cpep00970	cpep00970	Aminoacyl-tRNA biosynthesis	15/594	27/1979	0.00471929994633757	0.0410579095331369
cpep00630	cpep00630	Glyoxylate and dicarboxylate metabolism	16/594	30/1979	0.00604727455463506	0.0478284442048409
Enrichment of genes upregulated in Male flower
	Ontology: BP
	GO.ID	Term	Annotated	Significant	Expected	p-value
1	GO:0006412	translation	611	255	146.01	1.7e-20
2	GO:0006914	autophagy	40	31	9.56	4.8e-09
3	GO:0006099	tricarboxylic acid cycle	47	29	11.23	3.5e-08
4	GO:0001731	formation of translation preinitiation c...	26	17	6.21	8.3e-06
5	GO:0006446	regulation of translational initiation	24	16	5.74	1.1e-05
6	GO:0009856	pollination	39	14	9.32	4.4e-05
7	GO:0048653	anther development	8	7	1.91	0.00028
8	GO:0016117	carotenoid biosynthetic process	9	7	2.15	0.00100
9	GO:0006096	glycolytic process	44	20	10.51	0.00138
10	GO:0006108	malate metabolic process	10	7	2.39	0.00264
11	GO:0008152	metabolic process	7065	1749	1688.32	0.00307
12	GO:0006635	fatty acid beta-oxidation	12	8	2.87	0.00575
13	GO:0006662	glycerol ether metabolic process	34	15	8.12	0.00749
14	GO:0006457	protein folding	148	52	35.37	0.00958
	MF
	GO.ID	Term	Annotated	Significant	Expected	p-value
1	GO:0003735	structural constituent of ribosome	471	204	109.14	8.5e-23
2	GO:0016874	ligase activity	598	197	138.56	3.5e-07
3	GO:0005215	transporter activity	1036	258	240.05	9.0e-05
4	GO:0003955	NAD(P)H dehydrogenase (quinone) activity	8	7	1.85	0.00023
5	GO:0019904	protein domain specific binding	17	11	3.94	0.00031
6	GO:0005525	GTP binding	303	96	70.21	0.00038
7	GO:0008964	phosphoenolpyruvate carboxylase activity	5	5	1.16	0.00067
8	GO:0003995	acyl-CoA dehydrogenase activity	5	5	1.16	0.00067
9	GO:0010181	FMN binding	27	14	6.26	0.00111
10	GO:0003743	translation initiation factor activity	149	51	34.53	0.00137
11	GO:0051082	unfolded protein binding	92	34	21.32	0.00197
12	GO:0004869	cysteine-type endopeptidase inhibitor ac...	23	12	5.33	0.00234
13	GO:0008234	cysteine-type peptidase activity	101	27	23.4	0.00269
14	GO:0030060	L-malate dehydrogenase activity	8	6	1.85	0.00278
15	GO:0004556	alpha-amylase activity	4	4	0.93	0.00288
16	GO:0004362	glutathione-disulfide reductase activity	4	4	0.93	0.00288
17	GO:0003746	translation elongation factor activity	50	20	11.59	0.00578
18	GO:0047134	protein-disulfide reductase activity	9	6	2.09	0.00670
19	GO:0030170	pyridoxal phosphate binding	128	42	29.66	0.00795
20	GO:0003924	GTPase activity	225	68	52.14	0.00854
21	GO:0004749	ribose phosphate diphosphokinase activit...	7	5	1.62	0.00913
22	GO:0004739	pyruvate dehydrogenase (acetyl-transferr...	7	5	1.62	0.00913
	CC
	GO.ID	Term	Annotated	Significant	Expected	p-value
1	GO:0005840	ribosome	533	217	121.26	2.1e-14
2	GO:0016282	eukaryotic 43S preinitiation complex	26	17	5.92	4.1e-06
3	GO:0005852	eukaryotic translation initiation factor...	26	17	5.92	4.1e-06
4	GO:0033290	eukaryotic 48S preinitiation complex	26	17	5.92	4.1e-06
5	GO:0022625	cytosolic large ribosomal subunit	31	17	7.05	0.00011
6	GO:0031012	extracellular matrix	15	10	3.41	0.00035
7	GO:0015934	large ribosomal subunit	64	33	14.56	0.00098
8	GO:0005777	peroxisome	51	23	11.6	0.00142
9	GO:0009535	chloroplast thylakoid membrane	77	29	17.52	0.00220
10	GO:0005737	cytoplasm	2732	802	621.54	0.00378
11	GO:0005773	vacuole	84	29	19.11	0.00460
12	GO:0022627	cytosolic small ribosomal subunit	17	9	3.87	0.00644
13	GO:0005739	mitochondrion	309	93	70.3	0.00745
	KEGG
	KEGG pathway	Description	Gene ratio	Background ratio	p-value	Adjusted p-value
cpep04075	cpep04075	Plant hormone signal transduction	31/481	42/1979	1.12248095971804e-11	9.87783244551878e-10
cpep00280	cpep00280	Valine, leucine and isoleucine degradation	19/481	23/1979	5.20600896318461e-09	2.29064394380123e-07
cpep00500	cpep00500	Starch and sucrose metabolism	22/481	31/1979	4.32972398830026e-08	1.27005236990141e-06
cpep04016	cpep04016	MAPK signaling pathway - plant	23/481	42/1979	1.7783891988775e-05	0.000391245623753049
cpep04626	cpep04626	Plant-pathogen interaction	18/481	33/1979	0.000161648197148773	0.00284500826981841
cpep00071	cpep00071	Fatty acid degradation	10/481	15/1979	0.00059350961839363	0.00870480773643991
cpep00910	cpep00910	Nitrogen metabolism	8/481	12/1979	0.00221969418001431	0.0260564294869187
cpep00410	cpep00410	beta-Alanine metabolism	10/481	17/1979	0.00236876631699261	0.0260564294869187

## Sheet: Developed leaf_Primary root
Enrichment of genes upregulated in Developed leaf
	Ontology: BP
	GO.ID	Term	Annotated	Significant	Expected	p-value
1	GO:0015979	photosynthesis	139	109	13.2	< 1e-30
2	GO:0018298	protein-chromophore linkage	48	36	4.56	1.9e-27
3	GO:0009765	photosynthesis, light harvesting	35	32	3.32	5.2e-26
4	GO:0015995	chlorophyll biosynthetic process	19	13	1.8	5.4e-09
5	GO:0010207	photosystem II assembly	8	7	0.76	5.0e-07
6	GO:0009405	pathogenesis	19	10	1.8	2.4e-06
7	GO:0006782	protoporphyrinogen IX biosynthetic proce...	11	7	1.04	1.6e-05
8	GO:0016117	carotenoid biosynthetic process	9	6	0.85	4.7e-05
9	GO:0009768	photosynthesis, light harvesting in phot...	4	4	0.38	8.1e-05
10	GO:0008152	metabolic process	7065	716	670.67	0.00010
11	GO:0034599	cellular response to oxidative stress	24	11	2.28	0.00013
12	GO:0009772	photosynthetic electron transport in pho...	7	5	0.66	0.00014
13	GO:0009607	response to biotic stimulus	119	25	11.3	0.00015
14	GO:0006662	glycerol ether metabolic process	34	11	3.23	0.00020
15	GO:0045454	cell redox homeostasis	184	32	17.47	0.00053
16	GO:0006457	protein folding	148	30	14.05	0.00062
17	GO:0009853	photorespiration	11	7	1.04	0.00069
18	GO:0009052	pentose-phosphate shunt, non-oxidative b...	9	5	0.85	0.00069
19	GO:0052837	thiazole biosynthetic process	3	3	0.28	0.00085
20	GO:0042549	photosystem II stabilization	3	3	0.28	0.00085
21	GO:0042026	protein refolding	10	5	0.95	0.00128
22	GO:0009228	thiamine biosynthetic process	7	4	0.66	0.00223
23	GO:0009658	chloroplast organization	23	8	2.18	0.00248
24	GO:0009416	response to light stimulus	55	11	5.22	0.00249
25	GO:0006412	translation	611	77	58	0.00278
26	GO:0000302	response to reactive oxygen species	17	9	1.61	0.00312
27	GO:0006546	glycine catabolic process	7	5	0.66	0.00315
28	GO:0009734	auxin-activated signaling pathway	113	20	10.73	0.00450
29	GO:0006696	ergosterol biosynthetic process	9	4	0.85	0.00688
30	GO:0006353	DNA-templated transcription, termination	5	3	0.47	0.00736
31	GO:0015976	carbon utilization	5	3	0.47	0.00736
32	GO:0010143	cutin biosynthetic process	5	3	0.47	0.00736
33	GO:0034051	negative regulation of plant-type hypers...	2	2	0.19	0.00900
34	GO:1901671	positive regulation of superoxide dismut...	2	2	0.19	0.00900
35	GO:0030388	fructose 1,6-bisphosphate metabolic proc...	2	2	0.19	0.00900
36	GO:1902478	negative regulation of defense response ...	2	2	0.19	0.00900
37	GO:0009854	oxidative photosynthetic carbon pathway	2	2	0.19	0.00900
38	GO:0010258	NADH dehydrogenase complex (plastoquinon...	2	2	0.19	0.00900
39	GO:0009567	double fertilization forming a zygote an...	2	2	0.19	0.00900
	MF
	GO.ID	Term	Annotated	Significant	Expected	p-value
1	GO:0016168	chlorophyll binding	43	38	3.83	< 1e-30
2	GO:0005506	iron ion binding	332	63	29.54	5.8e-09
3	GO:0004497	monooxygenase activity	282	55	25.09	3.9e-07
4	GO:0016705	oxidoreductase activity, acting on paire...	324	56	28.83	2.0e-06
5	GO:0020037	heme binding	366	57	32.57	2.1e-05
6	GO:0010277	chlorophyllide a oxygenase [overall] act...	6	5	0.53	3.1e-05
7	GO:0004853	uroporphyrinogen decarboxylase activity	6	5	0.53	3.1e-05
8	GO:0016491	oxidoreductase activity	1685	252	149.94	3.5e-05
9	GO:0016987	sigma factor activity	13	7	1.16	4.6e-05
10	GO:0051537	2 iron, 2 sulfur cluster binding	37	12	3.29	5.3e-05
11	GO:0016655	oxidoreductase activity, acting on NAD(P...	30	8	2.67	6.2e-05
12	GO:0016630	protochlorophyllide reductase activity	4	4	0.36	6.2e-05
13	GO:0031409	pigment binding	4	4	0.36	6.2e-05
14	GO:0008483	transaminase activity	65	17	5.78	7.8e-05
15	GO:0045156	electron transporter, transferring elect...	7	5	0.62	1.0e-04
16	GO:0003755	peptidyl-prolyl cis-trans isomerase acti...	67	16	5.96	0.00020
17	GO:0042132	fructose 1,6-bisphosphate 1-phosphatase ...	5	4	0.44	0.00029
18	GO:0004791	thioredoxin-disulfide reductase activity	13	6	1.16	0.00049
19	GO:0004751	ribose-5-phosphate isomerase activity	9	5	0.8	0.00051
20	GO:0003824	catalytic activity	9801	943	872.14	0.00089
21	GO:0004089	carbonate dehydratase activity	15	6	1.33	0.00121
22	GO:0016747	transferase activity, transferring acyl ...	289	37	25.72	0.00143
23	GO:2001070	starch binding	11	5	0.98	0.00162
24	GO:0071949	FAD binding	16	6	1.42	0.00180
25	GO:0016851	magnesium chelatase activity	4	3	0.36	0.00263
26	GO:0102250	linear malto-oligosaccharide phosphoryla...	4	3	0.36	0.00263
27	GO:0008184	glycogen phosphorylase activity	4	3	0.36	0.00263
28	GO:0102499	SHG alpha-glucan phosphorylase activity	4	3	0.36	0.00263
29	GO:0051536	iron-sulfur cluster binding	118	25	10.5	0.00275
30	GO:0016984	ribulose-bisphosphate carboxylase activi...	8	4	0.71	0.00326
31	GO:0051996	squalene synthase activity	8	4	0.71	0.00326
32	GO:0004310	farnesyl-diphosphate farnesyltransferase...	8	4	0.71	0.00326
33	GO:0003735	structural constituent of ribosome	471	59	41.91	0.00455
34	GO:0047134	protein-disulfide reductase activity	9	4	0.8	0.00546
35	GO:0004252	serine-type endopeptidase activity	124	20	11.03	0.00651
36	GO:0015035	protein disulfide oxidoreductase activit...	116	19	10.32	0.00667
37	GO:0008289	lipid binding	145	20	12.9	0.00762
38	GO:0016671	oxidoreductase activity, acting on a sul...	25	9	2.22	0.00772
39	GO:0004222	metalloendopeptidase activity	62	12	5.52	0.00775
40	GO:0048529	magnesium-protoporphyrin IX monomethyl e...	2	2	0.18	0.00791
41	GO:0102483	scopolin beta-glucosidase activity	2	2	0.18	0.00791
42	GO:0036422	heptaprenyl diphosphate synthase activit...	2	2	0.18	0.00791
43	GO:0016688	L-ascorbate peroxidase activity	2	2	0.18	0.00791
44	GO:0045158	electron transporter, transferring elect...	2	2	0.18	0.00791
45	GO:0045174	glutathione dehydrogenase (ascorbate) ac...	2	2	0.18	0.00791
46	GO:0004047	aminomethyltransferase activity	2	2	0.18	0.00791
47	GO:0008465	glycerate dehydrogenase activity	2	2	0.18	0.00791
48	GO:0103012	ferredoxin-thioredoxin reductase activit...	2	2	0.18	0.00791
49	GO:0009496	plastoquinol--plastocyanin reductase act...	2	2	0.18	0.00791
50	GO:0005542	folic acid binding	2	2	0.18	0.00791
	CC
	GO.ID	Term	Annotated	Significant	Expected	p-value
1	GO:0009535	chloroplast thylakoid membrane	77	61	6.47	< 1e-30
2	GO:0009523	photosystem II	78	66	6.55	< 1e-30
3	GO:0009522	photosystem I	50	45	4.2	< 1e-30
4	GO:0009654	photosystem II oxygen evolving complex	26	23	2.18	3.0e-22
5	GO:0009507	chloroplast	331	146	27.82	2.9e-21
6	GO:0009941	chloroplast envelope	50	23	4.2	5.4e-12
7	GO:0019898	extrinsic component of membrane	44	21	3.7	6.6e-12
8	GO:0009538	photosystem I reaction center	11	10	0.92	1.7e-10
9	GO:0009570	chloroplast stroma	68	29	5.71	6.9e-10
10	GO:0009579	thylakoid	139	106	11.68	1.3e-06
11	GO:0005840	ribosome	533	68	44.79	7.4e-06
12	GO:0010287	plastoglobule	8	6	0.67	8.4e-06
13	GO:0009707	chloroplast outer membrane	9	5	0.76	0.00039
14	GO:0005623	cell	6492	553	545.57	0.00168
15	GO:0009509	chromoplast	4	3	0.34	0.00222
16	GO:0009536	plastid	345	153	28.99	0.00437
17	GO:0009543	chloroplast thylakoid lumen	2	2	0.17	0.00706
	KEGG
	KEGG pathway	Description	Gene ratio	Background ratio	p-value	Adjusted p-value
cpep00195	cpep00195	Photosynthesis	25/528	28/1979	4.12075803814904e-12	3.58505949318966e-10
cpep00500	cpep00500	Starch and sucrose metabolism	23/528	31/1979	3.60440606989018e-08	1.56791664040223e-06
cpep00196	cpep00196	Photosynthesis - antenna proteins	12/528	12/1979	1.18599865338957e-07	3.43939609482976e-06
cpep00906	cpep00906	Carotenoid biosynthesis	16/528	20/1979	8.75548904978015e-07	1.90431886832718e-05
cpep00630	cpep00630	Glyoxylate and dicarboxylate metabolism	20/528	30/1979	4.52239389642451e-06	7.86896537977864e-05
cpep00860	cpep00860	Porphyrin and chlorophyll metabolism	21/528	33/1979	7.83599842002112e-06	0.000113621977090306
cpep00710	cpep00710	Carbon fixation in photosynthetic organisms	16/528	24/1979	4.33086323369326e-05	0.000538264430473306
cpep00940	cpep00940	Phenylpropanoid biosynthesis	12/528	19/1979	0.000867140019888361	0.00943014771628592
cpep00052	cpep00052	Galactose metabolism	10/528	16/1979	0.00269512740448564	0.0260528982433612
cpep00040	cpep00040	Pentose and glucuronate interconversions	9/528	14/1979	0.00339978483624494	0.029578128075331
Enrichment of genes upregulated in Primary root
	Ontology: BP
	GO.ID	Term	Annotated	Significant	Expected	p-value
1	GO:0006412	translation	611	237	135.15	6.0e-24
2	GO:0006032	chitin catabolic process	16	11	3.54	8.6e-05
3	GO:0009800	cinnamic acid biosynthetic process	26	15	5.75	8.8e-05
4	GO:0006334	nucleosome assembly	49	23	10.84	0.00010
5	GO:0016998	cell wall macromolecule catabolic proces...	14	10	3.1	0.00011
6	GO:0006559	L-phenylalanine catabolic process	27	15	5.97	0.00016
7	GO:0006351	transcription, DNA-templated	1698	423	375.6	0.00018
8	GO:0051603	proteolysis involved in cellular protein...	172	48	38.05	0.00027
9	GO:0006414	translational elongation	26	13	5.75	0.00060
10	GO:0006366	transcription by RNA polymerase II	140	28	30.97	0.00166
11	GO:0000028	ribosomal small subunit assembly	8	6	1.77	0.00215
12	GO:0008380	RNA splicing	118	37	26.1	0.00356
13	GO:0008295	spermidine biosynthetic process	11	7	2.43	0.00362
14	GO:0006596	polyamine biosynthetic process	25	15	5.53	0.00459
15	GO:0001731	formation of translation preinitiation c...	26	12	5.75	0.00558
16	GO:0006535	cysteine biosynthetic process from serin...	15	8	3.32	0.00806
17	GO:0006446	regulation of translational initiation	24	11	5.31	0.00840
18	GO:0009073	aromatic amino acid family biosynthetic ...	46	14	10.18	0.00862
19	GO:0006814	sodium ion transport	9	6	1.99	0.00982
	MF
	GO.ID	Term	Annotated	Significant	Expected	p-value
1	GO:0003735	structural constituent of ribosome	471	204	103.02	4.2e-26
2	GO:0003700	DNA-binding transcription factor activit...	762	216	166.67	1.3e-05
3	GO:0046982	protein heterodimerization activity	98	39	21.44	4.5e-05
4	GO:0043565	sequence-specific DNA binding	450	137	98.43	5.7e-05
5	GO:0045548	phenylalanine ammonia-lyase activity	26	15	5.69	7.8e-05
6	GO:0004298	threonine-type endopeptidase activity	32	17	7	0.00011
7	GO:0004568	chitinase activity	18	11	3.94	0.00036
8	GO:0019843	rRNA binding	45	22	9.84	0.00043
9	GO:0010181	FMN binding	27	14	5.91	0.00060
10	GO:0003680	AT DNA binding	25	13	5.47	0.00091
11	GO:0019904	protein domain specific binding	17	10	3.72	0.00104
12	GO:0008061	chitin binding	18	10	3.94	0.00188
13	GO:0003955	NAD(P)H dehydrogenase (quinone) activity	8	6	1.75	0.00202
14	GO:0003743	translation initiation factor activity	149	48	32.59	0.00217
15	GO:0004707	MAP kinase activity	27	13	5.91	0.00225
16	GO:0005199	structural constituent of cell wall	19	10	4.16	0.00319
17	GO:0004674	protein serine/threonine kinase activity	621	172	135.83	0.00442
18	GO:0004867	serine-type endopeptidase inhibitor acti...	9	6	1.97	0.00494
19	GO:0004601	peroxidase activity	128	40	28	0.00615
20	GO:0008964	phosphoenolpyruvate carboxylase activity	5	4	1.09	0.00943
	CC
	GO.ID	Term	Annotated	Significant	Expected	p-value
1	GO:0005840	ribosome	533	216	111.31	5.1e-18
2	GO:0000786	nucleosome	77	37	16.08	9.3e-08
3	GO:0005737	cytoplasm	2732	714	570.57	6.0e-07
4	GO:0005634	nucleus	2638	638	550.94	1.4e-06
5	GO:0015935	small ribosomal subunit	54	29	11.28	3.5e-05
6	GO:0015934	large ribosomal subunit	64	27	13.37	0.00037
7	GO:0022627	cytosolic small ribosomal subunit	17	10	3.55	0.00070
8	GO:0016282	eukaryotic 43S preinitiation complex	26	12	5.43	0.00340
9	GO:0005852	eukaryotic translation initiation factor...	26	12	5.43	0.00340
10	GO:0033290	eukaryotic 48S preinitiation complex	26	12	5.43	0.00340
11	GO:0005839	proteasome core complex	32	17	6.68	0.00346
12	GO:0000502	proteasome complex	80	37	16.71	0.00358
13	GO:0071011	precatalytic spliceosome	12	7	2.51	0.00502
14	GO:0019773	proteasome core complex, alpha-subunit c...	15	8	3.13	0.00558
15	GO:0030660	Golgi-associated vesicle membrane	43	14	8.98	0.00789
16	GO:0000974	Prp19 complex	5	4	1.04	0.00791
17	GO:0071458	integral component of cytoplasmic side o...	5	4	1.04	0.00791
18	GO:0071556	integral component of lumenal side of en...	5	4	1.04	0.00791
19	GO:0071013	catalytic step 2 spliceosome	19	9	3.97	0.00889
20	GO:0005784	Sec61 translocon complex	3	3	0.63	0.00910
21	GO:0005736	RNA polymerase I complex	3	3	0.63	0.00910
	KEGG
	KEGG pathway	Description	Gene ratio	Background ratio	p-value	Adjusted p-value
cpep04075	cpep04075	Plant hormone signal transduction	30/362	42/1979	3.39192849456139e-14	2.91705850532279e-12
cpep04016	cpep04016	MAPK signaling pathway - plant	21/362	42/1979	2.34108399773434e-06	0.000100666611902577
cpep04626	cpep04626	Plant-pathogen interaction	17/362	33/1979	1.34858352683254e-05	0.000386593944358661
cpep00500	cpep00500	Starch and sucrose metabolism	14/362	31/1979	0.000475297873720956	0.0102189042850006
cpep00010	cpep00010	Glycolysis / Gluconeogenesis	15/362	35/1979	0.000595703938698121	0.0102461077456077
cpep00030	cpep00030	Pentose phosphate pathway	9/362	17/1979	0.00126847061602806	0.0181814121630688
cpep00940	cpep00940	Phenylpropanoid biosynthesis	9/362	19/1979	0.00341004639057169	0.041894855655595

[truncated: 110 more sheets: Developed leaf_Ripe fruit, Developed leaf_Seed, Developed leaf_Shoot, Developed leaf_Stem, Developed leaf_Young leaf, Female flower_Fruit 10 DAP, Female flower_Fruit 15 DAP, Female flower_Fruit 2 DAP, Female flower_Fruit 20 DAP, Female flower_Fruit 30 DAP, Female flower_Fruit 7 DAP, Female flower_Lateral root, Female flower_Male flower, Female flower_Primary root, Female flower_Ripe fruit, Female flower_Seed, Female flower_Shoot, Female flower_Stem, Female flower_Young leaf, Fruit 10 DAP_Fruit 15 DAP …]
