# Supplementary material for: A comprehensive RNA-Seq-based gene expression atlas of the summer squash (Cucurbita pepo) provides insights into fruit morphology and ripening mechanisms
Source: BMC Genomics. 2021 May 12;22:341. doi: 10.1186/s12864-021-07683-2 (PMC8114506; doi:10.1186/s12864-021-07683-2)
Supplement: Supplementary file 6 — Additional file 6. [file 12864_2021_7683_MOESM6_ESM.xlsx]

## Sheet: List of DEGs
Gene	Log2(fold change)	FDR	Cellular Component	Molecular Function	Biological Process	Kegg Orthology	Nr Description
Cp4.1LG02g10680	-8.19404	0.000103262	GO:0005634//nucleus	GO:0000977//RNA polymerase II regulatory region sequence-specific DNA binding;GO:0003700//DNA binding transcription factor activity;GO:0046983//protein dimerization activity	GO:0045944//positive regulation of transcription from RNA polymerase II promoter;GO:0006351//transcription, DNA-templated	K09264//MADS-box transcription factor, plant	ADN22973.1//mads-box transcription factor [Siraitia grosvenorii];XP_022149992.1//agamous-like MADS-box protein AGL11 isoform X2 [Momordica charantia];XP_022149989.1//agamous-like MADS-box protein AGL11 isoform X1 [Momordica charantia]
Cp4.1LG03g02470	-7.74908	0.000285871	NA	GO:0003676//nucleic acid binding	NA	K01870//isoleucyl-tRNA synthetase [EC:6.1.1.5];K08081//tropinone reductase I [EC:1.1.1.206]	KGN58844.1//hypothetical protein Csa_3G733980 [Cucumis sativus]
Cp4.1LG19g01530	-6.96305	0.00363537	NA	GO:0003677//DNA binding	NA	K01870//isoleucyl-tRNA synthetase [EC:6.1.1.5]	XP_016903000.1//PREDICTED: transcription repressor OFP1 [Cucumis melo]
Cp4.1LG11g01170	-5.90139	0.00905518	GO:0005634//nucleus	GO:0003677//DNA binding;GO:0003700//DNA binding transcription factor activity	GO:0007275//multicellular organism development;GO:0006351//transcription, DNA-templated	K09285//AP2-like factor, ANT lineage	XP_004142906.1//PREDICTED: AP2-like ethylene-responsive transcription factor ANT [Cucumis sativus]
Cp4.1LG06g02060	-5.70167	0.00919249	GO:0005634//nucleus	GO:0003677//DNA binding;GO:0003700//DNA binding transcription factor activity	GO:0007275//multicellular organism development;GO:0006351//transcription, DNA-templated	K09285//AP2-like factor, ANT lineage	XP_008452679.1//PREDICTED: AP2-like ethylene-responsive transcription factor AIL1 isoform X1 [Cucumis melo]
Cp4.1LG07g11070	-5.59899	0.000212859	GO:0016021//integral component of membrane	GO:0005524//ATP binding;GO:0004672//protein kinase activity	NA	K00924//kinase [EC:2.7.1.-]	XP_008456752.1//PREDICTED: leucine-rich repeat receptor-like protein kinase TDR [Cucumis melo]
Cp4.1LG13g07980	-5.04665	0.00684241	NA	GO:0052861//glucan endo-1,3-beta-glucanase activity, C-3 substituted reducing group	NA	K01180//endo-1,3(4)-beta-glucanase [EC:3.2.1.6]	XP_022134296.1//probable endo-1,3(4)-beta-glucanase ARB_01444 [Momordica charantia]
Cp4.1LG20g04840	-4.61279	0.00616117	GO:0005634//nucleus	GO:0000977//RNA polymerase II regulatory region sequence-specific DNA binding;GO:0003700//DNA binding transcription factor activity;GO:0046983//protein dimerization activity	GO:0045944//positive regulation of transcription from RNA polymerase II promoter;GO:0006351//transcription, DNA-templated	K09264//MADS-box transcription factor, plant	XP_008443694.1//PREDICTED: floral homeotic protein AGAMOUS-like [Cucumis melo]
Cp4.1LG08g10470	-4.46957	0.00411855	GO:0005623//cell	GO:0016491//oxidoreductase activity	GO:0045454//cell redox homeostasis	K03386//peroxiredoxin (alkyl hydroperoxide reductase subunit C) [EC:1.11.1.15];K13098//RNA-binding protein FUS;K11187//peroxiredoxin 5, atypical 2-Cys peroxiredoxin [EC:1.11.1.15]	XP_022144695.1//peroxiredoxin-2E-2, chloroplastic [Momordica charantia]
Cp4.1LG08g12330	-4.45573	0.008826	NA	NA	NA	NA	XP_004137714.1//PREDICTED: uncharacterized protein LOC101211240 [Cucumis sativus]
Cp4.1LG04g02970	-4.42424	0.00286039	NA	NA	NA	K13413//mitogen-activated protein kinase kinase 4/5 [EC:2.7.12.2]	XP_022147983.1//protein LIGHT-DEPENDENT SHORT HYPOCOTYLS 10 [Momordica charantia]
Cp4.1LG12g04600	-4.36578	0.00927193	NA	NA	NA	K14771//U3 small nucleolar RNA-associated protein 19	XP_004140675.1//PREDICTED: probable F-box protein At3g61730 [Cucumis sativus]
Cp4.1LG09g08130	-4.27935	5.20724e-05	NA	NA	NA	K13413//mitogen-activated protein kinase kinase 4/5 [EC:2.7.12.2]	XP_008465553.1//PREDICTED: protein LIGHT-DEPENDENT SHORT HYPOCOTYLS 10-like [Cucumis melo]
Cp4.1LG01g08280	-4.26385	0.00711159	NA	NA	NA	NA	KGN56204.1//hypothetical protein Csa_3G099650 [Cucumis sativus]
Cp4.1LG13g06710	-4.09695	0.00294496	NA	GO:0043565//sequence-specific DNA binding;GO:0003700//DNA binding transcription factor activity	GO:0006351//transcription, DNA-templated	K14431//transcription factor TGA	XP_008445646.1//PREDICTED: transcription factor HBP-1b(c38) isoform X2 [Cucumis melo]
Cp4.1LG01g04480	-4.07197	0.00529363	NA	NA	NA	K04733//interleukin-1 receptor-associated kinase 4 [EC:2.7.11.1]	XP_022139202.1//receptor-like protein kinase At5g59670 [Momordica charantia]
Cp4.1LG05g12080	-4.04609	0.00237102	GO:0005622//intracellular	GO:0000287//magnesium ion binding;GO:0052725//inositol-1,3,4-trisphosphate 6-kinase activity;GO:0005524//ATP binding;GO:0052726//inositol-1,3,4-trisphosphate 5-kinase activity;GO:0047325//inositol tetrakisphosphate 1-kinase activity	GO:0032957//inositol trisphosphate metabolic process	K00913//inositol-1,3,4-trisphosphate 5/6-kinase / inositol-tetrakisphosphate 1-kinase [EC:2.7.1.159 2.7.1.134]	XP_004148083.1//PREDICTED: inositol-tetrakisphosphate 1-kinase 1-like [Cucumis sativus]
Cp4.1LG08g11610	-3.7721	0.00591273	NA	GO:0016874//ligase activity	NA	K19044//E3 ubiquitin-protein ligase XBAT32/33 [EC:2.3.2.27]	KGN58876.1//hypothetical protein Csa_3G734290 [Cucumis sativus]
Cp4.1LG19g07460	-3.61835	0.00442225	NA	NA	NA	NA	XP_008441084.1//PREDICTED: uncharacterized protein LOC103485312 [Cucumis melo]
Cp4.1LG02g14120	-3.57849	0.00703942	NA	NA	NA	K12135//zinc finger protein CONSTANS	XP_011072810.1//formin-like protein 20 isoform X2 [Sesamum indicum]
Cp4.1LG13g07690	-3.561	0.00535088	GO:0009507//chloroplast	GO:0016853//isomerase activity	NA	K10525//allene oxide cyclase [EC:5.3.99.6]	XP_022134483.1//allene oxide cyclase, chloroplastic-like [Momordica charantia]
Cp4.1LG02g16660	-3.42994	0.000274934	NA	NA	NA	NA	XP_022143433.1//uncharacterized protein LOC111013309 isoform X2 [Momordica charantia];XP_022143432.1//kinesin light chain 1 isoform X1 [Momordica charantia]
Cp4.1LG03g14890	-3.24196	0.00508916	GO:0016021//integral component of membrane	GO:0016788//hydrolase activity, acting on ester bonds	NA	K21026//acetylajmaline esterase [EC:3.1.1.80];K00679//phospholipid:diacylglycerol acyltransferase [EC:2.3.1.158]	XP_008460338.1//PREDICTED: GDSL esterase/lipase 5 [Cucumis melo]
Cp4.1LG12g09770	-3.22203	0.00924068	GO:0005634//nucleus	GO:0043565//sequence-specific DNA binding;GO:0003700//DNA binding transcription factor activity	GO:0055072//iron ion homeostasis;GO:0045930//negative regulation of mitotic cell cycle;GO:0008356//asymmetric cell division;GO:0006355//regulation of transcription, DNA-templated;GO:0009956//radial pattern formation;GO:0006351//transcription, DNA-templated;GO:0048366//leaf development	K14494//DELLA protein	XP_004153213.1//PREDICTED: protein SHORT-ROOT-like [Cucumis sativus]
BGI_novel_G001398	-3.16164	0.00746789	GO:0016021//integral component of membrane	NA	NA	K04733//interleukin-1 receptor-associated kinase 4 [EC:2.7.11.1];K00549//5-methyltetrahydropteroyltriglutamate--homocysteine methyltransferase [EC:2.1.1.14];K18999//RNA polymerase II C-terminal domain phosphatase-like 3/4 [EC:3.1.3.16]	XP_008443079.1//PREDICTED: protein QUIRKY [Cucumis melo]
BGI_novel_G002424	-3.15499	0.0036576	NA	GO:0003677//DNA binding	NA	K09422//transcription factor MYB, plant	XP_004152489.2//PREDICTED: transcription factor MYB86-like [Cucumis sativus]
Cp4.1LG11g07950	-3.07476	0.00365087	NA	NA	NA	K16251//DNA-directed RNA polymerase V subunit 1 [EC:2.7.7.6]	XP_022153173.1//uncharacterized protein LOC111020728 isoform X4 [Momordica charantia]
Cp4.1LG08g10280	-3.05454	0.00497858	NA	GO:0003700//DNA binding transcription factor activity	NA	K09060//plant G-box-binding factor	XP_022144691.1//uncharacterized protein LOC111014317 isoform X2 [Momordica charantia]
Cp4.1LG07g04990	-3.017	0.00658705	GO:0016021//integral component of membrane	GO:0004674//protein serine/threonine kinase activity;GO:0005524//ATP binding	NA	K13428//LRR receptor-like serine/threonine-protein kinase EFR [EC:2.7.11.1]	XP_022131406.1//probable LRR receptor-like serine/threonine-protein kinase At3g47570 [Momordica charantia]
Cp4.1LG01g25930	-3.01424	0.00928887	NA	NA	NA	K00430//peroxidase [EC:1.11.1.7];K01051//pectinesterase [EC:3.1.1.11]	XP_022133762.1//uncharacterized protein LOC111006259 [Momordica charantia]
Cp4.1LG12g06700	-3.00893	0.00678169	NA	GO:0003676//nucleic acid binding	NA	K14794//ribosomal RNA-processing protein 12;K12309//beta-galactosidase [EC:3.2.1.23]	XP_004136115.1//PREDICTED: zinc finger protein WIP2-like [Cucumis sativus]
Cp4.1LG01g02310	-2.99723	0.00905518	GO:0016021//integral component of membrane	GO:0005524//ATP binding;GO:0004672//protein kinase activity	NA	K04733//interleukin-1 receptor-associated kinase 4 [EC:2.7.11.1]	XP_004140702.1//PREDICTED: probable receptor-like protein kinase At1g49730 [Cucumis sativus]
Cp4.1LG07g04140	-2.92455	0.00471194	NA	NA	NA	K13172//serine/arginine repetitive matrix protein 2;K12472//epidermal growth factor receptor substrate 15;K11275//histone H1/5	XP_011649631.1//PREDICTED: flocculation protein FLO11 [Cucumis sativus]
Cp4.1LG05g00090	-2.91618	0.000277086	NA	NA	NA	NA	XP_011652649.1//PREDICTED: histone H3.v1-like [Cucumis sativus]
BGI_novel_G000293	-2.90578	0.00703942	NA	NA	NA	K03798//cell division protease FtsH [EC:3.4.24.-]	XP_022146651.1//probable inactive ATP-dependent zinc metalloprotease FTSHI 2, chloroplastic [Momordica charantia]
Cp4.1LG18g04190	-2.87473	0.00939778	NA	NA	NA	NA	XP_011659831.1//PREDICTED: uncharacterized protein LOC101223218 isoform X1 [Cucumis sativus]
Cp4.1LG01g09330	-2.85099	0.00584457	NA	NA	NA	NA	XP_011654335.1//PREDICTED: putative uncharacterized protein DDB_G0285119 [Cucumis sativus]
Cp4.1LG08g11000	-2.79532	7.88272e-05	GO:0016021//integral component of membrane	GO:0030246//carbohydrate binding;GO:0005524//ATP binding;GO:0004672//protein kinase activity	NA	K04733//interleukin-1 receptor-associated kinase 4 [EC:2.7.11.1]	XP_004137813.1//PREDICTED: L-type lectin-domain containing receptor kinase VIII.1 [Cucumis sativus]
Cp4.1LG07g10710	-2.77266	0.00335699	GO:0016602//CCAAT-binding factor complex	GO:0003677//DNA binding;GO:0003700//DNA binding transcription factor activity	NA	K08064//nuclear transcription factor Y, alpha	XP_022154673.1//nuclear transcription factor Y subunit A-3-like [Momordica charantia]
Cp4.1LG01g18030	-2.71958	0.00579846	GO:0016021//integral component of membrane	NA	NA	NA	XP_008445638.2//PREDICTED: uncharacterized protein LOC103488596 [Cucumis melo]
Cp4.1LG03g06080	-2.64162	0.00962582	NA	NA	NA	K13945//LOB domain-containing protein 29;K21994//LOB domain-containing protein 18	XP_004145641.1//PREDICTED: LOB domain-containing protein 41 [Cucumis sativus]
Cp4.1LG03g11560	-2.58857	0.00421318	GO:0016021//integral component of membrane	NA	NA	K19038//E3 ubiquitin-protein ligase ATL41 [EC:2.3.2.27];K15692//E3 ubiquitin-protein ligase RNF13 [EC:2.3.2.27];K19041//E3 ubiquitin-protein ligase RNF38/44 [EC:2.3.2.27]	XP_004134225.1//PREDICTED: RING-H2 finger protein ATL2 [Cucumis sativus]
Cp4.1LG07g08550	-2.57562	0.0076796	NA	NA	NA	NA	KGN61010.1//hypothetical protein Csa_2G034630 [Cucumis sativus]
Cp4.1LG05g06370	-2.56287	0.00551301	NA	NA	NA	NA	XP_022157172.1//uncharacterized protein LOC111023951 [Momordica charantia]
Cp4.1LG12g04660	-2.55593	0.0076796	GO:0005634//nucleus	GO:0003677//DNA binding	GO:0006355//regulation of transcription, DNA-templated;GO:0006351//transcription, DNA-templated	K12133//MYB-related transcription factor LHY	XP_008459822.1//PREDICTED: protein LHY-like isoform X1 [Cucumis melo];XP_008459828.1//PREDICTED: protein LHY-like isoform X2 [Cucumis melo]
Cp4.1LG06g00650	-2.54245	0.00912168	NA	NA	NA	K10352//myosin heavy chain;K20478//golgin subfamily B member 1	XP_004136392.1//PREDICTED: filament-like plant protein 4 [Cucumis sativus]
Cp4.1LG01g05010	-2.5375	0.00299166	NA	NA	NA	K10615//E3 ubiquitin-protein ligase HERC4 [EC:2.3.2.26]	XP_008461709.1//PREDICTED: ultraviolet-B receptor UVR8 isoform X2 [Cucumis melo]
Cp4.1LG00g05740	-2.53241	0.00928887	GO:0005634//nucleus	GO:0043565//sequence-specific DNA binding;GO:0003700//DNA binding transcription factor activity	GO:0006351//transcription, DNA-templated	K18835//WRKY transcription factor 2;K13425//WRKY transcription factor 22;K13457//disease resistance protein RPM1;K16225//probable WRKY transcription factor 52	XP_008451934.1//PREDICTED: probable WRKY transcription factor 41 [Cucumis melo]
BGI_novel_G001743	-2.52195	0.00928887	NA	GO:0004674//protein serine/threonine kinase activity;GO:0005524//ATP binding	GO:0007165//signal transduction	K07198//5'-AMP-activated protein kinase, catalytic alpha subunit [EC:2.7.11.11]	XP_004139258.1//PREDICTED: CBL-interacting serine/threonine-protein kinase 6 [Cucumis sativus]
Cp4.1LG09g02780	-2.50125	0.00951103	GO:0016021//integral component of membrane	NA	NA	K15377//solute carrier family 44 (choline transporter-like protein), member 2/4/5	XP_022150534.1//CTL-like protein DDB_G0274487 [Momordica charantia]
Cp4.1LG17g00790	-2.47998	0.00368052	NA	GO:0003677//DNA binding	NA	NA	XP_022138563.1//uncharacterized protein LOC111009693 [Momordica charantia]
Cp4.1LG12g07240	-2.45194	0.00551301	GO:0005634//nucleus	GO:0003677//DNA binding;GO:0003700//DNA binding transcription factor activity	GO:0007275//multicellular organism development;GO:0006351//transcription, DNA-templated	K09285//AP2-like factor, ANT lineage	XP_011659487.1//PREDICTED: AP2-like ethylene-responsive transcription factor At1g16060 [Cucumis sativus]
Cp4.1LG10g07710	-2.42127	0.00857713	GO:0005739//mitochondrion	GO:0080130//L-phenylalanine:2-oxoglutarate aminotransferase activity;GO:0004069//L-aspartate:2-oxoglutarate aminotransferase activity;GO:0030170//pyridoxal phosphate binding	GO:0009058//biosynthetic process;GO:0006520//cellular amino acid metabolic process	K14455//aspartate aminotransferase, mitochondrial [EC:2.6.1.1]	XP_022144116.1//aspartate aminotransferase, mitochondrial-like [Momordica charantia]
Cp4.1LG05g01040	-2.40391	0.00650706	NA	NA	NA	NA	KGN58293.1//hypothetical protein Csa_3G608720 [Cucumis sativus]
Cp4.1LG10g02040	-2.38815	0.00481299	NA	NA	GO:0006355//regulation of transcription, DNA-templated;GO:0006351//transcription, DNA-templated	K14494//DELLA protein	XP_004141989.2//PREDICTED: scarecrow-like protein 32 [Cucumis sativus]
Cp4.1LG05g06260	-2.37882	0.00617475	NA	NA	NA	NA	XP_022157172.1//uncharacterized protein LOC111023951 [Momordica charantia]
Cp4.1LG20g01640	-2.37294	0.00916386	NA	GO:0004674//protein serine/threonine kinase activity;GO:0005524//ATP binding	NA	K20604//mitogen-activated protein kinase kinase 9 [EC:2.7.12.2]	XP_004137516.1//PREDICTED: mitogen-activated protein kinase kinase 9 [Cucumis sativus]
Cp4.1LG10g10180	-2.36655	0.00312601	NA	NA	NA	K12486//stromal membrane-associated protein	XP_004134808.1//PREDICTED: ADP-ribosylation factor GTPase-activating protein AGD12-like [Cucumis sativus]
Cp4.1LG07g09720	-2.3509	0.00298739	NA	NA	NA	NA	XP_022143222.1//F-box protein At5g03970 isoform X1 [Momordica charantia]
Cp4.1LG05g08290	-2.31066	0.00718092	GO:0005634//nucleus	GO:0008289//lipid binding;GO:0003677//DNA binding	NA	K09338//homeobox-leucine zipper protein	XP_022140363.1//homeobox-leucine zipper protein REVOLUTA-like [Momordica charantia];XP_008463945.1//PREDICTED: homeobox-leucine zipper protein REVOLUTA isoform X1 [Cucumis melo]
Cp4.1LG06g04410	-2.22903	0.00205078	GO:0016021//integral component of membrane	GO:0016757//transferase activity, transferring glycosyl groups	NA	K02367//glucuronyl/N-acetylglucosaminyl transferase EXT2 [EC:2.4.1.224 2.4.1.225];K02370//alpha-1,4-N-acetylglucosaminyltransferase EXTL3 [EC:2.4.1.223 2.4.1.224]	XP_008466270.1//PREDICTED: glycosyltransferase family protein 64 C3 [Cucumis melo]
Cp4.1LG20g03940	-2.22881	0.000492995	GO:0016021//integral component of membrane	GO:0005524//ATP binding;GO:0004672//protein kinase activity	NA	K04733//interleukin-1 receptor-associated kinase 4 [EC:2.7.11.1]	XP_022139941.1//cysteine-rich receptor-like protein kinase 10 [Momordica charantia]
Cp4.1LG17g06230	-2.1829	0.00918919	GO:0005634//nucleus	GO:0043565//sequence-specific DNA binding;GO:0003700//DNA binding transcription factor activity	GO:0006351//transcription, DNA-templated	K13425//WRKY transcription factor 22	XP_008451288.1//PREDICTED: LOW QUALITY PROTEIN: probable WRKY transcription factor 21 [Cucumis melo]
Cp4.1LG02g13760	-2.16861	0.000909094	NA	NA	NA	NA	XP_022148192.1//uncharacterized protein LOC111016924 [Momordica charantia]
Cp4.1LG10g01910	-2.12695	0.000928893	GO:0016021//integral component of membrane	GO:0016301//kinase activity	NA	K13420//LRR receptor-like serine/threonine-protein kinase FLS2 [EC:2.7.11.1]	XP_022133123.1//inactive LRR receptor-like serine/threonine-protein kinase BIR2 [Momordica charantia]
Cp4.1LG19g02070	-2.10322	0.0080385	NA	GO:0016702//oxidoreductase activity, acting on single donors with incorporation of molecular oxygen, incorporation of two atoms of oxygen	NA	K10712//cysteamine dioxygenase [EC:1.13.11.19]	XP_008442017.1//PREDICTED: plant cysteine oxidase 2-like [Cucumis melo];XP_004149110.1//PREDICTED: 2-aminoethanethiol dioxygenase-like [Cucumis sativus]
Cp4.1LG15g04090	-2.09135	0.00609776	GO:0016021//integral component of membrane	GO:0004674//protein serine/threonine kinase activity;GO:0005524//ATP binding	NA	K00924//kinase [EC:2.7.1.-]	XP_008455077.1//PREDICTED: receptor-like protein kinase HAIKU2 [Cucumis melo]
Cp4.1LG19g11320	-2.06137	0.00363071	NA	GO:0003743//translation initiation factor activity;GO:0004386//helicase activity	NA	K03257//translation initiation factor 4A	XP_008440274.1//PREDICTED: eukaryotic initiation factor 4A-I isoform X1 [Cucumis melo];XP_022133283.1//eukaryotic initiation factor 4A-I isoform X1 [Momordica charantia]
Cp4.1LG20g01320	-2.05264	0.00707872	NA	NA	NA	NA	KGN64129.1//hypothetical protein Csa_1G042410 [Cucumis sativus]
Cp4.1LG18g09360	-2.01224	0.00408696	NA	GO:0008270//zinc ion binding	NA	K03452//magnesium/proton exchanger;K10683//BRCA1-associated RING domain protein 1	XP_011660258.1//PREDICTED: pentatricopeptide repeat-containing protein At5g50990 [Cucumis sativus];XP_008443769.1//PREDICTED: pentatricopeptide repeat-containing protein At5g50990 [Cucumis melo]
Cp4.1LG00g15730	2.02419	0.00903015	NA	NA	NA	K13944//LOB domain-containing protein 16;K21994//LOB domain-containing protein 18	XP_022152200.1//LOB domain-containing protein 25-like [Momordica charantia]
Cp4.1LG19g02010	2.04096	0.00576701	NA	GO:0004784//superoxide dismutase activity;GO:0046872//metal ion binding	NA	K04565//superoxide dismutase, Cu-Zn family [EC:1.15.1.1]	APO14278.1//superoxide dismutase 2 [Luffa aegyptiaca];XP_004147538.1//PREDICTED: 5'-adenylylsulfate reductase-like 5 [Cucumis sativus]
Cp4.1LG10g10710	2.05478	0.00901786	NA	GO:2001070//starch binding;GO:0004134//4-alpha-glucanotransferase activity	NA	K00705//4-alpha-glucanotransferase [EC:2.4.1.25]	KGN54674.1//hypothetical protein Csa_4G420150 [Cucumis sativus]
Cp4.1LG02g11750	2.05609	0.00535088	GO:0016021//integral component of membrane;GO:0009536//plastid	GO:0005315//inorganic phosphate transmembrane transporter activity	GO:0055085//transmembrane transport;GO:0098656//anion transmembrane transport	K08193//MFS transporter, ACS family, solute carrier family 17 (sodium-dependent inorganic phosphate cotransporter), other	XP_011658532.1//PREDICTED: sodium-dependent phosphate transport protein 1, chloroplastic [Cucumis sativus];XP_022150891.1//sodium-dependent phosphate transport protein 1, chloroplastic [Momordica charantia]
Cp4.1LG11g11670	2.05829	0.00282792	GO:0016021//integral component of membrane	GO:0008168//methyltransferase activity	NA	K17345//tetraspanin-5;K17294//tetraspanin-4;K02140//F-type H+-transporting ATPase subunit g	XP_008459281.1//PREDICTED: uncharacterized protein LOC103498457 [Cucumis melo]
Cp4.1LG04g05160	2.06556	0.00495829	GO:0016021//integral component of membrane	NA	NA	K16573//gamma-tubulin complex component 6	XP_008443481.1//PREDICTED: protein ALTERED XYLOGLUCAN 4-like [Cucumis melo]
Cp4.1LG06g00510	2.06978	0.00309156	NA	NA	NA	NA	XP_011652460.1//PREDICTED: uncharacterized protein At1g76070 [Cucumis sativus]
Cp4.1LG02g13780	2.08163	0.00724852	NA	NA	NA	NA	KGN53798.1//hypothetical protein Csa_4G130630 [Cucumis sativus]
Cp4.1LG13g06440	2.15261	0.00153397	GO:0016021//integral component of membrane	NA	NA	K17085//transmembrane 9 superfamily member 1	KHG00678.1//Putative phagocytic receptor 1b [Gossypium arboreum];XP_022146413.1//transmembrane 9 superfamily member 3 [Momordica charantia]
Cp4.1LG19g01860	2.1664	0.00172757	GO:0005737//cytoplasm	GO:0004619//phosphoglycerate mutase activity;GO:0030145//manganese ion binding	GO:0006007//glucose catabolic process	K15633//2,3-bisphosphoglycerate-independent phosphoglycerate mutase [EC:5.4.2.12]	XP_022156201.1//2,3-bisphosphoglycerate-independent phosphoglycerate mutase [Momordica charantia]
Cp4.1LG17g03990	2.17908	0.00331296	GO:0009506//plasmodesma	GO:0046983//protein dimerization activity	GO:0009567//double fertilization forming a zygote and endosperm	NA	XP_006838180.1//transcription factor UNE10 isoform X1 [Amborella trichopoda]
Cp4.1LG18g05990	2.19194	0.00148377	GO:0016021//integral component of membrane	NA	NA	K17294//tetraspanin-4;K17345//tetraspanin-5	XP_008444036.1//PREDICTED: tetraspanin-15 [Cucumis melo]
BGI_novel_G001648	2.20099	0.00454431	NA	NA	NA	K08770//ubiquitin C	BAS99152.1//Os06g0681400, partial [Oryza sativa Japonica Group]
BGI_novel_G002194	2.2263	0.00325465	NA	GO:0016758//transferase activity, transferring hexosyl groups	GO:0008152//metabolic process	K21374//7-deoxyloganetin glucosyltransferase [EC:2.4.1.324]	XP_022141911.1//7-deoxyloganetin glucosyltransferase-like [Momordica charantia]
Cp4.1LG01g03470	2.22885	0.00984813	GO:0005634//nucleus	GO:0003677//DNA binding;GO:0008270//zinc ion binding	GO:0006355//regulation of transcription, DNA-templated;GO:0006351//transcription, DNA-templated	NA	XP_022141165.1//probable transcription factor At5g61620 [Momordica charantia];XP_008453854.1//PREDICTED: transcription factor MYB1R1 [Cucumis melo]
Cp4.1LG04g10820	2.26134	0.00154633	NA	GO:0016614//oxidoreductase activity, acting on CH-OH group of donors;GO:0019139//cytokinin dehydrogenase activity;GO:0050660//flavin adenine dinucleotide binding	GO:0009690//cytokinin metabolic process	K00279//cytokinin dehydrogenase [EC:1.5.99.12]	XP_022147574.1//cytokinin dehydrogenase 4-like [Momordica charantia]
Cp4.1LG19g07850	2.28526	0.00203637	NA	NA	NA	NA	XP_008440039.1//PREDICTED: uncharacterized protein LOC103484635 [Cucumis melo]
Cp4.1LG01g02060	2.29324	0.00599398	NA	NA	NA	K13171//serine/arginine repetitive matrix protein 1;K14306//nuclear pore complex protein Nup62	XP_018678950.1//PREDICTED: fasciclin-like arabinogalactan protein 3 isoform X1 [Musa acuminata subsp. malaccensis];ETL41021.1//hypothetical protein L916_07903 [Phytophthora parasitica]
Cp4.1LG09g11420	2.29747	0.00795603	GO:0005634//nucleus	GO:0000977//RNA polymerase II regulatory region sequence-specific DNA binding;GO:0003700//DNA binding transcription factor activity;GO:0046983//protein dimerization activity	GO:0045944//positive regulation of transcription from RNA polymerase II promoter;GO:0006351//transcription, DNA-templated	K09264//MADS-box transcription factor, plant	XP_011650324.1//PREDICTED: MADS-box protein CMB1-like isoform X4 [Cucumis sativus]
Cp4.1LG16g08040	2.29804	0.000696561	GO:0016021//integral component of membrane	NA	NA	NA	XP_004140165.1//PREDICTED: uncharacterized protein LOC101219558 [Cucumis sativus];XP_022152952.1//uncharacterized protein LOC111020570 isoform X1 [Momordica charantia]
Cp4.1LG02g15370	2.29948	0.00272153	NA	GO:0016874//ligase activity	GO:0008152//metabolic process	K20223//importin-7;K03844//alpha-1,2-mannosyltransferase [EC:2.4.1.131];K01904//4-coumarate--CoA ligase [EC:6.2.1.12]	XP_008462955.1//PREDICTED: 4-coumarate--CoA ligase 1-like [Cucumis melo];XP_008462956.1//PREDICTED: ACT domain-containing protein ACR11 [Cucumis melo]
Cp4.1LG08g09480	2.31052	0.00596196	NA	GO:0000287//magnesium ion binding;GO:0050307//sucrose-phosphate phosphatase activity	GO:0005986//sucrose biosynthetic process	K07024//sucrose-6-phosphatase&#160; [EC:3.1.3.24]	XP_008442968.1//PREDICTED: sucrose-phosphatase 1 [Cucumis melo]
Cp4.1LG04g01340	2.31906	0.0017302	NA	GO:0016787//hydrolase activity	GO:0046856//phosphatidylinositol dephosphorylation	K01099//inositol polyphosphate 5-phosphatase INPP5B/F [EC:3.1.3.36]	XP_008443452.1//PREDICTED: type IV inositol polyphosphate 5-phosphatase 7-like isoform X2 [Cucumis melo]
Cp4.1LG00g12500	2.35604	0.00150059	GO:0016021//integral component of membrane	GO:0005215//transporter activity	NA	K14638//solute carrier family 15 (peptide/histidine transporter), member 3/4	XP_008439704.1//PREDICTED: protein NRT1/ PTR FAMILY 4.6-like isoform X1 [Cucumis melo];XP_016899169.1//PREDICTED: protein NRT1/ PTR FAMILY 4.5-like isoform X2 [Cucumis melo]
Cp4.1LG09g02640	2.38266	0.00302217	GO:0016021//integral component of membrane;GO:0009707//chloroplast outer membrane	NA	GO:0009658//chloroplast organization	K05747//Wiskott-Aldrich syndrome protein;K02184//formin 2	XP_004135119.1//PREDICTED: protein CHUP1, chloroplastic [Cucumis sativus]
Cp4.1LG03g11130	2.38652	0.00813107	GO:0016021//integral component of membrane	GO:0016705//oxidoreductase activity, acting on paired donors, with incorporation or reduction of molecular oxygen;GO:0005506//iron ion binding;GO:0031418//L-ascorbic acid binding	NA	K00472//prolyl 4-hydroxylase [EC:1.14.11.2]	XP_022137761.1//probable prolyl 4-hydroxylase 4 [Momordica charantia]
BGI_novel_G000211	2.38838	0.00905518	NA	GO:0005525//GTP binding;GO:0003924//GTPase activity	NA	K07904//Ras-related protein Rab-11A	XP_008461787.1//PREDICTED: ras-related protein RABA4c isoform X1 [Cucumis melo]
Cp4.1LG01g11730	2.3966	0.00980826	GO:0016021//integral component of membrane	GO:0015299//solute:proton antiporter activity	NA	NA	XP_008456898.1//PREDICTED: cation/H(+) antiporter 15-like [Cucumis melo]
BGI_novel_G001222	2.40593	0.00167959	NA	NA	NA	K03146//thiamine thiazole synthase	XP_022154956.1//thiamine thiazole synthase 2, chloroplastic [Momordica charantia]
Cp4.1LG16g02280	2.42019	0.00078547	NA	GO:0046872//metal ion binding;GO:0051745//4-hydroxy-3-methylbut-2-en-1-yl diphosphate reductase activity	GO:0019288//isopentenyl diphosphate biosynthetic process, methylerythritol 4-phosphate pathway;GO:0050992//dimethylallyl diphosphate biosynthetic process	K03527//4-hydroxy-3-methylbut-2-en-1-yl diphosphate reductase [EC:1.17.7.4]	XP_004145400.1//PREDICTED: 4-hydroxy-3-methylbut-2-enyl diphosphate reductase, chloroplastic-like isoform X1 [Cucumis sativus]
Cp4.1LG02g12010	2.45546	0.00413632	GO:0016021//integral component of membrane	GO:0016301//kinase activity	NA	K15892//farnesol kinase [EC:2.7.1.216]	XP_022150969.1//probable phytol kinase 3, chloroplastic [Momordica charantia]
Cp4.1LG19g07330	2.45626	0.00607858	GO:0005634//nucleus	GO:0046872//metal ion binding;GO:0003677//DNA binding;GO:0003700//DNA binding transcription factor activity	GO:0009908//flower development;GO:0006351//transcription, DNA-templated	NA	XP_008439842.1//PREDICTED: squamosa promoter-binding protein 1 [Cucumis melo]
Cp4.1LG01g11970	2.45712	0.00979512	GO:0016020//membrane;GO:0005618//cell wall;GO:0005576//extracellular region	GO:0052692//raffinose alpha-galactosidase activity	GO:0009664//plant-type cell wall organization;GO:0005975//carbohydrate metabolic process	K20628//expansin;K07407//alpha-galactosidase [EC:3.2.1.22]	XP_022146814.1//alpha-galactosidase 3-like isoform X1 [Momordica charantia];NP_001267550.1//expansin-A8-like precursor [Cucumis sativus]
Cp4.1LG11g08130	2.45801	0.00599398	NA	GO:0008270//zinc ion binding;GO:0016491//oxidoreductase activity	NA	K00121//S-(hydroxymethyl)glutathione dehydrogenase / alcohol dehydrogenase [EC:1.1.1.284 1.1.1.1]	XP_008464877.1//PREDICTED: alcohol dehydrogenase-like 7 [Cucumis melo];XP_022152555.1//alcohol dehydrogenase-like 7 [Momordica charantia]
Cp4.1LG04g02770	2.45996	0.00165384	GO:0016021//integral component of membrane	GO:0004222//metalloendopeptidase activity;GO:0005524//ATP binding	NA	K03798//cell division protease FtsH [EC:3.4.24.-]	XP_008455288.1//PREDICTED: ATP-dependent zinc metalloprotease FTSH 2, chloroplastic [Cucumis melo];KGN43639.1//hypothetical protein Csa_7G049210 [Cucumis sativus]
Cp4.1LG17g08090	2.46328	0.00973082	NA	NA	NA	K21842//protein EFR3	XP_008461314.1//PREDICTED: uncharacterized protein LOC103499940 isoform X1 [Cucumis melo];XP_008461315.1//PREDICTED: uncharacterized protein LOC103499940 isoform X2 [Cucumis melo]
Cp4.1LG07g06860	2.46939	0.00175997	GO:0016021//integral component of membrane;GO:0005886//plasma membrane	GO:0022857//transmembrane transporter activity	GO:0006810//transport	K06268//serine/threonine-protein phosphatase 2B regulatory subunit;K17500//integrin-linked kinase-associated serine/threonine phosphatase 2C [EC:3.1.3.16];K07874//Ras-related protein Rab-1A	XP_008452363.1//PREDICTED: WAT1-related protein At4g30420 [Cucumis melo]
BGI_novel_G001310	2.48403	0.00181378	GO:0016021//integral component of membrane	GO:0016705//oxidoreductase activity, acting on paired donors, with incorporation or reduction of molecular oxygen;GO:0020037//heme binding;GO:0005506//iron ion binding;GO:0004497//monooxygenase activity	NA	K00512//steroid 17alpha-monooxygenase / 17alpha-hydroxyprogesterone deacetylase [EC:1.14.14.19 1.14.14.32]	XP_004147803.2//PREDICTED: cytochrome P450 CYP82D47-like [Cucumis sativus]
Cp4.1LG08g02410	2.49436	0.00132824	NA	NA	NA	K20892//beta-arabinofuranosyltransferase [EC:2.4.2.-]	XP_008438308.1//PREDICTED: uncharacterized protein At1g28695-like isoform X1 [Cucumis melo]
Cp4.1LG18g06900	2.52851	0.000928893	NA	GO:0020037//heme binding;GO:0004601//peroxidase activity;GO:0051213//dioxygenase activity	GO:0006979//response to oxidative stress	K10529//alpha-dioxygenase [EC:1.-.-.-]	XP_004137335.1//PREDICTED: alpha-dioxygenase 2 [Cucumis sativus];OMO83932.1//hypothetical protein COLO4_22313 [Corchorus olitorius]
Cp4.1LG05g04780	2.52946	0.00490924	GO:0005634//nucleus;GO:0005737//cytoplasm	GO:0005524//ATP binding;GO:0004683//calmodulin-dependent protein kinase activity;GO:0005509//calcium ion binding;GO:0009931//calcium-dependent protein serine/threonine kinase activity;GO:0005516//calmodulin binding	GO:0018105//peptidyl-serine phosphorylation;GO:0009738//abscisic acid-activated signaling pathway;GO:0035556//intracellular signal transduction;GO:0046777//protein autophosphorylation	K13412//calcium-dependent protein kinase [EC:2.7.11.1]	XP_018842514.1//PREDICTED: calcium-dependent protein kinase 2-like [Juglans regia]
Cp4.1LG05g00330	2.53816	0.00836749	NA	GO:0005524//ATP binding;GO:0008974//phosphoribulokinase activity	GO:0005975//carbohydrate metabolic process	K00855//phosphoribulokinase [EC:2.7.1.19]	XP_008465108.1//PREDICTED: phosphoribulokinase, chloroplastic-like [Cucumis melo]
Cp4.1LG05g02130	2.54466	0.00156435	GO:0016021//integral component of membrane	GO:0016705//oxidoreductase activity, acting on paired donors, with incorporation or reduction of molecular oxygen;GO:0020037//heme binding;GO:0005506//iron ion binding;GO:0004497//monooxygenase activity	NA	K04123//ent-kaurenoic acid hydroxylase [EC:1.14.13.79]	XP_008465946.1//PREDICTED: beta-amyrin 11-oxidase-like [Cucumis melo]
Cp4.1LG07g09430	2.56116	0.000274934	NA	NA	NA	NA	XP_011648796.1//PREDICTED: protein FANTASTIC FOUR 4 [Cucumis sativus]
Cp4.1LG09g04330	2.56329	0.00154633	GO:0005773//vacuole	GO:0004185//serine-type carboxypeptidase activity	GO:0051603//proteolysis involved in cellular protein catabolic process	K16297//serine carboxypeptidase-like clade II [EC:3.4.16.-]	XP_002274723.1//PREDICTED: serine carboxypeptidase-like 27 [Vitis vinifera];XP_022139313.1//serine carboxypeptidase-like 27 [Momordica charantia]
Cp4.1LG10g07280	2.58336	0.00873644	NA	NA	NA	NA	XP_008463299.1//PREDICTED: uncharacterized protein LOC103501490 isoform X1 [Cucumis melo]
BGI_novel_G000462	2.58515	0.00939307	GO:0016021//integral component of membrane	GO:0004190//aspartic-type endopeptidase activity	NA	K00924//kinase [EC:2.7.1.-]	XP_008457780.1//PREDICTED: aspartic proteinase CDR1-like [Cucumis melo]
Cp4.1LG03g11030	2.5907	0.00389029	NA	GO:0016740//transferase activity	GO:0008033//tRNA processing	K10760//adenylate dimethylallyltransferase (cytokinin synthase) [EC:2.5.1.27 2.5.1.112]	XP_008438727.1//PREDICTED: adenylate isopentenyltransferase 5, chloroplastic [Cucumis melo]
Cp4.1LG14g08840	2.59174	0.00987057	GO:0005829//cytosol;GO:0005737//cytoplasm	GO:0003677//DNA binding;GO:0003999//adenine phosphoribosyltransferase activity	GO:0009116//nucleoside metabolic process;GO:0006168//adenine salvage	K00759//adenine phosphoribosyltransferase [EC:2.4.2.7]	XP_022153994.1//glycine-rich domain-containing protein 1 isoform X1 [Momordica charantia];XP_022153980.1//adenine phosphoribosyltransferase 3 [Momordica charantia]
Cp4.1LG17g10650	2.61345	0.00303931	NA	NA	NA	NA	XP_008459858.1//PREDICTED: uncharacterized protein LOC103498856 isoform X1 [Cucumis melo]
Cp4.1LG05g03040	2.6166	0.00122722	NA	GO:0005524//ATP binding;GO:0004672//protein kinase activity	NA	K04427//mitogen-activated protein kinase kinase kinase 7 [EC:2.7.11.25];K17535//serine/threonine-protein kinase TNNI3K [EC:2.7.11.1];K04365//B-Raf proto-oncogene serine/threonine-protein kinase [EC:2.7.11.1]	XP_008437376.1//PREDICTED: probable serine/threonine-protein kinase DDB_G0268876 [Cucumis melo]
Cp4.1LG00g11830	2.62546	0.00401463	GO:0016021//integral component of membrane	GO:0005524//ATP binding;GO:0004672//protein kinase activity	NA	K04733//interleukin-1 receptor-associated kinase 4 [EC:2.7.11.1]	XP_008465062.1//PREDICTED: probable LRR receptor-like serine/threonine-protein kinase At1g56140 isoform X3 [Cucumis melo];XP_008465063.2//PREDICTED: probable LRR receptor-like serine/threonine-protein kinase At1g56130 isoform X1 [Cucumis melo];XP_016903318.1//PREDICTED: probable LRR receptor-like serine/threonine-protein kinase At1g56130 isoform X4 [Cucumis melo]
Cp4.1LG19g09340	2.65591	0.0021239	GO:0005622//intracellular	GO:0005215//transporter activity	NA	K19996//phosphatidylinositol transfer protein SFH5;K02433//aspartyl-tRNA(Asn)/glutamyl-tRNA(Gln) amidotransferase subunit A [EC:6.3.5.6 6.3.5.7]	KGN48869.1//hypothetical protein Csa_6G504500 [Cucumis sativus];XP_008440764.1//PREDICTED: phosphatidylinositol/phosphatidylcholine transfer protein SFH12 [Cucumis melo]
Cp4.1LG01g10840	2.66434	0.00147426	GO:0016020//membrane;GO:0005618//cell wall;GO:0005576//extracellular region	NA	GO:0009664//plant-type cell wall organization	K20628//expansin	KVI04908.1//Barwin-like endoglucanase [Cynara cardunculus var. scolymus];XP_022138929.1//expansin-A6 [Momordica charantia]
Cp4.1LG14g01080	2.71373	0.00175997	GO:0005737//cytoplasm	GO:0046872//metal ion binding;GO:0003872//6-phosphofructokinase activity;GO:0005524//ATP binding	GO:0006002//fructose 6-phosphate metabolic process	K00850//6-phosphofructokinase 1 [EC:2.7.1.11]	XP_022136713.1//ATP-dependent 6-phosphofructokinase 5, chloroplastic [Momordica charantia]
Cp4.1LG18g05010	2.72928	0.00466652	GO:0016021//integral component of membrane	NA	GO:0016192//vesicle-mediated transport	K08515//vesicle-associated membrane protein 7	XP_016899833.1//PREDICTED: vesicle-associated membrane protein 711-like [Cucumis melo]
Cp4.1LG18g00360	2.73856	0.000404032	NA	GO:0005524//ATP binding;GO:0003777//microtubule motor activity;GO:0008017//microtubule binding	GO:0007018//microtubule-based movement	K10406//kinesin family member C2/C3	XP_008450575.1//PREDICTED: kinesin-4 isoform X1 [Cucumis melo]
Cp4.1LG19g02660	2.78479	0.000291544	GO:0005634//nucleus	GO:0003677//DNA binding	GO:0006355//regulation of transcription, DNA-templated;GO:0006351//transcription, DNA-templated	K06236//collagen, type I, alpha;K14491//two-component response regulator ARR-B family	XP_022144064.1//uncharacterized protein LOC111013845 [Momordica charantia]
Cp4.1LG10g11630	2.79416	0.0010377	NA	NA	NA	NA	XP_022152218.1//uncharacterized protein LOC111019994 [Momordica charantia]
Cp4.1LG06g03270	2.80637	0.00794919	GO:0000795//synaptonemal complex	NA	GO:0007131//reciprocal meiotic recombination	K20283//golgin subfamily A member 4	XP_022134557.1//trichohyalin isoform X1 [Momordica charantia]
Cp4.1LG10g11370	2.80931	0.00260714	GO:0005737//cytoplasm	GO:0004198//calcium-dependent cysteine-type endopeptidase activity;GO:0005509//calcium ion binding	GO:0006508//proteolysis	K13448//calcium-binding protein CML	XP_022153892.1//probable calcium-binding protein CML49 isoform X1 [Momordica charantia]
Cp4.1LG18g08210	2.82201	0.00122022	GO:0016020//membrane;GO:0005783//endoplasmic reticulum;GO:0000139//Golgi membrane	GO:0004571//mannosyl-oligosaccharide 1,2-alpha-mannosidase activity;GO:0005509//calcium ion binding	GO:0008152//metabolic process;GO:0006491//N-glycan processing	K10084//ER degradation enhancer, mannosidase alpha-like 1	XP_022135212.1//alpha-mannosidase I MNS5 isoform X1 [Momordica charantia];XP_011028624.1//PREDICTED: probable alpha-mannosidase I MNS5 [Populus euphratica];XP_008453129.1//PREDICTED: alpha-mannosidase I MNS5 [Cucumis melo]
Cp4.1LG04g04500	2.82292	0.00905518	NA	NA	NA	NA	XP_004144950.1//PREDICTED: protein EXORDIUM-like 5 [Cucumis sativus]
Cp4.1LG05g09560	2.84903	0.00214536	NA	NA	NA	NA	XP_004143212.1//PREDICTED: uncharacterized protein LOC101205268 [Cucumis sativus]
Cp4.1LG17g09850	2.87025	0.00927484	NA	GO:0004674//protein serine/threonine kinase activity;GO:0005524//ATP binding;GO:0004672//protein kinase activity	NA	K04733//interleukin-1 receptor-associated kinase 4 [EC:2.7.11.1];K13430//serine/threonine-protein kinase PBS1 [EC:2.7.11.1]	XP_011659181.1//PREDICTED: serine/threonine-protein kinase At3g07070-like [Cucumis sativus]
Cp4.1LG04g13060	2.87477	0.00167959	GO:0016021//integral component of membrane;GO:0000139//Golgi membrane	GO:0008378//galactosyltransferase activity	GO:0006486//protein glycosylation	K20843//hydroxyproline O-galactosyltransferase 2/3/4/5/6 [EC:2.4.1.-];K00734//galactosylxylosylprotein 3-beta-galactosyltransferase [EC:2.4.1.134]	XP_008453610.1//PREDICTED: hydroxyproline O-galactosyltransferase GALT3 [Cucumis melo]
Cp4.1LG03g10480	2.88053	0.00905518	NA	NA	NA	K11593//eukaryotic translation initiation factor 2C	XP_022137920.1//protein argonaute 10 [Momordica charantia]
Cp4.1LG01g19150	2.92038	0.00312601	NA	NA	NA	NA	XP_022146442.1//uncharacterized protein LOC111015657 isoform X1 [Momordica charantia];XP_022146443.1//uncharacterized protein LOC111015657 isoform X2 [Momordica charantia];XP_011655252.1//PREDICTED: uncharacterized protein LOC101204123 [Cucumis sativus]
Cp4.1LG10g03790	2.92227	0.00178864	NA	NA	NA	K17338//receptor expression-enhancing protein 1/2/3/4	XP_022132565.1//putative HVA22-like protein g [Momordica charantia]
Cp4.1LG13g05350	2.94985	0.00883103	GO:0000145//exocyst	NA	GO:0006887//exocytosis	K07195//exocyst complex component 7	XP_008463155.1//PREDICTED: exocyst complex component EXO70B1 [Cucumis melo]
Cp4.1LG10g08340	2.96534	0.0083982	NA	NA	NA	K12812//ATP-dependent RNA helicase UAP56/SUB2 [EC:3.6.4.13];K18081//myotubularin-related protein 1/2 [EC:3.1.3.64 3.1.3.95]	XP_004142198.1//PREDICTED: uncharacterized protein LOC101204955 [Cucumis sativus]
Cp4.1LG14g01500	2.96885	0.0019711	NA	GO:0016301//kinase activity	NA	K01568//pyruvate decarboxylase [EC:4.1.1.1];K01183//chitinase [EC:3.2.1.14]	XP_008462893.1//PREDICTED: proline-rich receptor-like protein kinase PERK2 [Cucumis melo]
BGI_novel_G002110	2.98291	0.00599398	GO:0048046//apoplast	GO:0052716//hydroquinone:oxygen oxidoreductase activity;GO:0005507//copper ion binding	GO:0046274//lignin catabolic process	K05909//laccase [EC:1.10.3.2]	XP_008441484.1//PREDICTED: laccase-12 [Cucumis melo]
BGI_novel_G000257	2.99516	0.00327502	NA	GO:0003690//double-stranded DNA binding	GO:0006355//regulation of transcription, DNA-templated	K15032//mTERF domain-containing protein, mitochondrial	XP_008439382.1//PREDICTED: uncharacterized protein LOC103484197 [Cucumis melo]
Cp4.1LG01g05670	3.00274	0.000511996	GO:0016021//integral component of membrane	NA	NA	K14993//solute carrier family 38 (sodium-coupled neutral amino acid transporter), member 6	XP_004146452.1//PREDICTED: probable sodium-coupled neutral amino acid transporter 6 [Cucumis sativus]
Cp4.1LG09g04060	3.00889	0.00703942	NA	GO:0003676//nucleic acid binding	NA	K14972//PAX-interacting protein 1;K05747//Wiskott-Aldrich syndrome protein;K15542//polyadenylation factor subunit 2	XP_004142506.2//PREDICTED: zinc finger protein ZAT5 [Cucumis sativus];XP_008446814.1//PREDICTED: zinc finger protein ZAT5-like [Cucumis melo]
Cp4.1LG11g01820	3.03116	0.00194	NA	GO:0016787//hydrolase activity	GO:0016042//lipid catabolic process	K16815//calcium-independent phospholipase A2-gamma	XP_004152794.1//PREDICTED: patatin-like protein 2 [Cucumis sativus];XP_008444643.1//PREDICTED: patatin-like protein 2 [Cucumis melo]
Cp4.1LG10g12000	3.08121	0.00025477	NA	GO:0005524//ATP binding;GO:0004672//protein kinase activity	NA	K08286//protein-serine/threonine kinase [EC:2.7.11.-]	XP_011653929.1//PREDICTED: serine/threonine-protein kinase RHS3 [Cucumis sativus]
Cp4.1LG08g05750	3.09454	0.0018914	NA	GO:0016758//transferase activity, transferring hexosyl groups	GO:0008152//metabolic process	K13496//UDP-glucosyl transferase 73C [EC:2.4.1.-]	XP_008453923.1//PREDICTED: UDP-glycosyltransferase 92A1-like [Cucumis melo]
Cp4.1LG08g04750	3.12141	0.000398631	GO:0005623//cell	GO:0015035//protein disulfide oxidoreductase activity;GO:0009055//electron transfer activity	GO:0045454//cell redox homeostasis	K03676//glutaredoxin 3	XP_004134195.1//PREDICTED: monothiol glutaredoxin-S2 [Cucumis sativus]
Cp4.1LG18g04230	3.12652	0.00971381	GO:0048046//apoplast;GO:0005618//cell wall	GO:0016762//xyloglucan:xyloglucosyl transferase activity;GO:0004553//hydrolase activity, hydrolyzing O-glycosyl compounds;GO:0008168//methyltransferase activity	GO:0010411//xyloglucan metabolic process;GO:0042546//cell wall biogenesis;GO:0071555//cell wall organization	K15190//7SK snRNA methylphosphate capping enzyme [EC:2.1.1.-];K08235//xyloglucan:xyloglucosyl transferase [EC:2.4.1.207]	XP_022145023.1//probable xyloglucan endotransglucosylase/hydrolase protein 26 [Momordica charantia];XP_011655246.1//PREDICTED: probable RNA methyltransferase At5g51130 isoform X3 [Cucumis sativus]
Cp4.1LG09g06600	3.13521	0.000680945	NA	NA	NA	NA	XP_008458966.1//PREDICTED: uncharacterized protein LOC103498221 [Cucumis melo];XP_022142679.1//uncharacterized protein LOC111012735 [Momordica charantia]
BGI_novel_G001764	3.14031	0.000882304	NA	GO:0003690//double-stranded DNA binding	GO:0006355//regulation of transcription, DNA-templated	K15032//mTERF domain-containing protein, mitochondrial	XP_008439382.1//PREDICTED: uncharacterized protein LOC103484197 [Cucumis melo]
Cp4.1LG16g01810	3.15343	0.00225534	NA	GO:0003723//RNA binding	NA	NA	XP_022148663.1//binding partner of ACD11 1-like isoform X1 [Momordica charantia];XP_004148092.1//PREDICTED: uncharacterized protein LOC101220067 [Cucumis sativus];XP_022148664.1//binding partner of ACD11 1-like isoform X2 [Momordica charantia]
Cp4.1LG05g11230	3.15719	0.00312601	GO:0005634//nucleus	GO:0003677//DNA binding	GO:0006355//regulation of transcription, DNA-templated;GO:0006351//transcription, DNA-templated	NA	XP_022149446.1//B3 domain-containing protein Os01g0234100-like isoform X1 [Momordica charantia]
Cp4.1LG10g04840	3.19912	0.00408696	NA	NA	NA	NA	XP_022143835.1//uncharacterized protein LOC111013652 [Momordica charantia]
Cp4.1LG01g16680	3.20973	0.0072232	NA	NA	GO:0009733//response to auxin	K14488//SAUR family protein	XP_008460569.1//PREDICTED: auxin-responsive protein SAUR71 isoform X1 [Cucumis melo]
Cp4.1LG05g09830	3.21441	0.00590689	GO:0005623//cell	GO:0015035//protein disulfide oxidoreductase activity;GO:0009055//electron transfer activity	GO:0045454//cell redox homeostasis	K17479//glutaredoxin domain-containing cysteine-rich protein 1	XP_008465270.1//PREDICTED: uncharacterized protein At5g39865 [Cucumis melo]
Cp4.1LG03g11630	3.21494	0.00437189	GO:0005576//extracellular region	GO:0004650//polygalacturonase activity	GO:0005975//carbohydrate metabolic process;GO:0071555//cell wall organization	K01213//galacturan 1,4-alpha-galacturonidase [EC:3.2.1.67]	CAN69218.1//hypothetical protein VITISV_012014 [Vitis vinifera];XP_018825627.1//PREDICTED: exopolygalacturonase-like [Juglans regia]
Cp4.1LG09g06920	3.21739	0.00504626	GO:0016021//integral component of membrane	GO:0005385//zinc ion transmembrane transporter activity	NA	K14709//solute carrier family 39 (zinc transporter), member 1/2/3	XP_004145454.1//PREDICTED: fe(2+) transport protein 1-like [Cucumis sativus]
BGI_novel_G000296	3.22945	0.00303824	NA	NA	NA	NA	XP_008462443.1//PREDICTED: uncharacterized protein LOC103500790 [Cucumis melo]
Cp4.1LG12g08450	3.23384	0.000507449	NA	NA	NA	K18183//cytochrome c oxidase assembly protein subunit 19	XP_022147888.1//cytochrome c oxidase assembly protein COX19-like [Momordica charantia]
Cp4.1LG11g01570	3.24784	0.00709615	NA	NA	NA	K15304//Ran-binding protein 3;K20283//golgin subfamily A member 4;K20478//golgin subfamily B member 1	XP_022144169.1//protein WEAK CHLOROPLAST MOVEMENT UNDER BLUE LIGHT 1-like [Momordica charantia];XP_004150885.1//PREDICTED: protein WEAK CHLOROPLAST MOVEMENT UNDER BLUE LIGHT 1-like [Cucumis sativus]
Cp4.1LG16g08590	3.27767	0.00147426	NA	GO:0005524//ATP binding;GO:0004672//protein kinase activity;GO:0005509//calcium ion binding	NA	K13412//calcium-dependent protein kinase [EC:2.7.11.1]	XP_022152994.1//calcium-dependent protein kinase 2-like [Momordica charantia]
Cp4.1LG01g06120	3.28436	9.87606e-05	NA	GO:0004615//phosphomannomutase activity;GO:0016868//intramolecular transferase activity, phosphotransferases	GO:0005975//carbohydrate metabolic process	NA	XP_004151147.1//PREDICTED: uncharacterized protein LOC101207539 [Cucumis sativus]
Cp4.1LG19g05870	3.29901	0.00930164	NA	GO:0010181//FMN binding;GO:0016491//oxidoreductase activity	NA	K11517//(S)-2-hydroxy-acid oxidase [EC:1.1.3.15]	XP_008439620.1//PREDICTED: peroxisomal (S)-2-hydroxy-acid oxidase GLO1 [Cucumis melo]
Cp4.1LG01g08220	3.30151	0.00320538	GO:0005886//plasma membrane	GO:0004674//protein serine/threonine kinase activity;GO:0005524//ATP binding;GO:0004675//transmembrane receptor protein serine/threonine kinase activity	GO:0006468//protein phosphorylation;GO:0007166//cell surface receptor signaling pathway	K04733//interleukin-1 receptor-associated kinase 4 [EC:2.7.11.1];K13430//serine/threonine-protein kinase PBS1 [EC:2.7.11.1]	XP_022150980.1//probable serine/threonine-protein kinase PBL23 [Momordica charantia];XP_008463434.1//PREDICTED: serine/threonine-protein kinase CDL1-like [Cucumis melo]
Cp4.1LG19g10810	3.31319	0.00272153	GO:0005634//nucleus	GO:0003677//DNA binding	GO:0006355//regulation of transcription, DNA-templated;GO:0006351//transcription, DNA-templated	K08869//aarF domain-containing kinase;K09522//DnaJ homolog subfamily C member 2;K17613//calcineurin-binding protein cabin-1	XP_022133209.1//transcription factor DIVARICATA-like [Momordica charantia]
Cp4.1LG09g07110	3.32118	0.00795603	GO:0005634//nucleus	GO:0043565//sequence-specific DNA binding;GO:0003700//DNA binding transcription factor activity	GO:0006351//transcription, DNA-templated	K13425//WRKY transcription factor 22	XP_011659293.1//PREDICTED: probable WRKY transcription factor 14 [Cucumis sativus]
Cp4.1LG02g04470	3.32553	0.00508916	NA	GO:0051082//unfolded protein binding	GO:0006457//protein folding	K09510//DnaJ homolog subfamily B member 4	XP_021596889.1//dnaJ homolog subfamily B member 4 [Manihot esculenta];XP_022136157.1//dnaJ homolog subfamily B member 4 [Momordica charantia]
Cp4.1LG00g00670	3.32678	0.00745527	NA	NA	NA	NA	XP_004143841.2//PREDICTED: uncharacterized protein LOC101223048 [Cucumis sativus]
Cp4.1LG06g06240	3.327	0.00269911	NA	GO:0004190//aspartic-type endopeptidase activity	NA	K00924//kinase [EC:2.7.1.-]	XP_008444185.1//PREDICTED: aspartic proteinase Asp1-like [Cucumis melo]
Cp4.1LG03g16760	3.32834	0.00658705	NA	GO:0046872//metal ion binding	NA	K09377//cysteine and glycine-rich protein	XP_008438068.1//PREDICTED: LIM domain-containing protein PLIM2b-like [Cucumis melo]
Cp4.1LG17g04230	3.3504	0.00120554	NA	NA	NA	K09512//DnaJ homolog subfamily B member 6;K09509//DnaJ homolog subfamily B member 3;K09514//DnaJ homolog subfamily B member 8	XP_004141723.1//PREDICTED: dnaJ homolog subfamily B member 6-like [Cucumis sativus]
Cp4.1LG18g00940	3.35075	0.00169578	NA	GO:0005524//ATP binding;GO:0004672//protein kinase activity	NA	K04733//interleukin-1 receptor-associated kinase 4 [EC:2.7.11.1];K04730//interleukin-1 receptor-associated kinase 1 [EC:2.7.11.1]	XP_004142598.2//PREDICTED: serine/threonine-protein kinase At3g07070-like [Cucumis sativus];XP_008443748.1//PREDICTED: serine/threonine-protein kinase At3g07070-like isoform X2 [Cucumis melo]
Cp4.1LG05g10760	3.36007	0.00157893	NA	GO:0005524//ATP binding;GO:0016301//kinase activity	NA	K06640//serine/threonine-protein kinase ATR [EC:2.7.11.1]	XP_012480211.1//PREDICTED: uncharacterized protein At4g06744 [Gossypium raimondii]
Cp4.1LG01g20140	3.36179	0.004482	GO:0016021//integral component of membrane	GO:0008271//secondary active sulfate transmembrane transporter activity	NA	K17469//sulfate transporter 2, low-affinity	XP_022141650.1//low affinity sulfate transporter 3 [Momordica charantia]
Cp4.1LG03g17960	3.36618	0.00462673	GO:0016021//integral component of membrane;GO:0005886//plasma membrane;GO:0005769//early endosome	GO:0015095//magnesium ion transmembrane transporter activity	NA	NA	XP_008438338.1//PREDICTED: probable magnesium transporter NIPA2 [Cucumis melo]
Cp4.1LG02g04420	3.37578	9.35346e-05	NA	GO:0046872//metal ion binding;GO:0005096//GTPase activator activity	NA	K15044//Arf-GAP domain and FG repeats-containing protein 1	XP_008466359.1//PREDICTED: probable ADP-ribosylation factor GTPase-activating protein AGD5 [Cucumis melo]
Cp4.1LG07g07620	3.37803	0.00228763	GO:0030136//clathrin-coated vesicle	GO:0030276//clathrin binding;GO:0005545//1-phosphatidylinositol binding	GO:0048268//clathrin coat assembly	K20044//phosphatidylinositol-binding clathrin assembly protein	XP_008451229.1//PREDICTED: putative clathrin assembly protein At5g57200, partial [Cucumis melo];XP_011648957.1//PREDICTED: putative clathrin assembly protein At5g57200 [Cucumis sativus]
Cp4.1LG08g13860	3.38375	0.00172757	NA	NA	NA	K09529//DnaJ homolog subfamily C member 9	XP_004136585.1//PREDICTED: chaperone protein dnaJ 6 [Cucumis sativus]
Cp4.1LG17g06530	3.39139	0.00335699	GO:0016021//integral component of membrane	NA	NA	K21989//calcium permeable stress-gated cation channel	XP_004136187.1//PREDICTED: CSC1-like protein At4g02900 [Cucumis sativus]
Cp4.1LG03g07330	3.39867	0.00482093	NA	GO:0008168//methyltransferase activity	NA	NA	XP_022152179.1//uncharacterized protein LOC111019963 [Momordica charantia]
Cp4.1LG12g07640	3.41758	0.00181386	GO:0016021//integral component of membrane	GO:0004252//serine-type endopeptidase activity	NA	K07059//uncharacterized protein;K09651//rhomboid domain-containing protein 1 [EC:3.4.21.-]	XP_022147001.1//RHOMBOID-like protein 5 [Momordica charantia]
Cp4.1LG08g13060	3.43077	0.00108165	NA	GO:0004713//protein tyrosine kinase activity;GO:0005524//ATP binding	NA	K13436//pto-interacting protein 1 [EC:2.7.11.1]	KGN59283.1//hypothetical protein Csa_3G800660 [Cucumis sativus];XP_008443027.1//PREDICTED: probable protein kinase At2g41970 [Cucumis melo]
Cp4.1LG03g13990	3.44927	0.00302217	NA	GO:0005089//Rho guanyl-nucleotide exchange factor activity	NA	K10418//dynein light chain LC8-type	XP_008447514.1//PREDICTED: rop guanine nucleotide exchange factor 12-like isoform X2 [Cucumis melo]
Cp4.1LG17g05690	3.45175	0.00363071	GO:0016021//integral component of membrane	GO:0004252//serine-type endopeptidase activity	NA	K07059//uncharacterized protein;K09651//rhomboid domain-containing protein 1 [EC:3.4.21.-]	XP_022147001.1//RHOMBOID-like protein 5 [Momordica charantia];KGN45279.1//hypothetical protein Csa_7G432610 [Cucumis sativus]
BGI_novel_G001777	3.45251	0.00905518	GO:0005634//nucleus	NA	GO:0006355//regulation of transcription, DNA-templated;GO:0009734//auxin-activated signaling pathway;GO:0006351//transcription, DNA-templated	K14484//auxin-responsive protein IAA	XP_011649168.1//PREDICTED: auxin-responsive protein IAA14 [Cucumis sativus]
Cp4.1LG07g08770	3.47573	0.00977617	NA	NA	NA	K09512//DnaJ homolog subfamily B member 6;K09509//DnaJ homolog subfamily B member 3;K09514//DnaJ homolog subfamily B member 8	XP_004144765.1//PREDICTED: dnaJ homolog subfamily B member 8 [Cucumis sativus]
Cp4.1LG07g10530	3.48438	0.00367803	GO:0005737//cytoplasm	GO:0005506//iron ion binding;GO:0050113//inositol oxygenase activity	GO:0019310//inositol catabolic process	K00469//inositol oxygenase [EC:1.13.99.1]	XP_008459136.1//PREDICTED: inositol oxygenase 2 [Cucumis melo]
Cp4.1LG08g11860	3.50574	0.00795603	NA	NA	NA	K13993//HSP20 family protein	ADU55783.1//HSP22.8 [Citrullus lanatus]
Cp4.1LG04g02110	3.52331	0.0015947	NA	GO:0005524//ATP binding;GO:0004672//protein kinase activity	NA	K04733//interleukin-1 receptor-associated kinase 4 [EC:2.7.11.1];K04730//interleukin-1 receptor-associated kinase 1 [EC:2.7.11.1]	XP_004142598.2//PREDICTED: serine/threonine-protein kinase At3g07070-like [Cucumis sativus]
Cp4.1LG17g03110	3.52854	0.00034107	GO:0016021//integral component of membrane	NA	NA	NA	KGN61421.1//hypothetical protein Csa_2G120380 [Cucumis sativus]
Cp4.1LG20g00040	3.53552	0.00350714	NA	NA	NA	NA	XP_022137327.1//UV-B-induced protein At3g17800, chloroplastic-like isoform X1 [Momordica charantia]
Cp4.1LG04g02920	3.5363	0.00482093	NA	GO:0009055//electron transfer activity;GO:0005506//iron ion binding	NA	K03686//molecular chaperone DnaJ;K05337//ferredoxin	XP_022147843.1//chaperone protein dnaJ C76, chloroplastic [Momordica charantia]
Cp4.1LG08g13550	3.54338	0.000129096	GO:0016021//integral component of membrane	GO:0005215//transporter activity	NA	K09875//aquaporin SIP	XP_022152071.1//probable aquaporin SIP2-1 [Momordica charantia]
Cp4.1LG10g07250	3.56095	0.00264274	GO:0016021//integral component of membrane	NA	NA	NA	XP_004142665.1//PREDICTED: uncharacterized protein LOC101208230 [Cucumis sativus]
Cp4.1LG08g07980	3.57089	0.000535607	NA	GO:0043531//ADP binding	GO:0006952//defense response	K19613//leucine-rich repeat protein SHOC2	XP_011659433.1//PREDICTED: putative disease resistance protein RGA4 [Cucumis sativus];XP_016902657.1//PREDICTED: putative disease resistance protein RGA4, partial [Cucumis melo]
Cp4.1LG09g03900	3.57899	0.00888882	NA	GO:0019203//carbohydrate phosphatase activity;GO:0008138//protein tyrosine/serine/threonine phosphatase activity	GO:0007623//circadian rhythm;GO:0005982//starch metabolic process	K14165//atypical dual specificity phosphatase [EC:3.1.3.16 3.1.3.48]	XP_008446798.1//PREDICTED: phosphoglucan phosphatase DSP4, amyloplastic [Cucumis melo]
Cp4.1LG17g06540	3.59271	0.00344257	GO:0005634//nucleus;GO:0009536//plastid	GO:0016740//transferase activity;GO:0009824//AMP dimethylallyltransferase activity	GO:0008033//tRNA processing;GO:0009691//cytokinin biosynthetic process	K10760//adenylate dimethylallyltransferase (cytokinin synthase) [EC:2.5.1.27 2.5.1.112]	XP_008451382.1//PREDICTED: adenylate isopentenyltransferase 3, chloroplastic [Cucumis melo]
Cp4.1LG10g01560	3.59499	0.00488886	GO:0005634//nucleus	GO:0000977//RNA polymerase II regulatory region sequence-specific DNA binding;GO:0003700//DNA binding transcription factor activity;GO:0046983//protein dimerization activity	GO:0045944//positive regulation of transcription from RNA polymerase II promoter;GO:0006351//transcription, DNA-templated	K09260//MADS-box transcription enhancer factor 2A	XP_004143442.1//PREDICTED: MADS-box protein SVP-like isoform X1 [Cucumis sativus]
Cp4.1LG01g12480	3.59643	8.98622e-05	GO:0005634//nucleus	GO:0003677//DNA binding	GO:0006355//regulation of transcription, DNA-templated	K16222//Dof zinc finger protein DOF5.5	XP_011655685.1//PREDICTED: cyclic dof factor 1 [Cucumis sativus];XP_008446369.1//PREDICTED: cyclic dof factor 1 [Cucumis melo]
Cp4.1LG07g04110	3.62468	0.00523596	GO:0005829//cytosol	GO:0008757//S-adenosylmethionine-dependent methyltransferase activity;GO:0008168//methyltransferase activity	GO:0032259//methylation	K12589//exosome complex component RRP42	XP_022144259.1//uncharacterized protein LOC111013987 [Momordica charantia]
Cp4.1LG03g05870	3.63042	0.00899294	NA	NA	GO:0006952//defense response;GO:0009607//response to biotic stimulus	K10745//ribonuclease H2 subunit C	XP_022143318.1//LOW QUALITY PROTEIN: major latex protein 149-like [Momordica charantia]
Cp4.1LG03g01860	3.68978	0.00363071	NA	GO:0004527//exonuclease activity	NA	NA	XP_008442668.1//PREDICTED: putative uncharacterized protein YGR160W [Cucumis melo]
Cp4.1LG00g13660	3.68978	0.00363071	NA	GO:0004527//exonuclease activity	NA	NA	XP_008442668.1//PREDICTED: putative uncharacterized protein YGR160W [Cucumis melo]
Cp4.1LG09g05140	3.69364	0.00642854	NA	GO:0008483//transaminase activity;GO:0003824//catalytic activity;GO:0030170//pyridoxal phosphate binding	GO:0009058//biosynthetic process	K14272//glutamate--glyoxylate aminotransferase [EC:2.6.1.4 2.6.1.2 2.6.1.44]	XP_022151819.1//glutamate--glyoxylate aminotransferase 2 isoform X1 [Momordica charantia];XP_017971645.1//PREDICTED: glutamate--glyoxylate aminotransferase 2 isoform X2 [Theobroma cacao]
Cp4.1LG07g08140	3.69768	0.000191857	GO:0016021//integral component of membrane	GO:0008519//ammonium transmembrane transporter activity	NA	K03320//ammonium transporter, Amt family	XP_008441800.1//PREDICTED: ammonium transporter 1 member 2-like [Cucumis melo]
Cp4.1LG00g07630	3.7045	0.00025477	GO:0017053//transcriptional repressor complex	NA	GO:0006351//transcription, DNA-templated;GO:0007049//cell cycle	K21773//protein lin-9	XP_011651045.1//PREDICTED: protein ALWAYS EARLY 3 isoform X2 [Cucumis sativus];XP_022138292.1//protein ALWAYS EARLY 3 [Momordica charantia]
Cp4.1LG17g01980	3.73293	0.00888536	NA	NA	NA	NA	XP_004147144.2//PREDICTED: repetitive proline-rich cell wall protein 3-like [Cucumis sativus]
Cp4.1LG09g10210	3.73854	1.87406e-05	GO:0016021//integral component of membrane	NA	NA	NA	XP_011651633.1//PREDICTED: uncharacterized protein LOC101203522 isoform X2 [Cucumis sativus];XP_022137651.1//uncharacterized protein LOC111009045 isoform X1 [Momordica charantia]
Cp4.1LG16g02960	3.74492	0.00206575	NA	NA	NA	K00276//primary-amine oxidase [EC:1.4.3.21]	XP_008457667.1//PREDICTED: uncharacterized protein LOC103497312 [Cucumis melo]
Cp4.1LG15g07350	3.7601	0.00167959	NA	GO:0003677//DNA binding	NA	K09422//transcription factor MYB, plant	XP_008455547.1//PREDICTED: transcription factor MYB86 [Cucumis melo]
Cp4.1LG12g07730	3.7715	0.00327502	GO:0016021//integral component of membrane	NA	NA	NA	XP_022159190.1//uncharacterized protein LOC111025611 [Momordica charantia]
Cp4.1LG15g03850	3.78035	0.0068064	NA	NA	NA	K22314//glucosinolate gamma-glutamyl hydrolase [EC:3.4.19.16]	XP_022136858.1//gamma-glutamyl peptidase 5-like isoform X1 [Momordica charantia]
Cp4.1LG02g01510	3.78495	0.00951665	NA	NA	NA	NA	XP_008454626.1//PREDICTED: uncharacterized protein LOC103494992 [Cucumis melo]
Cp4.1LG13g00740	3.78797	0.000940743	NA	GO:0016639//oxidoreductase activity, acting on the CH-NH2 group of donors, NAD or NADP as acceptor	GO:0006520//cellular amino acid metabolic process	K00261//glutamate dehydrogenase (NAD(P)+) [EC:1.4.1.3]	XP_008467318.1//PREDICTED: glutamate dehydrogenase 2-like [Cucumis melo]
Cp4.1LG15g04750	3.79004	0.00806017	NA	GO:0032440//2-alkenal reductase [NAD(P)] activity;GO:0008234//cysteine-type peptidase activity	NA	K16290//xylem cysteine proteinase [EC:3.4.22.-];K16292//KDEL-tailed cysteine endopeptidase [EC:3.4.22.-];K01365//cathepsin L [EC:3.4.22.15]	XP_022147795.1//low-temperature-induced cysteine proteinase-like [Momordica charantia]
Cp4.1LG09g04280	3.80325	0.00166251	GO:0016021//integral component of membrane	NA	NA	K21989//calcium permeable stress-gated cation channel	XP_008446926.2//PREDICTED: CSC1-like protein At3g54510 isoform X2 [Cucumis melo];XP_011655903.1//PREDICTED: CSC1-like protein At3g54510 [Cucumis sativus]
Cp4.1LG18g04360	3.81719	0.00939778	NA	GO:0050269//coniferyl-aldehyde dehydrogenase activity;GO:0016491//oxidoreductase activity	GO:0009699//phenylpropanoid biosynthetic process	K12355//coniferyl-aldehyde dehydrogenase [EC:1.2.1.68]	XP_011656417.1//PREDICTED: aldehyde dehydrogenase family 2 member C4 [Cucumis sativus];XP_021596388.1//aldehyde dehydrogenase family 2 member C4-like [Manihot esculenta]
Cp4.1LG13g00730	3.81904	3.41062e-05	NA	NA	NA	K01669//deoxyribodipyrimidine photo-lyase [EC:4.1.99.3]	XP_004143716.1//PREDICTED: uncharacterized protein LOC101210685 [Cucumis sativus]
Cp4.1LG11g04150	3.88114	0.00613583	GO:0016021//integral component of membrane;GO:0000139//Golgi membrane	GO:0008378//galactosyltransferase activity	GO:0006486//protein glycosylation	K20855//beta-1,3-galactosyltransferase 1/2/3/4/5/7/8 [EC:2.4.1.-]	XP_008445355.1//PREDICTED: beta-1,3-galactosyltransferase 7 [Cucumis melo]
BGI_novel_G002075	3.89512	0.0033139	GO:0005576//extracellular region	GO:0004650//polygalacturonase activity	GO:0005975//carbohydrate metabolic process;GO:0071555//cell wall organization	K01184//polygalacturonase [EC:3.2.1.15]	XP_008437531.1//PREDICTED: probable polygalacturonase [Cucumis melo]
Cp4.1LG12g08020	3.91474	6.69469e-05	NA	GO:0005524//ATP binding;GO:0004672//protein kinase activity	NA	K04733//interleukin-1 receptor-associated kinase 4 [EC:2.7.11.1];K04730//interleukin-1 receptor-associated kinase 1 [EC:2.7.11.1]	XP_004135822.1//PREDICTED: probable receptor-like protein kinase At4g39110 [Cucumis sativus]
BGI_novel_G001247	3.92607	0.000967323	GO:0016021//integral component of membrane	NA	GO:0008643//carbohydrate transport	K08150//MFS transporter, SP family, solute carrier family 2 (myo-inositol transporter), member 13	XP_022139284.1//sugar transport protein 10-like [Momordica charantia]
BGI_novel_G002132	3.93829	0.00365087	GO:0016021//integral component of membrane	GO:0030246//carbohydrate binding	NA	K22020//mucin-19	XP_005650281.1//hypothetical protein COCSUDRAFT_40018 [Coccomyxa subellipsoidea C-169]
Cp4.1LG12g08340	3.94103	3.24094e-05	GO:0005643//nuclear pore;GO:0031965//nuclear membrane	GO:0003676//nucleic acid binding	GO:0006913//nucleocytoplasmic transport;GO:0015031//protein transport;GO:0051028//mRNA transport	K14313//nuclear pore complex protein Nup53	XP_004141656.1//PREDICTED: nuclear pore complex protein NUP35 [Cucumis sativus];XP_022151212.1//nuclear pore complex protein NUP35 [Momordica charantia]
Cp4.1LG12g01980	3.94192	0.00129363	NA	NA	NA	K02184//formin 2	XP_008447160.1//PREDICTED: non-specific lipid-transfer protein-like protein At2g13820 [Cucumis melo]
Cp4.1LG15g02620	3.94219	0.00702712	NA	GO:0051082//unfolded protein binding	GO:0006457//protein folding	K09519//DnaJ homolog subfamily B member 13	XP_008449405.1//PREDICTED: dnaJ homolog subfamily B member 1 [Cucumis melo]
Cp4.1LG03g05820	3.94448	0.00488886	NA	GO:0005509//calcium ion binding	NA	K13448//calcium-binding protein CML	XP_016902062.1//PREDICTED: polcalcin Bra n 2-like [Cucumis melo]
Cp4.1LG10g12030	3.94953	0.00618674	NA	NA	NA	K11982//E3 ubiquitin-protein ligase RNF115/126 [EC:2.3.2.27];K17821//RING finger protein 165	XP_011650219.1//PREDICTED: RING-H2 finger protein ATL16-like [Cucumis sativus]
Cp4.1LG06g06280	4.02363	0.000928893	GO:0005634//nucleus	GO:0003677//DNA binding;GO:0003700//DNA binding transcription factor activity	GO:0006351//transcription, DNA-templated	K09286//EREBP-like factor	XP_004142694.1//PREDICTED: ethylene-responsive transcription factor ERF014-like [Cucumis sativus]
BGI_novel_G001416	4.02988	0.000849407	NA	NA	NA	K03006//DNA-directed RNA polymerase II subunit RPB1 [EC:2.7.7.6];K03327//multidrug resistance protein, MATE family;K20027//palmitoyltransferase ZDHHC1/11 [EC:2.3.1.225];K18666//activating signal cointegrator complex subunit 1	XP_020249218.1//uncharacterized protein LOC109826605 [Asparagus officinalis]
Cp4.1LG07g03290	4.04244	0.00165384	GO:0005623//cell	GO:0015035//protein disulfide oxidoreductase activity	GO:0006662//glycerol ether metabolic process;GO:0045454//cell redox homeostasis	K04733//interleukin-1 receptor-associated kinase 4 [EC:2.7.11.1];K03671//thioredoxin 1	XP_008445316.1//PREDICTED: thioredoxin-like protein CDSP32, chloroplastic [Cucumis melo]
BGI_novel_G002128	4.05062	0.00508916	GO:0005643//nuclear pore;GO:0016021//integral component of membrane	GO:0030246//carbohydrate binding	GO:0006810//transport	K22020//mucin-19	XP_005650281.1//hypothetical protein COCSUDRAFT_40018 [Coccomyxa subellipsoidea C-169]
Cp4.1LG07g03600	4.06643	0.00421207	GO:0005576//extracellular region	GO:0046872//metal ion binding;GO:0020037//heme binding;GO:0004601//peroxidase activity	GO:0006979//response to oxidative stress;GO:0042744//hydrogen peroxide catabolic process	K00430//peroxidase [EC:1.11.1.7]	KZN00750.1//hypothetical protein DCAR_009504 [Daucus carota subsp. sativus];XP_022144290.1//peroxidase 64 [Momordica charantia]
Cp4.1LG01g04050	4.08698	0.00455	NA	GO:0046983//protein dimerization activity	NA	NA	XP_011655641.1//PREDICTED: transcription factor PAR2 [Cucumis sativus]
Cp4.1LG08g09320	4.09387	0.00442225	NA	NA	NA	NA	XP_008443000.1//PREDICTED: IQ domain-containing protein IQM6 [Cucumis melo]
Cp4.1LG08g05020	4.10303	0.00241559	GO:0016021//integral component of membrane;GO:0005886//plasma membrane	NA	GO:0008643//carbohydrate transport	K15382//solute carrier family 50 (sugar transporter)	XP_004134220.1//PREDICTED: bidirectional sugar transporter SWEET17 [Cucumis sativus];XP_008467026.1//PREDICTED: bidirectional sugar transporter SWEET17-like [Cucumis melo]
Cp4.1LG19g10230	4.1761	0.000792954	NA	GO:0004372//glycine hydroxymethyltransferase activity;GO:0008168//methyltransferase activity;GO:0030170//pyridoxal phosphate binding	GO:0035999//tetrahydrofolate interconversion;GO:0006545//glycine biosynthetic process	K00600//glycine hydroxymethyltransferase [EC:2.1.2.1]	XP_021888102.1//serine hydroxymethyltransferase, mitochondrial-like [Carica papaya];XP_004143436.1//PREDICTED: serine hydroxymethyltransferase, mitochondrial [Cucumis sativus]
Cp4.1LG03g02640	4.18265	0.00312601	NA	NA	NA	K20929//glyoxal/methylglyoxal oxidase [EC:1.2.3.15]	XP_004137754.1//PREDICTED: galactose oxidase [Cucumis sativus]
Cp4.1LG10g09900	4.18343	4.49429e-05	NA	NA	NA	NA	XP_011658113.1//PREDICTED: uncharacterized protein LOC105435946 [Cucumis sativus]
Cp4.1LG13g09420	4.20809	0.00429649	NA	GO:0005524//ATP binding	NA	K10355//actin, other eukaryote	XP_022139116.1//actin-like [Momordica charantia];XP_018814486.1//PREDICTED: actin-97 [Juglans regia]
Cp4.1LG08g03500	4.25517	0.00813338	NA	GO:0046872//metal ion binding;GO:0016491//oxidoreductase activity	NA	K13525//transitional endoplasmic reticulum ATPase;K06892//feruloyl-CoA ortho-hydroxylase [EC:1.14.11.-];K13229//2,4-dihydroxy-1,4-benzoxazin-3-one-glucoside dioxygenase [EC:1.14.20.2]	XP_021817932.1//1-aminocyclopropane-1-carboxylate oxidase homolog 1-like [Prunus avium];XP_022147664.1//1-aminocyclopropane-1-carboxylate oxidase homolog 1-like [Momordica charantia]
BGI_novel_G001591	4.26656	0.00640826	NA	GO:0005507//copper ion binding;GO:0016491//oxidoreductase activity	NA	K00423//L-ascorbate oxidase [EC:1.10.3.3]	XP_022153749.1//L-ascorbate oxidase homolog [Momordica charantia]
Cp4.1LG04g00500	4.30115	1.66651e-05	GO:0005840//ribosome	GO:0003735//structural constituent of ribosome	GO:0006412//translation	K02881//large subunit ribosomal protein L18	XP_022145949.1//uncharacterized protein LOC111015286 [Momordica charantia]
Cp4.1LG20g02890	4.30404	0.00150059	GO:0009507//chloroplast	GO:0016790//thiolester hydrolase activity	GO:0006633//fatty acid biosynthetic process	K10781//fatty acyl-ACP thioesterase B [EC:3.1.2.14 3.1.2.21]	XP_004153187.1//PREDICTED: palmitoyl-acyl carrier protein thioesterase, chloroplastic-like [Cucumis sativus]
BGI_novel_G001277	4.3105	0.00256541	GO:0005634//nucleus	GO:0003677//DNA binding	GO:0000160//phosphorelay signal transduction system;GO:0006355//regulation of transcription, DNA-templated;GO:0006351//transcription, DNA-templated	K14491//two-component response regulator ARR-B family	XP_011655480.1//PREDICTED: uncharacterized protein LOC101203501 isoform X4 [Cucumis sativus]
Cp4.1LG11g02460	4.3211	0.0019711	NA	GO:0016787//hydrolase activity	GO:0009691//cytokinin biosynthetic process	K06966//uncharacterized protein	XP_008444787.1//PREDICTED: cytokinin riboside 5'-monophosphate phosphoribohydrolase LOG1-like [Cucumis melo]
BGI_novel_G002039	4.32325	0.00338692	NA	NA	NA	K09841//xanthoxin dehydrogenase [EC:1.1.1.288]	XP_016902664.1//PREDICTED: short-chain dehydrogenase reductase 3b-like [Cucumis melo]
Cp4.1LG17g05130	4.33007	0.00926066	NA	GO:0016791//phosphatase activity	NA	K13248//pyridoxal phosphate phosphatase PHOSPHO2 [EC:3.1.3.74]	XP_004141676.1//PREDICTED: inorganic pyrophosphatase 2-like [Cucumis sativus]
Cp4.1LG09g08530	4.34039	4.79829e-05	NA	NA	NA	K15637//serine/threonine-protein phosphatase PGAM5 [EC:3.1.3.16]	XP_022139853.1//probable 2-carboxy-D-arabinitol-1-phosphatase [Momordica charantia]
Cp4.1LG08g10230	4.35109	0.0034961	NA	NA	NA	K17605//serine/threonine-protein phosphatase 2A activator	XP_011652011.1//PREDICTED: uncharacterized protein LOC105434972 [Cucumis sativus]
Cp4.1LG12g02800	4.3589	0.00616117	GO:0016021//integral component of membrane;GO:0005802//trans-Golgi network	GO:0048040//UDP-glucuronate decarboxylase activity;GO:0070403//NAD+ binding	GO:0042732//D-xylose metabolic process	K08678//UDP-glucuronate decarboxylase [EC:4.1.1.35]	OVA00227.1//NAD-dependent epimerase/dehydratase [Macleaya cordata]
BGI_novel_G002072	4.36694	0.000577062	GO:0005576//extracellular region	GO:0004650//polygalacturonase activity	GO:0005975//carbohydrate metabolic process;GO:0071555//cell wall organization	K01184//polygalacturonase [EC:3.2.1.15]	XP_008437531.1//PREDICTED: probable polygalacturonase [Cucumis melo]
Cp4.1LG09g11590	4.37127	0.000195084	GO:0016021//integral component of membrane	GO:0000287//magnesium ion binding;GO:0005524//ATP binding;GO:0004012//phospholipid-translocating ATPase activity	NA	K01530//phospholipid-translocating ATPase [EC:3.6.3.1]	XP_008458671.1//PREDICTED: uncharacterized protein LOC103498000 [Cucumis melo];XP_004137458.2//PREDICTED: putative phospholipid-transporting ATPase 9 [Cucumis sativus]
Cp4.1LG01g22000	4.39971	0.000338331	GO:0005623//cell	GO:0015035//protein disulfide oxidoreductase activity	GO:0006662//glycerol ether metabolic process;GO:0045454//cell redox homeostasis	K03671//thioredoxin 1	XP_011656041.1//PREDICTED: thioredoxin H-type isoform X2 [Cucumis sativus];XP_004141512.2//PREDICTED: thioredoxin H4-1 isoform X1 [Cucumis sativus]
Cp4.1LG04g05050	4.41457	0.00606569	NA	NA	NA	NA	KGN43248.1//hypothetical protein Csa_7G011880 [Cucumis sativus]
Cp4.1LG02g05090	4.45971	0.0018914	NA	NA	NA	K14299//nucleoporin SEH1	XP_008466213.2//PREDICTED: protein EXORDIUM-like 1 [Cucumis melo]
Cp4.1LG02g13190	4.47221	0.00048329	GO:0016021//integral component of membrane	GO:0050664//oxidoreductase activity, acting on NAD(P)H, oxygen as acceptor;GO:0004601//peroxidase activity;GO:0005509//calcium ion binding	NA	K13411//dual oxidase [EC:1.6.3.1 1.11.1.-]	KGN65680.1//hypothetical protein Csa_1G495280 [Cucumis sativus]
BGI_novel_G001547	4.48335	0.00545064	GO:0005576//extracellular region	GO:0046872//metal ion binding;GO:0020037//heme binding;GO:0004601//peroxidase activity	GO:0006979//response to oxidative stress;GO:0042744//hydrogen peroxide catabolic process	K00430//peroxidase [EC:1.11.1.7]	XP_004138130.1//PREDICTED: peroxidase 41-like [Cucumis sativus]
Cp4.1LG20g00030	4.49683	0.00272188	NA	GO:0005507//copper ion binding;GO:0016491//oxidoreductase activity	NA	K00423//L-ascorbate oxidase [EC:1.10.3.3]	XP_022153749.1//L-ascorbate oxidase homolog [Momordica charantia]
Cp4.1LG09g08650	4.50415	0.000511996	GO:0005622//intracellular;GO:0016021//integral component of membrane	GO:0005484//SNAP receptor activity	GO:0006886//intracellular protein transport;GO:0016192//vesicle-mediated transport	K08486//syntaxin 1B/2/3	XP_008442020.1//PREDICTED: syntaxin-124 [Cucumis melo];XP_022140143.1//syntaxin-124-like [Momordica charantia]
BGI_novel_G000294	4.51174	0.00302155	NA	NA	NA	K03798//cell division protease FtsH [EC:3.4.24.-]	XP_022146651.1//probable inactive ATP-dependent zinc metalloprotease FTSHI 2, chloroplastic [Momordica charantia]
Cp4.1LG02g12540	4.51639	0.00350714	NA	GO:0008270//zinc ion binding;GO:0004089//carbonate dehydratase activity	GO:0006730//one-carbon metabolic process	K01674//carbonic anhydrase [EC:4.2.1.1]	XP_004139553.2//PREDICTED: alpha carbonic anhydrase 7-like [Cucumis sativus]
Cp4.1LG13g02810	4.54945	1.66651e-05	GO:0016021//integral component of membrane	NA	GO:0010052//guard cell differentiation	K20729//protein EPIDERMAL PATTERNING FACTOR 1/2	XP_009354667.1//PREDICTED: EPIDERMAL PATTERNING FACTOR-like protein 6 [Pyrus x bretschneideri];XP_011658830.1//PREDICTED: EPIDERMAL PATTERNING FACTOR-like protein 6 [Cucumis sativus]
BGI_novel_G001232	4.5675	0.00206575	GO:0016021//integral component of membrane	NA	GO:0008643//carbohydrate transport	K08150//MFS transporter, SP family, solute carrier family 2 (myo-inositol transporter), member 13	XP_022139284.1//sugar transport protein 10-like [Momordica charantia]
Cp4.1LG07g11050	4.58521	0.0045528	NA	GO:0008168//methyltransferase activity	NA	K03183//demethylmenaquinone methyltransferase / 2-methoxy-6-polyprenyl-1,4-benzoquinol methylase [EC:2.1.1.163 2.1.1.201]	XP_022142970.1//uncharacterized methyltransferase At2g41040, chloroplastic [Momordica charantia]
Cp4.1LG18g04340	4.58654	0.00124529	NA	NA	NA	K21371//crocetin glucosyltransferase [EC:2.4.1.271];K05605//3-hydroxyisobutyryl-CoA hydrolase [EC:3.1.2.4]	XP_022144907.1//probable strigolactone esterase DAD2 [Momordica charantia]
Cp4.1LG06g07940	4.59987	0.00292641	NA	NA	NA	K13899//cystatin-C	XP_022153704.1//cysteine proteinase inhibitor 1-like [Momordica charantia]
Cp4.1LG19g10850	4.62996	0.00508177	NA	GO:0008080//N-acetyltransferase activity	NA	NA	XP_004141871.1//PREDICTED: probable N-acetyltransferase HLS1 [Cucumis sativus];KGN48601.1//hypothetical protein Csa_6G495060 [Cucumis sativus]
Cp4.1LG15g02090	4.63559	0.000796786	NA	NA	NA	NA	XP_022156684.1//uncharacterized protein LOC111023531 [Momordica charantia]
Cp4.1LG04g05600	4.64156	0.000909094	NA	NA	NA	K13456//RPM1-interacting protein 4	KGN58221.1//hypothetical protein Csa_3G595220 [Cucumis sativus]
Cp4.1LG01g18960	4.64513	0.00241559	GO:0005618//cell wall	GO:0045330//aspartyl esterase activity;GO:0004857//enzyme inhibitor activity;GO:0030599//pectinesterase activity	GO:0045490//pectin catabolic process;GO:0042545//cell wall modification	K01051//pectinesterase [EC:3.1.1.11]	XP_004149498.2//PREDICTED: pectinesterase-like [Cucumis sativus]
Cp4.1LG09g07970	4.6527	3.90841e-05	NA	GO:0004674//protein serine/threonine kinase activity;GO:0005524//ATP binding	GO:0007165//signal transduction	K07198//5'-AMP-activated protein kinase, catalytic alpha subunit [EC:2.7.11.11]	XP_022139866.1//CBL-interacting protein kinase 5 [Momordica charantia]
Cp4.1LG14g01420	4.66382	0.00905518	GO:0005634//nucleus	GO:0000977//RNA polymerase II regulatory region sequence-specific DNA binding;GO:0046983//protein dimerization activity	GO:0045944//positive regulation of transcription from RNA polymerase II promoter;GO:0006351//transcription, DNA-templated	K09260//MADS-box transcription enhancer factor 2A	XP_008442144.1//PREDICTED: agamous-like MADS-box protein AGL66 [Cucumis melo];XP_022136666.1//agamous-like MADS-box protein AGL104 [Momordica charantia]
Cp4.1LG02g15560	4.6901	0.00103326	GO:0016021//integral component of membrane;GO:0005886//plasma membrane;GO:0031225//anchored component of membrane	NA	NA	NA	KGN58598.1//hypothetical protein Csa_3G697910 [Cucumis sativus]
Cp4.1LG08g02850	4.74625	0.0010377	GO:0016021//integral component of membrane	GO:0016760//cellulose synthase (UDP-forming) activity	GO:0030244//cellulose biosynthetic process;GO:0071555//cell wall organization	K20924//cellulose synthase-like protein [EC:2.4.1.-]	XP_008438379.1//PREDICTED: cellulose synthase-like protein D1 [Cucumis melo]
Cp4.1LG15g06530	4.75016	0.00951665	GO:0016021//integral component of membrane	GO:0016760//cellulose synthase (UDP-forming) activity	GO:0030244//cellulose biosynthetic process;GO:0071555//cell wall organization	K20924//cellulose synthase-like protein [EC:2.4.1.-]	XP_022135687.1//cellulose synthase-like protein D4 [Momordica charantia];XP_004144564.1//PREDICTED: cellulose synthase-like protein D4 [Cucumis sativus]
Cp4.1LG04g11160	4.77617	0.000298101	GO:0005615//extracellular space	NA	NA	K12951//cobalt/nickel-transporting P-type ATPase D [EC:3.6.3.-];K15889//prenylcysteine alpha-carboxyl methylesterase [EC:3.1.1.-];K03036//26S proteasome regulatory subunit N6	XP_004144129.1//PREDICTED: olee1-like protein [Cucumis sativus]
Cp4.1LG05g14150	4.77958	1.86665e-05	NA	GO:0005525//GTP binding;GO:0003924//GTPase activity	NA	K07904//Ras-related protein Rab-11A;K07976//Rab family, other	XP_004151904.1//PREDICTED: ras-related protein RABA1f-like [Cucumis sativus]
Cp4.1LG08g03970	4.78793	0.00120511	NA	NA	NA	NA	KGN56946.1//hypothetical protein Csa_3G146320 [Cucumis sativus]
BGI_novel_G002274	4.82069	9.59779e-05	NA	NA	NA	K15455//diphthamide biosynthesis protein 3	XP_008459230.1//PREDICTED: uncharacterized protein LOC103498418 [Cucumis melo]
Cp4.1LG01g07400	4.84461	1.0513e-05	NA	NA	NA	NA	NA
Cp4.1LG09g07920	4.84938	0.000887333	NA	NA	NA	NA	ABQ53634.1//unknown [Cucumis melo]
Cp4.1LG19g09840	4.85432	2.98807e-05	NA	NA	NA	K04733//interleukin-1 receptor-associated kinase 4 [EC:2.7.11.1];K03868//RING-box protein 1	XP_004143450.1//PREDICTED: putative GEM-like protein 3 [Cucumis sativus]
BGI_novel_G000029	4.85681	0.00157893	GO:0005576//extracellular region	NA	GO:0009405//pathogenesis	NA	XP_022150379.1//uncharacterized protein LOC111018555 [Momordica charantia]
Cp4.1LG09g04120	4.87653	5.74003e-05	GO:0009506//plasmodesma;GO:0016021//integral component of membrane	NA	GO:0050832//defense response to fungus	K14794//ribosomal RNA-processing protein 12	XP_008446819.1//PREDICTED: protein NUCLEAR FUSION DEFECTIVE 4-like [Cucumis melo]
Cp4.1LG15g07180	4.88521	0.000343804	NA	GO:0005509//calcium ion binding	NA	NA	XP_008449396.1//PREDICTED: uncharacterized protein LOC103491294 [Cucumis melo]
Cp4.1LG08g04620	4.88638	0.00178623	GO:0016021//integral component of membrane	GO:0016874//ligase activity	NA	K17046//protein DEK	XP_012894366.1//uncharacterized protein [Blastocystis hominis]
Cp4.1LG11g06880	4.88987	0.00535088	NA	NA	NA	NA	XP_004152866.1//PREDICTED: uncharacterized protein LOC101218582 [Cucumis sativus]
Cp4.1LG17g10100	4.89311	0.00303931	GO:0016021//integral component of membrane	NA	NA	K01180//endo-1,3(4)-beta-glucanase [EC:3.2.1.6];K10990//RecQ-mediated genome instability protein 1;K21952//CASK-interacting protein	XP_008445748.1//PREDICTED: uncharacterized protein LOC103488682 [Cucumis melo]
Cp4.1LG02g05210	4.9257	0.000808842	NA	NA	NA	NA	XP_022138302.1//uncharacterized protein LOC111009513 [Momordica charantia]
Cp4.1LG08g08190	4.94431	0.00340273	NA	GO:0004252//serine-type endopeptidase activity	NA	K15333//tRNA guanosine-2'-O-methyltransferase [EC:2.1.1.34]	XP_011652726.1//PREDICTED: uncharacterized protein LOC101212014 [Cucumis sativus];XP_008449184.1//PREDICTED: subtilisin-like protease SBT5.3 [Cucumis melo]
Cp4.1LG00g13590	4.95625	0.00172757	NA	NA	NA	NA	XP_004147189.1//PREDICTED: uncharacterized protein LOC101215059 [Cucumis sativus]
Cp4.1LG12g08330	5.012	0.000156954	NA	NA	NA	K03798//cell division protease FtsH [EC:3.4.24.-]	XP_022146651.1//probable inactive ATP-dependent zinc metalloprotease FTSHI 2, chloroplastic [Momordica charantia]
Cp4.1LG03g16840	5.01387	0.00405196	NA	GO:0046872//metal ion binding	NA	K09377//cysteine and glycine-rich protein	XP_008438078.1//PREDICTED: LIM domain-containing protein PLIM2c-like [Cucumis melo]
Cp4.1LG01g04170	5.03246	0.00283804	GO:0016021//integral component of membrane	GO:0022857//transmembrane transporter activity	NA	K17500//integrin-linked kinase-associated serine/threonine phosphatase 2C [EC:3.1.3.16];K07874//Ras-related protein Rab-1A	XP_008446238.1//PREDICTED: WAT1-related protein At1g70260 [Cucumis melo]
Cp4.1LG16g04500	5.03315	0.000512311	NA	GO:0005525//GTP binding;GO:0003924//GTPase activity	GO:0007049//cell cycle	K07976//Rab family, other	XP_008455856.1//PREDICTED: septum-promoting GTP-binding protein 1 [Cucumis melo]
Cp4.1LG05g00930	5.03745	0.00795603	GO:0016021//integral component of membrane	GO:0008519//ammonium transmembrane transporter activity	NA	K03320//ammonium transporter, Amt family	XP_008447358.1//PREDICTED: ammonium transporter 1 member 2 [Cucumis melo]
Cp4.1LG10g07800	5.07025	1.34411e-05	NA	NA	NA	NA	XP_004148634.2//PREDICTED: protein SLE1 [Cucumis sativus];XP_008464211.1//PREDICTED: protein SLE1 [Cucumis melo]
Cp4.1LG13g05970	5.07511	0.000141706	GO:0005794//Golgi apparatus;GO:0016021//integral component of membrane;GO:0009570//chloroplast stroma	GO:0016413//O-acetyltransferase activity;GO:0005524//ATP binding	GO:0071554//cell wall organization or biogenesis	K16573//gamma-tubulin complex component 6	XP_022157890.1//protein trichome birefringence-like 38 [Momordica charantia];ART65047.1//hypothetical chloroplast RF2 (chloroplast) [Gynostemma cardiospermum];XP_011656226.1//PREDICTED: uncharacterized protein LOC101214809 [Cucumis sativus]
Cp4.1LG12g05850	5.07751	0.00056578	NA	NA	NA	NA	XP_008451557.1//PREDICTED: uncharacterized protein LOC103492802 [Cucumis melo]
BGI_novel_G002078	5.09227	0.00015071	GO:0005576//extracellular region	GO:0004650//polygalacturonase activity	GO:0005975//carbohydrate metabolic process;GO:0071555//cell wall organization	K01184//polygalacturonase [EC:3.2.1.15]	XP_011654644.1//PREDICTED: probable polygalacturonase [Cucumis sativus]
Cp4.1LG02g16130	5.12084	0.00258381	NA	GO:0004857//enzyme inhibitor activity	NA	K11323//histone arginine demethylase JMJD6 [EC:1.14.11.-];K01051//pectinesterase [EC:3.1.1.11]	XP_011654315.1//PREDICTED: pectinesterase inhibitor 1 [Cucumis sativus]
BGI_novel_G001592	5.12561	0.00363071	NA	GO:0005507//copper ion binding;GO:0016491//oxidoreductase activity	NA	K00423//L-ascorbate oxidase [EC:1.10.3.3]	XP_022153749.1//L-ascorbate oxidase homolog [Momordica charantia]
BGI_novel_G001593	5.12561	0.00363071	NA	GO:0005507//copper ion binding;GO:0016491//oxidoreductase activity	NA	K00423//L-ascorbate oxidase [EC:1.10.3.3]	XP_022153749.1//L-ascorbate oxidase homolog [Momordica charantia]
Cp4.1LG00g13670	5.13267	1.86665e-05	GO:0005634//nucleus	GO:0003677//DNA binding	GO:0006355//regulation of transcription, DNA-templated	K20043//clathrin coat assembly protein AP180;K09326//homeobox protein OTX1;K16222//Dof zinc finger protein DOF5.5	XP_004148826.2//PREDICTED: dof zinc finger protein DOF1.2 [Cucumis sativus]
Cp4.1LG13g04090	5.13267	1.86665e-05	GO:0005634//nucleus	GO:0003677//DNA binding	GO:0006355//regulation of transcription, DNA-templated	K20043//clathrin coat assembly protein AP180;K09326//homeobox protein OTX1;K16222//Dof zinc finger protein DOF5.5	XP_004148826.2//PREDICTED: dof zinc finger protein DOF1.2 [Cucumis sativus]
Cp4.1LG08g01450	5.1366	0.000855041	NA	GO:0046872//metal ion binding	NA	K09377//cysteine and glycine-rich protein	XP_008438068.1//PREDICTED: LIM domain-containing protein PLIM2b-like [Cucumis melo]
Cp4.1LG03g13160	5.17353	0.00363071	GO:0016021//integral component of membrane;GO:0005886//plasma membrane;GO:0031225//anchored component of membrane	NA	NA	NA	XP_008461276.1//PREDICTED: arabinogalactan peptide 23-like [Cucumis melo]
Cp4.1LG13g01080	5.19819	0.000545523	NA	NA	NA	NA	OTG34490.1//hypothetical protein HannXRQ_Chr02g0046411 [Helianthus annuus]
Cp4.1LG19g06800	5.20862	0.00397624	GO:0005634//nucleus;GO:0005615//extracellular space	GO:0003677//DNA binding	GO:0006355//regulation of transcription, DNA-templated	K16222//Dof zinc finger protein DOF5.5;K03036//26S proteasome regulatory subunit N6	XP_008467024.1//PREDICTED: dof zinc finger protein DOF1.5-like [Cucumis melo]
Cp4.1LG11g03670	5.21503	0.000773123	GO:0016021//integral component of membrane	NA	NA	NA	KGN47610.1//hypothetical protein Csa_6G364120 [Cucumis sativus]
Cp4.1LG10g01670	5.21572	0.00137745	NA	NA	NA	NA	XP_008441112.1//PREDICTED: uncharacterized protein LOC103485339 [Cucumis melo]
Cp4.1LG20g06810	5.2185	2.61998e-05	NA	NA	NA	K00787//farnesyl diphosphate synthase [EC:2.5.1.1 2.5.1.10];K10405//kinesin family member C1;K20283//golgin subfamily A member 4;K20478//golgin subfamily B member 1	XP_008464300.1//PREDICTED: WEB family protein At1g12150 [Cucumis melo]
Cp4.1LG11g01520	5.24429	0.0010377	NA	NA	NA	K13448//calcium-binding protein CML;K13412//calcium-dependent protein kinase [EC:2.7.11.1];K02183//calmodulin	KGN62511.1//hypothetical protein Csa_2G357340 [Cucumis sativus]
Cp4.1LG01g06880	5.24495	0.000679592	GO:0016021//integral component of membrane	GO:0004674//protein serine/threonine kinase activity;GO:0005524//ATP binding;GO:0004672//protein kinase activity	NA	K04733//interleukin-1 receptor-associated kinase 4 [EC:2.7.11.1];K04730//interleukin-1 receptor-associated kinase 1 [EC:2.7.11.1]	XP_004149167.1//PREDICTED: proline-rich receptor-like protein kinase PERK4 [Cucumis sativus]
Cp4.1LG18g01700	5.24603	0.00286041	NA	NA	NA	NA	XP_008450421.1//PREDICTED: uncharacterized protein LOC103492031 [Cucumis melo]
Cp4.1LG10g00670	5.26188	0.000129096	GO:0005622//intracellular	GO:0005215//transporter activity	NA	K19996//phosphatidylinositol transfer protein SFH5;K02433//aspartyl-tRNA(Asn)/glutamyl-tRNA(Gln) amidotransferase subunit A [EC:6.3.5.6 6.3.5.7]	XP_008440764.1//PREDICTED: phosphatidylinositol/phosphatidylcholine transfer protein SFH12 [Cucumis melo]
Cp4.1LG04g13610	5.27087	0.000928538	NA	NA	NA	NA	KGN63891.1//hypothetical protein Csa_1G025240 [Cucumis sativus]
Cp4.1LG03g07170	5.28168	0.000212471	GO:0016021//integral component of membrane	NA	NA	K13456//RPM1-interacting protein 4	XP_008450040.1//PREDICTED: uncharacterized membrane protein At3g27390 [Cucumis melo]
Cp4.1LG07g05410	5.2868	0.000140145	NA	NA	NA	NA	XP_011649575.1//PREDICTED: probable carbohydrate esterase At4g34215 [Cucumis sativus]
Cp4.1LG20g07580	5.37078	0.000584352	GO:0016021//integral component of membrane	NA	NA	K20729//protein EPIDERMAL PATTERNING FACTOR 1/2	XP_011658830.1//PREDICTED: EPIDERMAL PATTERNING FACTOR-like protein 6 [Cucumis sativus]
Cp4.1LG04g13360	5.37557	0.000159018	NA	NA	NA	NA	XP_004146346.1//PREDICTED: uncharacterized protein LOC101205829 [Cucumis sativus]
Cp4.1LG05g10730	5.40654	0.00292641	NA	NA	NA	NA	XP_008457962.1//PREDICTED: protein MIZU-KUSSEI 1-like [Cucumis melo]
Cp4.1LG10g08480	5.46972	0.00562514	NA	GO:0016491//oxidoreductase activity	NA	K00002//alcohol dehydrogenase (NADP+) [EC:1.1.1.2]	XP_022143728.1//NADPH-dependent aldo-keto reductase, chloroplastic-like [Momordica charantia]
Cp4.1LG01g00970	5.48574	0.00104866	NA	NA	NA	NA	XP_022156775.1//auxin-induced in root cultures protein 12 [Momordica charantia]
Cp4.1LG01g17290	5.48861	1.09386e-05	GO:0016021//integral component of membrane	GO:0004553//hydrolase activity, hydrolyzing O-glycosyl compounds	GO:0005975//carbohydrate metabolic process	K19893//glucan endo-1,3-beta-glucosidase 5/6 [EC:3.2.1.39]	XP_008457953.1//PREDICTED: glucan endo-1,3-beta-glucosidase 8-like [Cucumis melo]
BGI_novel_G002130	5.49113	1.49646e-05	GO:0005643//nuclear pore;GO:0016021//integral component of membrane	GO:0017056//structural constituent of nuclear pore	NA	K22020//mucin-19	XP_005832171.1//hypothetical protein GUITHDRAFT_163336 [Guillardia theta CCMP2712]
BGI_novel_G001546	5.49813	0.00066118	GO:0005576//extracellular region	GO:0046872//metal ion binding;GO:0020037//heme binding;GO:0004601//peroxidase activity	GO:0006979//response to oxidative stress;GO:0042744//hydrogen peroxide catabolic process	K00430//peroxidase [EC:1.11.1.7]	XP_004138130.1//PREDICTED: peroxidase 41-like [Cucumis sativus]
Cp4.1LG01g19210	5.50813	0.000139089	NA	GO:0046872//metal ion binding;GO:0003993//acid phosphatase activity	NA	K14407//cleavage stimulation factor subunit 2	XP_022157882.1//nucleotide pyrophosphatase/phosphodiesterase-like [Momordica charantia];XP_008437678.1//PREDICTED: probable inactive purple acid phosphatase 27 [Cucumis melo]
BGI_novel_G001636	5.50961	0.00813107	NA	NA	NA	K13420//LRR receptor-like serine/threonine-protein kinase FLS2 [EC:2.7.11.1]	XP_022139800.1//pollen-specific leucine-rich repeat extensin-like protein 3 isoform X2 [Momordica charantia]
Cp4.1LG03g09750	5.53374	0.0019711	NA	NA	NA	NA	XP_008438476.1//PREDICTED: uncharacterized protein LOC103483561 [Cucumis melo]
Cp4.1LG20g09000	5.53374	1.34411e-05	NA	GO:0016874//ligase activity	NA	K06027//vesicle-fusing ATPase [EC:3.6.4.6]	XP_022156954.1//F-box/kelch-repeat protein At5g60570-like [Momordica charantia]
Cp4.1LG04g00910	5.54092	1.35158e-05	NA	GO:0008234//cysteine-type peptidase activity	NA	K01373//cathepsin F [EC:3.4.22.41]	XP_004148554.2//PREDICTED: cysteine proteinase RD19a-like [Cucumis sativus]
Cp4.1LG03g00170	5.57769	0.000594135	NA	NA	NA	NA	XP_011652052.1//PREDICTED: uncharacterized protein LOC105434984 [Cucumis sativus]
Cp4.1LG10g00390	5.62325	6.69469e-05	GO:0005622//intracellular	GO:0008270//zinc ion binding	NA	K12135//zinc finger protein CONSTANS	XP_008440795.1//PREDICTED: B-box zinc finger protein 19-like isoform X1 [Cucumis melo]
Cp4.1LG00g12890	5.63429	0.000149254	NA	GO:0005524//ATP binding	NA	K10580//ubiquitin-conjugating enzyme E2 N [EC:2.3.2.23]	KHG21556.1//Ubiquitin-conjugating enzyme E2 35 -like protein [Gossypium arboreum];XP_012464625.1//PREDICTED: ubiquitin-conjugating enzyme E2 36-like isoform X1 [Gossypium raimondii]
BGI_novel_G002073	5.63457	0.000404032	GO:0005576//extracellular region	GO:0004650//polygalacturonase activity	GO:0005975//carbohydrate metabolic process;GO:0071555//cell wall organization	K01184//polygalacturonase [EC:3.2.1.15]	XP_011654644.1//PREDICTED: probable polygalacturonase [Cucumis sativus]
Cp4.1LG10g04510	5.7074	0.00169049	NA	GO:0016788//hydrolase activity, acting on ester bonds	NA	K21026//acetylajmaline esterase [EC:3.1.1.80];K16280//E3 ubiquitin-protein ligase RGLG [EC:2.3.2.27]	XP_008462669.1//PREDICTED: GDSL esterase/lipase At5g03610-like, partial [Cucumis melo]
Cp4.1LG11g07830	5.70746	0.00122448	GO:0016021//integral component of membrane	GO:0005516//calmodulin binding	GO:0006952//defense response;GO:0009607//response to biotic stimulus	K08472//mlo protein	XP_022153108.1//MLO-like protein 9 [Momordica charantia];XP_008464827.1//PREDICTED: MLO-like protein 9 [Cucumis melo]
Cp4.1LG19g05050	5.71969	0.00272153	NA	NA	NA	NA	XP_011657706.1//PREDICTED: uncharacterized protein LOC105435886 [Cucumis sativus]
BGI_novel_G001585	5.74044	0.00242954	NA	GO:0005507//copper ion binding;GO:0016491//oxidoreductase activity	NA	K00423//L-ascorbate oxidase [EC:1.10.3.3]	XP_022153749.1//L-ascorbate oxidase homolog [Momordica charantia]
Cp4.1LG18g01470	5.80699	1.31548e-06	NA	GO:0004553//hydrolase activity, hydrolyzing O-glycosyl compounds	GO:0005975//carbohydrate metabolic process	K01188//beta-glucosidase [EC:3.2.1.21]	XP_008450456.2//PREDICTED: cyanogenic beta-glucosidase-like [Cucumis melo];XP_008450457.1//PREDICTED: cyanogenic beta-glucosidase-like [Cucumis melo]
Cp4.1LG05g00170	5.82692	0.000108507	NA	NA	NA	NA	XP_022156684.1//uncharacterized protein LOC111023531 [Momordica charantia]
Cp4.1LG09g00850	5.84097	0.00651936	GO:0015629//actin cytoskeleton	GO:0003779//actin binding;GO:0008270//zinc ion binding;GO:0003676//nucleic acid binding	GO:0030042//actin filament depolymerization	K05765//cofilin	XP_022141136.1//uncharacterized protein LOC111011601 [Momordica charantia]
Cp4.1LG08g09440	5.84703	0.000181686	NA	NA	NA	NA	XP_011652052.1//PREDICTED: uncharacterized protein LOC105434984 [Cucumis sativus]
Cp4.1LG00g00290	5.851	0.00290859	NA	NA	NA	NA	XP_004149939.2//PREDICTED: uncharacterized protein LOC101213465 [Cucumis sativus]
Cp4.1LG08g01220	5.86218	0.00234764	GO:0015629//actin cytoskeleton	GO:0003779//actin binding	GO:0030042//actin filament depolymerization	K05765//cofilin	XP_022147301.1//actin-depolymerizing factor 6-like [Momordica charantia]
BGI_novel_G002074	5.88436	0.00124529	GO:0005576//extracellular region	GO:0004650//polygalacturonase activity	GO:0005975//carbohydrate metabolic process;GO:0071555//cell wall organization	K01184//polygalacturonase [EC:3.2.1.15]	XP_008437531.1//PREDICTED: probable polygalacturonase [Cucumis melo]
Cp4.1LG01g09050	5.90188	0.0076582	GO:0048046//apoplast;GO:0005618//cell wall;GO:0016021//integral component of membrane	GO:0016762//xyloglucan:xyloglucosyl transferase activity;GO:0004553//hydrolase activity, hydrolyzing O-glycosyl compounds;GO:0046872//metal ion binding;GO:0005524//ATP binding;GO:0004386//helicase activity;GO:0003676//nucleic acid binding	GO:0010411//xyloglucan metabolic process;GO:0042546//cell wall biogenesis;GO:0071555//cell wall organization	K08235//xyloglucan:xyloglucosyl transferase [EC:2.4.1.207];K12818//ATP-dependent RNA helicase DHX8/PRP22 [EC:3.6.4.13]	XP_022136440.1//probable xyloglucan endotransglucosylase/hydrolase protein 7 [Momordica charantia];XP_022136524.1//ATP-dependent RNA helicase DEAH12, chloroplastic-like [Momordica charantia]
Cp4.1LG00g10050	5.94185	2.135e-05	NA	GO:0008483//transaminase activity;GO:0030170//pyridoxal phosphate binding	GO:0009058//biosynthetic process	K14272//glutamate--glyoxylate aminotransferase [EC:2.6.1.4 2.6.1.2 2.6.1.44]	XP_021901266.1//glutamate--glyoxylate aminotransferase 2 [Carica papaya]
Cp4.1LG18g08110	5.94906	0.000721939	NA	GO:0030246//carbohydrate binding;GO:0004034//aldose 1-epimerase activity	GO:0019318//hexose metabolic process	K01785//aldose 1-epimerase [EC:5.1.3.3]	XP_008453190.1//PREDICTED: aldose 1-epimerase-like [Cucumis melo]
Cp4.1LG03g08170	5.95212	0.000303547	NA	GO:0008138//protein tyrosine/serine/threonine phosphatase activity;GO:0004725//protein tyrosine phosphatase activity	NA	K01110//phosphatidylinositol-3,4,5-trisphosphate 3-phosphatase and dual-specificity protein phosphatase PTEN [EC:3.1.3.16 3.1.3.48 3.1.3.67]	XP_008443370.1//PREDICTED: phosphatidylinositol 3,4,5-trisphosphate 3-phosphatase and protein-tyrosine-phosphatase PTEN1 [Cucumis melo]
Cp4.1LG18g06770	5.98335	0.000176302	NA	NA	NA	K12486//stromal membrane-associated protein;K01537//Ca2+-transporting ATPase [EC:3.6.3.8]	XP_008453481.1//PREDICTED: protein C2-DOMAIN ABA-RELATED 4-like isoform X1 [Cucumis melo]
Cp4.1LG04g06890	6.01425	0.000699779	GO:0030136//clathrin-coated vesicle	GO:0030276//clathrin binding;GO:0005545//1-phosphatidylinositol binding	GO:0048268//clathrin coat assembly	K20043//clathrin coat assembly protein AP180;K20044//phosphatidylinositol-binding clathrin assembly protein	OMP06121.1//ENTH/ANTH/VHS superfamily protein [Corchorus capsularis];XP_022154412.1//putative clathrin assembly protein At1g03050 [Momordica charantia]
Cp4.1LG04g08390	6.02746	0.0002464	GO:0016021//integral component of membrane	GO:0032440//2-alkenal reductase [NAD(P)] activity	GO:0008643//carbohydrate transport	K08150//MFS transporter, SP family, solute carrier family 2 (myo-inositol transporter), member 13	XP_004148312.2//PREDICTED: polyol transporter 5-like [Cucumis sativus]
Cp4.1LG16g00220	6.03821	0.00041608	NA	NA	NA	NA	XP_008457962.1//PREDICTED: protein MIZU-KUSSEI 1-like [Cucumis melo]
Cp4.1LG10g01190	6.05633	5.24021e-05	NA	GO:0016787//hydrolase activity	GO:0046856//phosphatidylinositol dephosphorylation	K20279//synaptojanin [EC:3.1.3.36]	XP_008440617.1//PREDICTED: type I inositol polyphosphate 5-phosphatase 5-like [Cucumis melo]
Cp4.1LG18g00200	6.08779	9.87606e-05	NA	GO:0004553//hydrolase activity, hydrolyzing O-glycosyl compounds	GO:0005975//carbohydrate metabolic process	K19892//glucan endo-1,3-beta-glucosidase 4 [EC:3.2.1.39];K19893//glucan endo-1,3-beta-glucosidase 5/6 [EC:3.2.1.39];K19891//glucan endo-1,3-beta-glucosidase 1/2/3 [EC:3.2.1.39]	XP_022136187.1//probable glucan endo-1,3-beta-glucosidase BG5 [Momordica charantia]
Cp4.1LG12g02200	6.09988	0.000507449	NA	NA	NA	K01785//aldose 1-epimerase [EC:5.1.3.3]	KGN46963.1//hypothetical protein Csa_6G153465 [Cucumis sativus]
Cp4.1LG17g00440	6.13017	0.000815672	NA	NA	NA	NA	KGN47400.1//hypothetical protein Csa_6G312030 [Cucumis sativus]
Cp4.1LG16g01300	6.17193	6.69469e-05	NA	NA	NA	K03063//26S proteasome regulatory subunit T3	XP_011649319.1//PREDICTED: BTB/POZ domain-containing protein At5g67385 isoform X1 [Cucumis sativus];XP_011649320.1//PREDICTED: BTB/POZ domain-containing protein At5g67385 isoform X2 [Cucumis sativus]
Cp4.1LG16g08440	6.19403	0.00165384	GO:0005618//cell wall;GO:0016021//integral component of membrane	GO:0045330//aspartyl esterase activity;GO:0030599//pectinesterase activity	GO:0045490//pectin catabolic process;GO:0042545//cell wall modification	K01051//pectinesterase [EC:3.1.1.11]	XP_022152989.1//putative pectinesterase 63 [Momordica charantia]
Cp4.1LG04g03110	6.20822	1.86665e-05	NA	NA	NA	K04733//interleukin-1 receptor-associated kinase 4 [EC:2.7.11.1]	XP_016901693.1//PREDICTED: GPI-anchored protein LORELEI-like isoform X1 [Cucumis melo]
BGI_novel_G000344	6.21651	0.000549074	NA	GO:0003994//aconitate hydratase activity;GO:0051539//4 iron, 4 sulfur cluster binding	GO:0008152//metabolic process	K01681//aconitate hydratase [EC:4.2.1.3]	XP_008440877.1//PREDICTED: aconitate hydratase [Cucumis melo]
Cp4.1LG12g03790	6.24832	0.00015071	NA	NA	NA	K02184//formin 2	XP_011658379.1//PREDICTED: leucine-rich repeat extensin-like protein 3 [Cucumis sativus]
Cp4.1LG04g09560	6.25061	7.0487e-05	NA	NA	NA	NA	XP_008465027.1//PREDICTED: uncharacterized protein At1g15400 [Cucumis melo]
Cp4.1LG10g12450	6.26311	0.000478037	GO:0005829//cytosol	NA	GO:0009904//chloroplast accumulation movement;GO:0009903//chloroplast avoidance movement	K00787//farnesyl diphosphate synthase [EC:2.5.1.1 2.5.1.10];K18693//diacylglycerol diphosphate phosphatase / phosphatidate phosphatase [EC:3.1.3.81 3.1.3.4];K20478//golgin subfamily B member 1	XP_008464300.1//PREDICTED: WEB family protein At1g12150 [Cucumis melo]
Cp4.1LG02g12750	6.26412	0.000108159	NA	NA	NA	K21842//protein EFR3	XP_008463083.1//PREDICTED: uncharacterized protein LOC103501308 isoform X2 [Cucumis melo]
Cp4.1LG17g01490	6.2796	0.00462174	NA	GO:0008131//primary amine oxidase activity;GO:0005507//copper ion binding;GO:0048038//quinone binding	GO:0009308//amine metabolic process	K00276//primary-amine oxidase [EC:1.4.3.21]	XP_011657569.1//PREDICTED: primary amine oxidase-like [Cucumis sativus];XP_022138388.1//primary amine oxidase-like [Momordica charantia]
Cp4.1LG01g25510	6.301	0.00103565	GO:0016021//integral component of membrane	GO:0016740//transferase activity	NA	NA	XP_011656389.1//PREDICTED: UPF0392 protein RCOM_0530710 isoform X1 [Cucumis sativus]
Cp4.1LG08g13420	6.30632	0.000172877	GO:0005618//cell wall;GO:0071944//cell periphery;GO:0016021//integral component of membrane	GO:0045330//aspartyl esterase activity;GO:0004857//enzyme inhibitor activity;GO:0046910//pectinesterase inhibitor activity;GO:0030599//pectinesterase activity	GO:0045490//pectin catabolic process;GO:0042545//cell wall modification	K01051//pectinesterase [EC:3.1.1.11]	XP_008460558.1//PREDICTED: putative pectinesterase/pectinesterase inhibitor 45 [Cucumis melo]
Cp4.1LG20g05510	6.32011	1.09386e-05	NA	NA	NA	NA	XP_008444778.1//PREDICTED: outer dense fiber protein 2 [Cucumis melo]
Cp4.1LG14g02430	6.34679	0.000161299	GO:0016021//integral component of membrane	GO:0009055//electron transfer activity	NA	NA	XP_004149757.2//PREDICTED: blue copper protein-like [Cucumis sativus]
Cp4.1LG20g06860	6.43328	6.55588e-06	NA	NA	NA	NA	XP_008446089.1//PREDICTED: uncharacterized protein LOC103488917 [Cucumis melo]
Cp4.1LG03g09830	6.43538	0.000639087	NA	NA	NA	K13123//G patch domain-containing protein 1	XP_004134407.1//PREDICTED: CRIB domain-containing protein RIC5-like [Cucumis sativus]
Cp4.1LG17g07250	6.44523	0.00148377	NA	NA	NA	NA	XP_004136167.1//PREDICTED: uncharacterized protein LOC101222381 [Cucumis sativus]
BGI_novel_G000104	6.54899	0.000742395	NA	GO:0016705//oxidoreductase activity, acting on paired donors, with incorporation or reduction of molecular oxygen;GO:0020037//heme binding;GO:0005506//iron ion binding;GO:0004497//monooxygenase activity	NA	K07437//cytochrome P450 family 26 subfamily A	XP_004141154.1//PREDICTED: cytochrome P450 87A3-like [Cucumis sativus]
Cp4.1LG03g07950	6.56511	0.000379745	NA	GO:0046872//metal ion binding;GO:0030570//pectate lyase activity	GO:0045490//pectin catabolic process	K01728//pectate lyase [EC:4.2.2.2]	XP_004147462.2//PREDICTED: probable pectate lyase 7 [Cucumis sativus]
Cp4.1LG08g03380	6.5658	0.00070519	NA	NA	NA	K12472//epidermal growth factor receptor substrate 15	XP_008438496.1//PREDICTED: CRIB domain-containing protein RIC7-like [Cucumis melo]
Cp4.1LG08g10020	6.56717	3.51374e-05	NA	NA	NA	K01674//carbonic anhydrase [EC:4.2.1.1]	XP_022144656.1//alpha carbonic anhydrase 1, chloroplastic [Momordica charantia]
Cp4.1LG03g01370	6.58765	0.000823342	GO:0016021//integral component of membrane	GO:0016757//transferase activity, transferring glycosyl groups	NA	K13680//beta-mannan synthase [EC:2.4.1.32]	XP_004137864.1//PREDICTED: glucomannan 4-beta-mannosyltransferase 9-like [Cucumis sativus];XP_008442792.1//PREDICTED: glucomannan 4-beta-mannosyltransferase 9-like isoform X2 [Cucumis melo]
Cp4.1LG18g04290	6.67497	0.000131242	GO:0048046//apoplast;GO:0005618//cell wall	GO:0016762//xyloglucan:xyloglucosyl transferase activity;GO:0004553//hydrolase activity, hydrolyzing O-glycosyl compounds	GO:0010411//xyloglucan metabolic process;GO:0042546//cell wall biogenesis;GO:0071555//cell wall organization	K08235//xyloglucan:xyloglucosyl transferase [EC:2.4.1.207]	OTG07686.1//putative concanavalin A-like lectin/glucanase domain, Xyloglucan endotransglucosylase/hydrolase [Helianthus annuus];XP_008462753.1//PREDICTED: probable xyloglucan endotransglucosylase/hydrolase protein 26 [Cucumis melo];XP_008462754.1//PREDICTED: probable xyloglucan endotransglucosylase/hydrolase protein 26 [Cucumis melo];XP_004150553.1//PREDICTED: probable xyloglucan endotransglucosy…
Cp4.1LG01g12640	6.68966	6.17916e-05	NA	GO:0046872//metal ion binding;GO:0030570//pectate lyase activity	GO:0045490//pectin catabolic process	K01728//pectate lyase [EC:4.2.2.2]	XP_008446316.1//PREDICTED: probable pectate lyase P59 [Cucumis melo]
Cp4.1LG11g00910	6.69457	0.00153419	NA	GO:0004857//enzyme inhibitor activity	NA	K08244//alpha-glucan, water dikinase [EC:2.7.9.4]	XP_008444356.1//PREDICTED: uncharacterized protein LOC103487709 [Cucumis melo]
BGI_novel_G002131	6.73199	0.0030648	GO:0016021//integral component of membrane	NA	NA	K14306//nuclear pore complex protein Nup62	XP_005832171.1//hypothetical protein GUITHDRAFT_163336 [Guillardia theta CCMP2712]
Cp4.1LG18g07240	6.73762	0.00294805	GO:0048046//apoplast	GO:0016853//isomerase activity	NA	K01870//isoleucyl-tRNA synthetase [EC:6.1.1.5];K19027//zinc finger FYVE domain-containing protein 26	XP_008453355.1//PREDICTED: dirigent protein 22-like [Cucumis melo]
Cp4.1LG02g06430	6.78092	1.31548e-06	NA	NA	NA	NA	XP_022139554.1//uncharacterized protein LOC111010434 [Momordica charantia]
Cp4.1LG11g05670	6.84725	0.000328766	GO:0016021//integral component of membrane	NA	NA	NA	XP_008445580.1//PREDICTED: fasciclin-like arabinogalactan protein 14 [Cucumis melo]
Cp4.1LG00g16100	6.86301	0.00057753	NA	NA	NA	NA	XP_022152212.1//anther-specific protein BCP1 [Momordica charantia]
Cp4.1LG20g04670	6.87726	0.000300901	NA	GO:0004674//protein serine/threonine kinase activity;GO:0005524//ATP binding	GO:0007165//signal transduction	K07198//5'-AMP-activated protein kinase, catalytic alpha subunit [EC:2.7.11.11]	XP_008443358.1//PREDICTED: CBL-interacting serine/threonine-protein kinase 20 [Cucumis melo]
Cp4.1LG07g05480	6.90332	0.00015071	NA	NA	NA	NA	XP_011649575.1//PREDICTED: probable carbohydrate esterase At4g34215 [Cucumis sativus]
Cp4.1LG01g07390	6.90748	1.16268e-06	NA	NA	NA	NA	KGN51432.1//hypothetical protein Csa_5G538550 [Cucumis sativus]
BGI_novel_G001541	6.94775	0.00230384	GO:0005576//extracellular region	GO:0046872//metal ion binding;GO:0020037//heme binding;GO:0004601//peroxidase activity	GO:0006979//response to oxidative stress;GO:0042744//hydrogen peroxide catabolic process	K00430//peroxidase [EC:1.11.1.7]	XP_004138130.1//PREDICTED: peroxidase 41-like [Cucumis sativus]
Cp4.1LG19g06620	6.97966	1.87406e-05	NA	NA	NA	K03062//26S proteasome regulatory subunit T2	XP_022143772.1//S-protein homolog 74-like [Momordica charantia]
BGI_novel_G002297	7.00842	0.000289548	NA	NA	NA	K00423//L-ascorbate oxidase [EC:1.10.3.3]	XP_009387378.1//PREDICTED: L-ascorbate oxidase homolog [Musa acuminata subsp. malaccensis]
Cp4.1LG15g02140	7.03373	5.0275e-05	NA	NA	NA	NA	KGN60385.1//hypothetical protein Csa_3G902280 [Cucumis sativus]
Cp4.1LG08g06810	7.09449	9.0365e-05	NA	GO:0004553//hydrolase activity, hydrolyzing O-glycosyl compounds	GO:0005975//carbohydrate metabolic process	K05349//beta-glucosidase [EC:3.2.1.21]	XP_016903283.1//PREDICTED: beta-glucosidase BoGH3B-like [Cucumis melo]
Cp4.1LG15g07010	7.10004	0.00388041	GO:0005576//extracellular region	GO:0004650//polygalacturonase activity	GO:0005975//carbohydrate metabolic process;GO:0071555//cell wall organization	K01213//galacturan 1,4-alpha-galacturonidase [EC:3.2.1.67]	XP_004144612.1//PREDICTED: exopolygalacturonase clone GBGA483 [Cucumis sativus];XP_008462107.1//PREDICTED: exopolygalacturonase clone GBGA483 [Cucumis melo];KGN43436.1//Polygalacturonase [Cucumis sativus]
Cp4.1LG07g06370	7.10903	0.000180428	NA	NA	NA	NA	XP_004138994.1//PREDICTED: uncharacterized protein LOC101223025 [Cucumis sativus]
Cp4.1LG02g16320	7.16662	0.00034107	NA	NA	NA	NA	XP_004152232.2//PREDICTED: uncharacterized protein LOC101222123 [Cucumis sativus]
Cp4.1LG00g02010	7.1676	0.000928893	GO:0016021//integral component of membrane	GO:0016705//oxidoreductase activity, acting on paired donors, with incorporation or reduction of molecular oxygen;GO:0020037//heme binding;GO:0005506//iron ion binding;GO:0004497//monooxygenase activity	GO:0010268//brassinosteroid homeostasis;GO:0007275//multicellular organism development;GO:0016132//brassinosteroid biosynthetic process;GO:0016125//sterol metabolic process	K07437//cytochrome P450 family 26 subfamily A	XP_015085107.1//PREDICTED: cytochrome P450 87A3-like isoform X2 [Solanum pennellii];XP_008448963.1//PREDICTED: cytochrome P450 87A3 isoform X1 [Cucumis melo]
Cp4.1LG08g03280	7.18343	0.000346679	NA	NA	NA	NA	XP_008438476.1//PREDICTED: uncharacterized protein LOC103483561 [Cucumis melo]
Cp4.1LG15g08600	7.18677	0.000346679	NA	NA	NA	NA	KGN47975.1//hypothetical protein Csa_6G421690 [Cucumis sativus]
Cp4.1LG09g11190	7.20112	0.00135738	NA	NA	NA	K12486//stromal membrane-associated protein;K01537//Ca2+-transporting ATPase [EC:3.6.3.8]	XP_008464579.1//PREDICTED: protein C2-DOMAIN ABA-RELATED 4-like isoform X1 [Cucumis melo]
Cp4.1LG02g10710	7.2513	0.000159457	GO:0016021//integral component of membrane	NA	NA	K21435//ankyrin repeat domain-containing protein 6;K15503//serine/threonine-protein phosphatase 6 regulatory ankyrin repeat subunit B;K21952//CASK-interacting protein	XP_016900016.1//PREDICTED: uncharacterized protein LOC103488514 [Cucumis melo]
Cp4.1LG05g11830	7.26606	0.00984813	NA	NA	NA	NA	KGN63313.1//hypothetical protein Csa_2G427870 [Cucumis sativus]
Cp4.1LG13g02880	7.30546	7.12829e-05	GO:0016021//integral component of membrane	NA	GO:0010052//guard cell differentiation	K20729//protein EPIDERMAL PATTERNING FACTOR 1/2	XP_011658830.1//PREDICTED: EPIDERMAL PATTERNING FACTOR-like protein 6 [Cucumis sativus]
BGI_novel_G001858	7.31165	3.4382e-05	GO:0005576//extracellular region	GO:0046872//metal ion binding;GO:0020037//heme binding;GO:0004601//peroxidase activity	GO:0006979//response to oxidative stress;GO:0042744//hydrogen peroxide catabolic process	K00430//peroxidase [EC:1.11.1.7]	XP_022137132.1//peroxidase 41-like [Momordica charantia]
BGI_novel_G001046	7.32076	1.9537e-05	GO:0016021//integral component of membrane	NA	NA	NA	XP_022131463.1//protein trichome birefringence-like 2 [Momordica charantia]
Cp4.1LG12g01680	7.3227	0.000181686	GO:0016021//integral component of membrane	NA	NA	K06890//uncharacterized protein	XP_008449318.1//PREDICTED: BI1-like protein [Cucumis melo]
Cp4.1LG20g01430	7.35171	6.69469e-05	GO:0005874//microtubule;GO:0005737//cytoplasm	GO:0005200//structural constituent of cytoskeleton;GO:0005525//GTP binding;GO:0003924//GTPase activity	GO:0007017//microtubule-based process	K07375//tubulin beta	OAY74828.1//Tubulin beta-1 chain, partial [Ananas comosus];XP_022136985.1//tubulin beta chain-like [Momordica charantia]
Cp4.1LG01g08240	7.35597	6.69469e-05	GO:0031225//anchored component of membrane	NA	GO:0010215//cellulose microfibril organization;GO:0016049//cell growth	K10956//protein transport protein SEC61 subunit alpha	XP_004152936.1//PREDICTED: COBRA-like protein 10 [Cucumis sativus]
Cp4.1LG03g06820	7.38266	1.86665e-05	NA	GO:0016301//kinase activity	NA	K00891//shikimate kinase [EC:2.7.1.71]	XP_008450164.1//PREDICTED: probable inactive shikimate kinase like 1, chloroplastic [Cucumis melo];XP_011651546.1//PREDICTED: uncharacterized protein LOC105434913 [Cucumis sativus]
Cp4.1LG04g08590	7.39223	8.41141e-05	NA	NA	NA	NA	XP_013450451.1//DUF3511 domain protein [Medicago truncatula]
Cp4.1LG01g17090	7.40166	0.00372985	GO:0005618//cell wall;GO:0016021//integral component of membrane	GO:0045330//aspartyl esterase activity;GO:0004857//enzyme inhibitor activity;GO:0030599//pectinesterase activity	GO:0045490//pectin catabolic process;GO:0042545//cell wall modification	K01051//pectinesterase [EC:3.1.1.11]	XP_008460558.1//PREDICTED: putative pectinesterase/pectinesterase inhibitor 45 [Cucumis melo]
Cp4.1LG09g05180	7.40708	9.36298e-05	NA	NA	NA	K00430//peroxidase [EC:1.11.1.7]	XP_022151922.1//peroxidase 57-like [Momordica charantia]
Cp4.1LG11g06980	7.43691	0.000167381	GO:0016021//integral component of membrane	GO:0016788//hydrolase activity, acting on ester bonds	NA	K17604//zinc finger SWIM domain-containing protein 3	XP_011649033.1//PREDICTED: GDSL esterase/lipase At1g29670-like [Cucumis sativus];XP_022144504.1//GDSL esterase/lipase At1g29670-like [Momordica charantia]
BGI_novel_G001545	7.4415	0.00105648	GO:0005576//extracellular region	GO:0046872//metal ion binding;GO:0020037//heme binding;GO:0004601//peroxidase activity	GO:0006979//response to oxidative stress;GO:0042744//hydrogen peroxide catabolic process	K00430//peroxidase [EC:1.11.1.7]	XP_004138130.1//PREDICTED: peroxidase 41-like [Cucumis sativus]
BGI_novel_G001057	7.49584	0.000133357	NA	NA	NA	NA	NA
Cp4.1LG19g06630	7.5203	4.31976e-05	NA	NA	NA	K03062//26S proteasome regulatory subunit T2	GAV63841.1//Self-incomp_S1 domain-containing protein, partial [Cephalotus follicularis]
Cp4.1LG04g01580	7.5714	3.3488e-05	NA	NA	NA	NA	KGN49594.1//hypothetical protein Csa_5G016040 [Cucumis sativus]
Cp4.1LG09g10000	7.57313	1.86665e-05	GO:0016021//integral component of membrane	GO:0016702//oxidoreductase activity, acting on single donors with incorporation of molecular oxygen, incorporation of two atoms of oxygen;GO:0046872//metal ion binding	NA	NA	XP_008456958.1//PREDICTED: major pollen allergen Ole e 6-like [Cucumis melo]
Cp4.1LG07g05740	7.59238	0.00955619	NA	GO:0046872//metal ion binding;GO:0030570//pectate lyase activity	GO:0045490//pectin catabolic process	K01728//pectate lyase [EC:4.2.2.2]	XP_008456459.1//PREDICTED: pectate lyase-like [Cucumis melo]
BGI_novel_G001776	7.6209	0.0016397	NA	GO:0005507//copper ion binding;GO:0016491//oxidoreductase activity	NA	K00423//L-ascorbate oxidase [EC:1.10.3.3]	XP_008438536.1//PREDICTED: L-ascorbate oxidase homolog [Cucumis melo]
BGI_novel_G001341	7.64673	1.31548e-06	GO:0031012//extracellular matrix;GO:0048046//apoplast	GO:0009055//electron transfer activity	GO:0009856//pollination;GO:0048653//anther development	K01426//amidase [EC:3.5.1.4]	XP_022153713.1//basic blue protein-like [Momordica charantia]
BGI_novel_G001542	7.65668	0.000170142	GO:0005576//extracellular region	GO:0046872//metal ion binding;GO:0020037//heme binding;GO:0004601//peroxidase activity	GO:0006979//response to oxidative stress;GO:0042744//hydrogen peroxide catabolic process	K00430//peroxidase [EC:1.11.1.7]	XP_004138130.1//PREDICTED: peroxidase 41-like [Cucumis sativus]
Cp4.1LG04g02600	7.66314	0.00613583	NA	NA	NA	NA	KGN47975.1//hypothetical protein Csa_6G421690 [Cucumis sativus]
Cp4.1LG03g10440	7.67364	0.000124007	NA	GO:0005524//ATP binding;GO:0004672//protein kinase activity	NA	K17535//serine/threonine-protein kinase TNNI3K [EC:2.7.11.1];K01968//3-methylcrotonyl-CoA carboxylase alpha subunit [EC:6.4.1.4]	XP_022138142.1//serine/threonine-protein kinase STY17-like [Momordica charantia]
Cp4.1LG01g00350	7.70907	1.34411e-05	GO:0016021//integral component of membrane	GO:0009055//electron transfer activity	NA	K03006//DNA-directed RNA polymerase II subunit RPB1 [EC:2.7.7.6]	XP_004149757.2//PREDICTED: blue copper protein-like [Cucumis sativus]
Cp4.1LG04g02100	7.70961	0.00219057	NA	NA	NA	NA	KGN66777.1//hypothetical protein Csa_1G690160 [Cucumis sativus]
Cp4.1LG05g08410	7.746	2.2042e-05	NA	NA	NA	NA	XP_008462705.1//PREDICTED: uncharacterized protein LOC103501007 [Cucumis melo]
BGI_novel_G000342	7.77046	0.000159457	GO:0016021//integral component of membrane	GO:0009055//electron transfer activity	NA	NA	XP_004149757.2//PREDICTED: blue copper protein-like [Cucumis sativus]
BGI_novel_G001349	7.78102	0.000119374	NA	GO:0004190//aspartic-type endopeptidase activity	NA	K01379//cathepsin D [EC:3.4.23.5];K02882//large subunit ribosomal protein L18Ae;K06002//pepsin A [EC:3.4.23.1];K01381//saccharopepsin [EC:3.4.23.25]	XP_011651212.1//PREDICTED: aspartic proteinase PCS1-like [Cucumis sativus]
Cp4.1LG17g07410	7.7995	0.000511996	NA	NA	NA	NA	XP_011659385.1//PREDICTED: uncharacterized protein LOC105436176 [Cucumis sativus]
Cp4.1LG07g10060	7.81148	4.05724e-05	NA	NA	NA	K20929//glyoxal/methylglyoxal oxidase [EC:1.2.3.15]	XP_008460895.1//PREDICTED: WSC domain-containing protein ARB_07867 [Cucumis melo]
Cp4.1LG15g04220	7.81776	2.28599e-05	NA	NA	NA	K13449//pathogenesis-related protein 1	KDP36354.1//hypothetical protein JCGZ_09851 [Jatropha curcas]
Cp4.1LG02g07240	7.84349	2.2789e-05	NA	NA	NA	K13420//LRR receptor-like serine/threonine-protein kinase FLS2 [EC:2.7.11.1]	XP_022139800.1//pollen-specific leucine-rich repeat extensin-like protein 3 isoform X2 [Momordica charantia]
Cp4.1LG16g08420	7.9759	0.000264522	GO:0005618//cell wall;GO:0016021//integral component of membrane	GO:0045330//aspartyl esterase activity;GO:0030599//pectinesterase activity	GO:0045490//pectin catabolic process;GO:0042545//cell wall modification	K01051//pectinesterase [EC:3.1.1.11]	XP_008449623.1//PREDICTED: putative pectinesterase 63 [Cucumis melo];XP_022152989.1//putative pectinesterase 63 [Momordica charantia]
Cp4.1LG09g07360	7.99234	0.000790963	NA	NA	NA	NA	XP_008444778.1//PREDICTED: outer dense fiber protein 2 [Cucumis melo]
Cp4.1LG08g06820	8.03586	0.000433884	NA	GO:0004553//hydrolase activity, hydrolyzing O-glycosyl compounds	GO:0005975//carbohydrate metabolic process	K05349//beta-glucosidase [EC:3.2.1.21]	XP_008443733.1//PREDICTED: beta-glucosidase BoGH3B-like [Cucumis melo]
Cp4.1LG20g01700	8.0387	4.60847e-05	GO:0016021//integral component of membrane	NA	NA	NA	XP_008465997.1//PREDICTED: lipid transfer-like protein VAS [Cucumis melo]
BGI_novel_G001482	8.06012	3.24771e-05	NA	GO:0046910//pectinesterase inhibitor activity	NA	NA	XP_008456812.1//PREDICTED: pectinesterase inhibitor-like [Cucumis melo]
Cp4.1LG05g06430	8.08246	0.00588909	GO:0015629//actin cytoskeleton	GO:0003779//actin binding;GO:0008270//zinc ion binding;GO:0003676//nucleic acid binding	GO:0030042//actin filament depolymerization	K05765//cofilin	XP_008437023.1//PREDICTED: actin-depolymerizing factor 7 [Cucumis melo]
Cp4.1LG15g02870	8.12307	0.000421157	NA	NA	NA	K14299//nucleoporin SEH1	XP_016903530.1//PREDICTED: protein EXORDIUM-like 4 [Cucumis melo]
BGI_novel_G001555	8.13965	1.09386e-05	NA	NA	NA	NA	XP_008458671.1//PREDICTED: uncharacterized protein LOC103498000 [Cucumis melo]
Cp4.1LG08g01620	8.16585	4.05724e-05	NA	GO:0046872//metal ion binding	NA	K09377//cysteine and glycine-rich protein	XP_008438078.1//PREDICTED: LIM domain-containing protein PLIM2c-like [Cucumis melo]
Cp4.1LG15g05980	8.21507	0.000308366	NA	GO:0030246//carbohydrate binding;GO:0004565//beta-galactosidase activity	GO:0005975//carbohydrate metabolic process	K12309//beta-galactosidase [EC:3.2.1.23]	XP_008447961.1//PREDICTED: beta-galactosidase 13-like [Cucumis melo]
Cp4.1LG04g01520	8.25609	5.74905e-05	NA	NA	NA	NA	KGN49594.1//hypothetical protein Csa_5G016040 [Cucumis sativus]
BGI_novel_G001663	8.28405	9.36298e-05	NA	GO:0004252//serine-type endopeptidase activity	NA	K14165//atypical dual specificity phosphatase [EC:3.1.3.16 3.1.3.48];K01051//pectinesterase [EC:3.1.1.11];K14306//nuclear pore complex protein Nup62	XP_002287545.1//predicted protein [Thalassiosira pseudonana CCMP1335]
Cp4.1LG11g00390	8.30054	6.54976e-05	NA	NA	NA	NA	KGN62336.1//hypothetical protein Csa_2G349700 [Cucumis sativus]
Cp4.1LG08g06080	8.32962	4.83892e-05	NA	NA	NA	K13412//calcium-dependent protein kinase [EC:2.7.11.1]	XP_022145110.1//calcium-dependent protein kinase 24-like [Momordica charantia]
Cp4.1LG04g01730	8.36691	0.000776065	NA	NA	NA	K14299//nucleoporin SEH1	XP_016903530.1//PREDICTED: protein EXORDIUM-like 4 [Cucumis melo]
Cp4.1LG19g01110	8.369	6.21207e-05	GO:0016021//integral component of membrane	GO:0016702//oxidoreductase activity, acting on single donors with incorporation of molecular oxygen, incorporation of two atoms of oxygen;GO:0046872//metal ion binding	NA	NA	XP_016902456.1//PREDICTED: carotenoid cleavage dioxygenase 7, chloroplastic isoform X1 [Cucumis melo]
Cp4.1LG07g06350	8.37886	6.17916e-05	GO:0016021//integral component of membrane	GO:0004553//hydrolase activity, hydrolyzing O-glycosyl compounds	GO:0005975//carbohydrate metabolic process	K01179//endoglucanase [EC:3.2.1.4]	XP_022131779.1//endoglucanase 16 [Momordica charantia];XP_008445544.1//PREDICTED: endoglucanase 16 [Cucumis melo]
Cp4.1LG04g01940	8.41912	2.50475e-05	NA	NA	NA	NA	XP_008462705.1//PREDICTED: uncharacterized protein LOC103501007 [Cucumis melo]
BGI_novel_G002047	8.46901	6.95029e-05	NA	NA	NA	NA	XP_004139724.1//PREDICTED: uncharacterized protein LOC101205731 [Cucumis sativus]
Cp4.1LG11g11250	8.4869	5.52471e-05	NA	NA	NA	K20929//glyoxal/methylglyoxal oxidase [EC:1.2.3.15]	XP_008460895.1//PREDICTED: WSC domain-containing protein ARB_07867 [Cucumis melo]
Cp4.1LG06g04090	8.52792	1.31548e-06	GO:0016021//integral component of membrane	NA	NA	NA	XP_022138302.1//uncharacterized protein LOC111009513 [Momordica charantia]
Cp4.1LG12g04500	8.56306	2.73809e-05	GO:0016021//integral component of membrane	GO:0016702//oxidoreductase activity, acting on single donors with incorporation of molecular oxygen, incorporation of two atoms of oxygen;GO:0046872//metal ion binding	NA	NA	XP_016902456.1//PREDICTED: carotenoid cleavage dioxygenase 7, chloroplastic isoform X1 [Cucumis melo]
Cp4.1LG12g04550	8.56306	2.73809e-05	GO:0016021//integral component of membrane	GO:0016702//oxidoreductase activity, acting on single donors with incorporation of molecular oxygen, incorporation of two atoms of oxygen;GO:0046872//metal ion binding	NA	NA	XP_016902456.1//PREDICTED: carotenoid cleavage dioxygenase 7, chloroplastic isoform X1 [Cucumis melo]
BGI_novel_G002017	8.5764	4.31976e-05	GO:0005618//cell wall;GO:0016021//integral component of membrane;GO:0005576//extracellular region	GO:0045330//aspartyl esterase activity;GO:0004857//enzyme inhibitor activity;GO:0030599//pectinesterase activity	GO:0045490//pectin catabolic process;GO:0042545//cell wall modification	K01051//pectinesterase [EC:3.1.1.11]	XP_008458409.1//PREDICTED: probable pectinesterase/pectinesterase inhibitor 21 [Cucumis melo]
Cp4.1LG15g04230	8.59544	0.00218447	GO:0005576//extracellular region	NA	NA	K13449//pathogenesis-related protein 1	XP_008455067.1//PREDICTED: pathogenesis-related protein 1A-like [Cucumis melo];OAY79898.1//Pathogenesis-related protein 1 [Ananas comosus]
Cp4.1LG07g06460	8.60704	0.000122448	NA	NA	NA	NA	XP_011649575.1//PREDICTED: probable carbohydrate esterase At4g34215 [Cucumis sativus]
Cp4.1LG03g05240	8.61104	3.34591e-05	NA	GO:0004857//enzyme inhibitor activity	NA	K07575//PUA domain protein;K01051//pectinesterase [EC:3.1.1.11]	XP_004152360.2//PREDICTED: cell wall / vacuolar inhibitor of fructosidase 2 [Cucumis sativus]
BGI_novel_G001351	8.72652	3.4382e-05	NA	GO:0046910//pectinesterase inhibitor activity	NA	NA	XP_008444309.1//PREDICTED: pectinesterase inhibitor-like [Cucumis melo]
Cp4.1LG02g00040	8.76506	2.11452e-05	NA	GO:0050661//NADP binding;GO:0004499//N,N-dimethylaniline monooxygenase activity;GO:0050660//flavin adenine dinucleotide binding	NA	K11816//indole-3-pyruvate monooxygenase [EC:1.14.13.168]	NP_001306243.1//probable indole-3-pyruvate monooxygenase YUCCA11 [Cucumis melo]
Cp4.1LG00g00520	8.76774	0.000402087	NA	NA	NA	NA	XP_008456958.1//PREDICTED: major pollen allergen Ole e 6-like [Cucumis melo]
Cp4.1LG12g04540	8.87801	0.00167959	GO:0016021//integral component of membrane	GO:0016702//oxidoreductase activity, acting on single donors with incorporation of molecular oxygen, incorporation of two atoms of oxygen;GO:0046872//metal ion binding	NA	NA	XP_008456958.1//PREDICTED: major pollen allergen Ole e 6-like [Cucumis melo]
Cp4.1LG20g07570	8.89251	1.34411e-05	GO:0016021//integral component of membrane	NA	NA	K20729//protein EPIDERMAL PATTERNING FACTOR 1/2	XP_011658830.1//PREDICTED: EPIDERMAL PATTERNING FACTOR-like protein 6 [Cucumis sativus]
Cp4.1LG07g05280	8.9001	2.44935e-05	NA	NA	NA	NA	XP_011649575.1//PREDICTED: probable carbohydrate esterase At4g34215 [Cucumis sativus]
BGI_novel_G001597	8.94693	0.000120677	NA	GO:0005507//copper ion binding;GO:0016491//oxidoreductase activity	NA	K00423//L-ascorbate oxidase [EC:1.10.3.3]	XP_022153749.1//L-ascorbate oxidase homolog [Momordica charantia]
BGI_novel_G001385	8.94697	1.86665e-05	GO:0016021//integral component of membrane	GO:0003677//DNA binding;GO:0004190//aspartic-type endopeptidase activity	GO:0006508//proteolysis;GO:0030163//protein catabolic process	K02882//large subunit ribosomal protein L18Ae;K01381//saccharopepsin [EC:3.4.23.25];K06002//pepsin A [EC:3.4.23.1]	XP_011651212.1//PREDICTED: aspartic proteinase PCS1-like [Cucumis sativus]
Cp4.1LG15g04410	8.96679	0.000623608	NA	GO:0046872//metal ion binding	NA	K09377//cysteine and glycine-rich protein	XP_022148729.1//LIM domain-containing protein WLIM1-like [Momordica charantia]
BGI_novel_G000246	8.97938	3.14302e-05	NA	NA	NA	K20929//glyoxal/methylglyoxal oxidase [EC:1.2.3.15]	XP_008460895.1//PREDICTED: WSC domain-containing protein ARB_07867 [Cucumis melo]
Cp4.1LG18g03720	9.02033	3.3488e-05	GO:0005634//nucleus	GO:0030246//carbohydrate binding;GO:0004565//beta-galactosidase activity;GO:0046982//protein heterodimerization activity	GO:0005975//carbohydrate metabolic process	K12309//beta-galactosidase [EC:3.2.1.23]	XP_011648551.1//PREDICTED: beta-galactosidase 15-like [Cucumis sativus]
Cp4.1LG18g00620	9.02176	0.0070141	NA	NA	NA	NA	XP_004140522.1//PREDICTED: major pollen allergen Ole e 6-like [Cucumis sativus]
BGI_novel_G001350	9.02404	5.42698e-05	NA	GO:0046910//pectinesterase inhibitor activity	NA	NA	XP_022143514.1//pectinesterase inhibitor-like [Momordica charantia]
Cp4.1LG05g00150	9.05882	0.00048329	NA	GO:0016787//hydrolase activity	GO:0008152//metabolic process	K01438//acetylornithine deacetylase [EC:3.5.1.16]	AAG25896.1//silverleaf whitefly-induced protein 1 [Cucurbita pepo]
Cp4.1LG04g00140	9.06461	2.61487e-05	NA	NA	NA	K14297//nuclear pore complex protein Nup98-Nup96	XP_005839291.1//hypothetical protein GUITHDRAFT_134006 [Guillardia theta CCMP2712]
BGI_novel_G002168	9.07316	1.91199e-05	NA	NA	NA	NA	KGN66777.1//hypothetical protein Csa_1G690160 [Cucumis sativus]
Cp4.1LG12g04510	9.09687	2.28599e-05	GO:0016021//integral component of membrane	GO:0016702//oxidoreductase activity, acting on single donors with incorporation of molecular oxygen, incorporation of two atoms of oxygen;GO:0046872//metal ion binding	NA	NA	XP_016902456.1//PREDICTED: carotenoid cleavage dioxygenase 7, chloroplastic isoform X1 [Cucumis melo]
Cp4.1LG02g05920	9.10789	4.05724e-05	NA	NA	NA	NA	XP_016901292.1//PREDICTED: uncharacterized protein LOC103493897 [Cucumis melo]
Cp4.1LG19g01140	9.10794	2.73809e-05	GO:0016021//integral component of membrane	GO:0016702//oxidoreductase activity, acting on single donors with incorporation of molecular oxygen, incorporation of two atoms of oxygen;GO:0046872//metal ion binding	NA	NA	XP_008459802.1//PREDICTED: major pollen allergen Ole e 6-like [Cucumis melo]
BGI_novel_G001758	9.11596	2.2042e-05	NA	NA	NA	NA	XP_008458117.1//PREDICTED: uncharacterized protein LOC103497646 [Cucumis melo]
BGI_novel_G001483	9.12629	7.88272e-05	GO:0005618//cell wall;GO:0016021//integral component of membrane;GO:0005576//extracellular region	GO:0045330//aspartyl esterase activity;GO:0004857//enzyme inhibitor activity;GO:0030599//pectinesterase activity	GO:0045490//pectin catabolic process;GO:0042545//cell wall modification	K01051//pectinesterase [EC:3.1.1.11]	XP_004135775.1//PREDICTED: putative pectinesterase/pectinesterase inhibitor 28 [Cucumis sativus]
BGI_novel_G002048	9.12675	4.60847e-05	NA	NA	NA	NA	XP_008458117.1//PREDICTED: uncharacterized protein LOC103497646 [Cucumis melo]
Cp4.1LG10g04490	9.13447	2.28599e-05	GO:0016020//membrane;GO:0005618//cell wall;GO:0005576//extracellular region	NA	GO:0009664//plant-type cell wall organization	K20628//expansin	XP_022143779.1//expansin-A9-like [Momordica charantia]
Cp4.1LG08g08210	9.16023	2.252e-05	NA	GO:0004252//serine-type endopeptidase activity	NA	K12619//5'-3' exoribonuclease 2 [EC:3.1.13.-];K13199//plasminogen activator inhibitor 1 RNA-binding protein;K15333//tRNA guanosine-2'-O-methyltransferase [EC:2.1.1.34];K14568//rRNA small subunit pseudouridine methyltransferase Nep1 [EC:2.1.1.260]	XP_006595827.1//PREDICTED: subtilisin-like protease Glyma18g48580 isoform X2 [Glycine max];KGN55992.1//hypothetical protein Csa_3G045060 [Cucumis sativus]
Cp4.1LG04g12350	9.16051	0.00290972	GO:0005615//extracellular space	NA	NA	K03036//26S proteasome regulatory subunit N6	XP_004134927.1//PREDICTED: olee1-like protein [Cucumis sativus];XP_008439742.1//PREDICTED: olee1-like protein isoform X1 [Cucumis melo]
Cp4.1LG19g01160	9.16811	1.37555e-05	GO:0016021//integral component of membrane	GO:0016702//oxidoreductase activity, acting on single donors with incorporation of molecular oxygen, incorporation of two atoms of oxygen;GO:0046872//metal ion binding	NA	NA	XP_008459802.1//PREDICTED: major pollen allergen Ole e 6-like [Cucumis melo]
Cp4.1LG02g10760	9.21128	2.59607e-05	NA	NA	NA	NA	KGN52690.1//hypothetical protein Csa_5G650550 [Cucumis sativus]
BGI_novel_G001666	9.29228	8.41141e-05	GO:0016021//integral component of membrane	GO:0009055//electron transfer activity;GO:0008233//peptidase activity	GO:0016539//intein-mediated protein splicing	K03320//ammonium transporter, Amt family;K01051//pectinesterase [EC:3.1.1.11]	XP_019158574.1//PREDICTED: probable pectinesterase/pectinesterase inhibitor 58 [Ipomoea nil]
Cp4.1LG07g09200	9.29571	3.02469e-05	NA	NA	NA	NA	KGN46519.1//hypothetical protein Csa_6G106710 [Cucumis sativus]
Cp4.1LG18g03890	9.30353	2.94635e-05	GO:0005634//nucleus	GO:0030246//carbohydrate binding;GO:0004565//beta-galactosidase activity;GO:0046982//protein heterodimerization activity	GO:0005975//carbohydrate metabolic process	K12309//beta-galactosidase [EC:3.2.1.23]	XP_008451143.1//PREDICTED: beta-galactosidase 15-like [Cucumis melo]
Cp4.1LG01g07410	9.31923	1.34411e-05	NA	NA	NA	NA	KGN49594.1//hypothetical protein Csa_5G016040 [Cucumis sativus]
Cp4.1LG04g01280	9.38827	6.17916e-05	NA	GO:0046872//metal ion binding;GO:0030570//pectate lyase activity	GO:0045490//pectin catabolic process	K01728//pectate lyase [EC:4.2.2.2]	XP_008443432.1//PREDICTED: probable pectate lyase 19 [Cucumis melo]
BGI_novel_G001865	9.44542	0.00429649	GO:0005576//extracellular region	GO:0004650//polygalacturonase activity	GO:0005975//carbohydrate metabolic process;GO:0071555//cell wall organization	K01213//galacturan 1,4-alpha-galacturonidase [EC:3.2.1.67]	XP_022157387.1//exopolygalacturonase-like [Momordica charantia]
Cp4.1LG12g03150	9.48457	1.65835e-05	NA	NA	NA	NA	CDO98766.1//unnamed protein product [Coffea canephora]
Cp4.1LG13g02790	9.50395	2.20523e-05	GO:0016021//integral component of membrane	NA	GO:0010052//guard cell differentiation	K20729//protein EPIDERMAL PATTERNING FACTOR 1/2	XP_011658830.1//PREDICTED: EPIDERMAL PATTERNING FACTOR-like protein 6 [Cucumis sativus]
BGI_novel_G002054	9.54021	1.34411e-05	NA	GO:0046910//pectinesterase inhibitor activity	NA	NA	XP_008464144.1//PREDICTED: pectinesterase inhibitor-like [Cucumis melo]
Cp4.1LG04g07610	9.57447	2.60801e-05	NA	GO:0046872//metal ion binding	NA	K09377//cysteine and glycine-rich protein	XP_012480131.1//PREDICTED: LIM domain-containing protein WLIM1-like isoform X2 [Gossypium raimondii];XP_022148729.1//LIM domain-containing protein WLIM1-like [Momordica charantia]
Cp4.1LG20g02470	9.5961	4.60847e-05	NA	GO:0008483//transaminase activity;GO:0016846//carbon-sulfur lyase activity	NA	K16903//L-tryptophan---pyruvate aminotransferase [EC:2.6.1.99]	XP_008438732.2//PREDICTED: tryptophan aminotransferase-related protein 2 [Cucumis melo];XP_011651709.1//PREDICTED: tryptophan aminotransferase-related protein 2-like [Cucumis sativus]
BGI_novel_G002302	9.62778	1.70845e-05	GO:0005618//cell wall;GO:0016021//integral component of membrane;GO:0005576//extracellular region	GO:0045330//aspartyl esterase activity;GO:0004857//enzyme inhibitor activity;GO:0030599//pectinesterase activity	GO:0045490//pectin catabolic process;GO:0042545//cell wall modification	K01051//pectinesterase [EC:3.1.1.11]	XP_008458409.1//PREDICTED: probable pectinesterase/pectinesterase inhibitor 21 [Cucumis melo]
BGI_novel_G001355	9.64036	1.37555e-05	NA	GO:0046910//pectinesterase inhibitor activity	NA	K01051//pectinesterase [EC:3.1.1.11]	XP_008444309.1//PREDICTED: pectinesterase inhibitor-like [Cucumis melo]
Cp4.1LG02g06220	9.65144	1.34411e-05	NA	NA	NA	NA	XP_016901292.1//PREDICTED: uncharacterized protein LOC103493897 [Cucumis melo]
Cp4.1LG19g05730	9.66346	1.34411e-05	GO:0005576//extracellular region	GO:0045735//nutrient reservoir activity;GO:0030145//manganese ion binding	NA	K15025//probable RNA-binding protein EIF1AD;K00384//thioredoxin reductase (NADPH) [EC:1.8.1.9]	XP_008439540.1//PREDICTED: putative germin-like protein 2-1 [Cucumis melo];XP_004134615.1//PREDICTED: putative germin-like protein 2-1 [Cucumis sativus]
BGI_novel_G002413	9.67287	2.11452e-05	NA	NA	NA	NA	XP_004292390.1//PREDICTED: uncharacterized protein LOC101314627 [Fragaria vesca subsp. vesca]
BGI_novel_G002018	9.69083	2.68922e-05	GO:0005618//cell wall;GO:0016021//integral component of membrane;GO:0005576//extracellular region	GO:0045330//aspartyl esterase activity;GO:0004857//enzyme inhibitor activity;GO:0030599//pectinesterase activity	GO:0045490//pectin catabolic process;GO:0042545//cell wall modification	K01051//pectinesterase [EC:3.1.1.11]	XP_008458409.1//PREDICTED: probable pectinesterase/pectinesterase inhibitor 21 [Cucumis melo]
BGI_novel_G002050	9.75393	1.70845e-05	NA	NA	NA	NA	XP_008458117.1//PREDICTED: uncharacterized protein LOC103497646 [Cucumis melo]
BGI_novel_G001345	9.75938	1.65835e-05	NA	GO:0009055//electron transfer activity	NA	K01426//amidase [EC:3.5.1.4]	XP_022153713.1//basic blue protein-like [Momordica charantia]
BGI_novel_G001948	9.77568	0.000562841	GO:0005576//extracellular region	GO:0004650//polygalacturonase activity	GO:0005975//carbohydrate metabolic process;GO:0071555//cell wall organization	K01213//galacturan 1,4-alpha-galacturonidase [EC:3.2.1.67]	ADP09681.1//polygalacturonase [Cucurbita pepo]
BGI_novel_G001947	9.77568	0.000562841	GO:0005576//extracellular region	GO:0004650//polygalacturonase activity	GO:0005975//carbohydrate metabolic process;GO:0071555//cell wall organization	K01213//galacturan 1,4-alpha-galacturonidase [EC:3.2.1.67]	ADP09681.1//polygalacturonase [Cucurbita pepo]
BGI_novel_G001340	9.79228	2.73809e-05	GO:0031012//extracellular matrix;GO:0048046//apoplast	GO:0009055//electron transfer activity	GO:0009856//pollination;GO:0048653//anther development	K01426//amidase [EC:3.5.1.4]	XP_022153713.1//basic blue protein-like [Momordica charantia]
BGI_novel_G002051	9.95121	2.11452e-05	NA	NA	NA	NA	XP_008458117.1//PREDICTED: uncharacterized protein LOC103497646 [Cucumis melo]
BGI_novel_G001760	9.95443	0.00991166	GO:0005618//cell wall;GO:0005576//extracellular region;GO:0016021//integral component of membrane	GO:0045330//aspartyl esterase activity;GO:0004857//enzyme inhibitor activity;GO:0030599//pectinesterase activity	GO:0045490//pectin catabolic process;GO:0042545//cell wall modification	K01051//pectinesterase [EC:3.1.1.11]	XP_008438906.2//PREDICTED: LOW QUALITY PROTEIN: pectinesterase-like [Cucumis melo]
Cp4.1LG02g09060	9.96961	2.2789e-05	GO:0031012//extracellular matrix;GO:0048046//apoplast	GO:0009055//electron transfer activity;GO:0046872//metal ion binding;GO:0030570//pectate lyase activity	GO:0009856//pollination;GO:0048653//anther development;GO:0045490//pectin catabolic process	K01426//amidase [EC:3.5.1.4];K01728//pectate lyase [EC:4.2.2.2]	XP_008456459.1//PREDICTED: pectate lyase-like [Cucumis melo];XP_022153713.1//basic blue protein-like [Momordica charantia]
Cp4.1LG20g07680	9.98152	2.73809e-05	GO:0016021//integral component of membrane	NA	NA	K20729//protein EPIDERMAL PATTERNING FACTOR 1/2	XP_011658830.1//PREDICTED: EPIDERMAL PATTERNING FACTOR-like protein 6 [Cucumis sativus]
Cp4.1LG04g01710	9.99665	3.44423e-05	NA	NA	NA	K14299//nucleoporin SEH1	XP_016903530.1//PREDICTED: protein EXORDIUM-like 4 [Cucumis melo]
BGI_novel_G000032	10.0443	0.000721939	GO:0005576//extracellular region	GO:0004650//polygalacturonase activity	GO:0005975//carbohydrate metabolic process;GO:0071555//cell wall organization	K01213//galacturan 1,4-alpha-galacturonidase [EC:3.2.1.67]	ADP09681.1//polygalacturonase [Cucurbita pepo]
BGI_novel_G001665	10.1188	3.90841e-05	GO:0016021//integral component of membrane	GO:0004252//serine-type endopeptidase activity;GO:0008233//peptidase activity	GO:0016539//intein-mediated protein splicing	K03320//ammonium transporter, Amt family;K01051//pectinesterase [EC:3.1.1.11]	XP_019158574.1//PREDICTED: probable pectinesterase/pectinesterase inhibitor 58 [Ipomoea nil]
BGI_novel_G002200	10.1354	0.000152117	GO:0005576//extracellular region	NA	NA	K13449//pathogenesis-related protein 1	XP_008455067.1//PREDICTED: pathogenesis-related protein 1A-like [Cucumis melo]
Cp4.1LG19g01130	10.2467	1.34411e-05	GO:0016021//integral component of membrane	GO:0016702//oxidoreductase activity, acting on single donors with incorporation of molecular oxygen, incorporation of two atoms of oxygen;GO:0046872//metal ion binding	NA	NA	XP_004140522.1//PREDICTED: major pollen allergen Ole e 6-like [Cucumis sativus]
BGI_novel_G001343	10.2646	4.29089e-05	GO:0031012//extracellular matrix;GO:0048046//apoplast	GO:0009055//electron transfer activity	GO:0009856//pollination;GO:0048653//anther development	K01426//amidase [EC:3.5.1.4]	XP_022153713.1//basic blue protein-like [Momordica charantia]
Cp4.1LG07g10050	10.3318	1.34411e-05	NA	NA	NA	NA	KGN61228.1//hypothetical protein Csa_2G071930 [Cucumis sativus]
BGI_novel_G000034	10.3709	0.00221995	GO:0005576//extracellular region	GO:0004650//polygalacturonase activity	GO:0005975//carbohydrate metabolic process;GO:0071555//cell wall organization	K01213//galacturan 1,4-alpha-galacturonidase [EC:3.2.1.67]	ADP09681.1//polygalacturonase [Cucurbita pepo]
BGI_novel_G001478	10.4506	3.10137e-05	NA	NA	NA	K14299//nucleoporin SEH1	XP_016903530.1//PREDICTED: protein EXORDIUM-like 4 [Cucumis melo]
BGI_novel_G001254	10.4884	1.34411e-05	NA	NA	NA	K05747//Wiskott-Aldrich syndrome protein	XP_021800922.1//formin-like protein 5 [Prunus avium]
Cp4.1LG19g01150	10.5091	1.49646e-05	GO:0016021//integral component of membrane	GO:0016702//oxidoreductase activity, acting on single donors with incorporation of molecular oxygen, incorporation of two atoms of oxygen;GO:0046872//metal ion binding	NA	NA	XP_008459802.1//PREDICTED: major pollen allergen Ole e 6-like [Cucumis melo];XP_016902456.1//PREDICTED: carotenoid cleavage dioxygenase 7, chloroplastic isoform X1 [Cucumis melo]
BGI_novel_G001339	10.6564	1.09386e-05	GO:0031012//extracellular matrix;GO:0048046//apoplast	GO:0009055//electron transfer activity	GO:0009856//pollination;GO:0048653//anther development	K01426//amidase [EC:3.5.1.4]	XP_022153713.1//basic blue protein-like [Momordica charantia]
Cp4.1LG07g05490	10.6615	1.34411e-05	NA	NA	NA	NA	XP_011649575.1//PREDICTED: probable carbohydrate esterase At4g34215 [Cucumis sativus]
Cp4.1LG00g07430	10.683	2.11452e-05	GO:0005618//cell wall;GO:0005773//vacuole	GO:0030246//carbohydrate binding;GO:0004565//beta-galactosidase activity	GO:0005975//carbohydrate metabolic process	K12309//beta-galactosidase [EC:3.2.1.23]	XP_011648551.1//PREDICTED: beta-galactosidase 15-like [Cucumis sativus];XP_020230592.1//beta-galactosidase 7-like [Cajanus cajan]
BGI_novel_G000334	10.9234	2.94635e-05	GO:0031012//extracellular matrix;GO:0048046//apoplast	GO:0009055//electron transfer activity	GO:0009856//pollination;GO:0048653//anther development	K01426//amidase [EC:3.5.1.4]	XP_022153713.1//basic blue protein-like [Momordica charantia]
Cp4.1LG07g05170	10.9387	1.66651e-05	NA	NA	NA	NA	XP_011649575.1//PREDICTED: probable carbohydrate esterase At4g34215 [Cucumis sativus]
Cp4.1LG07g05470	10.9792	1.34411e-05	NA	NA	NA	NA	XP_011649575.1//PREDICTED: probable carbohydrate esterase At4g34215 [Cucumis sativus]
BGI_novel_G001342	10.9964	2.11452e-05	GO:0031012//extracellular matrix;GO:0048046//apoplast	GO:0009055//electron transfer activity	GO:0009856//pollination;GO:0048653//anther development	K01426//amidase [EC:3.5.1.4]	XP_022153713.1//basic blue protein-like [Momordica charantia]
Cp4.1LG15g01570	11.2375	1.09386e-05	NA	NA	NA	NA	KGN66777.1//hypothetical protein Csa_1G690160 [Cucumis sativus]
Cp4.1LG15g01650	11.2565	1.09386e-05	NA	NA	NA	NA	KGN66777.1//hypothetical protein Csa_1G690160 [Cucumis sativus]
Cp4.1LG14g08680	11.348	0.0076796	GO:0005576//extracellular region	GO:0004650//polygalacturonase activity	GO:0005975//carbohydrate metabolic process;GO:0071555//cell wall organization	K01213//galacturan 1,4-alpha-galacturonidase [EC:3.2.1.67]	XP_022157387.1//exopolygalacturonase-like [Momordica charantia]
Cp4.1LG07g05380	11.3783	1.34411e-05	NA	NA	NA	NA	XP_011649575.1//PREDICTED: probable carbohydrate esterase At4g34215 [Cucumis sativus]
BGI_novel_G001949	11.4952	0.000356331	GO:0005576//extracellular region	GO:0004650//polygalacturonase activity	GO:0005975//carbohydrate metabolic process;GO:0071555//cell wall organization	K01213//galacturan 1,4-alpha-galacturonidase [EC:3.2.1.67]	ADP09681.1//polygalacturonase [Cucurbita pepo]
BGI_novel_G002468	11.5461	1.10725e-05	GO:0016021//integral component of membrane	NA	NA	K20729//protein EPIDERMAL PATTERNING FACTOR 1/2	XP_011658830.1//PREDICTED: EPIDERMAL PATTERNING FACTOR-like protein 6 [Cucumis sativus]
BGI_novel_G000095	11.7525	1.34411e-05	NA	GO:0046910//pectinesterase inhibitor activity	NA	NA	XP_022143514.1//pectinesterase inhibitor-like [Momordica charantia]
Cp4.1LG07g05450	11.9008	1.34411e-05	NA	NA	NA	NA	XP_011649575.1//PREDICTED: probable carbohydrate esterase At4g34215 [Cucumis sativus]
BGI_novel_G000485	12.0988	1.34411e-05	NA	GO:0046910//pectinesterase inhibitor activity	NA	K01051//pectinesterase [EC:3.1.1.11]	XP_022143514.1//pectinesterase inhibitor-like [Momordica charantia]
BGI_novel_G000142	12.2017	2.11452e-05	NA	NA	NA	NA	XP_004139726.1//PREDICTED: uncharacterized protein LOC101206205 [Cucumis sativus]
BGI_novel_G000033	12.2989	0.000308366	GO:0005576//extracellular region	GO:0004650//polygalacturonase activity	GO:0005975//carbohydrate metabolic process;GO:0071555//cell wall organization	K01213//galacturan 1,4-alpha-galacturonidase [EC:3.2.1.67]	XP_008449696.2//PREDICTED: LOW QUALITY PROTEIN: exopolygalacturonase-like [Cucumis melo]

## Sheet: GO flower vs. fruit up in flowe
	Ontology: BP
	GO.ID	Term	Annotated	Significant	Expected	p-value
1	GO:0048653	anther development	8	7	0.13	2.6e-12
2	GO:0005975	carbohydrate metabolic process	935	54	15.68	3.7e-12
3	GO:0071555	cell wall organization	333	34	5.58	1.8e-11
4	GO:0045490	pectin catabolic process	114	15	1.91	6.2e-10
5	GO:0042545	cell wall modification	82	10	1.38	1e-06
6	GO:0009856	pollination	39	7	0.65	3.2e-06
7	GO:0016539	intein-mediated protein splicing	2	2	0.03	0.00028
8	GO:0010052	guard cell differentiation	10	3	0.17	0.00051
9	GO:0042744	hydrogen peroxide catabolic process	85	7	1.43	0.00054
10	GO:0006979	response to oxidative stress	145	8	2.43	0.00302
11	GO:0030042	actin filament depolymerization	25	3	0.42	0.00812
	MF
	GO.ID	Term	Annotated	Significant	Expected	p-value
1	GO:0004650	polygalacturonase activity	69	15	1.13	2.7e-13
2	GO:0046910	pectinesterase inhibitor activity	18	8	0.29	1.7e-10
3	GO:0016702	oxidoreductase activity, acting on singl...	75	10	1.22	3.7e-07
4	GO:0030599	pectinesterase activity	80	10	1.31	6.8e-07
5	GO:0045330	aspartyl esterase activity	80	10	1.31	6.8e-07
6	GO:0005507	copper ion binding	72	9	1.17	2.5e-06
7	GO:0009055	electron transfer activity	219	15	3.57	3.2e-06
8	GO:0004857	enzyme inhibitor activity	162	18	2.64	0.0001
9	GO:0046872	metal ion binding	2835	69	46.26	0.00021
10	GO:0030570	pectate lyase activity	34	5	0.55	0.00021
11	GO:0004601	peroxidase activity	128	9	2.09	0.00025
12	GO:0004565	beta-galactosidase activity	37	4	0.6	0.003
13	GO:0016491	oxidoreductase activity	1685	63	27.49	0.00661
14	GO:0008519	ammonium transmembrane transporter activ...	9	2	0.15	0.00885
	CC
	GO.ID	Term	Annotated	Significant	Expected	p-value
1	GO:0005576	extracellular region	436	49	7.01	7.2e-20
2	GO:0031012	extracellular matrix	15	7	0.24	1.4e-09
3	GO:0005618	cell wall	193	17	3.1	1.3e-08
4	GO:0048046	apoplast	98	12	1.58	5.2e-08
5	GO:0005615	extracellular space	15	3	0.24	0.0016
	KEGG
	KEGG pathway	Description	Gene ratio	Background ratio	p-value	Adjusted p-value
cpep04626	cpep04626	Plant-pathogen interaction	9/110	33/1979	4.57808e-05	0.00288419
cpep00500	cpep00500	Starch and sucrose metabolism	8/110	31/1979	0.000190637	0.00600505
cpep00040	cpep00040	Pentose and glucuronate interconversions	5/110	14/1979	0.000648373	0.0136158
cpep00940	cpep00940	Phenylpropanoid biosynthesis	5/110	19/1979	0.00300948	0.0473993

## Sheet: GO flower vs. fruit up in fruit
	Ontology: BP
	GO.ID	Term	Annotated	Significant	Expected	p-value
1	GO:0009772	photosynthetic electron transport in pho...	7	5	0.05	2.4e-10
2	GO:0018298	protein-chromophore linkage	48	5	0.32	1.6e-05
3	GO:0015979	photosynthesis	139	9	0.93	0.0015
4	GO:0006351	transcription, DNA-templated	1698	19	11.36	0.0041
5	GO:0048577	negative regulation of short-day photope...	1	1	0.01	0.0067
6	GO:0048579	negative regulation of long-day photoper...	1	1	0.01	0.0067
7	GO:0034477	U6 snRNA 3'-end processing	1	1	0.01	0.0067
	MF
	GO.ID	Term	Annotated	Significant	Expected	p-value
1	GO:0045156	electron transporter, transferring elect...	7	5	0.05	5e-10
2	GO:0016168	chlorophyll binding	43	5	0.33	1.8e-05
3	GO:0003700	DNA-binding transcription factor activit...	762	17	5.82	6.9e-05
4	GO:0030385	ferredoxin:thioredoxin reductase activit...	1	1	0.01	0.0076
5	GO:0004674	protein serine/threonine kinase activity	621	11	4.75	0.0081
	CC
	GO.ID	Term	Annotated	Significant	Expected	p-value
1	GO:0009535	chloroplast thylakoid membrane	77	6	0.61	3.3e-05
2	GO:0009523	photosystem II	78	7	0.62	5.1e-05
3	GO:0016602	CCAAT-binding factor complex	11	2	0.09	0.0033
	KEGG
	KEGG pathway	Description	Gene ratio	Background ratio	p-value	Adjusted p-value
