# Supplementary material for: A comprehensive RNA-Seq-based gene expression atlas of the summer squash (Cucurbita pepo) provides insights into fruit morphology and ripening mechanisms
Source: BMC Genomics. 2021 May 12;22:341. doi: 10.1186/s12864-021-07683-2 (PMC8114506; doi:10.1186/s12864-021-07683-2)
Supplement: Supplementary file 7 — Additional file 7. [file 12864_2021_7683_MOESM7_ESM.xlsx]

## Sheet: Table S7
			Primer sequence 5'-3'
ID	Gene		Forward	Reverse	Product size	Source
Cp4.1LG02g00930	GDP-L-galactose-phosphorylase	GGP	CGGAAATTCTTTGCAAGCTC	TTGCCCACAATCAGCAATTA	103	gene of interest
Cp4.1LG14g06110	FLOWERING LOCUS T	FLT	CCCCTTGTTTTGTTTCCTCTAA	GAAAGCCGATCTCATGTCGT	93	gene of interest
Cp4.1LG13g00750	APETALA-2	AP2	GACGACGCTTCCACTTTAGA	GCGGAGATTTGAGGCTTTAC	119	gene of interest
Cp4.1LG02G07740	MADS-box transcription factor	MADS-box	CCACCCTTCGGATCTCACTA	TCATGAGCTTGTGCAGTCACTA	146	gene of interest
Cp4.1LG04g02610	1-aminocyclopropane-1-carboxylate oxidase	ACO1	GGGTGGTCGAATGTCGTTAG	TCACCCTCACCCTCTTTCTCTA	96	gene of interest
Cp4.1LG02g08320	WUSCHEL-related homeobox 8	WUSCHEL-8	GATGGAGTTGGTGGGCTGTA	CTCCACGAGCTGCTCACATA	105	gene of interest
Cp4.1LG16g08320	YABBY protein	YABBY	CCGCCGCTAAAAATGTAAGT	CCACAACGGATGTGAGGATAA	117	gene of interest
Cp4.1LG03g10030	Ethylene receptor	ETR2A	TCTCCGGTGATGGGAGATAC	AGTGCCATGCTTCGTGTAAA	139	gene of interest
Cp4.1LG19g07200	Ethylene response factor 1	ERS1	GCTCTTCGTGCCGGAGTAAT	GGAGTCGGAGTCGCTTTGTA	138	gene of interest
Cp4.1LG13g09330	actin	ACT	CCACCGATCCAGACACTGTA	TACAGGCATCGCCGATAGA	111	Housekeeping list
Cp4.1LG20g03130	Elongation factor 1-delta	EF-1d	AAAGGCAATACCGCATGAAC	GAGCATCCTGTGGATTGGTT	144	Housekeeping list
Cp4.1LG11g08540	Glucose-6-phosphate 1-dehydrogenase	G6PDH	CCCTGAGAATGTTGGCATTT	GCGGCAGGTTAAAGTAGCAG	91	Housekeeping list
Cp4.1LG12g00880	Elongation factor 1-alpha	EF-1α	ATTCGAGAAGGAAGCTGCTG	TTGGTGGTCTAAACTTCCAC	-	Vitiello et al 2021
