# Supplementary material for: A comprehensive RNA-Seq-based gene expression atlas of the summer squash (Cucurbita pepo) provides insights into fruit morphology and ripening mechanisms
Source: BMC Genomics. 2021 May 12;22:341. doi: 10.1186/s12864-021-07683-2 (PMC8114506; doi:10.1186/s12864-021-07683-2)
Supplement: Supplementary file 8 — Additional file 8. [file 12864_2021_7683_MOESM8_ESM.xlsx]

## Sheet: GC7.genes
	Unnamed: 0	Module.Correlation	GO: cellular component	GO: molecular function	GO: biological process	Kegg ontology
0	Cp4.1LG05g10750	-0.781399				K10355//actin, other eukaryote
1	Cp4.1LG17g07220	-0.754198	GO:0022625//cytosolic large ribosomal subunit	GO:0003735//structural constituent of ribosome	GO:0006412//translation	K02885//large subunit ribosomal protein L19e
2	Cp4.1LG04g03150	-0.751431		GO:0046872//metal ion binding;GO:0016853//isomerase activity;GO:0004455//ketol-acid reductoisomerase activity	GO:0009099//valine biosynthetic process;GO:0009097//isoleucine biosynthetic process	K00053//ketol-acid reductoisomerase [EC:1.1.1.86]
3	Cp4.1LG03g07370	-0.781952	GO:0005622//intracellular	GO:0005525//GTP binding	GO:0007264//small GTPase mediated signal transduction	K07937//ADP-ribosylation factor 1
4	Cp4.1LG18g03250	0.755454		GO:0008234//cysteine-type peptidase activity		K01366//cathepsin H [EC:3.4.22.16]
5	Cp4.1LG03g02250	0.882062		GO:0046872//metal ion binding
6	Cp4.1LG01g24700	0.905473		GO:0004185//serine-type carboxypeptidase activity		K16298//serine carboxypeptidase-like clade IV [EC:3.4.16.-]
7	Cp4.1LG10g11660	0.822568		GO:0016757//transferase activity, transferring glycosyl groups;GO:0003824//catalytic activity		K06617//raffinose synthase [EC:2.4.1.82]
8	Cp4.1LG03g01600	0.838228		GO:0046872//metal ion binding	GO:0030001//metal ion transport	K04733//interleukin-1 receptor-associated kinase 4 [EC:2.7.11.1];K14306//nuclear pore complex protein Nup62
9	BGI_novel_G002038	0.779621				K09841//xanthoxin dehydrogenase [EC:1.1.1.288]
10	Cp4.1LG03g07520	0.803265	GO:0005739//mitochondrion	GO:0016616//oxidoreductase activity, acting on the CH-OH group of donors, NAD or NADP as acceptor;GO:0051287//NAD binding;GO:0008863//formate dehydrogenase (NAD+) activity	GO:0042183//formate catabolic process	K00122//formate dehydrogenase [EC:1.17.1.9]
11	Cp4.1LG07g08390	0.766565		GO:0046872//metal ion binding;GO:0009045//xylose isomerase activity	GO:0006098//pentose-phosphate shunt;GO:0042732//D-xylose metabolic process	K01805//xylose isomerase [EC:5.3.1.5]
12	Cp4.1LG04g15520	-0.798065	GO:0016021//integral component of membrane	GO:0005215//transporter activity	GO:0055085//transmembrane transport	K14611//solute carrier family 23 (nucleobase transporter), member 1/2
13	Cp4.1LG17g09710	-0.753367	GO:0005737//cytoplasm	GO:0004022//alcohol dehydrogenase (NAD) activity;GO:0008270//zinc ion binding;GO:0051903//S-(hydroxymethyl)glutathione dehydrogenase activity	GO:0006069//ethanol oxidation	K00121//S-(hydroxymethyl)glutathione dehydrogenase / alcohol dehydrogenase [EC:1.1.1.284 1.1.1.1]
14	Cp4.1LG03g05910	0.841377	GO:0016021//integral component of membrane
15	Cp4.1LG19g01750	0.788234	GO:0016021//integral component of membrane
16	Cp4.1LG07g09390	0.898311	GO:0005737//cytoplasm	GO:0004124//cysteine synthase activity;GO:0016740//transferase activity;GO:0030170//pyridoxal phosphate binding	GO:0006535//cysteine biosynthetic process from serine	K01738//cysteine synthase A [EC:2.5.1.47]
17	Cp4.1LG13g03650	0.850815
18	Cp4.1LG05g04900	0.830636		GO:0003824//catalytic activity;GO:0050662//coenzyme binding		K09753//cinnamoyl-CoA reductase [EC:1.2.1.44]
19	Cp4.1LG16g02950	-0.744257		GO:0004252//serine-type endopeptidase activity		K12619//5'-3' exoribonuclease 2 [EC:3.1.13.-];K13199//plasminogen activator inhibitor 1 RNA-binding protein;K15333//tRNA guanosine-2'-O-methyltransferase [EC:2.1.1.34];K14568//rRNA small subunit pseudouridine methyltransferase Nep1 [EC:2.1.1.260]
20	Cp4.1LG05g12850	0.914513		GO:0008234//cysteine-type peptidase activity		K01373//cathepsin F [EC:3.4.22.41]
21	Cp4.1LG15g08680	-0.775932		GO:0004721//phosphoprotein phosphatase activity		K04460//serine/threonine-protein phosphatase 5 [EC:3.1.3.16]
22	Cp4.1LG09g00660	0.815151				K13448//calcium-binding protein CML;K19747//BAHD acyltransferase [EC:2.3.1.-];K13210//far upstream element-binding protein;K05747//Wiskott-Aldrich syndrome protein
23	Cp4.1LG18g09030	-0.789666		GO:0000287//magnesium ion binding;GO:0050660//flavin adenine dinucleotide binding;GO:0030976//thiamine pyrophosphate binding;GO:0003984//acetolactate synthase activity	GO:0009099//valine biosynthetic process;GO:0009097//isoleucine biosynthetic process	K01652//acetolactate synthase I/II/III large subunit [EC:2.2.1.6]
24	Cp4.1LG11g11060	0.814348	GO:0005777//peroxisome	GO:0003729//mRNA binding;GO:0018812//3-hydroxyacyl-CoA dehydratase activity;GO:0003857//3-hydroxyacyl-CoA dehydrogenase activity;GO:0008017//microtubule binding;GO:0004300//enoyl-CoA hydratase activity	GO:0006635//fatty acid beta-oxidation	K10527//enoyl-CoA hydratase/3-hydroxyacyl-CoA dehydrogenase [EC:4.2.1.17 1.1.1.35 1.1.1.211]
25	Cp4.1LG10g09150	0.786689		GO:0016491//oxidoreductase activity		K00344//NADPH2:quinone reductase [EC:1.6.5.5];K12867//pre-mRNA-splicing factor SYF1
26	Cp4.1LG02g05820	0.766303	GO:0005737//cytoplasm	GO:0008237//metallopeptidase activity;GO:0004177//aminopeptidase activity;GO:0008270//zinc ion binding;GO:0042277//peptide binding;GO:0070006//metalloaminopeptidase activity	GO:0006508//proteolysis;GO:0043171//peptide catabolic process	K08776//puromycin-sensitive aminopeptidase [EC:3.4.11.-]
27	Cp4.1LG05g04980	0.785238		GO:0046556//alpha-L-arabinofuranosidase activity;GO:0003824//catalytic activity	GO:0046373//L-arabinose metabolic process	K09955//uncharacterized protein
28	Cp4.1LG09g09750	0.801184
29	Cp4.1LG03g03090	0.756697		GO:0050660//flavin adenine dinucleotide binding;GO:0003995//acyl-CoA dehydrogenase activity		K00232//acyl-CoA oxidase [EC:1.3.3.6]
30	BGI_novel_G000699	0.758901		GO:0050660//flavin adenine dinucleotide binding;GO:0003995//acyl-CoA dehydrogenase activity		K00232//acyl-CoA oxidase [EC:1.3.3.6]
31	Cp4.1LG13g02370	0.767175			GO:0006914//autophagy	K08341//GABA(A) receptor-associated protein
32	Cp4.1LG20g03420	0.770661		GO:0005524//ATP binding;GO:0004672//protein kinase activity		K08287//dual-specificity kinase [EC:2.7.12.1]
33	Cp4.1LG04g01320	-0.835247				K14004//protein transport protein SEC13
34	Cp4.1LG12g09200	0.763334				K14085//aldehyde dehydrogenase family 7 member A1 [EC:1.2.1.31 1.2.1.8 1.2.1.3]
35	Cp4.1LG20g01670	0.958846	GO:0005737//cytoplasm	GO:0016627//oxidoreductase activity, acting on the CH-CH group of donors		K00207//dihydropyrimidine dehydrogenase (NADP+) [EC:1.3.1.2]
36	Cp4.1LG17g04100	0.770449		GO:0004252//serine-type endopeptidase activity		K13199//plasminogen activator inhibitor 1 RNA-binding protein;K15333//tRNA guanosine-2'-O-methyltransferase [EC:2.1.1.34];K14568//rRNA small subunit pseudouridine methyltransferase Nep1 [EC:2.1.1.260]
37	Cp4.1LG03g16510	0.78731	GO:0005576//extracellular region	GO:0004650//polygalacturonase activity	GO:0005975//carbohydrate metabolic process;GO:0071555//cell wall organization	K01184//polygalacturonase [EC:3.2.1.15];K01213//galacturan 1,4-alpha-galacturonidase [EC:3.2.1.67]
38	Cp4.1LG08g04430	0.95041		GO:0016787//hydrolase activity		K01061//carboxymethylenebutenolidase [EC:3.1.1.45]
39	Cp4.1LG06g09570	-0.811236	GO:0005887//integral component of plasma membrane;GO:0030173//integral component of Golgi membrane;GO:0030176//integral component of endoplasmic reticulum membrane;GO:0016021//integral component of membrane	GO:0047493//ceramide cholinephosphotransferase activity;GO:0033188//sphingomyelin synthase activity	GO:0046513//ceramide biosynthetic process	K07456//DNA mismatch repair protein MutS2
40	Cp4.1LG09g05150	0.816286		GO:0005524//ATP binding;GO:0016301//kinase activity		K08244//alpha-glucan, water dikinase [EC:2.7.9.4]
41	Cp4.1LG18g08290	-0.79509	GO:0016021//integral component of membrane	GO:0005215//transporter activity	GO:0055085//transmembrane transport	K14611//solute carrier family 23 (nucleobase transporter), member 1/2
42	Cp4.1LG08g00910	-0.762793	GO:0005576//extracellular region	GO:0008061//chitin binding;GO:0004568//chitinase activity	GO:0006032//chitin catabolic process	K17525//chitinase domain-containing protein 1
43	Cp4.1LG08g08890	-0.790247	GO:0030658//transport vesicle membrane;GO:0016021//integral component of membrane;GO:0005886//plasma membrane		GO:0015031//protein transport	K19995//secretory carrier-associated membrane protein
44	Cp4.1LG08g05100	0.788553	GO:0016021//integral component of membrane			K10578//ubiquitin-conjugating enzyme E2 J1 [EC:2.3.2.23]
45	Cp4.1LG14g03580	-0.759221		GO:0005525//GTP binding;GO:0003924//GTPase activity		K07904//Ras-related protein Rab-11A
46	Cp4.1LG10g12310	0.746317		GO:0016701//oxidoreductase activity, acting on single donors with incorporation of molecular oxygen;GO:0008270//zinc ion binding;GO:0051213//dioxygenase activity;GO:0008198//ferrous iron binding	GO:0006725//cellular aromatic compound metabolic process	K15777//4,5-DOPA dioxygenase extradiol [EC:1.13.11.-]
47	Cp4.1LG05g02970	0.922892
48	Cp4.1LG17g02690	0.893399		GO:0003676//nucleic acid binding		K18626//trichohyalin;K10406//kinesin family member C2/C3
49	Cp4.1LG17g01090	0.805931	GO:0016021//integral component of membrane			K06890//uncharacterized protein
50	Cp4.1LG09g11660	-0.748735	GO:0016021//integral component of membrane;GO:0005789//endoplasmic reticulum membrane;GO:0000139//Golgi membrane	GO:0003723//RNA binding;GO:0004190//aspartic-type endopeptidase activity	GO:0016485//protein processing;GO:0007219//Notch signaling pathway	K12741//heterogeneous nuclear ribonucleoprotein A1/A3;K04505//presenilin 1 [EC:3.4.23.-]
51	Cp4.1LG15g03800	0.803062		GO:0016810//hydrolase activity, acting on carbon-nitrogen (but not peptide) bonds	GO:0006807//nitrogen compound metabolic process	K01431//beta-ureidopropionase [EC:3.5.1.6]
52	Cp4.1LG13g06630	0.744368	GO:0016021//integral component of membrane	GO:0005215//transporter activity	GO:0006857//oligopeptide transport	K14638//solute carrier family 15 (peptide/histidine transporter), member 3/4
53	Cp4.1LG01g14130	0.785919	GO:0005777//peroxisome	GO:0004846//urate oxidase activity	GO:0019628//urate catabolic process;GO:0006144//purine nucleobase metabolic process	K00365//urate oxidase [EC:1.7.3.3]
54	Cp4.1LG01g07370	0.807094				K14399//polyribonucleotide 5'-hydroxyl-kinase [EC:2.7.1.78];K19996//phosphatidylinositol transfer protein SFH5;K00133//aspartate-semialdehyde dehydrogenase [EC:1.2.1.11]
55	Cp4.1LG04g06900	0.900862		GO:0016491//oxidoreductase activity		K08070//2-alkenal reductase [EC:1.3.1.74]
56	Cp4.1LG08g09620	0.896636	GO:0005634//nucleus	GO:0000982//transcription factor activity, RNA polymerase II proximal promoter sequence-specific DNA binding;GO:0000987//proximal promoter sequence-specific DNA binding;GO:0046983//protein dimerization activity	GO:0045944//positive regulation of transcription from RNA polymerase II promoter;GO:0006351//transcription, DNA-templated	K09260//MADS-box transcription enhancer factor 2A;K04454//MADS-box transcription enhancer factor 2C;K19995//secretory carrier-associated membrane protein
57	Cp4.1LG06g03910	0.82241	GO:0005737//cytoplasm	GO:0071568//UFM1 transferase activity	GO:1990592//protein K69-linked ufmylation	K12165//ufm1-conjugating enzyme 1
58	Cp4.1LG14g03850	0.870339	GO:0016021//integral component of membrane	GO:0008375//acetylglucosaminyltransferase activity		K20891//beta-glucuronosyltransferase [EC:2.4.1.-]
59	Cp4.1LG02g05010	0.951372		GO:0080130//L-phenylalanine:2-oxoglutarate aminotransferase activity;GO:0004069//L-aspartate:2-oxoglutarate aminotransferase activity;GO:0030170//pyridoxal phosphate binding	GO:0009058//biosynthetic process;GO:0006520//cellular amino acid metabolic process	K14454//aspartate aminotransferase, cytoplasmic [EC:2.6.1.1]
60	Cp4.1LG12g07350	0.809677	GO:0005739//mitochondrion	GO:0004370//glycerol kinase activity	GO:0006071//glycerol metabolic process;GO:0006072//glycerol-3-phosphate metabolic process;GO:0006641//triglyceride metabolic process;GO:0005975//carbohydrate metabolic process;GO:0046167//glycerol-3-phosphate biosynthetic process	K00864//glycerol kinase [EC:2.7.1.30]
61	Cp4.1LG11g05540	-0.810345	GO:0005737//cytoplasm	GO:0003991//acetylglutamate kinase activity	GO:0006526//arginine biosynthetic process	K00930//acetylglutamate kinase [EC:2.7.2.8]
62	Cp4.1LG04g15790	0.804481		GO:0008131//primary amine oxidase activity;GO:0005507//copper ion binding;GO:0048038//quinone binding	GO:0009308//amine metabolic process	K00276//primary-amine oxidase [EC:1.4.3.21]
63	Cp4.1LG01g17510	0.87408				K01240//uridine nucleosidase [EC:3.2.2.3]
64	Cp4.1LG07g10010	0.861846		GO:0003860//3-hydroxyisobutyryl-CoA hydrolase activity		K05605//3-hydroxyisobutyryl-CoA hydrolase [EC:3.1.2.4]
65	Cp4.1LG04g00060	0.845557				K18626//trichohyalin;K14306//nuclear pore complex protein Nup62;K20478//golgin subfamily B member 1
66	Cp4.1LG20g06820	0.889811		GO:0016747//transferase activity, transferring acyl groups other than amino-acyl groups	GO:0008152//metabolic process	K00626//acetyl-CoA C-acetyltransferase [EC:2.3.1.9]
67	Cp4.1LG13g07770	0.854697		GO:0008270//zinc ion binding;GO:0016491//oxidoreductase activity		K00344//NADPH2:quinone reductase [EC:1.6.5.5]
68	Cp4.1LG17g00200	0.830556
69	BGI_novel_G000969	0.814713	GO:0005634//nucleus	GO:0003677//DNA binding	GO:0006355//regulation of transcription, DNA-templated;GO:0006351//transcription, DNA-templated
70	Cp4.1LG02g01920	0.908375		GO:0008483//transaminase activity;GO:0030170//pyridoxal phosphate binding	GO:0009058//biosynthetic process;GO:0006520//cellular amino acid metabolic process	K00815//tyrosine aminotransferase [EC:2.6.1.5]
71	Cp4.1LG03g14850	0.864981	GO:0005634//nucleus	GO:0003677//DNA binding;GO:0003700//DNA binding transcription factor activity	GO:0006351//transcription, DNA-templated	K09286//EREBP-like factor
72	Cp4.1LG11g07070	-0.748675	GO:0005840//ribosome;GO:0022625//cytosolic large ribosomal subunit	GO:0003723//RNA binding;GO:0003735//structural constituent of ribosome	GO:0022618//ribonucleoprotein complex assembly;GO:0006412//translation	K02923//large subunit ribosomal protein L38e
73	Cp4.1LG04g08010	0.767758		GO:0016874//ligase activity		K01969//3-methylcrotonyl-CoA carboxylase beta subunit [EC:6.4.1.4]
74	Cp4.1LG03g00240	-0.763019	GO:0016021//integral component of membrane	GO:0008168//methyltransferase activity
75	Cp4.1LG15g08260	0.800655		GO:0080130//L-phenylalanine:2-oxoglutarate aminotransferase activity;GO:0004069//L-aspartate:2-oxoglutarate aminotransferase activity;GO:0030170//pyridoxal phosphate binding	GO:0009058//biosynthetic process;GO:0006520//cellular amino acid metabolic process	K14455//aspartate aminotransferase, mitochondrial [EC:2.6.1.1]
76	Cp4.1LG05g06620	0.742897	GO:0016021//integral component of membrane	GO:0016874//ligase activity		K10636//autocrine motility factor receptor [EC:2.3.2.27]
77	Cp4.1LG05g15650	-0.878361	GO:0016021//integral component of membrane			K03234//elongation factor 2
78	Cp4.1LG04g13160	0.7484
79	Cp4.1LG05g03900	0.817958	GO:0005634//nucleus	GO:0003677//DNA binding	GO:0006355//regulation of transcription, DNA-templated	K16670//homeobox protein Meis2;K15613//homeobox protein Meis1
80	Cp4.1LG00g15960	0.761437	GO:0016021//integral component of membrane			K20283//golgin subfamily A member 4
81	BGI_novel_G002088	0.752779		GO:0003824//catalytic activity;GO:0016874//ligase activity	GO:0008152//metabolic process	K00666//fatty-acyl-CoA synthase [EC:6.2.1.-]
82	Cp4.1LG04g00120	0.812432				K01191//alpha-mannosidase [EC:3.2.1.24]
83	Cp4.1LG14g07860	0.808632	GO:0000502//proteasome complex	GO:0016504//peptidase activator activity;GO:0070628//proteasome binding;GO:0070577//lysine-acetylated histone binding		K06699//proteasome activator subunit 4
84	Cp4.1LG17g03260	-0.771984	GO:0005634//nucleus	GO:0008270//zinc ion binding;GO:0043565//sequence-specific DNA binding;GO:0003700//DNA binding transcription factor activity	GO:0006351//transcription, DNA-templated;GO:0045893//positive regulation of transcription, DNA-templated	K17895//GATA-binding protein 3;K21630//GATA-type zinc finger protein 1
85	Cp4.1LG14g06640	0.892106		GO:0016040//glutamate synthase (NADH) activity;GO:0005506//iron ion binding;GO:0010181//FMN binding;GO:0050660//flavin adenine dinucleotide binding;GO:0051536//iron-sulfur cluster binding	GO:0006537//glutamate biosynthetic process	K00264//glutamate synthase (NADPH/NADH) [EC:1.4.1.13 1.4.1.14]
86	Cp4.1LG17g09240	0.905293	GO:0005634//nucleus	GO:0003677//DNA binding	GO:0006355//regulation of transcription, DNA-templated;GO:0006351//transcription, DNA-templated
87	Cp4.1LG05g14140	0.760071	GO:0005777//peroxisome	GO:0003997//acyl-CoA oxidase activity;GO:0071949//FAD binding	GO:0006635//fatty acid beta-oxidation	K00232//acyl-CoA oxidase [EC:1.3.3.6]
88	Cp4.1LG05g15250	0.896576	GO:0016020//membrane		GO:0006897//endocytosis	K20069//adaptin ear-binding coat-associated protein 1/2
89	Cp4.1LG07g10280	0.806493	GO:0005623//cell	GO:0005524//ATP binding;GO:0008138//protein tyrosine/serine/threonine phosphatase activity;GO:0004725//protein tyrosine phosphatase activity;GO:0004396//hexokinase activity;GO:0005536//glucose binding	GO:0001678//cellular glucose homeostasis;GO:0006096//glycolytic process	K14165//atypical dual specificity phosphatase [EC:3.1.3.16 3.1.3.48];K00844//hexokinase [EC:2.7.1.1]
90	Cp4.1LG04g01790	0.75169		GO:0016787//hydrolase activity;GO:0008270//zinc ion binding		K12951//cobalt/nickel-transporting P-type ATPase D [EC:3.6.3.-];K11991//tRNA(adenine34) deaminase [EC:3.5.4.33]
91	Cp4.1LG19g06150	-0.784133	GO:0016020//membrane	GO:0008236//serine-type peptidase activity		K09647//mitochondrial inner membrane protease subunit 1 [EC:3.4.21.-]
92	Cp4.1LG03g00830	-0.770429		GO:0016788//hydrolase activity, acting on ester bonds		K21026//acetylajmaline esterase [EC:3.1.1.80];K16280//E3 ubiquitin-protein ligase RGLG [EC:2.3.2.27]
93	Cp4.1LG12g06910	0.839384		GO:0003723//RNA binding	GO:0006396//RNA processing	K13096//splicing factor 4
94	Cp4.1LG01g01570	0.779273		GO:0016874//ligase activity		K10635//E3 ubiquitin-protein ligase Arkadia [EC:2.3.2.27];K19041//E3 ubiquitin-protein ligase RNF38/44 [EC:2.3.2.27]
95	Cp4.1LG08g10860	-0.746421				K05658//ATP-binding cassette, subfamily B (MDR/TAP), member 1 [EC:3.6.3.44]
96	Cp4.1LG12g03450	0.78513		GO:0003723//RNA binding		K20102//YTH domain-containing family protein
97	Cp4.1LG06g09880	0.748392	GO:0016021//integral component of membrane
98	Cp4.1LG13g00760	0.931809	GO:0005622//intracellular	GO:0005525//GTP binding	GO:0007264//small GTPase mediated signal transduction	K07977//Arf/Sar family, other
99	Cp4.1LG14g00130	0.902463		GO:0005509//calcium ion binding		K16465//centrin-1;K10840//centrin-2
100	Cp4.1LG05g06020	0.802687		GO:0004177//aminopeptidase activity;GO:0008236//serine-type peptidase activity		K01278//dipeptidyl-peptidase 4 [EC:3.4.14.5]
101	Cp4.1LG10g03170	-0.773371	GO:0016021//integral component of membrane	GO:0004674//protein serine/threonine kinase activity;GO:0005524//ATP binding		K13415//protein brassinosteroid insensitive 1 [EC:2.7.10.1 2.7.11.1]
102	Cp4.1LG19g09890	-0.744712		GO:0005525//GTP binding;GO:0003924//GTPase activity		K07904//Ras-related protein Rab-11A
103	Cp4.1LG08g07950	0.859333				K13342//peroxin-5
104	Cp4.1LG16g07420	0.860651				K14011//UBX domain-containing protein 6
105	Cp4.1LG16g06610	0.755993				K01802//peptidylprolyl isomerase [EC:5.2.1.8]
106	Cp4.1LG17g05570	0.971617	GO:0005840//ribosome	GO:0003824//catalytic activity;GO:0003735//structural constituent of ribosome;GO:0016874//ligase activity	GO:0008152//metabolic process;GO:0006412//translation	K02961//small subunit ribosomal protein S17;K18660//malonyl-CoA/methylmalonyl-CoA synthetase [EC:6.2.1.-]
107	Cp4.1LG09g10960	0.824032	GO:0005634//nucleus	GO:0008270//zinc ion binding;GO:0003700//DNA binding transcription factor activity;GO:0003676//nucleic acid binding		K12236//transcriptional repressor NF-X1
108	Cp4.1LG02g08960	0.862662		GO:0042132//fructose 1,6-bisphosphate 1-phosphatase activity	GO:0005975//carbohydrate metabolic process	K03841//fructose-1,6-bisphosphatase I [EC:3.1.3.11]
109	Cp4.1LG19g00980	0.763023	GO:0005622//intracellular		GO:0007034//vacuolar transport	K12195//charged multivesicular body protein 6
110	Cp4.1LG20g02420	0.761351	GO:0005759//mitochondrial matrix	GO:0051537//2 iron, 2 sulfur cluster binding;GO:0005506//iron ion binding	GO:0016226//iron-sulfur cluster assembly	K22068//iron-sulfur cluster assembly enzyme ISCU, mitochondrial
111	Cp4.1LG00g01290	0.765413		GO:0005525//GTP binding		K14539//large subunit GTPase 1 [EC:3.6.1.-]
112	Cp4.1LG16g01410	0.880377	GO:0016021//integral component of membrane	GO:0005215//transporter activity		K21398//natural resistance-associated macrophage protein 2
113	Cp4.1LG01g09270	0.847855	GO:0005576//extracellular region	GO:0046872//metal ion binding;GO:0020037//heme binding;GO:0004601//peroxidase activity	GO:0006979//response to oxidative stress;GO:0042744//hydrogen peroxide catabolic process	K00430//peroxidase [EC:1.11.1.7]
114	Cp4.1LG07g09040	0.744822	GO:0016021//integral component of membrane		GO:0006810//transport	K13354//solute carrier family 25 (peroxisomal adenine nucleotide transporter), member 17
115	Cp4.1LG02g00160	0.799571
116	Cp4.1LG00g00090	0.843451	GO:0016021//integral component of membrane	GO:0005215//transporter activity		K15283//solute carrier family 35, member E1
117	Cp4.1LG11g03180	0.89405				K06990//MEMO1 family protein
118	Cp4.1LG18g03280	0.747685	GO:0005622//intracellular		GO:0007034//vacuolar transport	K12191//charged multivesicular body protein 2A
119	Cp4.1LG12g09230	0.886408		GO:0004252//serine-type endopeptidase activity		K13199//plasminogen activator inhibitor 1 RNA-binding protein;K15333//tRNA guanosine-2'-O-methyltransferase [EC:2.1.1.34];K14568//rRNA small subunit pseudouridine methyltransferase Nep1 [EC:2.1.1.260]
120	Cp4.1LG13g08800	0.789054	GO:0016021//integral component of membrane			K19041//E3 ubiquitin-protein ligase RNF38/44 [EC:2.3.2.27]
121	Cp4.1LG01g17940	0.928597			GO:0015031//protein transport	K19476//vacuolar protein sorting-associated protein IST1
122	Cp4.1LG20g01260	-0.755712		GO:0016874//ligase activity		K19041//E3 ubiquitin-protein ligase RNF38/44 [EC:2.3.2.27]
123	Cp4.1LG05g04650	0.766363	GO:0005829//cytosol;GO:0019008//molybdopterin synthase complex	GO:0030366//molybdopterin synthase activity	GO:0006777//Mo-molybdopterin cofactor biosynthetic process	K03635//molybdopterin synthase catalytic subunit [EC:2.8.1.12]
124	Cp4.1LG02g03460	0.747699		GO:0008483//transaminase activity;GO:0003824//catalytic activity	GO:0008152//metabolic process	K18482//4-amino-4-deoxychorismate lyase [EC:4.1.3.38]
125	Cp4.1LG16g07920	0.886567		GO:0003676//nucleic acid binding
126	Cp4.1LG02g10600	0.784225
127	Cp4.1LG01g15060	0.759622	GO:0005623//cell	GO:0015035//protein disulfide oxidoreductase activity;GO:0009055//electron transfer activity	GO:0045454//cell redox homeostasis	K17479//glutaredoxin domain-containing cysteine-rich protein 1;K18178//cytochrome c oxidase assembly factor 5
128	Cp4.1LG01g20580	0.767338				K10523//speckle-type POZ protein
129	Cp4.1LG08g08120	0.790428				K18726//FAS-associated factor 2
130	Cp4.1LG06g08780	0.753049				K12606//CCR4-NOT transcription complex subunit 9
131	Cp4.1LG02g12930	0.793455		GO:0005506//iron ion binding;GO:0046429//4-hydroxy-3-methylbut-2-en-1-yl diphosphate synthase activity	GO:0016114//terpenoid biosynthetic process	K03526//(E)-4-hydroxy-3-methylbut-2-enyl-diphosphate synthase [EC:1.17.7.1 1.17.7.3]
132	Cp4.1LG18g02820	0.806044		GO:0003824//catalytic activity	GO:0008152//metabolic process	K00167//2-oxoisovalerate dehydrogenase E1 component beta subunit [EC:1.2.4.4]
133	Cp4.1LG13g01480	0.851314		GO:0003677//DNA binding;GO:0005524//ATP binding;GO:0004003//ATP-dependent DNA helicase activity	GO:0006367//transcription initiation from RNA polymerase II promoter;GO:0006289//nucleotide-excision repair	K10843//DNA excision repair protein ERCC-3 [EC:3.6.4.12]
134	Cp4.1LG00g03350	0.760149			GO:0015031//protein transport	K19476//vacuolar protein sorting-associated protein IST1
135	Cp4.1LG19g07820	-0.814466		GO:0005524//ATP binding;GO:0004672//protein kinase activity;GO:0005509//calcium ion binding		K13412//calcium-dependent protein kinase [EC:2.7.11.1]
136	Cp4.1LG17g09920	0.781234				K01191//alpha-mannosidase [EC:3.2.1.24]
137	Cp4.1LG01g01930	0.806544	GO:0016021//integral component of membrane
138	Cp4.1LG04g00050	0.860161				K14306//nuclear pore complex protein Nup62
139	Cp4.1LG10g06910	0.94885	GO:0016021//integral component of membrane		GO:0051260//protein homooligomerization	K21919//BTB/POZ domain-containing protein KCTD9
140	Cp4.1LG01g14440	0.812992		GO:0016301//kinase activity
141	Cp4.1LG12g03160	0.796397		GO:0003824//catalytic activity	GO:0008152//metabolic process	K10527//enoyl-CoA hydratase/3-hydroxyacyl-CoA dehydrogenase [EC:4.2.1.17 1.1.1.35 1.1.1.211];K12663//Delta(3,5)-Delta(2,4)-dienoyl-CoA isomerase [EC:5.3.3.-];K05607//methylglutaconyl-CoA hydratase [EC:4.2.1.18]
142	Cp4.1LG12g02280	0.884887	GO:0016021//integral component of membrane			K16302//metal transporter CNNM
143	Cp4.1LG04g06650	0.924279		GO:0003700//DNA binding transcription factor activity		K14432//ABA responsive element binding factor
144	Cp4.1LG17g11070	0.984686	GO:0000151//ubiquitin ligase complex;GO:0005737//cytoplasm	GO:0061630//ubiquitin protein ligase activity;GO:0046872//metal ion binding;GO:0004842//ubiquitin-protein transferase activity;GO:0016874//ligase activity;GO:0031624//ubiquitin conjugating enzyme binding	GO:0042787//protein ubiquitination involved in ubiquitin-dependent protein catabolic process;GO:0032436//positive regulation of proteasomal ubiquitin-dependent protein catabolic process;GO:0000209//protein polyubiquitination	K11968//ariadne-1 [EC:2.3.2.27]
145	Cp4.1LG01g25080	0.745319				K12811//ATP-dependent RNA helicase DDX46/PRP5 [EC:3.6.4.13]
146	Cp4.1LG04g00540	0.75472		GO:0016746//transferase activity, transferring acyl groups	GO:0006644//phospholipid metabolic process	K13511//monolysocardiolipin acyltransferase [EC:2.3.1.-]
147	Cp4.1LG01g00580	0.822205		GO:0003824//catalytic activity	GO:0008152//metabolic process	K01897//long-chain acyl-CoA synthetase [EC:6.2.1.3]
148	BGI_novel_G001362	0.767704		GO:0003746//translation elongation factor activity	GO:0006511//ubiquitin-dependent protein catabolic process	K03872//transcription elongation factor B, polypeptide 1
149	Cp4.1LG11g07300	0.751349		GO:0016301//kinase activity;GO:0016773//phosphotransferase activity, alcohol group as acceptor	GO:0005975//carbohydrate metabolic process	K00854//xylulokinase [EC:2.7.1.17]
150	Cp4.1LG03g02330	-0.758813	GO:0009507//chloroplast	GO:0004358//glutamate N-acetyltransferase activity;GO:0004042//acetyl-CoA:L-glutamate N-acetyltransferase activity;GO:0103045//methione N-acyltransferase activity	GO:0006592//ornithine biosynthetic process;GO:0006526//arginine biosynthetic process	K00620//glutamate N-acetyltransferase / amino-acid N-acetyltransferase [EC:2.3.1.35 2.3.1.1]
151	Cp4.1LG11g08200	0.794476
152	Cp4.1LG18g08170	0.755077		GO:0016787//hydrolase activity	GO:0006629//lipid metabolic process	K18875//enhanced disease susceptibility 1 protein;K10643//CCR4-NOT transcription complex subunit 4 [EC:2.3.2.27]
153	Cp4.1LG02g02710	-0.747837		GO:0003697//single-stranded DNA binding;GO:0005524//ATP binding;GO:0008094//DNA-dependent ATPase activity	GO:0006281//DNA repair;GO:0006310//DNA recombination	K03553//recombination protein RecA
154	Cp4.1LG01g15090	0.868565	GO:0005623//cell	GO:0015035//protein disulfide oxidoreductase activity;GO:0009055//electron transfer activity	GO:0045454//cell redox homeostasis	K17479//glutaredoxin domain-containing cysteine-rich protein 1
155	Cp4.1LG13g10310	0.794105	GO:0005634//nucleus;GO:0016021//integral component of membrane	GO:0003677//DNA binding	GO:0006355//regulation of transcription, DNA-templated;GO:0006351//transcription, DNA-templated	K12862//pleiotropic regulator 1;K03094//S-phase kinase-associated protein 1;K13126//polyadenylate-binding protein
156	Cp4.1LG18g02010	0.781837				K14409//protein SMG7
157	Cp4.1LG17g01380	0.790912				K15188//cyclin T
158	Cp4.1LG04g03300	0.923501			GO:0006950//response to stress	K20165//TBC1 domain family member 2A;K13945//LOB domain-containing protein 29
159	Cp4.1LG18g07620	0.771886				K02978//small subunit ribosomal protein S27e;K19613//leucine-rich repeat protein SHOC2
160	Cp4.1LG03g09310	0.771374
161	Cp4.1LG05g06460	0.964389		GO:0046872//metal ion binding	GO:0030001//metal ion transport	K17046//protein DEK;K01623//fructose-bisphosphate aldolase, class I [EC:4.1.2.13];K19307//25S rRNA (uracil2634-N3)-methyltransferase [EC:2.1.1.313]
162	Cp4.1LG02g05720	0.78949
163	BGI_novel_G002451	-0.760444		GO:0003690//double-stranded DNA binding	GO:0006355//regulation of transcription, DNA-templated	K15032//mTERF domain-containing protein, mitochondrial
164	Cp4.1LG13g02320	0.79111				K13124//mitogen-activated protein kinase organizer 1
165	Cp4.1LG16g03760	-0.804449		GO:0016301//kinase activity		K07199//5'-AMP-activated protein kinase, regulatory beta subunit
166	Cp4.1LG02g15120	0.785414	GO:0000151//ubiquitin ligase complex	GO:0032182//ubiquitin-like protein binding;GO:0097602//cullin family protein binding;GO:0031624//ubiquitin conjugating enzyme binding	GO:0045116//protein neddylation;GO:0051443//positive regulation of ubiquitin-protein transferase activity	K17824//DCN1-like protein 4/5
167	Cp4.1LG04g04520	0.927554	GO:0016021//integral component of membrane		GO:0009626//plant-type hypersensitive response	K04523//ubiquilin
168	Cp4.1LG01g03490	0.868093		GO:0016787//hydrolase activity		K01805//xylose isomerase [EC:5.3.1.5]
169	Cp4.1LG14g02550	0.786625		GO:0003824//catalytic activity	GO:0008152//metabolic process	K01897//long-chain acyl-CoA synthetase [EC:6.2.1.3]
170	Cp4.1LG01g13530	0.807701				K13115//coiled-coil domain-containing protein 130
171	Cp4.1LG13g10730	0.747514
172	Cp4.1LG11g11520	0.748905	GO:0016021//integral component of membrane	GO:0036374//glutathione hydrolase activity	GO:0006751//glutathione catabolic process	K18592//gamma-glutamyltranspeptidase / glutathione hydrolase / leukotriene-C4 hydrolase [EC:2.3.2.2 3.4.19.13 3.4.19.14]
173	Cp4.1LG09g03960	0.762207				K01931//protein neuralized [EC:2.3.2.27]
174	Cp4.1LG17g10040	0.921815				K18726//FAS-associated factor 2
175	Cp4.1LG04g00290	0.768197		GO:0004106//chorismate mutase activity	GO:0046417//chorismate metabolic process;GO:0009073//aromatic amino acid family biosynthetic process	K01850//chorismate mutase [EC:5.4.99.5]
176	Cp4.1LG01g10170	0.789268				K10268//F-box and leucine-rich repeat protein 2/20
177	Cp4.1LG05g13350	0.902907	GO:0016021//integral component of membrane	GO:0005319//lipid transporter activity		K12385//Niemann-Pick C1 protein
178	Cp4.1LG06g04010	0.84077	GO:0016021//integral component of membrane
179	Cp4.1LG06g01990	0.762868				K18667//activating signal cointegrator complex subunit 2
180	Cp4.1LG05g05430	0.771844	GO:0009506//plasmodesma;GO:0005886//plasma membrane			K03029//26S proteasome regulatory subunit N10
181	Cp4.1LG05g00880	0.745865	GO:0016021//integral component of membrane
182	Cp4.1LG14g05380	0.819817	GO:0005737//cytoplasm		GO:0043087//regulation of GTPase activity;GO:0007165//signal transduction	K20636//Rho GTPase-activating protein 12/27;K18470//Rho GTPase-activating protein 1
183	Cp4.1LG10g10750	0.79247				K18985//engulfment and cell motility protein 2;K19241//engulfment and cell motility protein 3
184	Cp4.1LG01g16200	0.754538		GO:0016491//oxidoreductase activity		K00079//carbonyl reductase 1 [EC:1.1.1.184 1.1.1.189 1.1.1.197]
185	Cp4.1LG12g09290	0.751997
186	Cp4.1LG01g23110	0.905892	GO:0016021//integral component of membrane	GO:0005524//ATP binding;GO:0008553//hydrogen-exporting ATPase activity, phosphorylative mechanism	GO:0006754//ATP biosynthetic process	K01535//H+-transporting ATPase [EC:3.6.3.6]
187	Cp4.1LG01g01600	0.835686		GO:0004411//homogentisate 1,2-dioxygenase activity	GO:0006570//tyrosine metabolic process;GO:0006559//L-phenylalanine catabolic process	K00451//homogentisate 1,2-dioxygenase [EC:1.13.11.5]
188	Cp4.1LG20g06650	-0.821983		GO:0005524//ATP binding;GO:0004672//protein kinase activity		K08286//protein-serine/threonine kinase [EC:2.7.11.-]
189	Cp4.1LG04g05530	-0.766823	GO:0005680//anaphase-promoting complex		GO:0051301//cell division;GO:0031145//anaphase-promoting complex-dependent catabolic process;GO:0007049//cell cycle	K03357//anaphase-promoting complex subunit 10
190	Cp4.1LG08g05210	0.752595		GO:0003824//catalytic activity;GO:0016874//ligase activity	GO:0008152//metabolic process	K00666//fatty-acyl-CoA synthase [EC:6.2.1.-]
191	Cp4.1LG19g09120	0.751237	GO:0016021//integral component of membrane			K12135//zinc finger protein CONSTANS
192	Cp4.1LG09g02930	0.756127
193	Cp4.1LG05g15120	0.797297		GO:0043565//sequence-specific DNA binding		K03627//putative transcription factor
194	Cp4.1LG12g08040	0.798533	GO:0016021//integral component of membrane;GO:0000139//Golgi membrane			K20318//protein SYS1
195	Cp4.1LG03g04110	0.822189	GO:0016021//integral component of membrane	GO:0003677//DNA binding;GO:0003700//DNA binding transcription factor activity		K16241//transcription factor HY5;K03248//translation initiation factor 3 subunit G
196	Cp4.1LG04g05840	-0.749901			GO:0006397//mRNA processing	K07407//alpha-galactosidase [EC:3.2.1.22]
197	Cp4.1LG14g08220	0.956811				K18726//FAS-associated factor 2
198	Cp4.1LG11g09250	0.744803	GO:0016021//integral component of membrane
199	Cp4.1LG01g01380	0.769369	GO:0005634//nucleus	GO:0003677//DNA binding	GO:0006355//regulation of transcription, DNA-templated;GO:0006351//transcription, DNA-templated	K11838//ubiquitin carboxyl-terminal hydrolase 7 [EC:3.4.19.12];K13422//transcription factor MYC2
200	Cp4.1LG04g05650	0.780971	GO:0016021//integral component of membrane			K20781//peptidyl serine alpha-galactosyltransferase [EC:2.4.1.-]
201	Cp4.1LG16g04250	0.748564	GO:0016021//integral component of membrane		GO:0006914//autophagy	K08341//GABA(A) receptor-associated protein
202	Cp4.1LG07g01430	-0.801583		GO:0008270//zinc ion binding		K07198//5'-AMP-activated protein kinase, catalytic alpha subunit [EC:2.7.11.11]
203	Cp4.1LG14g08380	0.901624				K13342//peroxin-5
204	Cp4.1LG03g13380	0.783805	GO:0005634//nucleus	GO:0043130//ubiquitin binding;GO:0004843//thiol-dependent ubiquitin-specific protease activity;GO:0019784//NEDD8-specific protease activity	GO:0071108//protein K48-linked deubiquitination	K09602//ubiquitin thioesterase protein OTUB1 [EC:3.4.19.12]
205	Cp4.1LG03g00190	0.783678		GO:0061630//ubiquitin protein ligase activity;GO:0016874//ligase activity	GO:0043161//proteasome-mediated ubiquitin-dependent protein catabolic process;GO:0042787//protein ubiquitination involved in ubiquitin-dependent protein catabolic process;GO:0000209//protein polyubiquitination	K19043//E3 ubiquitin-protein ligase RHF [EC:2.3.2.27]
206	BGI_novel_G000591	0.798815			GO:0006396//RNA processing
207	Cp4.1LG06g02570	-0.768771	GO:0017119//Golgi transport complex			K00599//methyltransferase-like protein 6 [EC:2.1.1.-];K20295//conserved oligomeric Golgi complex subunit 8
208	Cp4.1LG03g07910	-0.896806				K14004//protein transport protein SEC13
209	Cp4.1LG02g04550	0.784899		GO:0008270//zinc ion binding;GO:0003676//nucleic acid binding		K14816//pre-60S factor REI1
210	Cp4.1LG11g06750	0.838114	GO:0005634//nucleus	GO:0003677//DNA binding;GO:0008270//zinc ion binding
211	Cp4.1LG06g03360	0.851813				K20283//golgin subfamily A member 4;K16279//E3 ubiquitin-protein ligase KEG [EC:2.7.11.1 2.3.2.27]
212	Cp4.1LG07g00680	-0.806611
213	Cp4.1LG04g11390	0.759551		GO:0008253//5'-nucleotidase activity	GO:0009264//deoxyribonucleotide catabolic process
214	Cp4.1LG14g05900	0.86313		GO:0051087//chaperone binding		K09555//BCL2-associated athanogene 1
215	Cp4.1LG17g10280	0.898501			GO:0006914//autophagy	K08334//beclin
216	Cp4.1LG18g08900	0.788804	GO:0005743//mitochondrial inner membrane;GO:0016021//integral component of membrane		GO:0006850//mitochondrial pyruvate transmembrane transport	K22138//mitochondrial pyruvate carrier 1
217	Cp4.1LG11g01570	0.923147				K15304//Ran-binding protein 3;K20283//golgin subfamily A member 4;K20478//golgin subfamily B member 1
218	Cp4.1LG08g08580	0.815139		GO:0005509//calcium ion binding		K13448//calcium-binding protein CML
219	Cp4.1LG11g09700	0.75946				K15361//WD repeat-containing protein 48
220	Cp4.1LG10g07640	0.892402	GO:0016021//integral component of membrane
221	Cp4.1LG01g06920	0.805354			GO:0006355//regulation of transcription, DNA-templated;GO:0006351//transcription, DNA-templated	K21952//CASK-interacting protein
222	Cp4.1LG18g08040	0.772054		GO:0046983//protein dimerization activity		K04733//interleukin-1 receptor-associated kinase 4 [EC:2.7.11.1];K11253//histone H3
223	Cp4.1LG12g00560	0.868552				K15272//solute carrier family 35 (UDP-sugar transporter), member A1/2/3;K00850//6-phosphofructokinase 1 [EC:2.7.1.11];K07893//Ras-related protein Rab-6A
224	Cp4.1LG04g08530	0.801249		GO:0046872//metal ion binding		K11323//histone arginine demethylase JMJD6 [EC:1.14.11.-]
225	Cp4.1LG05g07270	0.777048		GO:0016639//oxidoreductase activity, acting on the CH-NH2 group of donors, NAD or NADP as acceptor	GO:0006520//cellular amino acid metabolic process	K00261//glutamate dehydrogenase (NAD(P)+) [EC:1.4.1.3]
226	Cp4.1LG02g16850	0.849182		GO:0004252//serine-type endopeptidase activity		K01259//proline iminopeptidase [EC:3.4.11.5]
227	Cp4.1LG01g17630	-0.792319	GO:0016021//integral component of membrane	GO:0016301//kinase activity		K13420//LRR receptor-like serine/threonine-protein kinase FLS2 [EC:2.7.11.1]
228	Cp4.1LG06g05430	0.788326	GO:0016021//integral component of membrane	GO:0016705//oxidoreductase activity, acting on paired donors, with incorporation or reduction of molecular oxygen;GO:0020037//heme binding;GO:0005506//iron ion binding;GO:0004497//monooxygenase activity		K07428//cytochrome P450 family 4 subfamily X [EC:1.14.14.1];K07426//cytochrome P450 family 4 subfamily B polypeptide 1 [EC:1.14.14.1]
229	Cp4.1LG02g08420	-0.821199		GO:0004674//protein serine/threonine kinase activity;GO:0005524//ATP binding		K04733//interleukin-1 receptor-associated kinase 4 [EC:2.7.11.1];K13430//serine/threonine-protein kinase PBS1 [EC:2.7.11.1]
230	Cp4.1LG19g04190	0.829441	GO:0016021//integral component of membrane
231	Cp4.1LG05g10680	-0.756446	GO:0015934//large ribosomal subunit	GO:0003723//RNA binding;GO:0016740//transferase activity;GO:0003735//structural constituent of ribosome	GO:0006412//translation	K01180//endo-1,3(4)-beta-glucanase [EC:3.2.1.6];K05747//Wiskott-Aldrich syndrome protein;K02886//large subunit ribosomal protein L2
232	Cp4.1LG05g03720	0.743102	GO:0016021//integral component of membrane		GO:0055085//transmembrane transport
233	Cp4.1LG04g08550	0.799928		GO:0046872//metal ion binding		K15697//RING finger protein 114 [EC:2.3.2.27];K17586//PHD and RING finger domain-containing protein 1
234	Cp4.1LG12g07460	0.81125	GO:0000151//ubiquitin ligase complex	GO:0008270//zinc ion binding;GO:0004842//ubiquitin-protein transferase activity	GO:0010029//regulation of seed germination	K10632//BRCA1-associated protein [EC:2.3.2.27]
235	Cp4.1LG11g12020	-0.851904	GO:0005634//nucleus	GO:0003677//DNA binding	GO:0006355//regulation of transcription, DNA-templated;GO:0009734//auxin-activated signaling pathway;GO:0006351//transcription, DNA-templated	K14486//auxin response factor
236	Cp4.1LG07g07100	0.798429	GO:0005622//intracellular		GO:0006886//intracellular protein transport	K13141//integrator complex subunit 4
237	Cp4.1LG06g02270	0.881098	GO:0016021//integral component of membrane	GO:0008375//acetylglucosaminyltransferase activity
238	Cp4.1LG18g04460	0.806185	GO:0016021//integral component of membrane			K13606//chlorophyll(ide) b reductase [EC:1.1.1.294]
239	Cp4.1LG08g04690	0.784735		GO:0016787//hydrolase activity	GO:0006629//lipid metabolic process	K12863//protein CWC15;K16818//phospholipase A1 [EC:3.1.1.32]
240	Cp4.1LG16g08410	0.758753	GO:0000502//proteasome complex	GO:0032947//protein complex scaffold activity	GO:0043248//proteasome assembly	K11886//proteasome component ECM29
241	Cp4.1LG04g12710	0.744502	GO:0016021//integral component of membrane			K07297//adiponectin receptor;K03255//protein TIF31
242	Cp4.1LG10g05660	-0.838006		GO:0005525//GTP binding;GO:0003924//GTPase activity		K07904//Ras-related protein Rab-11A
243	Cp4.1LG10g10980	0.810968	GO:0016021//integral component of membrane	GO:0000166//nucleotide binding;GO:0005507//copper ion binding;GO:0019829//cation-transporting ATPase activity	GO:0030001//metal ion transport	K17686//Cu+-exporting ATPase [EC:3.6.3.54]
244	Cp4.1LG09g06430	0.810299		GO:0046872//metal ion binding	GO:0030001//metal ion transport	K00430//peroxidase [EC:1.11.1.7];K21952//CASK-interacting protein;K02184//formin 2
245	Cp4.1LG03g12870	0.82371				K00688//glycogen phosphorylase [EC:2.4.1.1]
246	Cp4.1LG10g02300	0.890756				K09517//DnaJ homolog subfamily B member 11;K03686//molecular chaperone DnaJ;K00472//prolyl 4-hydroxylase [EC:1.14.11.2]
247	Cp4.1LG17g07900	0.797782
248	Cp4.1LG04g14480	-0.883224
249	Cp4.1LG02g05270	-0.79705				K14485//transport inhibitor response 1
250	Cp4.1LG01g00810	0.89909	GO:0016021//integral component of membrane;GO:0005886//plasma membrane
251	Cp4.1LG10g12420	0.759076	GO:0016021//integral component of membrane	GO:0003975//UDP-N-acetylglucosamine-dolichyl-phosphate N-acetylglucosaminephosphotransferase activity;GO:0008963//phospho-N-acetylmuramoyl-pentapeptide-transferase activity	GO:0006487//protein N-linked glycosylation;GO:0006488//dolichol-linked oligosaccharide biosynthetic process	K01001//UDP-N-acetylglucosamine--dolichyl-phosphate N-acetylglucosaminephosphotransferase [EC:2.7.8.15]
252	Cp4.1LG08g07860	0.757858	GO:0016021//integral component of membrane			K14638//solute carrier family 15 (peptide/histidine transporter), member 3/4
253	Cp4.1LG02g06860	0.779275		GO:0016874//ligase activity		K19042//E3 ubiquitin-protein ligase BOI and related proteins [EC:2.3.2.27]
254	Cp4.1LG13g01090	0.793436		GO:0005524//ATP binding;GO:0004672//protein kinase activity		K16240//protein suppressor of PHYA-105 1
255	Cp4.1LG03g15090	-0.827776	GO:0016021//integral component of membrane
256	Cp4.1LG03g15450	-0.828618		GO:0046983//protein dimerization activity		K16189//phytochrome-interacting factor 4;K12126//phytochrome-interacting factor 3
257	Cp4.1LG00g03760	0.84006	GO:0005634//nucleus	GO:0003677//DNA binding	GO:0000160//phosphorelay signal transduction system;GO:0006355//regulation of transcription, DNA-templated;GO:0006351//transcription, DNA-templated	K14491//two-component response regulator ARR-B family
258	Cp4.1LG11g07470	0.77955	GO:0005634//nucleus		GO:0006355//regulation of transcription, DNA-templated	K11644//paired amphipathic helix protein Sin3a
259	Cp4.1LG01g07610	0.746813	GO:0005774//vacuolar membrane;GO:0005783//endoplasmic reticulum;GO:0016021//integral component of membrane;GO:0005886//plasma membrane			K03006//DNA-directed RNA polymerase II subunit RPB1 [EC:2.7.7.6]
260	Cp4.1LG07g08670	0.75353
261	Cp4.1LG13g04340	0.898527	GO:0016021//integral component of membrane			K03875//F-box and leucine-rich repeat protein 1 (S-phase kinase-associated protein 2)
262	Cp4.1LG01g19390	0.763759
263	Cp4.1LG08g07130	0.922163		GO:0008270//zinc ion binding;GO:0043565//sequence-specific DNA binding;GO:0003700//DNA binding transcription factor activity
264	Cp4.1LG14g01000	0.758229		GO:0036459//thiol-dependent ubiquitinyl hydrolase activity	GO:0006511//ubiquitin-dependent protein catabolic process;GO:0016579//protein deubiquitination	K11842//ubiquitin carboxyl-terminal hydrolase 12/46 [EC:3.4.19.12]
265	Cp4.1LG02g05550	0.810393	GO:0016021//integral component of membrane			K13128//zinc finger CCHC domain-containing protein 8
266	Cp4.1LG07g11210	0.742305		GO:0008977//prephenate dehydrogenase (NAD+) activity;GO:0004665//prephenate dehydrogenase (NADP+) activity	GO:0006571//tyrosine biosynthetic process	K01507//inorganic pyrophosphatase [EC:3.6.1.1];K15227//arogenate dehydrogenase (NADP+), plant [EC:1.3.1.78]
267	Cp4.1LG05g05600	0.759917		GO:0016614//oxidoreductase activity, acting on CH-OH group of donors;GO:0009055//electron transfer activity;GO:0051537//2 iron, 2 sulfur cluster binding;GO:0005506//iron ion binding;GO:0050660//flavin adenine dinucleotide binding		K11817//indole-3-acetaldehyde oxidase [EC:1.2.3.7];K09842//abscisic-aldehyde oxidase [EC:1.2.3.14]
268	Cp4.1LG05g05150	0.763949		GO:0003677//DNA binding;GO:0016758//transferase activity, transferring hexosyl groups	GO:0008152//metabolic process	K17046//protein DEK;K13496//UDP-glucosyl transferase 73C [EC:2.4.1.-];K08874//transformation/transcription domain-associated protein;K14595//abscisate beta-glucosyltransferase [EC:2.4.1.263];K18626//trichohyalin
269	Cp4.1LG06g09270	0.803283		GO:0016307//phosphatidylinositol phosphate kinase activity;GO:0005524//ATP binding		K00921//1-phosphatidylinositol-3-phosphate 5-kinase [EC:2.7.1.150]
270	Cp4.1LG07g08830	0.9548	GO:0005840//ribosome	GO:0003735//structural constituent of ribosome	GO:0006412//translation	K02883//large subunit ribosomal protein L18e
271	Cp4.1LG11g01490	0.800334		GO:0004674//protein serine/threonine kinase activity;GO:0005524//ATP binding		K08790//serine/threonine kinase 38 [EC:2.7.11.1]
272	Cp4.1LG02g00780	0.850232	GO:0016021//integral component of membrane	GO:0008289//lipid binding;GO:0004721//phosphoprotein phosphatase activity		K05399//lipopolysaccharide-binding protein;K15423//serine/threonine-protein phosphatase 4 catalytic subunit [EC:3.1.3.16]
273	Cp4.1LG17g00400	0.930307				K11866//STAM-binding protein [EC:3.4.19.12]
274	Cp4.1LG20g04550	0.896116	GO:0005634//nucleus	GO:0003677//DNA binding	GO:0006355//regulation of transcription, DNA-templated;GO:0006351//transcription, DNA-templated	K05747//Wiskott-Aldrich syndrome protein
275	Cp4.1LG06g05520	0.926786				K13717//OTU domain-containing protein 3 [EC:3.4.19.12];K12655//OTU domain-containing protein 5 [EC:3.4.19.12]
276	Cp4.1LG04g06190	0.780463	GO:0005634//nucleus	GO:0003677//DNA binding	GO:0006355//regulation of transcription, DNA-templated;GO:0006351//transcription, DNA-templated
277	Cp4.1LG03g07720	0.752287	GO:0005634//nucleus	GO:0003682//chromatin binding		K04733//interleukin-1 receptor-associated kinase 4 [EC:2.7.11.1];K16573//gamma-tubulin complex component 6;K11323//histone arginine demethylase JMJD6 [EC:1.14.11.-]
278	Cp4.1LG01g16780	0.956083	GO:0016020//membrane	GO:0004348//glucosylceramidase activity	GO:0006680//glucosylceramide catabolic process	K17108//non-lysosomal glucosylceramidase [EC:3.2.1.45]
279	Cp4.1LG08g12550	0.93078	GO:0016021//integral component of membrane;GO:0005886//plasma membrane	GO:0051536//iron-sulfur cluster binding
280	Cp4.1LG19g07220	0.812495		GO:0046872//metal ion binding;GO:0008270//zinc ion binding;GO:0016874//ligase activity		K10666//E3 ubiquitin-protein ligase RNF5 [EC:2.3.2.27];K03452//magnesium/proton exchanger;K10683//BRCA1-associated RING domain protein 1
281	Cp4.1LG07g05020	0.947327				K11426//SET and MYND domain-containing protein
282	Cp4.1LG17g09820	0.76401		GO:0008270//zinc ion binding;GO:0016874//ligase activity		K10666//E3 ubiquitin-protein ligase RNF5 [EC:2.3.2.27]
283	Cp4.1LG18g01740	0.8559		GO:0003951//NAD+ kinase activity	GO:0006741//NADP biosynthetic process;GO:0019674//NAD metabolic process	K00858//NAD+ kinase [EC:2.7.1.23]
284	Cp4.1LG08g03350	0.828849	GO:0016020//membrane	GO:0046577//long-chain-alcohol oxidase activity;GO:0050660//flavin adenine dinucleotide binding		K17756//long-chain-alcohol oxidase [EC:1.1.3.20]
285	Cp4.1LG01g00050	0.742643		GO:0016740//transferase activity		K00799//glutathione S-transferase [EC:2.5.1.18]
286	Cp4.1LG01g05030	0.782875		GO:0016874//ligase activity		K11982//E3 ubiquitin-protein ligase RNF115/126 [EC:2.3.2.27]
287	Cp4.1LG11g10560	0.868025	GO:0000151//ubiquitin ligase complex	GO:0008270//zinc ion binding;GO:0004842//ubiquitin-protein transferase activity	GO:0010029//regulation of seed germination	K10632//BRCA1-associated protein [EC:2.3.2.27]
288	Cp4.1LG05g13890	-0.7472	GO:0005622//intracellular;GO:0016021//integral component of membrane	GO:0000155//phosphorelay sensor kinase activity		K14489//arabidopsis histidine kinase 2/3/4 (cytokinin receptor) [EC:2.7.13.3];K19891//glucan endo-1,3-beta-glucosidase 1/2/3 [EC:3.2.1.39]
289	Cp4.1LG01g09100	0.895806	GO:0016021//integral component of membrane
290	Cp4.1LG11g11770	0.821876	GO:0016021//integral component of membrane
291	Cp4.1LG11g09180	0.837066				K11251//histone H2A
292	Cp4.1LG00g04640	0.93753	GO:0032116//SMC loading complex;GO:0000785//chromatin;GO:0005737//cytoplasm	GO:0003690//double-stranded DNA binding	GO:0034088//maintenance of mitotic sister chromatid cohesion;GO:0007064//mitotic sister chromatid cohesion;GO:0009793//embryo development ending in seed dormancy	K11266//MAternally affected uncoordination
293	BGI_novel_G000459	0.832757			GO:0051260//protein homooligomerization	K21919//BTB/POZ domain-containing protein KCTD9
294	Cp4.1LG05g07750	0.948511		GO:0004674//protein serine/threonine kinase activity;GO:0005524//ATP binding		K08867//WNK lysine deficient protein kinase [EC:2.7.11.1]
295	Cp4.1LG12g09590	0.804333	GO:0000145//exocyst		GO:0006887//exocytosis	K19986//exocyst complex component 8
296	Cp4.1LG18g01250	0.884025		GO:0003700//DNA binding transcription factor activity		K14432//ABA responsive element binding factor
297	Cp4.1LG20g06710	0.802046	GO:0016021//integral component of membrane	GO:0015385//sodium:proton antiporter activity	GO:0006885//regulation of pH	K14724//solute carrier family 9 (sodium/hydrogen exchanger), member 8
298	Cp4.1LG16g08520	0.781248		GO:0005524//ATP binding;GO:0004672//protein kinase activity;GO:0016874//ligase activity		K16279//E3 ubiquitin-protein ligase KEG [EC:2.7.11.1 2.3.2.27]
299	Cp4.1LG01g18100	0.888494				K03686//molecular chaperone DnaJ;K09510//DnaJ homolog subfamily B member 4
300	Cp4.1LG17g00180	0.768152		GO:0004553//hydrolase activity, hydrolyzing O-glycosyl compounds	GO:0005975//carbohydrate metabolic process	K15920//xylan 1,4-beta-xylosidase [EC:3.2.1.37]
301	Cp4.1LG16g01930	0.929381		GO:0016740//transferase activity		K19761//gamma-glutamylaminecyclotransferase [EC:2.3.2.-]
302	Cp4.1LG02g02680	0.817853	GO:0016021//integral component of membrane
303	Cp4.1LG01g20990	-0.801405		GO:0016757//transferase activity, transferring glycosyl groups	GO:0006486//protein glycosylation	K20870//putative beta-1,4-xylosyltransferase IRX10 [EC:2.4.2.-]
304	Cp4.1LG13g11160	-0.828702		GO:0005524//ATP binding;GO:0016887//ATPase activity		K02045//sulfate transport system ATP-binding protein [EC:3.6.3.25]
305	Cp4.1LG12g06640	0.741992	GO:0016021//integral component of membrane	GO:0016705//oxidoreductase activity, acting on paired donors, with incorporation or reduction of molecular oxygen;GO:0020037//heme binding;GO:0005506//iron ion binding;GO:0004497//monooxygenase activity		K15402//fatty acid omega-hydroxylase [EC:1.14.-.-]
306	Cp4.1LG01g03020	0.74553	GO:0016021//integral component of membrane;GO:0070469//respiratory chain	GO:0102721//ubiquinol:oxygen oxidoreductase activity;GO:0046872//metal ion binding;GO:0009916//alternative oxidase activity		K17893//ubiquinol oxidase [EC:1.10.3.11]
307	Cp4.1LG01g21510	0.787971		GO:0003723//RNA binding;GO:0016779//nucleotidyltransferase activity	GO:0006396//RNA processing	K00974//tRNA nucleotidyltransferase (CCA-adding enzyme) [EC:2.7.7.72 3.1.3.- 3.1.4.-]
308	Cp4.1LG04g12900	0.912639				K04733//interleukin-1 receptor-associated kinase 4 [EC:2.7.11.1];K19562//bifunctional dethiobiotin synthetase / adenosylmethionine---8-amino-7-oxononanoate aminotransferase [EC:6.3.3.3 2.6.1.62]
309	Cp4.1LG16g04790	-0.748161		GO:0004722//protein serine/threonine phosphatase activity		K10147//protein phosphatase 1D [EC:3.1.3.16];K19704//protein phosphatase PTC1 [EC:3.1.3.16];K17505//protein phosphatase 1K [EC:3.1.3.16];K17506//protein phosphatase 1L [EC:3.1.3.16]
310	Cp4.1LG02g00370	0.743976				K10523//speckle-type POZ protein
311	Cp4.1LG06g03350	0.840352			GO:0006281//DNA repair	K11838//ubiquitin carboxyl-terminal hydrolase 7 [EC:3.4.19.12]
312	Cp4.1LG04g01780	0.771825		GO:0005524//ATP binding;GO:0004672//protein kinase activity		K04424//sterile alpha motif and leucine zipper containing kinase AZK [EC:2.7.11.25];K10357//myosin V
313	Cp4.1LG20g03750	0.745843		GO:0005524//ATP binding;GO:0016301//kinase activity;GO:0016772//transferase activity, transferring phosphorus-containing groups		K20115//[pyruvate, phosphate dikinase]-phosphate phosphotransferase / [pyruvate, phosphate dikinase] kinase [EC:2.7.4.27 2.7.11.32]
314	Cp4.1LG19g04710	0.89591	GO:0016021//integral component of membrane			K15271//ATP-dependent DNA helicase HFM1/MER3 [EC:3.6.4.12];K16573//gamma-tubulin complex component 6;K17285//selenium-binding protein 1
315	Cp4.1LG01g06500	-0.867544	GO:0005634//nucleus	GO:0003676//nucleic acid binding		K00512//steroid 17alpha-monooxygenase / 17alpha-hydroxyprogesterone deacetylase [EC:1.14.14.19 1.14.14.32]
316	Cp4.1LG12g06430	0.787961		GO:0046872//metal ion binding;GO:0004722//protein serine/threonine phosphatase activity		K14803//protein phosphatase PTC2/3 [EC:3.1.3.16]
317	Cp4.1LG14g09390	0.887437	GO:0005634//nucleus	GO:0008270//zinc ion binding;GO:0016874//ligase activity;GO:0003676//nucleic acid binding		K10624//E3 ubiquitin-protein ligase RBBP6 [EC:2.3.2.27]
318	Cp4.1LG13g04260	0.808302	GO:0016021//integral component of membrane;GO:0005886//plasma membrane	GO:0051119//sugar transmembrane transporter activity		K15382//solute carrier family 50 (sugar transporter)
319	Cp4.1LG16g03350	0.880167
320	Cp4.1LG04g10520	0.779068			GO:0015031//protein transport	K19476//vacuolar protein sorting-associated protein IST1
321	Cp4.1LG10g07720	0.792621	GO:0005634//nucleus	GO:0003677//DNA binding;GO:0003700//DNA binding transcription factor activity	GO:0006351//transcription, DNA-templated	K09286//EREBP-like factor
322	Cp4.1LG16g04020	0.830986	GO:0005615//extracellular space	GO:0008289//lipid binding		K05399//lipopolysaccharide-binding protein
323	Cp4.1LG17g07110	0.838268		GO:0046872//metal ion binding;GO:0016874//ligase activity		K16275//E3 ubiquitin-protein ligase BAH [EC:2.3.2.27]
324	Cp4.1LG10g04650	0.882768	GO:0005634//nucleus	GO:0003677//DNA binding;GO:0003700//DNA binding transcription factor activity;GO:0016987//sigma factor activity	GO:0006355//regulation of transcription, DNA-templated;GO:0006351//transcription, DNA-templated;GO:0006352//DNA-templated transcription, initiation	K12655//OTU domain-containing protein 5 [EC:3.4.19.12];K16221//transcription factor TCP21 (protein CCA1 HIKING EXPEDITION)
325	Cp4.1LG20g08810	0.801346	GO:0000145//exocyst		GO:0006887//exocytosis	K07195//exocyst complex component 7
326	Cp4.1LG03g01690	0.751169				K20855//beta-1,3-galactosyltransferase 1/2/3/4/5/7/8 [EC:2.4.1.-]
327	Cp4.1LG02g16290	0.808904
328	Cp4.1LG06g09520	0.789165	GO:0016021//integral component of membrane
329	Cp4.1LG13g01870	0.894187	GO:0005634//nucleus	GO:0003677//DNA binding	GO:0006355//regulation of transcription, DNA-templated	K16670//homeobox protein Meis2;K15613//homeobox protein Meis1
330	Cp4.1LG18g06660	0.883843		GO:0004616//phosphogluconate dehydrogenase (decarboxylating) activity;GO:0008270//zinc ion binding;GO:0016832//aldehyde-lyase activity;GO:0051287//NAD binding	GO:0005975//carbohydrate metabolic process	K00020//3-hydroxyisobutyrate dehydrogenase [EC:1.1.1.31];K02885//large subunit ribosomal protein L19e
331	Cp4.1LG07g00920	0.769433		GO:0004553//hydrolase activity, hydrolyzing O-glycosyl compounds	GO:0005975//carbohydrate metabolic process	K01188//beta-glucosidase [EC:3.2.1.21]
332	Cp4.1LG02g02310	0.784498		GO:0042578//phosphoric ester hydrolase activity		K21797//phosphatidylinositol 4-phosphatase [EC:3.1.3.-]
333	Cp4.1LG12g07050	0.94442	GO:0019008//molybdopterin synthase complex	GO:0046872//metal ion binding;GO:0051539//4 iron, 4 sulfur cluster binding;GO:0003824//catalytic activity	GO:0006777//Mo-molybdopterin cofactor biosynthetic process	K03639//GTP 3',8-cyclase [EC:4.1.99.22]
334	Cp4.1LG05g01390	-0.762548				K14553//U3 small nucleolar RNA-associated protein 18
335	Cp4.1LG17g00070	-0.805875	GO:0016021//integral component of membrane	GO:0016705//oxidoreductase activity, acting on paired donors, with incorporation or reduction of molecular oxygen;GO:0020037//heme binding;GO:0005506//iron ion binding;GO:0004497//monooxygenase activity		K09587//steroid 22-alpha-hydroxylase [EC:1.14.13.-];K09588//cytochrome P450 family 90 subfamily A polypeptide 1 [EC:1.14.-.-];K08494//novel plant SNARE
336	Cp4.1LG16g06340	-0.809858				K12593//M-phase phosphoprotein 6, animal type
337	Cp4.1LG02g04060	0.790751				K03301//ATP:ADP antiporter, AAA family
338	Cp4.1LG18g05150	0.951024
339	Cp4.1LG16g07020	0.751769
340	Cp4.1LG02g11000	0.755179		GO:0016787//hydrolase activity	GO:0008152//metabolic process	K14493//gibberellin receptor GID1 [EC:3.-.-.-];K07874//Ras-related protein Rab-1A
341	Cp4.1LG02g00360	0.97284	GO:0016021//integral component of membrane	GO:0016874//ligase activity		K13148//integrator complex subunit 11 [EC:3.1.27.-]
342	Cp4.1LG08g02900	0.753292				K21437//ankyrin repeat domain-containing protein 13
343	Cp4.1LG02g13530	0.908733	GO:0005794//Golgi apparatus;GO:0016021//integral component of membrane	GO:0004252//serine-type endopeptidase activity		K00729//dolichyl-phosphate beta-glucosyltransferase [EC:2.4.1.117]
344	Cp4.1LG15g06770	0.907158	GO:0005795//Golgi stack;GO:0016021//integral component of membrane	GO:0008455//alpha-1,6-mannosylglycoprotein 2-beta-N-acetylglucosaminyltransferase activity;GO:0016301//kinase activity	GO:0009312//oligosaccharide biosynthetic process	K00736//alpha-1,6-mannosyl-glycoprotein beta-1,2-N-acetylglucosaminyltransferase [EC:2.4.1.143];K07199//5'-AMP-activated protein kinase, regulatory beta subunit
345	Cp4.1LG08g00780	0.824139	GO:0016021//integral component of membrane
346	Cp4.1LG09g04760	0.826858			GO:0006464//cellular protein modification process;GO:0015031//protein transport	K12183//ESCRT-I complex subunit TSG101
347	Cp4.1LG03g13080	0.765585	GO:0016021//integral component of membrane			K05582//NAD(P)H-quinone oxidoreductase subunit K [EC:1.6.5.3]
348	Cp4.1LG01g19900	0.760717	GO:0005634//nucleus	GO:0008270//zinc ion binding;GO:0016874//ligase activity	GO:0006511//ubiquitin-dependent protein catabolic process;GO:0007275//multicellular organism development;GO:0016567//protein ubiquitination	K04506//E3 ubiquitin-protein ligase SIAH1 [EC:2.3.2.27]
349	Cp4.1LG18g09420	-0.748008	GO:0016021//integral component of membrane	GO:0005506//iron ion binding		K16297//serine carboxypeptidase-like clade II [EC:3.4.16.-]
350	Cp4.1LG03g01930	0.793578		GO:0016874//ligase activity;GO:0004842//ubiquitin-protein transferase activity		K10590//E3 ubiquitin-protein ligase TRIP12 [EC:2.3.2.26]
351	Cp4.1LG17g01110	0.80844		GO:0008661//1-deoxy-D-xylulose-5-phosphate synthase activity	GO:0016114//terpenoid biosynthetic process	K01662//1-deoxy-D-xylulose-5-phosphate synthase [EC:2.2.1.7]
352	Cp4.1LG00g12260	0.80866	GO:0016021//integral component of membrane			K04630//guanine nucleotide-binding protein G(i) subunit alpha
353	Cp4.1LG15g02830	0.758924		GO:0016772//transferase activity, transferring phosphorus-containing groups	GO:0006388//tRNA splicing, via endonucleolytic cleavage and ligation	K10669//2'-phosphotransferase [EC:2.7.1.160]
354	Cp4.1LG20g06080	0.842443	GO:0000151//ubiquitin ligase complex;GO:0005737//cytoplasm	GO:0061630//ubiquitin protein ligase activity;GO:0046872//metal ion binding;GO:0031624//ubiquitin conjugating enzyme binding;GO:0004842//ubiquitin-protein transferase activity;GO:0003676//nucleic acid binding;GO:0016874//ligase activity	GO:0042787//protein ubiquitination involved in ubiquitin-dependent protein catabolic process;GO:0032436//positive regulation of proteasomal ubiquitin-dependent protein catabolic process;GO:0000209//protein polyubiquitination	K11975//E3 ubiquitin-protein ligase RNF144 [EC:2.3.2.27];K11968//ariadne-1 [EC:2.3.2.27]
355	Cp4.1LG06g09620	0.769338			GO:0015031//protein transport	K19476//vacuolar protein sorting-associated protein IST1
356	Cp4.1LG04g09220	0.76079	GO:0016021//integral component of membrane			K15289//solute carrier family 35, member F5
357	Cp4.1LG05g01440	0.785462	GO:0005794//Golgi apparatus;GO:0016021//integral component of membrane;GO:0030659//cytoplasmic vesicle membrane		GO:0006914//autophagy;GO:0015031//protein transport	K17907//autophagy-related protein 9
358	Cp4.1LG13g04810	0.762075	GO:0016021//integral component of membrane			K03143//transcription initiation factor TFIIH subunit 3
359	Cp4.1LG16g03830	0.816409		GO:0005524//ATP binding;GO:0004672//protein kinase activity		K08867//WNK lysine deficient protein kinase [EC:2.7.11.1]
360	Cp4.1LG04g00750	0.872283				K17908//autophagy-related protein 18
361	Cp4.1LG20g05720	0.743751		GO:0004616//phosphogluconate dehydrogenase (decarboxylating) activity;GO:0008442//3-hydroxyisobutyrate dehydrogenase activity;GO:0051287//NAD binding	GO:0006574//valine catabolic process	K00020//3-hydroxyisobutyrate dehydrogenase [EC:1.1.1.31]
362	Cp4.1LG04g09150	0.796467
363	Cp4.1LG12g03860	0.767044	GO:0016021//integral component of membrane
364	Cp4.1LG07g01140	0.796261	GO:0005634//nucleus	GO:0008536//Ran GTPase binding	GO:0006886//intracellular protein transport	K18460//exportin-7
365	Cp4.1LG19g02110	0.802244			GO:0051260//protein homooligomerization	K21919//BTB/POZ domain-containing protein KCTD9
366	Cp4.1LG06g05650	0.840633	GO:0016021//integral component of membrane
367	Cp4.1LG19g10780	0.759335	GO:0005634//nucleus	GO:0004402//histone acetyltransferase activity;GO:0008270//zinc ion binding;GO:0003712//transcription cofactor activity	GO:0006355//regulation of transcription, DNA-templated	K10523//speckle-type POZ protein;K04498//E1A/CREB-binding protein [EC:2.3.1.48];K02987//small subunit ribosomal protein S4e
368	Cp4.1LG09g04220	0.8079				K13717//OTU domain-containing protein 3 [EC:3.4.19.12];K12655//OTU domain-containing protein 5 [EC:3.4.19.12];K16743//abnormal spindle-like microcephaly-associated protein
369	Cp4.1LG19g07020	0.893176	GO:0005623//cell	GO:0015035//protein disulfide oxidoreductase activity;GO:0009055//electron transfer activity	GO:0045454//cell redox homeostasis	K03676//glutaredoxin 3
370	Cp4.1LG16g07810	0.917967		GO:0046872//metal ion binding;GO:0016874//ligase activity		K10666//E3 ubiquitin-protein ligase RNF5 [EC:2.3.2.27]
371	Cp4.1LG01g22650	0.942906	GO:0005840//ribosome;GO:0016021//integral component of membrane	GO:0003735//structural constituent of ribosome	GO:0006412//translation
372	Cp4.1LG14g07680	0.867014				K16616//actin-related protein 8, plant
373	Cp4.1LG12g06400	0.877474		GO:0046872//metal ion binding;GO:0004722//protein serine/threonine phosphatase activity		K14803//protein phosphatase PTC2/3 [EC:3.1.3.16]
374	Cp4.1LG01g15020	0.817703	GO:0005622//intracellular		GO:0000160//phosphorelay signal transduction system	K14492//two-component response regulator ARR-A family
375	Cp4.1LG08g01460	0.787705
376	Cp4.1LG14g01050	0.767095		GO:0005524//ATP binding;GO:0016301//kinase activity;GO:0004612//phosphoenolpyruvate carboxykinase (ATP) activity	GO:0006094//gluconeogenesis	K01610//phosphoenolpyruvate carboxykinase (ATP) [EC:4.1.1.49]
377	Cp4.1LG15g04110	0.781262	GO:0016021//integral component of membrane	GO:0019706//protein-cysteine S-palmitoyltransferase activity;GO:0016491//oxidoreductase activity		K20032//palmitoyltransferase ZDHHC13/17 [EC:2.3.1.225]
378	Cp4.1LG05g00440	0.768611	GO:0048046//apoplast;GO:0005618//cell wall;GO:0016021//integral component of membrane	GO:0016762//xyloglucan:xyloglucosyl transferase activity;GO:0004553//hydrolase activity, hydrolyzing O-glycosyl compounds	GO:0010411//xyloglucan metabolic process;GO:0042546//cell wall biogenesis;GO:0071555//cell wall organization	K08235//xyloglucan:xyloglucosyl transferase [EC:2.4.1.207]
379	Cp4.1LG19g08510	0.885943		GO:0003824//catalytic activity	GO:0008152//metabolic process	K00666//fatty-acyl-CoA synthase [EC:6.2.1.-]
380	Cp4.1LG08g04090	0.808381	GO:0016021//integral component of membrane		GO:0006810//transport
381	Cp4.1LG13g05220	0.779978				K03327//multidrug resistance protein, MATE family
382	Cp4.1LG08g06220	0.816727				K20168//TBC1 domain family member 15;K21847//small G protein signaling modulator 1
383	Cp4.1LG02g15690	0.91984	GO:0005634//nucleus	GO:0000977//RNA polymerase II regulatory region sequence-specific DNA binding;GO:0003700//DNA binding transcription factor activity;GO:0046983//protein dimerization activity	GO:0045944//positive regulation of transcription from RNA polymerase II promoter;GO:0006351//transcription, DNA-templated	K09264//MADS-box transcription factor, plant
384	Cp4.1LG04g09080	0.759168		GO:0046872//metal ion binding
385	Cp4.1LG09g10150	0.946913	GO:0016021//integral component of membrane	GO:0016301//kinase activity		K13420//LRR receptor-like serine/threonine-protein kinase FLS2 [EC:2.7.11.1]
386	Cp4.1LG16g03920	0.794958	GO:0016021//integral component of membrane			K08869//aarF domain-containing kinase;K13457//disease resistance protein RPM1
387	Cp4.1LG01g02300	0.81578		GO:0008270//zinc ion binding;GO:0016404//15-hydroxyprostaglandin dehydrogenase (NAD+) activity;GO:0003960//NADPH:quinone reductase activity;GO:0016491//oxidoreductase activity		K07119//uncharacterized protein
388	Cp4.1LG07g08010	0.843784		GO:0008318//protein prenyltransferase activity	GO:0018342//protein prenylation	K14137//protein prenyltransferase alpha subunit repeat containing protein 1
389	Cp4.1LG08g13720	0.911565	GO:0016021//integral component of membrane
390	Cp4.1LG18g00270	0.845764				K09122//uncharacterized protein
391	Cp4.1LG14g02490	0.807091	GO:0016021//integral component of membrane			K04630//guanine nucleotide-binding protein G(i) subunit alpha
392	Cp4.1LG17g03560	0.758209		GO:0016787//hydrolase activity	GO:0016042//lipid catabolic process	K13806//sn1-specific diacylglycerol lipase [EC:3.1.1.-]
393	Cp4.1LG08g11700	0.751265		GO:0008270//zinc ion binding;GO:0016874//ligase activity		K11978//E3 ubiquitin-protein ligase UBR3 [EC:2.3.2.27]
394	Cp4.1LG15g04950	-0.799989	GO:0016021//integral component of membrane			K04710//ceramide synthetase [EC:2.3.1.24]
395	Cp4.1LG01g02810	0.755231	GO:0009535//chloroplast thylakoid membrane;GO:0016021//integral component of membrane
396	Cp4.1LG07g11540	0.79009
397	Cp4.1LG04g09840	-0.775173	GO:0016021//integral component of membrane	GO:0005524//ATP binding;GO:0004672//protein kinase activity		K04733//interleukin-1 receptor-associated kinase 4 [EC:2.7.11.1]
398	Cp4.1LG17g00460	0.790504				K09422//transcription factor MYB, plant
399	Cp4.1LG16g06370	-0.757402
400	Cp4.1LG17g00370	0.788667
401	Cp4.1LG18g06970	0.925296
402	Cp4.1LG01g02930	0.761071	GO:0016020//membrane;GO:0005634//nucleus	GO:0004872//receptor activity;GO:0000977//RNA polymerase II regulatory region sequence-specific DNA binding;GO:0003700//DNA binding transcription factor activity;GO:0046983//protein dimerization activity	GO:0006810//transport;GO:0045944//positive regulation of transcription from RNA polymerase II promoter;GO:0006351//transcription, DNA-templated	K09264//MADS-box transcription factor, plant
403	Cp4.1LG05g15280	0.813613				K11984//U4/U6.U5 tri-snRNP-associated protein 1;K20473//neuroblastoma-amplified sequence
404	Cp4.1LG00g05800	0.848238	GO:0016021//integral component of membrane		GO:0055085//transmembrane transport	K13754//solute carrier family 24 (sodium/potassium/calcium exchanger), member 6
405	Cp4.1LG13g02420	0.837267	GO:0016021//integral component of membrane	GO:0016757//transferase activity, transferring glycosyl groups	GO:0006486//protein glycosylation	K18789//xylogalacturonan beta-1,3-xylosyltransferase [EC:2.4.2.41]
406	Cp4.1LG03g08250	0.836592		GO:0016301//kinase activity
407	Cp4.1LG02g16520	0.780311	GO:0016021//integral component of membrane	GO:0022857//transmembrane transporter activity		K08202//MFS transporter, OCT family, solute carrier family 22 (organic cation transporter), member 4/5
408	Cp4.1LG01g21320	0.821075	GO:0016021//integral component of membrane	GO:0008270//zinc ion binding;GO:0004181//metallocarboxypeptidase activity		K07752//carboxypeptidase D [EC:3.4.17.22]
409	Cp4.1LG04g02250	0.782328
410	Cp4.1LG02g12240	0.78115		GO:0004190//aspartic-type endopeptidase activity		K00924//kinase [EC:2.7.1.-]
411	Cp4.1LG03g02970	0.828342	GO:0016021//integral component of membrane	GO:0005215//transporter activity	GO:0006857//oligopeptide transport	K14638//solute carrier family 15 (peptide/histidine transporter), member 3/4
412	Cp4.1LG13g10080	0.922147		GO:0004725//protein tyrosine phosphatase activity		K18081//myotubularin-related protein 1/2 [EC:3.1.3.64 3.1.3.95]
413	BGI_novel_G000737	0.899537		GO:0005524//ATP binding;GO:0004672//protein kinase activity
414	Cp4.1LG10g09210	0.949822		GO:0003951//NAD+ kinase activity		K04718//sphingosine kinase [EC:2.7.1.91]
415	Cp4.1LG00g03180	0.846601		GO:0016491//oxidoreductase activity		K00059//3-oxoacyl-[acyl-carrier protein] reductase [EC:1.1.1.100]
416	Cp4.1LG12g01360	0.845846		GO:0045735//nutrient reservoir activity
417	Cp4.1LG07g00720	0.813248	GO:0016021//integral component of membrane			K12599//antiviral helicase SKI2 [EC:3.6.4.-]
418	Cp4.1LG16g03130	0.794819		GO:0003677//DNA binding		K09422//transcription factor MYB, plant
419	Cp4.1LG10g11040	0.805405	GO:0016021//integral component of membrane			K13863//solute carrier family 7 (cationic amino acid transporter), member 1
420	Cp4.1LG04g14680	0.877519		GO:0003676//nucleic acid binding		K05747//Wiskott-Aldrich syndrome protein
421	Cp4.1LG17g01860	-0.752819				K12812//ATP-dependent RNA helicase UAP56/SUB2 [EC:3.6.4.13];K18081//myotubularin-related protein 1/2 [EC:3.1.3.64 3.1.3.95]
422	Cp4.1LG19g04960	0.770009	GO:0016021//integral component of membrane	GO:0016787//hydrolase activity
423	Cp4.1LG11g09480	-0.809523	GO:0005739//mitochondrion		GO:0080156//mitochondrial mRNA modification	K15271//ATP-dependent DNA helicase HFM1/MER3 [EC:3.6.4.12];K19090//CRISPR-associated protein Cas5t;K19589//release factor glutamine methyltransferase [EC:2.1.1.297]
424	Cp4.1LG15g01990	0.759076		GO:0046872//metal ion binding;GO:0004842//ubiquitin-protein transferase activity;GO:0016874//ligase activity		K11971//E3 ubiquitin-protein ligase RNF14 [EC:2.3.2.27]
425	Cp4.1LG03g18400	0.758932		GO:0003988//acetyl-CoA C-acyltransferase activity;GO:0016747//transferase activity, transferring acyl groups other than amino-acyl groups	GO:0008152//metabolic process	K07513//acetyl-CoA acyltransferase 1 [EC:2.3.1.16]
426	Cp4.1LG01g03160	0.781937				K17964//leucine-rich PPR motif-containing protein, mitochondrial;K00759//adenine phosphoribosyltransferase [EC:2.4.2.7];K17710//pentatricopeptide repeat domain-containing protein 1
427	Cp4.1LG16g08450	0.914109	GO:0005739//mitochondrion	GO:0004419//hydroxymethylglutaryl-CoA lyase activity	GO:0046951//ketone body biosynthetic process	K01640//hydroxymethylglutaryl-CoA lyase [EC:4.1.3.4]
428	Cp4.1LG05g03080	0.903896	GO:0009705//plant-type vacuole membrane;GO:0016021//integral component of membrane	GO:0015140//malate transmembrane transporter activity	GO:0015743//malate transport	K03695//ATP-dependent Clp protease ATP-binding subunit ClpB
429	Cp4.1LG06g08020	0.766712		GO:0005524//ATP binding	GO:0019538//protein metabolic process	K03696//ATP-dependent Clp protease ATP-binding subunit ClpC
430	Cp4.1LG00g03470	0.792165
431	Cp4.1LG14g06850	0.871829		GO:0005524//ATP binding;GO:0004672//protein kinase activity		K02206//cyclin-dependent kinase 2 [EC:2.7.11.22]
432	Cp4.1LG07g00300	0.8154		GO:0016874//ligase activity		K19042//E3 ubiquitin-protein ligase BOI and related proteins [EC:2.3.2.27]
433	Cp4.1LG17g00520	0.904825	GO:0005622//intracellular	GO:0004630//phospholipase D activity;GO:0070290//N-acylphosphatidylethanolamine-specific phospholipase D activity;GO:0035091//phosphatidylinositol binding	GO:0048017//inositol lipid-mediated signaling;GO:0016042//lipid catabolic process;GO:0006654//phosphatidic acid biosynthetic process	K01115//phospholipase D1/2 [EC:3.1.4.4]
434	Cp4.1LG18g07330	0.770186		GO:0043565//sequence-specific DNA binding	GO:0006355//regulation of transcription, DNA-templated;GO:0006367//transcription initiation from RNA polymerase II promoter	K03136//transcription initiation factor TFIIE subunit alpha
435	Cp4.1LG18g07920	0.760709	GO:0005634//nucleus	GO:0003677//DNA binding	GO:0006355//regulation of transcription, DNA-templated;GO:0006351//transcription, DNA-templated	K13126//polyadenylate-binding protein;K05941//glutathione gamma-glutamylcysteinyltransferase [EC:2.3.2.15]
436	Cp4.1LG05g02860	0.790254	GO:0048046//apoplast;GO:0005618//cell wall;GO:0016021//integral component of membrane	GO:0016762//xyloglucan:xyloglucosyl transferase activity;GO:0004553//hydrolase activity, hydrolyzing O-glycosyl compounds	GO:0010411//xyloglucan metabolic process;GO:0042546//cell wall biogenesis;GO:0071555//cell wall organization	K08235//xyloglucan:xyloglucosyl transferase [EC:2.4.1.207]
437	Cp4.1LG12g01890	0.868152
438	Cp4.1LG05g15590	0.77084		GO:0008265//Mo-molybdopterin cofactor sulfurase activity;GO:0016829//lyase activity;GO:0030151//molybdenum ion binding;GO:0102867//molybdenum cofactor sulfurtransferase activity;GO:0030170//pyridoxal phosphate binding	GO:0006777//Mo-molybdopterin cofactor biosynthetic process	K15631//molybdenum cofactor sulfurtransferase [EC:2.8.1.9]
439	Cp4.1LG11g10660	0.843021	GO:0016021//integral component of membrane	GO:0008233//peptidase activity	GO:0006465//signal peptide processing	K13280//signal peptidase I [EC:3.4.21.89]
440	Cp4.1LG02g08430	0.763578	GO:0016021//integral component of membrane	GO:0005319//lipid transporter activity		K12385//Niemann-Pick C1 protein
441	Cp4.1LG05g09450	0.909333				K12349//neutral ceramidase [EC:3.5.1.23]
442	Cp4.1LG03g09900	0.857857	GO:0016020//membrane;GO:0016021//integral component of membrane	GO:0046577//long-chain-alcohol oxidase activity;GO:0050660//flavin adenine dinucleotide binding		K17756//long-chain-alcohol oxidase [EC:1.1.3.20]
443	Cp4.1LG16g06380	0.807722		GO:0004843//thiol-dependent ubiquitin-specific protease activity	GO:0016579//protein deubiquitination	K15235//josephin [EC:3.4.19.12]
444	Cp4.1LG03g17880	0.765451		GO:0004674//protein serine/threonine kinase activity;GO:0005524//ATP binding		K00924//kinase [EC:2.7.1.-]
445	Cp4.1LG20g05110	0.763792	GO:0016021//integral component of membrane	GO:0008963//phospho-N-acetylmuramoyl-pentapeptide-transferase activity		K01000//phospho-N-acetylmuramoyl-pentapeptide-transferase [EC:2.7.8.13]
446	Cp4.1LG03g14020	0.769423	GO:0043231//intracellular membrane-bounded organelle	GO:0003723//RNA binding;GO:0004519//endonuclease activity	GO:0009451//RNA modification	K17964//leucine-rich PPR motif-containing protein, mitochondrial
447	Cp4.1LG10g09790	0.850708	GO:0005634//nucleus	GO:0043565//sequence-specific DNA binding;GO:0003700//DNA binding transcription factor activity	GO:0006351//transcription, DNA-templated	K13424//WRKY transcription factor 33
448	Cp4.1LG00g04830	-0.834894	GO:0016021//integral component of membrane	GO:0005524//ATP binding;GO:0016887//ATPase activity	GO:0006810//transport	K05681//ATP-binding cassette, subfamily G (WHITE), member 2;K21396//ATP-binding cassette, subfamily G (WHITE), eye pigment precursor transporter
449	Cp4.1LG12g02430	0.81632				K10268//F-box and leucine-rich repeat protein 2/20
450	Cp4.1LG01g17220	0.801832		GO:0016787//hydrolase activity	GO:0006629//lipid metabolic process
451	Cp4.1LG04g09700	0.92001
452	Cp4.1LG18g04150	0.824508				K21776//protein lin-54
453	Cp4.1LG10g02160	0.802934		GO:0016811//hydrolase activity, acting on carbon-nitrogen (but not peptide) bonds, in linear amides		K01455//formamidase [EC:3.5.1.49]
454	Cp4.1LG15g01930	0.875682	GO:0016021//integral component of membrane
455	Cp4.1LG17g07950	0.892693		GO:0016491//oxidoreductase activity		K13366//polyamine oxidase [EC:1.5.3.14 1.5.3.16 1.5.3.-]
456	BGI_novel_G002291	0.777318				K01931//protein neuralized [EC:2.3.2.27]
457	Cp4.1LG07g06050	0.744515	GO:0005743//mitochondrial inner membrane;GO:0016021//integral component of membrane	GO:0005215//transporter activity	GO:0055085//transmembrane transport	K05863//solute carrier family 25 (mitochondrial adenine nucleotide translocator), member 4/5/6/31
458	BGI_novel_G002290	0.777318				K01931//protein neuralized [EC:2.3.2.27]
459	BGI_novel_G002289	0.777318				K01931//protein neuralized [EC:2.3.2.27]
460	Cp4.1LG06g08270	0.757612	GO:0016021//integral component of membrane	GO:0016874//ligase activity		K13148//integrator complex subunit 11 [EC:3.1.27.-]
461	Cp4.1LG05g10660	0.970365	GO:0016021//integral component of membrane;GO:0005576//extracellular region	GO:0004650//polygalacturonase activity	GO:0005975//carbohydrate metabolic process;GO:0071555//cell wall organization	K01184//polygalacturonase [EC:3.2.1.15];K01213//galacturan 1,4-alpha-galacturonidase [EC:3.2.1.67]
462	Cp4.1LG20g03810	0.809099		GO:0005524//ATP binding;GO:0016301//kinase activity;GO:0016772//transferase activity, transferring phosphorus-containing groups		K20115//[pyruvate, phosphate dikinase]-phosphate phosphotransferase / [pyruvate, phosphate dikinase] kinase [EC:2.7.4.27 2.7.11.32]
463	Cp4.1LG09g08660	0.790732		GO:0004185//serine-type carboxypeptidase activity		K16297//serine carboxypeptidase-like clade II [EC:3.4.16.-]
464	Cp4.1LG05g13760	0.808698		GO:0016874//ligase activity		K16285//RING/U-box domain-containing protein [EC:2.3.2.27]
465	Cp4.1LG11g01640	0.803072		GO:0046872//metal ion binding		K17964//leucine-rich PPR motif-containing protein, mitochondrial
466	Cp4.1LG20g02390	0.807435		GO:0003950//NAD+ ADP-ribosyltransferase activity
467	Cp4.1LG09g01650	0.777945				K09422//transcription factor MYB, plant
468	Cp4.1LG13g10420	0.872577			GO:0031047//gene silencing by RNA
469	Cp4.1LG02g13840	0.803643				K17618//ubiquitin-like domain-containing CTD phosphatase 1 [EC:3.1.3.16]
470	Cp4.1LG18g08060	0.888598	GO:0016021//integral component of membrane	GO:0005215//transporter activity		K14638//solute carrier family 15 (peptide/histidine transporter), member 3/4
471	Cp4.1LG01g16850	0.811825	GO:0016021//integral component of membrane			K03252//translation initiation factor 3 subunit C
472	Cp4.1LG03g06910	0.767611		GO:0004222//metalloendopeptidase activity
473	Cp4.1LG09g10110	0.811694		GO:0043130//ubiquitin binding;GO:0008270//zinc ion binding	GO:0016236//macroautophagy	K17987//next to BRCA1 gene 1 protein
474	BGI_novel_G000375	0.755162
475	Cp4.1LG15g01830	0.77022	GO:0048046//apoplast;GO:0005618//cell wall;GO:0016021//integral component of membrane	GO:0016762//xyloglucan:xyloglucosyl transferase activity;GO:0004553//hydrolase activity, hydrolyzing O-glycosyl compounds	GO:0010411//xyloglucan metabolic process;GO:0042546//cell wall biogenesis;GO:0071555//cell wall organization	K08235//xyloglucan:xyloglucosyl transferase [EC:2.4.1.207]
476	Cp4.1LG14g06450	0.911596	GO:0016021//integral component of membrane	GO:0005524//ATP binding;GO:0042626//ATPase activity, coupled to transmembrane movement of substances		K05666//ATP-binding cassette, subfamily C (CFTR/MRP), member 2
477	Cp4.1LG03g16740	0.96553
478	Cp4.1LG11g09450	0.767239	GO:0005829//cytosol;GO:0016021//integral component of membrane;GO:0005737//cytoplasm	GO:0046872//metal ion binding;GO:0005524//ATP binding;GO:0004496//mevalonate kinase activity	GO:0016126//sterol biosynthetic process;GO:0019287//isopentenyl diphosphate biosynthetic process, mevalonate pathway;GO:0016125//sterol metabolic process	K09313//homeobox protein cut-like;K00869//mevalonate kinase [EC:2.7.1.36];K10631//E3 ubiquitin-protein ligase Topors [EC:2.3.2.27];K12813//pre-mRNA-splicing factor ATP-dependent RNA helicase DHX16 [EC:3.6.4.13]
479	Cp4.1LG12g08150	0.776944		GO:0008270//zinc ion binding
480	BGI_novel_G000863	0.809742	GO:0005634//nucleus	GO:0003677//DNA binding	GO:0006355//regulation of transcription, DNA-templated;GO:0006351//transcription, DNA-templated
481	Cp4.1LG03g07540	0.819786
482	BGI_novel_G001803	0.777471	GO:0005634//nucleus	GO:0043565//sequence-specific DNA binding;GO:0003700//DNA binding transcription factor activity		K09338//homeobox-leucine zipper protein
483	Cp4.1LG01g14860	0.757739				K10352//myosin heavy chain;K17388//Rho-associated protein kinase 2 [EC:2.7.11.1]
484	Cp4.1LG07g09440	0.799595
485	Cp4.1LG02g09520	0.854037	GO:0016021//integral component of membrane
486	Cp4.1LG18g06620	0.796295
487	Cp4.1LG18g04800	0.821186				K15639//PHYB activation tagged suppressor 1 [EC:1.14.-.-]
488	Cp4.1LG12g08490	0.774902				K03350//anaphase-promoting complex subunit 3
489	Cp4.1LG18g05350	0.788599
490	Cp4.1LG01g05100	0.890593	GO:0005622//intracellular;GO:0016021//integral component of membrane	GO:0005484//SNAP receptor activity	GO:0006886//intracellular protein transport;GO:0016192//vesicle-mediated transport	K08490//syntaxin 5
491	Cp4.1LG11g05050	0.794651	GO:0016021//integral component of membrane;GO:0012511//monolayer-surrounded lipid storage body		GO:0019915//lipid storage
492	Cp4.1LG01g22090	0.749466	GO:0016021//integral component of membrane	GO:0005345//purine nucleobase transmembrane transporter activity		K06901//putative MFS transporter, AGZA family, xanthine/uracil permease
493	Cp4.1LG20g04500	0.757844		GO:0046872//metal ion binding	GO:0006355//regulation of transcription, DNA-templated;GO:0070897//DNA-templated transcriptional preinitiation complex assembly;GO:0030001//metal ion transport	K15196//transcription factor IIIB 90 kDa subunit;K07213//copper chaperone;K10752//histone-binding protein RBBP4
494	Cp4.1LG17g01910	0.781253		GO:0045735//nutrient reservoir activity		K13171//serine/arginine repetitive matrix protein 1
495	Cp4.1LG05g10630	0.825132				K15340//DNA cross-link repair 1A protein
496	Cp4.1LG19g09830	0.901736	GO:0016021//integral component of membrane
497	Cp4.1LG11g09520	0.775424		GO:0004674//protein serine/threonine kinase activity;GO:0005524//ATP binding		K04733//interleukin-1 receptor-associated kinase 4 [EC:2.7.11.1]
498	Cp4.1LG12g06290	0.783438		GO:0003677//DNA binding		K09422//transcription factor MYB, plant
499	Cp4.1LG07g11160	0.75401	GO:0016021//integral component of membrane	GO:0005247//voltage-gated chloride channel activity	GO:1902476//chloride transmembrane transport	K05016//chloride channel 7
500	Cp4.1LG14g06070	0.756811		GO:0097367//carbohydrate derivative binding;GO:0016853//isomerase activity	GO:1901135//carbohydrate derivative metabolic process
501	Cp4.1LG05g00570	0.863662	GO:0005783//endoplasmic reticulum;GO:0016021//integral component of membrane	GO:0046923//ER retention sequence binding	GO:0006621//protein retention in ER lumen	K10949//ER lumen protein retaining receptor
502	Cp4.1LG00g10130	0.753652	GO:0016021//integral component of membrane		GO:0055085//transmembrane transport	K08193//MFS transporter, ACS family, solute carrier family 17 (sodium-dependent inorganic phosphate cotransporter), other
503	Cp4.1LG04g14550	0.805498	GO:0016021//integral component of membrane	GO:0050664//oxidoreductase activity, acting on NAD(P)H, oxygen as acceptor;GO:0004601//peroxidase activity;GO:0005509//calcium ion binding		K13447//respiratory burst oxidase [EC:1.6.3.- 1.11.1.-]
504	Cp4.1LG12g01100	0.910803
505	Cp4.1LG15g04560	0.745552	GO:0005634//nucleus	GO:0003684//damaged DNA binding;GO:0016779//nucleotidyltransferase activity	GO:0042276//error-prone translesion synthesis	K03515//DNA repair protein REV1 [EC:2.7.7.-]
506	Cp4.1LG20g03100	0.830053				K18801//glucuronoxylan 4-O-methyltransferase [EC:2.1.1.112]
507	Cp4.1LG18g05850	0.854968
508	Cp4.1LG05g05590	0.772909		GO:0016614//oxidoreductase activity, acting on CH-OH group of donors;GO:0009055//electron transfer activity;GO:0051537//2 iron, 2 sulfur cluster binding;GO:0005506//iron ion binding;GO:0050660//flavin adenine dinucleotide binding		K11817//indole-3-acetaldehyde oxidase [EC:1.2.3.7];K09842//abscisic-aldehyde oxidase [EC:1.2.3.14]
509	BGI_novel_G002417	0.786656		GO:0003677//DNA binding		K09422//transcription factor MYB, plant
510	Cp4.1LG01g15220	0.897637	GO:0005634//nucleus;GO:0005737//cytoplasm	GO:0004842//ubiquitin-protein transferase activity		K08332//vacuolar protein 8
511	Cp4.1LG02g06680	0.844978	GO:0016021//integral component of membrane	GO:0016705//oxidoreductase activity, acting on paired donors, with incorporation or reduction of molecular oxygen;GO:0020037//heme binding;GO:0005506//iron ion binding;GO:0004497//monooxygenase activity		K07418//cytochrome P450 family 2 subfamily J [EC:1.14.14.1];K00512//steroid 17alpha-monooxygenase / 17alpha-hydroxyprogesterone deacetylase [EC:1.14.14.19 1.14.14.32];K07408//cytochrome P450 family 1 subfamily A polypeptide 1 [EC:1.14.14.1]
512	Cp4.1LG14g07700	0.746657		GO:0005524//ATP binding;GO:0004672//protein kinase activity		K08867//WNK lysine deficient protein kinase [EC:2.7.11.1]
513	Cp4.1LG10g09570	0.782518			GO:0006914//autophagy	K08341//GABA(A) receptor-associated protein
514	Cp4.1LG17g06330	0.839324
515	Cp4.1LG12g11930	0.777211		GO:0016787//hydrolase activity	GO:0008152//metabolic process	K14493//gibberellin receptor GID1 [EC:3.-.-.-]
516	Cp4.1LG00g06120	0.765062		GO:0004185//serine-type carboxypeptidase activity		K16297//serine carboxypeptidase-like clade II [EC:3.4.16.-]
517	Cp4.1LG04g01440	0.892617	GO:0005840//ribosome;GO:0016021//integral component of membrane	GO:0003735//structural constituent of ribosome	GO:0006412//translation
518	Cp4.1LG03g16660	0.816428	GO:0005782//peroxisomal matrix	GO:0047617//acyl-CoA hydrolase activity	GO:0009062//fatty acid catabolic process;GO:0006637//acyl-CoA metabolic process	K01068//acyl-coenzyme A thioesterase 1/2/4 [EC:3.1.2.2]
519	BGI_novel_G000377	0.92838
520	Cp4.1LG20g09100	0.810396				K13944//LOB domain-containing protein 16;K21994//LOB domain-containing protein 18
521	Cp4.1LG16g09060	0.856441
522	Cp4.1LG19g04790	0.843124		GO:0050660//flavin adenine dinucleotide binding	GO:0002098//tRNA wobble uridine modification	K03495//tRNA uridine 5-carboxymethylaminomethyl modification enzyme
523	Cp4.1LG08g12180	0.800032
524	BGI_novel_G002286	0.74846				K01931//protein neuralized [EC:2.3.2.27]
525	Cp4.1LG01g04380	0.780879		GO:0016301//kinase activity
526	Cp4.1LG08g13920	0.971906
527	Cp4.1LG08g06840	0.882668	GO:0016021//integral component of membrane		GO:0055085//transmembrane transport	K13754//solute carrier family 24 (sodium/potassium/calcium exchanger), member 6
528	Cp4.1LG00g12020	0.752219		GO:0050661//NADP binding;GO:0004499//N,N-dimethylaniline monooxygenase activity;GO:0050660//flavin adenine dinucleotide binding		K11816//indole-3-pyruvate monooxygenase [EC:1.14.13.168]
529	Cp4.1LG02g04960	0.7423	GO:0016021//integral component of membrane;GO:0005787//signal peptidase complex	GO:0008233//peptidase activity	GO:0006465//signal peptide processing
530	Cp4.1LG05g08890	0.863523		GO:0003676//nucleic acid binding
531	Cp4.1LG10g06330	0.762179
532	Cp4.1LG20g08090	0.804652	GO:0016021//integral component of membrane			K15356//GDP-mannose transporter
533	Cp4.1LG04g14730	0.89136	GO:0005886//plasma membrane			K18211//synaptosomal-associated protein 25
534	BGI_novel_G000120	0.853329	GO:0016021//integral component of membrane;GO:0005789//endoplasmic reticulum membrane	GO:0004144//diacylglycerol O-acyltransferase activity	GO:0019432//triglyceride biosynthetic process	K11155//diacylglycerol O-acyltransferase 1 [EC:2.3.1.20 2.3.1.75 2.3.1.76]
535	BGI_novel_G001369	0.818033
536	Cp4.1LG12g05390	0.820544		GO:0050661//NADP binding;GO:0004499//N,N-dimethylaniline monooxygenase activity;GO:0050660//flavin adenine dinucleotide binding		K11816//indole-3-pyruvate monooxygenase [EC:1.14.13.168]
537	Cp4.1LG01g11570	0.802958	GO:0016021//integral component of membrane
538	Cp4.1LG03g05590	0.947334		GO:0050661//NADP binding;GO:0004499//N,N-dimethylaniline monooxygenase activity;GO:0050660//flavin adenine dinucleotide binding		K11816//indole-3-pyruvate monooxygenase [EC:1.14.13.168]
539	Cp4.1LG10g07490	0.742752	GO:0016021//integral component of membrane
540	BGI_novel_G000004	0.92317	GO:0016021//integral component of membrane	GO:0016705//oxidoreductase activity, acting on paired donors, with incorporation or reduction of molecular oxygen;GO:0020037//heme binding;GO:0005506//iron ion binding;GO:0004497//monooxygenase activity		K07428//cytochrome P450 family 4 subfamily X [EC:1.14.14.1];K07426//cytochrome P450 family 4 subfamily B polypeptide 1 [EC:1.14.14.1]
541	Cp4.1LG06g05470	0.826992		GO:0016758//transferase activity, transferring hexosyl groups	GO:0008152//metabolic process	K21374//7-deoxyloganetin glucosyltransferase [EC:2.4.1.324]
542	Cp4.1LG12g09530	0.872758		GO:0008483//transaminase activity;GO:0003824//catalytic activity;GO:0030170//pyridoxal phosphate binding	GO:0009058//biosynthetic process	K00814//alanine transaminase [EC:2.6.1.2]
543	Cp4.1LG18g07940	0.793988				K03798//cell division protease FtsH [EC:3.4.24.-]
544	Cp4.1LG10g05900	0.757735		GO:0016702//oxidoreductase activity, acting on single donors with incorporation of molecular oxygen, incorporation of two atoms of oxygen;GO:0046872//metal ion binding		K09840//9-cis-epoxycarotenoid dioxygenase [EC:1.13.11.51]
545	Cp4.1LG04g16160	0.771464		GO:0005509//calcium ion binding		K13448//calcium-binding protein CML
546	Cp4.1LG00g13080	0.981497		GO:0008270//zinc ion binding;GO:0016491//oxidoreductase activity		K00083//cinnamyl-alcohol dehydrogenase [EC:1.1.1.195]
547	Cp4.1LG05g01180	0.969043		GO:0045735//nutrient reservoir activity		K19996//phosphatidylinositol transfer protein SFH5;K01569//oxalate decarboxylase [EC:4.1.1.2]
548	Cp4.1LG05g08950	0.808659	GO:0000145//exocyst		GO:0006887//exocytosis	K07195//exocyst complex component 7
549	BGI_novel_G002243	0.787918		GO:0000287//magnesium ion binding;GO:0010333//terpene synthase activity	GO:0008152//metabolic process	K07385//1,8-cineole synthase [EC:4.2.3.108]
550	Cp4.1LG19g04930	0.778357				K16573//gamma-tubulin complex component 6
551	Cp4.1LG18g09260	0.974865	GO:0016021//integral component of membrane;GO:0005886//plasma membrane			K11000//callose synthase [EC:2.4.1.-]
552	Cp4.1LG04g08000	0.883559
553	Cp4.1LG14g06950	0.806634	GO:0016021//integral component of membrane		GO:0055085//transmembrane transport	K03687//molecular chaperone GrpE;K15363//fanconi-associated nuclease 1 [EC:3.1.21.- 3.1.4.1];K01807//ribose 5-phosphate isomerase A [EC:5.3.1.6]
554	Cp4.1LG00g05150	0.788797		GO:0004674//protein serine/threonine kinase activity;GO:0005524//ATP binding		K04733//interleukin-1 receptor-associated kinase 4 [EC:2.7.11.1]
555	BGI_novel_G001087	0.846681	GO:0016021//integral component of membrane	GO:0005524//ATP binding;GO:0004672//protein kinase activity		K00924//kinase [EC:2.7.1.-]
556	BGI_novel_G000816	0.895995	GO:0016021//integral component of membrane	GO:0005524//ATP binding;GO:0005388//calcium-transporting ATPase activity		K01537//Ca2+-transporting ATPase [EC:3.6.3.8]
557	Cp4.1LG20g04100	0.836262				K16223//protein FLOWERING LOCUS T
558	Cp4.1LG00g07650	0.832387	GO:0016021//integral component of membrane	GO:0005524//ATP binding;GO:0004672//protein kinase activity		K13420//LRR receptor-like serine/threonine-protein kinase FLS2 [EC:2.7.11.1]
559	BGI_novel_G002352	0.897043	GO:0016021//integral component of membrane	GO:0016705//oxidoreductase activity, acting on paired donors, with incorporation or reduction of molecular oxygen;GO:0020037//heme binding;GO:0005506//iron ion binding;GO:0004497//monooxygenase activity		K07428//cytochrome P450 family 4 subfamily X [EC:1.14.14.1];K07426//cytochrome P450 family 4 subfamily B polypeptide 1 [EC:1.14.14.1]
560	Cp4.1LG04g07500	0.760257				K16302//metal transporter CNNM
561	BGI_novel_G000261	0.943002	GO:0016021//integral component of membrane	GO:0005524//ATP binding;GO:0004672//protein kinase activity		K00924//kinase [EC:2.7.1.-];K17422//large subunit ribosomal protein L41
562	Cp4.1LG02g00920	0.819456		GO:0016301//kinase activity
563	Cp4.1LG12g08210	0.920768	GO:0016021//integral component of membrane	GO:0030246//carbohydrate binding;GO:0004674//protein serine/threonine kinase activity;GO:0005524//ATP binding		K04733//interleukin-1 receptor-associated kinase 4 [EC:2.7.11.1]
564	Cp4.1LG04g10440	0.871733				K01887//arginyl-tRNA synthetase [EC:6.1.1.19]
565	Cp4.1LG09g05170	0.881993				K20892//beta-arabinofuranosyltransferase [EC:2.4.2.-]
566	Cp4.1LG08g10290	0.871841
567	Cp4.1LG02g04110	0.767164				K08332//vacuolar protein 8
568	Cp4.1LG16g04140	0.849841		GO:0008171//O-methyltransferase activity;GO:0046983//protein dimerization activity		K16040//trans-resveratrol di-O-methyltransferase [EC:2.1.1.240]
569	Cp4.1LG09g04440	0.763326		GO:0046872//metal ion binding;GO:0005096//GTPase activator activity		K12486//stromal membrane-associated protein
570	Cp4.1LG00g04100	0.963263	GO:0016021//integral component of membrane	GO:0005524//ATP binding;GO:0005388//calcium-transporting ATPase activity		K01537//Ca2+-transporting ATPase [EC:3.6.3.8]
571	Cp4.1LG18g05320	0.8422	GO:0016021//integral component of membrane
572	Cp4.1LG03g01760	0.836889	GO:0016021//integral component of membrane	GO:0005524//ATP binding;GO:0042626//ATPase activity, coupled to transmembrane movement of substances		K05658//ATP-binding cassette, subfamily B (MDR/TAP), member 1 [EC:3.6.3.44]
573	Cp4.1LG01g14880	0.850051	GO:0005622//intracellular		GO:0000160//phosphorelay signal transduction system	K14492//two-component response regulator ARR-A family
574	Cp4.1LG19g09300	0.756536		GO:0003677//DNA binding	GO:0006260//DNA replication	K10756//replication factor C subunit 3/5
575	Cp4.1LG09g00750	0.943685	GO:0016021//integral component of membrane	GO:0005524//ATP binding;GO:0004672//protein kinase activity		K04733//interleukin-1 receptor-associated kinase 4 [EC:2.7.11.1]
576	Cp4.1LG15g08990	0.921221	GO:0005576//extracellular region	GO:0046872//metal ion binding;GO:0020037//heme binding;GO:0004601//peroxidase activity	GO:0006979//response to oxidative stress;GO:0042744//hydrogen peroxide catabolic process	K00430//peroxidase [EC:1.11.1.7]
577	Cp4.1LG05g06600	0.959921
578	BGI_novel_G001217	0.755384
579	BGI_novel_G001216	0.859126	GO:0016021//integral component of membrane	GO:0005524//ATP binding;GO:0005388//calcium-transporting ATPase activity		K01537//Ca2+-transporting ATPase [EC:3.6.3.8]
580	Cp4.1LG13g10940	0.75612	GO:0016021//integral component of membrane		GO:0010052//guard cell differentiation	K20729//protein EPIDERMAL PATTERNING FACTOR 1/2
581	Cp4.1LG01g22770	0.980539	GO:0005634//nucleus	GO:0003677//DNA binding	GO:0006355//regulation of transcription, DNA-templated;GO:0006351//transcription, DNA-templated	K12862//pleiotropic regulator 1;K13126//polyadenylate-binding protein;K05941//glutathione gamma-glutamylcysteinyltransferase [EC:2.3.2.15]
582	Cp4.1LG19g06580	0.979209				K11138//telomere-associated protein RIF1
583	Cp4.1LG01g05370	0.978723		GO:0046872//metal ion binding;GO:0016491//oxidoreductase activity		K05278//flavonol synthase [EC:1.14.11.23];K05277//leucoanthocyanidin dioxygenase [EC:1.14.11.19]
584	BGI_novel_G000128	0.76129		GO:0004252//serine-type endopeptidase activity		K15333//tRNA guanosine-2'-O-methyltransferase [EC:2.1.1.34];K12663//Delta(3,5)-Delta(2,4)-dienoyl-CoA isomerase [EC:5.3.3.-]
585	Cp4.1LG16g04970	0.759958			GO:0000184//nuclear-transcribed mRNA catabolic process, nonsense-mediated decay	K18734//protein SMG8
586	Cp4.1LG12g07790	0.916618
587	BGI_novel_G000981	0.743767	GO:0005618//cell wall;GO:0005773//vacuole	GO:0030246//carbohydrate binding;GO:0004565//beta-galactosidase activity	GO:0005975//carbohydrate metabolic process	K12309//beta-galactosidase [EC:3.2.1.23]
588	BGI_novel_G002255	0.759228			GO:0006952//defense response
589	Cp4.1LG07g04350	0.830221
590	Cp4.1LG08g03700	0.967401				K21952//CASK-interacting protein
591	Cp4.1LG01g08070	0.976796
592	Cp4.1LG14g07620	0.784679				K06911//uncharacterized protein
593	Cp4.1LG03g16230	0.846522	GO:0016021//integral component of membrane
594	Cp4.1LG15g07580	0.820714	GO:0005622//intracellular	GO:0008270//zinc ion binding		K19939//Rab effector Noc2;K12135//zinc finger protein CONSTANS
595	Cp4.1LG11g06110	0.817742				K10278//F-box and leucine-rich repeat protein 12;K06911//uncharacterized protein;K01322//prolyl oligopeptidase [EC:3.4.21.26];K05350//beta-glucosidase [EC:3.2.1.21];K00423//L-ascorbate oxidase [EC:1.10.3.3]
596	Cp4.1LG00g02380	0.789161			GO:0006950//response to stress	K14692//solute carrier family 30 (zinc transporter), member 5/7
597	Cp4.1LG15g00840	0.849823		GO:0045735//nutrient reservoir activity		K01569//oxalate decarboxylase [EC:4.1.1.2]
598	BGI_novel_G001813	0.954606	GO:0016020//membrane;GO:0016021//integral component of membrane	GO:0016709//oxidoreductase activity, acting on paired donors, with incorporation or reduction of molecular oxygen, NAD(P)H as one donor, and incorporation of one atom of oxygen;GO:0016705//oxidoreductase activity, acting on paired donors, with incorporation or reduction of molecular oxygen;GO:0020037//heme binding;GO:0005506//iron ion binding;GO:0004497//monooxygenase activity	GO:0044550//secondary metabolite biosynthetic process	K01773//aldoxime dehydratase [EC:4.99.1.-];K07418//cytochrome P450 family 2 subfamily J [EC:1.14.14.1]
599	BGI_novel_G000765	0.938323		GO:0045735//nutrient reservoir activity
600	Cp4.1LG10g04190	0.745734				K14407//cleavage stimulation factor subunit 2
601	Cp4.1LG12g01210	0.802264	GO:0016021//integral component of membrane
602	Cp4.1LG04g09580	0.853863	GO:0016021//integral component of membrane	GO:0016705//oxidoreductase activity, acting on paired donors, with incorporation or reduction of molecular oxygen;GO:0020037//heme binding;GO:0005506//iron ion binding;GO:0004497//monooxygenase activity		K15639//PHYB activation tagged suppressor 1 [EC:1.14.-.-]
603	Cp4.1LG18g00590	0.822772
604	Cp4.1LG12g04900	0.969356				K04733//interleukin-1 receptor-associated kinase 4 [EC:2.7.11.1];K01051//pectinesterase [EC:3.1.1.11]
605	BGI_novel_G002360	0.832035				K08150//MFS transporter, SP family, solute carrier family 2 (myo-inositol transporter), member 13
606	Cp4.1LG19g08000	0.940106			GO:0071732//cellular response to nitric oxide;GO:0071281//cellular response to iron ion;GO:0071369//cellular response to ethylene stimulus
607	Cp4.1LG08g07530	0.749363			GO:0009733//response to auxin	K14488//SAUR family protein
608	Cp4.1LG14g05780	0.768263		GO:0016491//oxidoreductase activity
609	BGI_novel_G001137	0.863058	GO:0016021//integral component of membrane		GO:0006810//transport	K13354//solute carrier family 25 (peroxisomal adenine nucleotide transporter), member 17
610	Cp4.1LG04g00030	0.956844
611	Cp4.1LG05g03410	0.843589				K03239//translation initiation factor eIF-2B subunit alpha;K20478//golgin subfamily B member 1
612	Cp4.1LG16g02640	0.890424			GO:0009415//response to water;GO:0006950//response to stress
613	Cp4.1LG03g12470	0.931266				K02605//origin recognition complex subunit 3
614	Cp4.1LG00g15760	0.95826		GO:0045735//nutrient reservoir activity

## Sheet: GC15.genes
	Unnamed: 0	Module.Correlation	GO: cellular component	GO: molecular function	GO: biological process	Kegg ontology
0	Cp4.1LG01g15100	0.964582		GO:0005544//calcium-dependent phospholipid binding;GO:0005509//calcium ion binding		K17098//annexin D
1	Cp4.1LG19g09620	0.855782
2	Cp4.1LG17g10640	0.764302	GO:0005634//nucleus	GO:0000977//RNA polymerase II regulatory region sequence-specific DNA binding;GO:0003700//DNA binding transcription factor activity;GO:0046983//protein dimerization activity	GO:0045944//positive regulation of transcription from RNA polymerase II promoter;GO:0006351//transcription, DNA-templated	K09264//MADS-box transcription factor, plant;K09260//MADS-box transcription enhancer factor 2A
3	Cp4.1LG03g04910	0.831039		GO:0046872//metal ion binding;GO:0005524//ATP binding;GO:0004478//methionine adenosyltransferase activity	GO:0006730//one-carbon metabolic process;GO:0006556//S-adenosylmethionine biosynthetic process	K00789//S-adenosylmethionine synthetase [EC:2.5.1.6]
4	Cp4.1LG17g08340	0.912512		GO:0003677//DNA binding;GO:0008270//zinc ion binding
5	Cp4.1LG03g15720	0.750299	GO:0005784//Sec61 translocon complex;GO:0016021//integral component of membrane		GO:0006886//intracellular protein transport	K09481//protein transport protein SEC61 subunit beta
6	Cp4.1LG04g08040	0.838686		GO:0008171//O-methyltransferase activity		K00588//caffeoyl-CoA O-methyltransferase [EC:2.1.1.104]
7	Cp4.1LG10g02200	0.843359		GO:0004252//serine-type endopeptidase activity		K12619//5'-3' exoribonuclease 2 [EC:3.1.13.-];K13199//plasminogen activator inhibitor 1 RNA-binding protein;K15333//tRNA guanosine-2'-O-methyltransferase [EC:2.1.1.34]
8	Cp4.1LG08g03950	0.957208	GO:0005634//nucleus;GO:0005737//cytoplasm	GO:0010309//acireductone dioxygenase [iron(II)-requiring] activity;GO:0005506//iron ion binding	GO:0019509//L-methionine salvage from methylthioadenosine	K08967//1,2-dihydroxy-3-keto-5-methylthiopentene dioxygenase [EC:1.13.11.53 1.13.11.54]
9	Cp4.1LG01g16520	0.934561		GO:0008233//peptidase activity		K14568//rRNA small subunit pseudouridine methyltransferase Nep1 [EC:2.1.1.260]
10	Cp4.1LG15g03220	0.751263	GO:0016021//integral component of membrane			K17278//membrane-associated progesterone receptor component
11	Cp4.1LG16g06230	0.875318				K14416//elongation factor 1 alpha-like protein
12	Cp4.1LG03g02250	0.7984		GO:0046872//metal ion binding
13	Cp4.1LG03g02800	0.768881			GO:0006950//response to stress
14	Cp4.1LG03g11750	0.79709		GO:0004568//chitinase activity	GO:0006032//chitin catabolic process;GO:0016998//cell wall macromolecule catabolic process;GO:0005975//carbohydrate metabolic process	K20547//basic endochitinase B [EC:3.2.1.14];K01183//chitinase [EC:3.2.1.14]
15	Cp4.1LG01g15210	0.797224		GO:0016740//transferase activity	GO:0006596//polyamine biosynthetic process	K00797//spermidine synthase [EC:2.5.1.16]
16	Cp4.1LG19g05210	0.833486		GO:0003677//DNA binding;GO:0008270//zinc ion binding
17	Cp4.1LG16g00550	0.742645	GO:0016021//integral component of membrane			K13449//pathogenesis-related protein 1;K20412//peptidase inhibitor 16
18	Cp4.1LG19g05270	0.832727		GO:0030151//molybdenum ion binding;GO:0003824//catalytic activity;GO:0030170//pyridoxal phosphate binding		K15631//molybdenum cofactor sulfurtransferase [EC:2.8.1.9]
19	Cp4.1LG00g02330	0.763956		GO:0004332//fructose-bisphosphate aldolase activity	GO:0006096//glycolytic process	K01623//fructose-bisphosphate aldolase, class I [EC:4.1.2.13]
20	Cp4.1LG17g07310	0.795666	GO:0016021//integral component of membrane
21	Cp4.1LG01g02490	0.839168		GO:0008270//zinc ion binding;GO:0016491//oxidoreductase activity		K00083//cinnamyl-alcohol dehydrogenase [EC:1.1.1.195]
22	Cp4.1LG11g07840	0.868696		GO:0004553//hydrolase activity, hydrolyzing O-glycosyl compounds;GO:0043169//cation binding;GO:0003844//1,4-alpha-glucan branching enzyme activity	GO:0005978//glycogen biosynthetic process	K00700//1,4-alpha-glucan branching enzyme [EC:2.4.1.18]
23	Cp4.1LG06g04160	0.856734	GO:0016021//integral component of membrane	GO:0009055//electron transfer activity
24	Cp4.1LG10g09150	0.747955		GO:0016491//oxidoreductase activity		K00344//NADPH2:quinone reductase [EC:1.6.5.5];K12867//pre-mRNA-splicing factor SYF1
25	Cp4.1LG12g07280	0.914617	GO:0010598//NAD(P)H dehydrogenase complex (plastoquinone);GO:0009535//chloroplast thylakoid membrane	GO:0016757//transferase activity, transferring glycosyl groups;GO:0003824//catalytic activity;GO:0050662//coenzyme binding	GO:0009773//photosynthetic electron transport in photosystem I;GO:0008152//metabolic process	K09753//cinnamoyl-CoA reductase [EC:1.2.1.44]
26	Cp4.1LG05g04980	0.744521		GO:0046556//alpha-L-arabinofuranosidase activity;GO:0003824//catalytic activity	GO:0046373//L-arabinose metabolic process	K09955//uncharacterized protein
27	Cp4.1LG02g09960	0.788737		GO:0004351//glutamate decarboxylase activity;GO:0030170//pyridoxal phosphate binding	GO:0006536//glutamate metabolic process	K01580//glutamate decarboxylase [EC:4.1.1.15]
28	Cp4.1LG01g22110	0.816407				K10615//E3 ubiquitin-protein ligase HERC4 [EC:2.3.2.26];K11493//regulator of chromosome condensation
29	Cp4.1LG18g02750	0.759436				K05747//Wiskott-Aldrich syndrome protein;K02184//formin 2
30	Cp4.1LG00g05320	0.907546		GO:0046983//protein dimerization activity		K04733//interleukin-1 receptor-associated kinase 4 [EC:2.7.11.1];K13422//transcription factor MYC2
31	Cp4.1LG11g06150	0.907546		GO:0046983//protein dimerization activity		K04733//interleukin-1 receptor-associated kinase 4 [EC:2.7.11.1];K13422//transcription factor MYC2
32	Cp4.1LG16g02410	0.841834		GO:0042973//glucan endo-1,3-beta-D-glucosidase activity;GO:0004553//hydrolase activity, hydrolyzing O-glycosyl compounds	GO:0005975//carbohydrate metabolic process	K19891//glucan endo-1,3-beta-glucosidase 1/2/3 [EC:3.2.1.39]
33	Cp4.1LG03g00940	0.80012	GO:0016021//integral component of membrane			K02952//small subunit ribosomal protein S13
34	BGI_novel_G000587	0.776786		GO:0004332//fructose-bisphosphate aldolase activity	GO:0006096//glycolytic process	K01623//fructose-bisphosphate aldolase, class I [EC:4.1.2.13]
35	Cp4.1LG04g07530	0.828227	GO:0005874//microtubule;GO:0005737//cytoplasm	GO:0005200//structural constituent of cytoskeleton;GO:0005525//GTP binding;GO:0003924//GTPase activity	GO:0007017//microtubule-based process	K07374//tubulin alpha
36	Cp4.1LG03g10900	0.787185				K17757//ATP-dependent NAD(P)H-hydrate dehydratase [EC:4.2.1.93]
37	Cp4.1LG15g02200	0.798757		GO:0016787//hydrolase activity	GO:0008152//metabolic process	K01438//acetylornithine deacetylase [EC:3.5.1.16]
38	Cp4.1LG19g00590	0.870728		GO:0016757//transferase activity, transferring glycosyl groups;GO:0003824//catalytic activity		K06617//raffinose synthase [EC:2.4.1.82]
39	Cp4.1LG01g01480	0.820444				K03152//protein deglycase [EC:3.5.1.124]
40	Cp4.1LG09g05150	0.798924		GO:0005524//ATP binding;GO:0016301//kinase activity		K08244//alpha-glucan, water dikinase [EC:2.7.9.4]
41	Cp4.1LG10g09100	0.821287		GO:0016787//hydrolase activity;GO:0003824//catalytic activity		K08726//soluble epoxide hydrolase / lipid-phosphate phosphatase [EC:3.3.2.10 3.1.3.76];K10144//RING finger and CHY zinc finger domain-containing protein 1 [EC:2.3.2.27]
42	Cp4.1LG12g09830	0.799244		GO:0016866//intramolecular transferase activity		K15813//beta-amyrin synthase [EC:5.4.99.39];K15820//isomultiflorenol synthase [EC:5.4.99.36]
43	Cp4.1LG20g03370	0.971968	GO:0005634//nucleus	GO:0004402//histone acetyltransferase activity;GO:0008270//zinc ion binding;GO:0003712//transcription cofactor activity	GO:0006355//regulation of transcription, DNA-templated	K10523//speckle-type POZ protein;K02987//small subunit ribosomal protein S4e
44	Cp4.1LG03g14360	0.853171	GO:0016021//integral component of membrane			K15382//solute carrier family 50 (sugar transporter)
45	Cp4.1LG20g00610	0.75356	GO:0016021//integral component of membrane	GO:0005524//ATP binding	GO:0019538//protein metabolic process;GO:0034605//cellular response to heat	K03695//ATP-dependent Clp protease ATP-binding subunit ClpB
46	Cp4.1LG14g04450	0.859014				K00058//D-3-phosphoglycerate dehydrogenase / 2-oxoglutarate reductase [EC:1.1.1.95 1.1.1.399]
47	Cp4.1LG05g04030	0.839511		GO:0003677//DNA binding;GO:0008270//zinc ion binding
48	Cp4.1LG20g03820	0.76141	GO:0016021//integral component of membrane
49	Cp4.1LG16g04300	0.806266	GO:0005783//endoplasmic reticulum;GO:0016021//integral component of membrane		GO:0006886//intracellular protein transport	K14009//B-cell receptor-associated protein 31
50	Cp4.1LG10g02680	0.868932				K08233//polyneuridine-aldehyde esterase [EC:3.1.1.78]
51	Cp4.1LG12g10230	0.828027	GO:0005794//Golgi apparatus;GO:0016021//integral component of membrane;GO:0005886//plasma membrane	GO:0016760//cellulose synthase (UDP-forming) activity;GO:0016759//cellulose synthase activity;GO:0046872//metal ion binding	GO:0009833//plant-type primary cell wall biogenesis;GO:0030244//cellulose biosynthetic process;GO:0071555//cell wall organization;GO:0009834//plant-type secondary cell wall biogenesis	K10999//cellulose synthase A [EC:2.4.1.12]
52	Cp4.1LG11g11680	0.924619				K01513//ectonucleotide pyrophosphatase/phosphodiesterase family member 1/3 [EC:3.1.4.1 3.6.1.9]
53	Cp4.1LG08g10950	0.778362		GO:0016874//ligase activity		K10604//E3 ubiquitin-protein ligase MGRN1 [EC:2.3.2.27]
54	Cp4.1LG02g01800	0.743136	GO:0005737//cytoplasm	GO:0000287//magnesium ion binding;GO:0043716//2-hydroxy-3-keto-5-methylthiopentenyl-1-phosphate phosphatase activity;GO:0043715//2,3-diketo-5-methylthiopentyl-1-phosphate enolase activity;GO:0008270//zinc ion binding;GO:0046570//methylthioribulose 1-phosphate dehydratase activity;GO:0043874//acireductone synthase activity	GO:0019284//L-methionine salvage from S-adenosylmethionine;GO:0019509//L-methionine salvage from methylthioadenosine	K16054//methylthioribulose 1-phosphate dehydratase / enolase-phosphatase E1 [EC:4.2.1.109 3.1.3.77]
55	Cp4.1LG10g12230	0.743385		GO:0004674//protein serine/threonine kinase activity;GO:0005524//ATP binding		K14498//serine/threonine-protein kinase SRK2 [EC:2.7.11.1]
56	Cp4.1LG03g02300	0.784539	GO:0015629//actin cytoskeleton	GO:0003779//actin binding	GO:0030042//actin filament depolymerization	K05765//cofilin
57	Cp4.1LG04g06900	0.755423		GO:0016491//oxidoreductase activity		K08070//2-alkenal reductase [EC:1.3.1.74]
58	Cp4.1LG10g04690	0.8047				K19519//transforming growth factor-beta-induced protein
59	Cp4.1LG19g03250	0.747244	GO:0000502//proteasome complex			K06700//proteasome inhibitor subunit 1 (PI31)
60	Cp4.1LG16g03910	0.884828				K13456//RPM1-interacting protein 4
61	Cp4.1LG05g15290	0.801817	GO:0005634//nucleus	GO:0003677//DNA binding;GO:0003700//DNA binding transcription factor activity	GO:0006351//transcription, DNA-templated	K09286//EREBP-like factor
62	Cp4.1LG09g00880	0.839943	GO:0016021//integral component of membrane		GO:0006810//transport	K08517//vesicle transport protein SEC22
63	Cp4.1LG08g09760	0.787408		GO:0004190//aspartic-type endopeptidase activity		K01379//cathepsin D [EC:3.4.23.5];K02882//large subunit ribosomal protein L18Ae;K01381//saccharopepsin [EC:3.4.23.25]
64	Cp4.1LG19g11140	0.793203	GO:0005634//nucleus	GO:0003677//DNA binding;GO:0003700//DNA binding transcription factor activity	GO:0007275//multicellular organism development;GO:0006351//transcription, DNA-templated	K09284//AP2-like factor, euAP2 lineage
65	Cp4.1LG14g00360	0.959867	GO:0005634//nucleus	GO:0003677//DNA binding	GO:0006355//regulation of transcription, DNA-templated;GO:0006351//transcription, DNA-templated
66	Cp4.1LG08g07110	0.831043	GO:0016021//integral component of membrane
67	Cp4.1LG12g07570	0.861174	GO:0016021//integral component of membrane;GO:0005787//signal peptidase complex	GO:0008233//peptidase activity	GO:0006465//signal peptide processing	K13280//signal peptidase I [EC:3.4.21.89]
68	Cp4.1LG14g06730	0.813874
69	Cp4.1LG06g01230	0.773801
70	Cp4.1LG05g00920	0.821685	GO:0005742//mitochondrial outer membrane translocase complex;GO:0031307//integral component of mitochondrial outer membrane;GO:0016021//integral component of membrane;GO:0005741//mitochondrial outer membrane		GO:0006886//intracellular protein transport;GO:0045040//protein import into mitochondrial outer membrane;GO:0030150//protein import into mitochondrial matrix	K17769//mitochondrial import receptor subunit TOM22
71	Cp4.1LG13g02090	0.892546	GO:0009507//chloroplast	GO:0003746//translation elongation factor activity;GO:0005525//GTP binding;GO:0003924//GTPase activity		K02355//elongation factor G
72	BGI_novel_G001634	0.785066	GO:0016021//integral component of membrane
73	Cp4.1LG15g04060	0.758224	GO:0016021//integral component of membrane	GO:0050660//flavin adenine dinucleotide binding;GO:0004506//squalene monooxygenase activity		K00511//squalene monooxygenase [EC:1.14.14.17]
74	Cp4.1LG01g08060	0.813013
75	Cp4.1LG00g02230	0.794562	GO:0005829//cytosol	GO:0016920//pyroglutamyl-peptidase activity		K01304//pyroglutamyl-peptidase [EC:3.4.19.3]
76	Cp4.1LG07g01000	0.755561		GO:0051499//D-aminoacyl-tRNA deacylase activity	GO:0019478//D-amino acid catabolic process	K09716//D-aminoacyl-tRNA deacylase [EC:3.1.1.96]
77	Cp4.1LG07g08990	0.780913
78	Cp4.1LG03g09130	0.813662		GO:0005524//ATP binding;GO:0004672//protein kinase activity		K08853//AP2-associated kinase [EC:2.7.11.1]
79	Cp4.1LG20g06550	0.906179		GO:0016301//kinase activity		K07199//5'-AMP-activated protein kinase, regulatory beta subunit
80	Cp4.1LG05g01170	0.802689	GO:0016020//membrane		GO:0006897//endocytosis	K20069//adaptin ear-binding coat-associated protein 1/2
81	Cp4.1LG20g04130	0.841741	GO:0016021//integral component of membrane			K01082//3'(2'), 5'-bisphosphate nucleotidase [EC:3.1.3.7]
82	Cp4.1LG05g06020	0.769591		GO:0004177//aminopeptidase activity;GO:0008236//serine-type peptidase activity		K01278//dipeptidyl-peptidase 4 [EC:3.4.14.5]
83	Cp4.1LG13g10270	0.817123	GO:0016021//integral component of membrane
84	Cp4.1LG17g05100	0.779325	GO:0016021//integral component of membrane	GO:0008375//acetylglucosaminyltransferase activity
85	Cp4.1LG13g10110	0.839218				K12812//ATP-dependent RNA helicase UAP56/SUB2 [EC:3.6.4.13];K18081//myotubularin-related protein 1/2 [EC:3.1.3.64 3.1.3.95]
86	Cp4.1LG01g08710	0.851251	GO:0016021//integral component of membrane
87	Cp4.1LG13g05240	0.982492	GO:0005634//nucleus	GO:0000989//transcription factor activity, transcription factor binding	GO:0006355//regulation of transcription, DNA-templated;GO:0006351//transcription, DNA-templated	K14494//DELLA protein
88	Cp4.1LG01g21570	0.878974	GO:0005737//cytoplasm	GO:0003723//RNA binding		K13126//polyadenylate-binding protein
89	Cp4.1LG18g08300	0.904315
90	Cp4.1LG07g04900	0.93708		GO:0046872//metal ion binding		K09377//cysteine and glycine-rich protein
91	Cp4.1LG19g11200	0.817275	GO:0016021//integral component of membrane		GO:0045492//xylan biosynthetic process	K18801//glucuronoxylan 4-O-methyltransferase [EC:2.1.1.112];K02184//formin 2
92	Cp4.1LG09g03640	0.912926		GO:0005198//structural molecule activity;GO:0051536//iron-sulfur cluster binding	GO:0097428//protein maturation by iron-sulfur cluster transfer	K22063//iron-sulfur cluster assembly 1
93	Cp4.1LG18g02910	0.800746	GO:0016021//integral component of membrane;GO:0005576//extracellular region	GO:0004650//polygalacturonase activity	GO:0005975//carbohydrate metabolic process;GO:0071555//cell wall organization	K01184//polygalacturonase [EC:3.2.1.15]
94	Cp4.1LG12g08710	0.918666	GO:0016021//integral component of membrane
95	Cp4.1LG09g00040	0.818471		GO:0008171//O-methyltransferase activity;GO:0046983//protein dimerization activity		K13066//caffeic acid 3-O-methyltransferase [EC:2.1.1.68]
96	Cp4.1LG08g13570	0.772246	GO:0016021//integral component of membrane	GO:0005215//transporter activity		K14638//solute carrier family 15 (peptide/histidine transporter), member 3/4
97	Cp4.1LG02g10930	0.76118	GO:0016021//integral component of membrane
98	Cp4.1LG03g01800	0.815011	GO:0016021//integral component of membrane;GO:0000139//Golgi membrane	GO:0015018//galactosylgalactosylxylosylprotein 3-beta-glucuronosyltransferase activity;GO:0042285//xylosyltransferase activity	GO:0071555//cell wall organization;GO:0009834//plant-type secondary cell wall biogenesis;GO:0010417//glucuronoxylan biosynthetic process	K20869//putative beta-1,4-xylosyltransferase IRX9 [EC:2.4.2.-]
99	Cp4.1LG01g16070	0.936402		GO:0004842//ubiquitin-protein transferase activity		K08332//vacuolar protein 8
100	Cp4.1LG11g04680	0.800486		GO:0046872//metal ion binding;GO:0005524//ATP binding;GO:0051082//unfolded protein binding;GO:0031072//heat shock protein binding	GO:0006457//protein folding;GO:0009408//response to heat	K03686//molecular chaperone DnaJ;K01923//phosphoribosylaminoimidazole-succinocarboxamide synthase [EC:6.3.2.6]
101	Cp4.1LG11g03650	-0.750765	GO:0005634//nucleus;GO:0005622//intracellular;GO:0005737//cytoplasm	GO:0005524//ATP binding;GO:0004707//MAP kinase activity	GO:0010468//regulation of gene expression	K14512//mitogen-activated protein kinase 6 [EC:2.7.11.24]
102	Cp4.1LG10g02330	0.759807	GO:0005634//nucleus	GO:0003677//DNA binding;GO:0003700//DNA binding transcription factor activity	GO:0007275//multicellular organism development;GO:0006351//transcription, DNA-templated	K09284//AP2-like factor, euAP2 lineage
103	Cp4.1LG09g04000	-0.758969	GO:0005623//cell	GO:0015035//protein disulfide oxidoreductase activity	GO:0006662//glycerol ether metabolic process;GO:0045454//cell redox homeostasis	K03671//thioredoxin 1
104	Cp4.1LG12g01600	0.75131		GO:0004674//protein serine/threonine kinase activity;GO:0005524//ATP binding	GO:0007165//signal transduction	K12761//carbon catabolite-derepressing protein kinase [EC:2.7.11.1]
105	Cp4.1LG10g00070	0.837474				K18757//la-related protein 1
106	Cp4.1LG11g11310	0.845311				K17550//protein phosphatase 1 regulatory subunit 7
107	Cp4.1LG19g08430	0.784724	GO:0005840//ribosome	GO:0003735//structural constituent of ribosome	GO:0006412//translation	K02867//large subunit ribosomal protein L11
108	Cp4.1LG12g09050	0.746785	GO:0005622//intracellular		GO:0007034//vacuolar transport	K12191//charged multivesicular body protein 2A
109	Cp4.1LG16g04950	0.783155	GO:0016021//integral component of membrane	GO:0016757//transferase activity, transferring glycosyl groups	GO:0006486//protein glycosylation	K20889//probable glucuronoxylan glucuronosyltransferase IRX7 [EC2.4.1.-]
110	Cp4.1LG01g25530	0.789481	GO:0016021//integral component of membrane	GO:0061630//ubiquitin protein ligase activity;GO:0016874//ligase activity	GO:0043161//proteasome-mediated ubiquitin-dependent protein catabolic process;GO:0042787//protein ubiquitination involved in ubiquitin-dependent protein catabolic process;GO:0000209//protein polyubiquitination	K16283//E3 ubiquitin-protein ligase SDIR1 [EC:2.3.2.27]
111	Cp4.1LG18g05840	0.956274	GO:0016021//integral component of membrane;GO:0005886//plasma membrane	GO:0016760//cellulose synthase (UDP-forming) activity;GO:0046872//metal ion binding;GO:0005524//ATP binding	GO:0030244//cellulose biosynthetic process;GO:0071555//cell wall organization	K03283//heat shock 70kDa protein 1/2/6/8;K10999//cellulose synthase A [EC:2.4.1.12]
112	Cp4.1LG00g02660	0.763243	GO:0012505//endomembrane system;GO:0031201//SNARE complex;GO:0005622//intracellular;GO:0016021//integral component of membrane	GO:0000149//SNARE binding;GO:0005484//SNAP receptor activity	GO:0006886//intracellular protein transport;GO:0006906//vesicle fusion;GO:0048193//Golgi vesicle transport;GO:0048278//vesicle docking	K08498//syntaxin 6
113	Cp4.1LG05g11620	-0.756844	GO:0016021//integral component of membrane	GO:0008081//phosphoric diester hydrolase activity	GO:0006629//lipid metabolic process
114	Cp4.1LG11g01680	0.797332		GO:0016757//transferase activity, transferring glycosyl groups		K20893//probable galacturonosyltransferase-like 1 [EC:2.4.1.-]
115	Cp4.1LG12g09480	0.798717	GO:0010008//endosome membrane;GO:0005829//cytosol	GO:0016307//phosphatidylinositol phosphate kinase activity;GO:0000285//1-phosphatidylinositol-3-phosphate 5-kinase activity;GO:0046872//metal ion binding;GO:0005524//ATP binding	GO:0042147//retrograde transport, endosome to Golgi;GO:0046854//phosphatidylinositol phosphorylation	K00921//1-phosphatidylinositol-3-phosphate 5-kinase [EC:2.7.1.150]
116	Cp4.1LG20g05380	0.862759	GO:0016021//integral component of membrane			K08150//MFS transporter, SP family, solute carrier family 2 (myo-inositol transporter), member 13
117	Cp4.1LG16g01980	0.827961		GO:0046872//metal ion binding		K13172//serine/arginine repetitive matrix protein 2;K17586//PHD and RING finger domain-containing protein 1
118	Cp4.1LG10g10620	0.828865
119	Cp4.1LG05g09130	0.752062	GO:0016021//integral component of membrane
120	Cp4.1LG01g10790	0.782969		GO:0016874//ligase activity		K11982//E3 ubiquitin-protein ligase RNF115/126 [EC:2.3.2.27]
121	BGI_novel_G000373	0.937825	GO:0016021//integral component of membrane			K03843//alpha-1,3/alpha-1,6-mannosyltransferase [EC:2.4.1.132 2.4.1.257]
122	Cp4.1LG10g10120	0.787205		GO:0005509//calcium ion binding		K06268//serine/threonine-protein phosphatase 2B regulatory subunit
123	Cp4.1LG16g00160	-0.746424		GO:0016301//kinase activity		K00891//shikimate kinase [EC:2.7.1.71]
124	Cp4.1LG10g01940	0.748787
125	Cp4.1LG04g01660	0.975496
126	BGI_novel_G002003	0.863957		GO:0008138//protein tyrosine/serine/threonine phosphatase activity;GO:0004725//protein tyrosine phosphatase activity		K14165//atypical dual specificity phosphatase [EC:3.1.3.16 3.1.3.48]
127	Cp4.1LG09g07870	0.796625	GO:0016021//integral component of membrane;GO:0005886//plasma membrane	GO:0016760//cellulose synthase (UDP-forming) activity;GO:0046872//metal ion binding	GO:0030244//cellulose biosynthetic process;GO:0071555//cell wall organization	K10999//cellulose synthase A [EC:2.4.1.12]
128	Cp4.1LG11g09500	0.866817		GO:0031177//phosphopantetheine binding	GO:0006633//fatty acid biosynthetic process	K03955//NADH dehydrogenase (ubiquinone) 1 alpha/beta subcomplex 1;K21776//protein lin-54
129	Cp4.1LG02g04360	0.762333
130	Cp4.1LG07g04070	0.893067				K21568//pinoresinol/lariciresinol reductase [EC:1.23.1.1 1.23.1.2 1.23.1.3 1.23.1.4]
131	Cp4.1LG05g01010	0.821022	GO:0005634//nucleus		GO:0006355//regulation of transcription, DNA-templated;GO:0009734//auxin-activated signaling pathway;GO:0006351//transcription, DNA-templated	K14484//auxin-responsive protein IAA
132	Cp4.1LG14g01120	-0.807969				K13418//somatic embryogenesis receptor kinase 1 [EC:2.7.10.1 2.7.11.1]
133	Cp4.1LG19g09740	0.925759
134	Cp4.1LG08g07160	0.789572	GO:0005622//intracellular;GO:0005737//cytoplasm	GO:0004843//thiol-dependent ubiquitin-specific protease activity	GO:0006511//ubiquitin-dependent protein catabolic process;GO:0016579//protein deubiquitination	K05609//ubiquitin carboxyl-terminal hydrolase L3 [EC:3.4.19.12]
135	BGI_novel_G000197	0.875037		GO:0008138//protein tyrosine/serine/threonine phosphatase activity;GO:0004725//protein tyrosine phosphatase activity		K14165//atypical dual specificity phosphatase [EC:3.1.3.16 3.1.3.48]
136	Cp4.1LG05g03290	0.882927		GO:0008237//metallopeptidase activity;GO:0004177//aminopeptidase activity;GO:0008270//zinc ion binding		K01256//aminopeptidase N [EC:3.4.11.2]
137	Cp4.1LG01g10010	0.796586				K17964//leucine-rich PPR motif-containing protein, mitochondrial;K17710//pentatricopeptide repeat domain-containing protein 1
138	Cp4.1LG20g05900	0.785951	GO:0016021//integral component of membrane
139	Cp4.1LG01g07880	0.826474		GO:0046872//metal ion binding;GO:0003676//nucleic acid binding		K14794//ribosomal RNA-processing protein 12;K12309//beta-galactosidase [EC:3.2.1.23]
140	Cp4.1LG18g09250	0.748888	GO:0016021//integral component of membrane;GO:0005886//plasma membrane		GO:0008643//carbohydrate transport	K15382//solute carrier family 50 (sugar transporter)
141	Cp4.1LG18g09210	0.769305		GO:0046872//metal ion binding;GO:0003993//acid phosphatase activity		K14407//cleavage stimulation factor subunit 2
142	Cp4.1LG07g02380	0.875959
143	Cp4.1LG03g14680	0.794179		GO:0005525//GTP binding		K06944//uncharacterized protein
144	Cp4.1LG01g18510	0.802157				K12486//stromal membrane-associated protein;K01537//Ca2+-transporting ATPase [EC:3.6.3.8]
145	Cp4.1LG13g06480	0.818431		GO:0008017//microtubule binding	GO:0000226//microtubule cytoskeleton organization;GO:0000910//cytokinesis	K16732//protein regulator of cytokinesis 1
146	Cp4.1LG01g25800	0.80075	GO:0016021//integral component of membrane	GO:0009055//electron transfer activity
147	Cp4.1LG02g02810	0.851033		GO:0034386//4-aminobutyrate:2-oxoglutarate transaminase activity;GO:0008483//transaminase activity;GO:0030170//pyridoxal phosphate binding		K16871//4-aminobutyrate---pyruvate transaminase [EC:2.6.1.96]
148	Cp4.1LG06g08450	0.802426	GO:0016021//integral component of membrane	GO:0046873//metal ion transmembrane transporter activity		K14709//solute carrier family 39 (zinc transporter), member 1/2/3
149	Cp4.1LG14g07920	0.833748				K15559//regulator of Ty1 transposition protein 103;K14692//solute carrier family 30 (zinc transporter), member 5/7;K01115//phospholipase D1/2 [EC:3.1.4.4]
150	Cp4.1LG09g00460	0.76172	GO:0016021//integral component of membrane	GO:0005216//ion channel activity		K05391//cyclic nucleotide gated channel, plant
151	Cp4.1LG00g04320	0.987883				K16812//targeting protein for Xklp2;K21596//calmodulin-binding transcription activator
152	Cp4.1LG11g03690	0.75899		GO:0016758//transferase activity, transferring hexosyl groups	GO:0008152//metabolic process	K13691//pathogen-inducible salicylic acid glucosyltransferase [EC:2.4.1.-]
153	Cp4.1LG11g01860	0.761322	GO:0016021//integral component of membrane	GO:0016746//transferase activity, transferring acyl groups	GO:0008152//metabolic process	K13510//lysophosphatidylcholine acyltransferase / lyso-PAF acetyltransferase [EC:2.3.1.23 2.3.1.67]
154	Cp4.1LG19g07190	-0.765736				K15697//RING finger protein 114 [EC:2.3.2.27];K01535//H+-transporting ATPase [EC:3.6.3.6]
155	Cp4.1LG07g04030	0.891014		GO:0003700//DNA binding transcription factor activity		K09060//plant G-box-binding factor
156	Cp4.1LG08g09950	0.748904			GO:0007165//signal transduction	K20642//Rho GTPase-activating protein 22/24/25
157	Cp4.1LG11g08430	0.744332	GO:0005576//extracellular region	GO:0045735//nutrient reservoir activity;GO:0030145//manganese ion binding
158	Cp4.1LG16g02590	0.871751	GO:0009507//chloroplast	GO:0008878//glucose-1-phosphate adenylyltransferase activity;GO:0005524//ATP binding	GO:0019252//starch biosynthetic process;GO:0005978//glycogen biosynthetic process	K00975//glucose-1-phosphate adenylyltransferase [EC:2.7.7.27]
159	Cp4.1LG06g06250	0.801646		GO:0004030//aldehyde dehydrogenase [NAD(P)+] activity	GO:0006081//cellular aldehyde metabolic process	K00128//aldehyde dehydrogenase (NAD+) [EC:1.2.1.3]
160	Cp4.1LG01g03710	0.799815	GO:0005759//mitochondrial matrix	GO:0046872//metal ion binding;GO:0004222//metalloendopeptidase activity	GO:0006627//protein processing involved in protein targeting to mitochondrion	K01410//mitochondrial intermediate peptidase [EC:3.4.24.59]
161	Cp4.1LG10g10740	0.791866	GO:0016021//integral component of membrane;GO:0005789//endoplasmic reticulum membrane;GO:0000139//Golgi membrane	GO:0004190//aspartic-type endopeptidase activity	GO:0016485//protein processing;GO:0007219//Notch signaling pathway	K04505//presenilin 1 [EC:3.4.23.-]
162	Cp4.1LG08g12880	0.747913		GO:0098519//nucleotide phosphatase activity, acting on free nucleotides		K06928//nucleoside-triphosphatase [EC:3.6.1.15]
163	Cp4.1LG01g14280	0.806751	GO:0016021//integral component of membrane;GO:0005737//cytoplasm	GO:0016627//oxidoreductase activity, acting on the CH-CH group of donors	GO:0006629//lipid metabolic process	K12343//3-oxo-5-alpha-steroid 4-dehydrogenase 1 [EC:1.3.1.22];K10258//very-long-chain enoyl-CoA reductase [EC:1.3.1.93]
164	Cp4.1LG08g00150	0.791016		GO:0003723//RNA binding;GO:0003677//DNA binding;GO:0004525//ribonuclease III activity;GO:0005524//ATP binding	GO:0006396//RNA processing;GO:0031047//gene silencing by RNA	K11592//endoribonuclease Dicer [EC:3.1.26.-]
165	Cp4.1LG03g17740	0.828936	GO:0005829//cytosol	GO:0017168//5-oxoprolinase (ATP-hydrolyzing) activity	GO:0006749//glutathione metabolic process	K01469//5-oxoprolinase (ATP-hydrolysing) [EC:3.5.2.9]
166	Cp4.1LG20g00690	0.779036		GO:0005524//ATP binding;GO:0004386//helicase activity;GO:0003676//nucleic acid binding		K18663//activating signal cointegrator complex subunit 3 [EC:3.6.4.12]
167	Cp4.1LG01g19770	0.805777	GO:0005622//intracellular	GO:0005525//GTP binding	GO:0007264//small GTPase mediated signal transduction	K07955//ADP-ribosylation factor-like protein 8
168	Cp4.1LG14g00680	0.7774		GO:0003779//actin binding		K20478//golgin subfamily B member 1
169	Cp4.1LG05g09540	0.773874				K18441//cytohesin
170	Cp4.1LG03g07040	0.79991				K14493//gibberellin receptor GID1 [EC:3.-.-.-];K20779//E3 ubiquitin-protein ligase RNF168 [EC:2.3.2.27]
171	Cp4.1LG01g03770	0.764928	GO:0005634//nucleus;GO:0005737//cytoplasm	GO:0009041//uridylate kinase activity;GO:0005524//ATP binding;GO:0004127//cytidylate kinase activity	GO:0006221//pyrimidine nucleotide biosynthetic process;GO:0006207//'de novo' pyrimidine nucleobase biosynthetic process	K13800//UMP-CMP kinase [EC:2.7.4.- 2.7.4.14]
172	Cp4.1LG18g07060	0.95014				K18643//katanin p80 WD40 repeat-containing subunit B1;K03676//glutaredoxin 3
173	Cp4.1LG08g04480	0.84787	GO:0005634//nucleus;GO:0016021//integral component of membrane	GO:0046872//metal ion binding;GO:0003677//DNA binding		K20641//Rho GTPase-activating protein 20;K13415//protein brassinosteroid insensitive 1 [EC:2.7.10.1 2.7.11.1]
174	Cp4.1LG15g07000	-0.805264				K09518//DnaJ homolog subfamily B member 12;K18626//trichohyalin;K09511//DnaJ homolog subfamily B member 5
175	Cp4.1LG11g01550	0.76175	GO:0005794//Golgi apparatus;GO:0016021//integral component of membrane	GO:0015020//glucuronosyltransferase activity	GO:0045492//xylan biosynthetic process;GO:0009834//plant-type secondary cell wall biogenesis	K20890//xylan alpha-glucuronosyltransferase [EC:2.4.1.-]
176	Cp4.1LG14g08870	0.753879	GO:0016021//integral component of membrane	GO:0016705//oxidoreductase activity, acting on paired donors, with incorporation or reduction of molecular oxygen;GO:0020037//heme binding;GO:0005506//iron ion binding;GO:0004497//monooxygenase activity		K04123//ent-kaurenoic acid hydroxylase [EC:1.14.13.79]
177	Cp4.1LG17g04140	0.794265
178	Cp4.1LG04g09030	0.814842		GO:0003723//RNA binding;GO:0004525//ribonuclease III activity;GO:0005524//ATP binding	GO:0006396//RNA processing	K17086//transmembrane 9 superfamily member 2/4;K11592//endoribonuclease Dicer [EC:3.1.26.-]
179	Cp4.1LG20g08150	0.760689		GO:0004553//hydrolase activity, hydrolyzing O-glycosyl compounds	GO:0005975//carbohydrate metabolic process	K05349//beta-glucosidase [EC:3.2.1.21]
180	Cp4.1LG16g04610	0.76498		GO:0046983//protein dimerization activity		K03521//electron transfer flavoprotein beta subunit;K13422//transcription factor MYC2
181	Cp4.1LG02g10990	0.764562	GO:0005829//cytosol;GO:0019008//molybdopterin synthase complex	GO:0000166//nucleotide binding;GO:0030366//molybdopterin synthase activity	GO:0006777//Mo-molybdopterin cofactor biosynthetic process	K21232//molybdopterin synthase sulfur carrier subunit
182	Cp4.1LG20g02660	-0.835768	GO:0016021//integral component of membrane
183	Cp4.1LG15g06860	0.743848		GO:0016874//ligase activity		K16285//RING/U-box domain-containing protein [EC:2.3.2.27]
184	Cp4.1LG19g04050	0.817622	GO:0005634//nucleus	GO:0003677//DNA binding	GO:0006355//regulation of transcription, DNA-templated;GO:0009734//auxin-activated signaling pathway;GO:0006351//transcription, DNA-templated	K14486//auxin response factor
185	Cp4.1LG12g10110	0.9038
186	Cp4.1LG17g00250	0.854117				K10581//ubiquitin-conjugating enzyme E2 O [EC:2.3.2.24]
187	Cp4.1LG07g09400	0.808045		GO:0031177//phosphopantetheine binding	GO:0006633//fatty acid biosynthetic process	K03955//NADH dehydrogenase (ubiquinone) 1 alpha/beta subcomplex 1;K21776//protein lin-54;K00850//6-phosphofructokinase 1 [EC:2.7.1.11]
188	Cp4.1LG16g09160	0.906684		GO:0016628//oxidoreductase activity, acting on the CH-CH group of donors, NAD or NADP as acceptor;GO:0045550//geranylgeranyl reductase activity	GO:0015979//photosynthesis;GO:0015995//chlorophyll biosynthetic process	K10960//geranylgeranyl diphosphate/geranylgeranyl-bacteriochlorophyllide a reductase [EC:1.3.1.83 1.3.1.111]
189	Cp4.1LG11g04990	-0.748419	GO:0005622//intracellular	GO:0000287//magnesium ion binding;GO:0052725//inositol-1,3,4-trisphosphate 6-kinase activity;GO:0005524//ATP binding;GO:0052726//inositol-1,3,4-trisphosphate 5-kinase activity;GO:0047325//inositol tetrakisphosphate 1-kinase activity	GO:0032957//inositol trisphosphate metabolic process	K00913//inositol-1,3,4-trisphosphate 5/6-kinase / inositol-tetrakisphosphate 1-kinase [EC:2.7.1.159 2.7.1.134]
190	Cp4.1LG07g11210	0.801252		GO:0008977//prephenate dehydrogenase (NAD+) activity;GO:0004665//prephenate dehydrogenase (NADP+) activity	GO:0006571//tyrosine biosynthetic process	K01507//inorganic pyrophosphatase [EC:3.6.1.1];K15227//arogenate dehydrogenase (NADP+), plant [EC:1.3.1.78]
191	Cp4.1LG18g04130	0.784792	GO:0016021//integral component of membrane			K03100//signal peptidase I [EC:3.4.21.89]
192	Cp4.1LG12g07600	0.973759
193	Cp4.1LG05g09730	0.790149	GO:0016021//integral component of membrane	GO:0005385//zinc ion transmembrane transporter activity		K14709//solute carrier family 39 (zinc transporter), member 1/2/3
194	Cp4.1LG10g00760	0.765322				K09835//prolycopene isomerase [EC:5.2.1.13]
195	Cp4.1LG06g06270	0.802508	GO:0016021//integral component of membrane
196	Cp4.1LG19g06960	0.909624	GO:0016020//membrane;GO:0005622//intracellular	GO:0004767//sphingomyelin phosphodiesterase activity;GO:0005525//GTP binding;GO:0003924//GTPase activity	GO:0007264//small GTPase mediated signal transduction	K04392//Ras-related C3 botulinum toxin substrate 1
197	Cp4.1LG17g05440	0.784072		GO:0016616//oxidoreductase activity, acting on the CH-OH group of donors, NAD or NADP as acceptor;GO:0051287//NAD binding		K15919//hydroxypyruvate reductase 2
198	Cp4.1LG14g09040	0.742556	GO:0016021//integral component of membrane	GO:0016301//kinase activity		K19755//radial spoke head protein 1
199	Cp4.1LG06g01020	0.786072				K19600//tubby-related protein 1
200	Cp4.1LG11g03220	0.861547		GO:0003723//RNA binding;GO:0003968//RNA-directed 5'-3' RNA polymerase activity	GO:0031047//gene silencing by RNA	K11699//RNA-dependent RNA polymerase [EC:2.7.7.48]
201	Cp4.1LG11g03330	0.877973
202	Cp4.1LG13g00570	0.784511	GO:0016021//integral component of membrane	GO:0016757//transferase activity, transferring glycosyl groups	GO:0006486//protein glycosylation	K20888//xyloglucan galactosyltransferase MUR3 [EC:2.4.1.-]
203	Cp4.1LG04g04000	0.887157	GO:0016021//integral component of membrane		GO:0055114//oxidation-reduction process
204	Cp4.1LG06g03420	0.931226	GO:0005634//nucleus	GO:0003677//DNA binding;GO:0003700//DNA binding transcription factor activity	GO:0006351//transcription, DNA-templated	K13434//pathogenesis-related genes transcriptional activator PTI6;K09286//EREBP-like factor
205	Cp4.1LG01g13230	0.768894		GO:0046983//protein dimerization activity		K16189//phytochrome-interacting factor 4;K04733//interleukin-1 receptor-associated kinase 4 [EC:2.7.11.1];K11253//histone H3;K12126//phytochrome-interacting factor 3
206	Cp4.1LG10g06230	0.790347	GO:0005634//nucleus	GO:0003677//DNA binding	GO:0006355//regulation of transcription, DNA-templated;GO:0006351//transcription, DNA-templated
207	Cp4.1LG16g05310	0.797049	GO:0016021//integral component of membrane			K15285//solute carrier family 35, member E3
208	Cp4.1LG14g09160	0.929628		GO:0008270//zinc ion binding;GO:0043565//sequence-specific DNA binding;GO:0003700//DNA binding transcription factor activity
209	BGI_novel_G000459	0.743529			GO:0051260//protein homooligomerization	K21919//BTB/POZ domain-containing protein KCTD9
210	Cp4.1LG14g10520	0.849191
211	Cp4.1LG13g10540	0.750521	GO:0016021//integral component of membrane	GO:0015171//amino acid transmembrane transporter activity		K03294//basic amino acid/polyamine antiporter, APA family;K13865//solute carrier family 7 (cationic amino acid transporter), member 3;K13863//solute carrier family 7 (cationic amino acid transporter), member 1
212	Cp4.1LG12g10120	0.87264	GO:0016021//integral component of membrane	GO:0005524//ATP binding;GO:0004672//protein kinase activity		K04733//interleukin-1 receptor-associated kinase 4 [EC:2.7.11.1];K12489//Arf-GAP with coiled-coil, ANK repeat and PH domain-containing protein
213	Cp4.1LG06g06340	0.755556		GO:0016740//transferase activity		K06975//uncharacterized protein
214	Cp4.1LG14g06810	0.745001	GO:0005634//nucleus			K03539//ribonuclease P/MRP protein subunit RPP1 [EC:3.1.26.5]
215	Cp4.1LG15g08660	0.805969	GO:0005634//nucleus	GO:0008138//protein tyrosine/serine/threonine phosphatase activity;GO:0004725//protein tyrosine phosphatase activity	GO:0043407//negative regulation of MAP kinase activity	K04459//dual specificity MAP kinase phosphatase [EC:3.1.3.16 3.1.3.48]
216	BGI_novel_G001506	0.805938		GO:0016758//transferase activity, transferring hexosyl groups	GO:0008152//metabolic process	K21374//7-deoxyloganetin glucosyltransferase [EC:2.4.1.324]
217	Cp4.1LG16g03180	0.858918		GO:0005524//ATP binding;GO:0004672//protein kinase activity		K04733//interleukin-1 receptor-associated kinase 4 [EC:2.7.11.1];K10736//minichromosome maintenance protein 10;K04730//interleukin-1 receptor-associated kinase 1 [EC:2.7.11.1]
218	Cp4.1LG15g07040	0.748924	GO:0016021//integral component of membrane		GO:0055114//oxidation-reduction process
219	Cp4.1LG12g06640	0.760937	GO:0016021//integral component of membrane	GO:0016705//oxidoreductase activity, acting on paired donors, with incorporation or reduction of molecular oxygen;GO:0020037//heme binding;GO:0005506//iron ion binding;GO:0004497//monooxygenase activity		K15402//fatty acid omega-hydroxylase [EC:1.14.-.-]
220	Cp4.1LG04g01310	0.743831	GO:0016021//integral component of membrane	GO:0005216//ion channel activity		K05391//cyclic nucleotide gated channel, plant
221	Cp4.1LG13g10060	0.879444	GO:0016021//integral component of membrane			K19041//E3 ubiquitin-protein ligase RNF38/44 [EC:2.3.2.27];K10664//E3 ubiquitin-protein ligase ATL6/9/15/31/42/55 [EC:2.3.2.27]
222	Cp4.1LG01g12680	0.970338		GO:0004556//alpha-amylase activity;GO:0005509//calcium ion binding	GO:0005975//carbohydrate metabolic process	K01176//alpha-amylase [EC:3.2.1.1];K04733//interleukin-1 receptor-associated kinase 4 [EC:2.7.11.1]
223	Cp4.1LG11g01240	0.748952				K09060//plant G-box-binding factor;K05853//Ca2+ transporting ATPase, sarcoplasmic/endoplasmic reticulum [EC:3.6.3.8];K14432//ABA responsive element binding factor
224	Cp4.1LG20g03750	0.861972		GO:0005524//ATP binding;GO:0016301//kinase activity;GO:0016772//transferase activity, transferring phosphorus-containing groups		K20115//[pyruvate, phosphate dikinase]-phosphate phosphotransferase / [pyruvate, phosphate dikinase] kinase [EC:2.7.4.27 2.7.11.32]
225	Cp4.1LG03g09260	0.79217		GO:0004674//protein serine/threonine kinase activity;GO:0005524//ATP binding		K04733//interleukin-1 receptor-associated kinase 4 [EC:2.7.11.1]
226	BGI_novel_G001935	0.82797				K13091//RNA-binding protein 39
227	Cp4.1LG08g11640	0.97825	GO:0048046//apoplast	GO:0052716//hydroquinone:oxygen oxidoreductase activity;GO:0005507//copper ion binding	GO:0046274//lignin catabolic process	K05909//laccase [EC:1.10.3.2]
228	Cp4.1LG03g14640	0.898224	GO:0005634//nucleus	GO:0005524//ATP binding	GO:0032502//developmental process;GO:0006355//regulation of transcription, DNA-templated;GO:0006351//transcription, DNA-templated	K20496//laurate 7-monooxygenase [EC:1.14.13.206];K15601//lysine-specific demethylase 3 [EC:1.14.11.-]
229	Cp4.1LG12g00710	0.754908				K17046//protein DEK;K12811//ATP-dependent RNA helicase DDX46/PRP5 [EC:3.6.4.13]
230	Cp4.1LG01g23370	0.900296	GO:0016020//membrane	GO:0008375//acetylglucosaminyltransferase activity
231	Cp4.1LG01g13260	0.954177		GO:0008725//DNA-3-methyladenine glycosylase activity;GO:0016740//transferase activity	GO:0006541//glutamine metabolic process;GO:0006284//base-excision repair	K01246//DNA-3-methyladenine glycosylase I [EC:3.2.2.20]
232	Cp4.1LG01g10870	0.743416		GO:0003723//RNA binding		K17943//pumilio RNA-binding family
233	Cp4.1LG04g14770	0.892487
234	Cp4.1LG08g09590	0.862895				K15455//diphthamide biosynthesis protein 3
235	Cp4.1LG01g09160	0.752622
236	Cp4.1LG18g05540	0.834424	GO:0016021//integral component of membrane	GO:0005524//ATP binding;GO:0008553//hydrogen-exporting ATPase activity, phosphorylative mechanism	GO:0006754//ATP biosynthetic process;GO:0006974//cellular response to DNA damage stimulus	K01535//H+-transporting ATPase [EC:3.6.3.6]
237	Cp4.1LG09g10680	0.83754	GO:0016021//integral component of membrane	GO:0008168//methyltransferase activity	GO:0045492//xylan biosynthetic process	K18801//glucuronoxylan 4-O-methyltransferase [EC:2.1.1.112]
238	Cp4.1LG08g04160	0.820353
239	Cp4.1LG17g08890	0.783802
240	BGI_novel_G001995	0.966974	GO:0005643//nuclear pore		GO:0006810//transport	K14297//nuclear pore complex protein Nup98-Nup96
241	Cp4.1LG20g01620	0.769408
242	Cp4.1LG08g12300	0.763464		GO:0016831//carboxy-lyase activity;GO:0004737//pyruvate decarboxylase activity;GO:0000287//magnesium ion binding;GO:0030976//thiamine pyrophosphate binding		K01568//pyruvate decarboxylase [EC:4.1.1.1]
243	Cp4.1LG08g02370	0.853389	GO:0016021//integral component of membrane	GO:0005524//ATP binding;GO:0042626//ATPase activity, coupled to transmembrane movement of substances		K05665//ATP-binding cassette, subfamily C (CFTR/MRP), member 1
244	Cp4.1LG07g06590	0.776327	GO:0009570//chloroplast stroma	GO:0004664//prephenate dehydratase activity;GO:0004106//chorismate mutase activity;GO:0047769//arogenate dehydratase activity	GO:0009094//L-phenylalanine biosynthetic process	K05359//arogenate/prephenate dehydratase [EC:4.2.1.91 4.2.1.51]
245	Cp4.1LG13g08480	0.930386	GO:0005783//endoplasmic reticulum		GO:0016036//cellular response to phosphate starvation;GO:0070417//cellular response to cold	K14514//ethylene-insensitive protein 3
246	Cp4.1LG20g06450	0.742144			GO:0006633//fatty acid biosynthetic process	K03955//NADH dehydrogenase (ubiquinone) 1 alpha/beta subcomplex 1
247	BGI_novel_G001992	0.979366				K14297//nuclear pore complex protein Nup98-Nup96
248	Cp4.1LG08g01840	0.79348		GO:0016616//oxidoreductase activity, acting on the CH-OH group of donors, NAD or NADP as acceptor;GO:0051287//NAD binding		K15919//hydroxypyruvate reductase 2
249	BGI_novel_G001393	0.763301				K09841//xanthoxin dehydrogenase [EC:1.1.1.288]
250	Cp4.1LG20g06530	0.743864	GO:0016021//integral component of membrane			K03955//NADH dehydrogenase (ubiquinone) 1 alpha/beta subcomplex 1
251	Cp4.1LG05g13430	0.815429
252	Cp4.1LG14g04900	0.790327	GO:0016021//integral component of membrane			K06268//serine/threonine-protein phosphatase 2B regulatory subunit;K11844//ubiquitin carboxyl-terminal hydrolase 16/45 [EC:3.4.19.12]
253	Cp4.1LG00g12820	0.811428		GO:0004106//chorismate mutase activity	GO:0046417//chorismate metabolic process;GO:0009073//aromatic amino acid family biosynthetic process	K01850//chorismate mutase [EC:5.4.99.5]
254	Cp4.1LG08g10690	0.779037				K20283//golgin subfamily A member 4
255	Cp4.1LG10g08120	0.74465				K13993//HSP20 family protein
256	Cp4.1LG07g08300	0.794717		GO:0046983//protein dimerization activity
257	Cp4.1LG08g10920	0.770825				K13717//OTU domain-containing protein 3 [EC:3.4.19.12];K12655//OTU domain-containing protein 5 [EC:3.4.19.12];K16743//abnormal spindle-like microcephaly-associated protein
258	Cp4.1LG14g07760	0.991581	GO:0016021//integral component of membrane			K15285//solute carrier family 35, member E3
259	Cp4.1LG01g15860	0.812709
260	BGI_novel_G001524	0.915525	GO:0005634//nucleus	GO:0003677//DNA binding	GO:0006355//regulation of transcription, DNA-templated;GO:0006351//transcription, DNA-templated
261	Cp4.1LG12g00230	0.828444		GO:0009055//electron transfer activity		K15893//hydroxypyruvate reductase 1
262	Cp4.1LG16g07660	0.817837	GO:0016021//integral component of membrane	GO:0004553//hydrolase activity, hydrolyzing O-glycosyl compounds	GO:0005975//carbohydrate metabolic process	K19355//mannan endo-1,4-beta-mannosidase [EC:3.2.1.78]
263	Cp4.1LG07g11020	0.881364				K11982//E3 ubiquitin-protein ligase RNF115/126 [EC:2.3.2.27];K16283//E3 ubiquitin-protein ligase SDIR1 [EC:2.3.2.27]
264	Cp4.1LG04g07400	0.793797		GO:0046983//protein dimerization activity		K13422//transcription factor MYC2
265	Cp4.1LG06g10050	0.742549	GO:0005634//nucleus	GO:0004693//cyclin-dependent protein serine/threonine kinase activity;GO:0005524//ATP binding;GO:0004672//protein kinase activity	GO:0006468//protein phosphorylation	K08819//cyclin-dependent kinase 12/13 [EC:2.7.11.22 2.7.11.23]
266	Cp4.1LG19g02110	0.764008			GO:0051260//protein homooligomerization	K21919//BTB/POZ domain-containing protein KCTD9
267	Cp4.1LG18g01010	0.923991		GO:0016788//hydrolase activity, acting on ester bonds		K21026//acetylajmaline esterase [EC:3.1.1.80];K10691//E3 ubiquitin-protein ligase UBR4 [EC:2.3.2.27];K01188//beta-glucosidase [EC:3.2.1.21];K14209//solute carrier family 36 (proton-coupled amino acid transporter);K00679//phospholipid:diacylglycerol acyltransferase [EC:2.3.1.158]
268	Cp4.1LG19g08180	0.945519	GO:0016021//integral component of membrane		GO:0006355//regulation of transcription, DNA-templated;GO:0006351//transcription, DNA-templated	K08150//MFS transporter, SP family, solute carrier family 2 (myo-inositol transporter), member 13
269	Cp4.1LG02g09640	0.755747	GO:0005737//cytoplasm	GO:0046872//metal ion binding;GO:0003872//6-phosphofructokinase activity;GO:0005524//ATP binding;GO:0047334//diphosphate-fructose-6-phosphate 1-phosphotransferase activity	GO:0006002//fructose 6-phosphate metabolic process	K00895//diphosphate-dependent phosphofructokinase [EC:2.7.1.90]
270	Cp4.1LG14g01020	0.836771				K10268//F-box and leucine-rich repeat protein 2/20;K17605//serine/threonine-protein phosphatase 2A activator
271	Cp4.1LG02g06550	0.950287
272	Cp4.1LG11g00320	0.764239	GO:0005739//mitochondrion	GO:0004375//glycine dehydrogenase (decarboxylating) activity	GO:0006546//glycine catabolic process	K00281//glycine dehydrogenase [EC:1.4.4.2]
273	Cp4.1LG03g16110	0.950659	GO:0016021//integral component of membrane		GO:0055114//oxidation-reduction process
274	Cp4.1LG10g02630	0.788464	GO:0005576//extracellular region	GO:0046872//metal ion binding;GO:0020037//heme binding;GO:0004601//peroxidase activity	GO:0006979//response to oxidative stress;GO:0042744//hydrogen peroxide catabolic process	K00430//peroxidase [EC:1.11.1.7]
275	BGI_novel_G001994	0.970952	GO:0005643//nuclear pore		GO:0006810//transport	K14297//nuclear pore complex protein Nup98-Nup96
276	Cp4.1LG01g17760	0.759559	GO:0016021//integral component of membrane
277	Cp4.1LG01g06420	0.966661				K00993//ethanolaminephosphotransferase [EC:2.7.8.1]
278	Cp4.1LG17g10800	0.791989
279	Cp4.1LG14g10080	0.891635	GO:0005634//nucleus	GO:0003677//DNA binding;GO:0008270//zinc ion binding	GO:0006281//DNA repair;GO:0006260//DNA replication;GO:0006310//DNA recombination	K07466//replication factor A1
280	Cp4.1LG01g11430	0.942203	GO:0016021//integral component of membrane			K05747//Wiskott-Aldrich syndrome protein
281	Cp4.1LG15g03400	0.81612		GO:0030955//potassium ion binding;GO:0000287//magnesium ion binding;GO:0004743//pyruvate kinase activity;GO:0016301//kinase activity		K00873//pyruvate kinase [EC:2.7.1.40]
282	Cp4.1LG06g05400	0.824175		GO:0016758//transferase activity, transferring hexosyl groups	GO:0008152//metabolic process	K08237//hydroquinone glucosyltransferase [EC:2.4.1.218]
283	Cp4.1LG01g24670	0.842222		GO:0005525//GTP binding;GO:0003924//GTPase activity		K07910//Ras-related protein Rab-18
284	Cp4.1LG08g09690	0.861849
285	Cp4.1LG18g09230	0.959079	GO:0016021//integral component of membrane;GO:0005886//plasma membrane		GO:0008643//carbohydrate transport	K15382//solute carrier family 50 (sugar transporter)
286	Cp4.1LG01g12300	0.935686		GO:0003676//nucleic acid binding	GO:0031047//gene silencing by RNA	K11593//eukaryotic translation initiation factor 2C
287	Cp4.1LG07g05950	0.757207	GO:0005634//nucleus	GO:0008270//zinc ion binding;GO:0003676//nucleic acid binding		K10624//E3 ubiquitin-protein ligase RBBP6 [EC:2.3.2.27]
288	Cp4.1LG10g03780	0.786061		GO:0004190//aspartic-type endopeptidase activity		K01379//cathepsin D [EC:3.4.23.5];K02882//large subunit ribosomal protein L18Ae;K01381//saccharopepsin [EC:3.4.23.25]
289	Cp4.1LG09g09940	0.776119
290	Cp4.1LG01g26090	0.7808	GO:0005622//intracellular	GO:0015035//protein disulfide oxidoreductase activity;GO:0009055//electron transfer activity	GO:0035556//intracellular signal transduction;GO:0045454//cell redox homeostasis
291	Cp4.1LG00g14680	0.779628	GO:0005634//nucleus	GO:0003677//DNA binding	GO:0006355//regulation of transcription, DNA-templated;GO:0006351//transcription, DNA-templated	K14491//two-component response regulator ARR-B family;K03921//acyl-[acyl-carrier-protein] desaturase [EC:1.14.19.2 1.14.19.11 1.14.19.26]
292	Cp4.1LG15g08040	-0.790875	GO:0016021//integral component of membrane	GO:0030246//carbohydrate binding;GO:0004674//protein serine/threonine kinase activity;GO:0005524//ATP binding;GO:0004672//protein kinase activity		K04733//interleukin-1 receptor-associated kinase 4 [EC:2.7.11.1]
293	Cp4.1LG15g06060	0.75003	GO:0016021//integral component of membrane	GO:0005215//transporter activity	GO:0055085//transmembrane transport
294	Cp4.1LG03g15000	0.79591		GO:0016787//hydrolase activity	GO:0016042//lipid catabolic process	K13806//sn1-specific diacylglycerol lipase [EC:3.1.1.-]
295	Cp4.1LG20g05690	0.899246		GO:0003723//RNA binding;GO:0008171//O-methyltransferase activity;GO:0008173//RNA methyltransferase activity		K20798//small RNA 2'-O-methyltransferase [EC:2.1.1.-]
296	Cp4.1LG04g15720	0.817806		GO:0016787//hydrolase activity;GO:0005524//ATP binding	GO:0051301//cell division	K13525//transitional endoplasmic reticulum ATPase
297	Cp4.1LG17g05760	0.815421	GO:0016021//integral component of membrane			K03843//alpha-1,3/alpha-1,6-mannosyltransferase [EC:2.4.1.132 2.4.1.257]
298	Cp4.1LG00g09360	0.815421	GO:0016021//integral component of membrane			K03843//alpha-1,3/alpha-1,6-mannosyltransferase [EC:2.4.1.132 2.4.1.257]
299	Cp4.1LG15g00390	0.751195		GO:0000287//magnesium ion binding;GO:0010333//terpene synthase activity	GO:0008152//metabolic process	K04120//ent-copalyl diphosphate synthase [EC:5.5.1.13]
300	Cp4.1LG03g10400	0.870377
301	Cp4.1LG02g02820	0.872509				K13717//OTU domain-containing protein 3 [EC:3.4.19.12];K12655//OTU domain-containing protein 5 [EC:3.4.19.12];K16743//abnormal spindle-like microcephaly-associated protein
302	Cp4.1LG02g08000	0.822385
303	Cp4.1LG16g02440	0.744195
304	Cp4.1LG04g00040	0.980261		GO:0003677//DNA binding		K09422//transcription factor MYB, plant
305	Cp4.1LG04g15690	0.841229
306	Cp4.1LG11g10490	0.819929	GO:0016020//membrane	GO:0016798//hydrolase activity, acting on glycosyl bonds		K07964//heparanase [EC:3.2.1.166]
307	Cp4.1LG03g02980	0.811512	GO:0016021//integral component of membrane		GO:0055085//transmembrane transport	K14684//solute carrier family 25 (mitochondrial phosphate transporter), member 23/24/25/41
308	BGI_novel_G000082	0.921541
309	Cp4.1LG12g03400	0.813721				K11323//histone arginine demethylase JMJD6 [EC:1.14.11.-];K01414//oligopeptidase A [EC:3.4.24.70];K01206//alpha-L-fucosidase [EC:3.2.1.51];K15255//ATP-dependent DNA helicase PIF1 [EC:3.6.4.12]
310	Cp4.1LG02g05030	0.74667		GO:0019904//protein domain specific binding		K06630//14-3-3 protein epsilon
311	Cp4.1LG01g14200	0.844367
312	Cp4.1LG18g07210	0.932177	GO:0016021//integral component of membrane;GO:0031225//anchored component of membrane		GO:0010215//cellulose microfibril organization;GO:0016049//cell growth
313	Cp4.1LG03g01380	0.742845				K15174//RNA polymerase II-associated factor 1
314	Cp4.1LG12g07340	0.787413				K08825//dual specificity tyrosine-phosphorylation-regulated kinase 1 [EC:2.7.12.1]
315	Cp4.1LG00g05590	0.825206	GO:0016021//integral component of membrane	GO:0016874//ligase activity		K13148//integrator complex subunit 11 [EC:3.1.27.-]
316	Cp4.1LG06g06420	0.831312			GO:0006950//response to stress
317	Cp4.1LG04g09660	0.812437		GO:0036361//racemase activity, acting on amino acids and derivatives	GO:0006520//cellular amino acid metabolic process	K03426//NAD+ diphosphatase [EC:3.6.1.22]
318	Cp4.1LG09g06530	0.885495	GO:0016021//integral component of membrane		GO:0055085//transmembrane transport	K04773//protease IV [EC:3.4.21.-]
319	Cp4.1LG12g07660	0.750383	GO:0005634//nucleus	GO:0003677//DNA binding	GO:0006355//regulation of transcription, DNA-templated	K16670//homeobox protein Meis2;K15613//homeobox protein Meis1
320	Cp4.1LG16g00280	0.744794	GO:0016021//integral component of membrane		GO:0045087//innate immune response
321	Cp4.1LG00g00020	0.811366	GO:0045261//proton-transporting ATP synthase complex, catalytic core F(1);GO:0009507//chloroplast	GO:0046933//proton-transporting ATP synthase activity, rotational mechanism	GO:0015986//ATP synthesis coupled proton transport;GO:2000067//regulation of root morphogenesis	K02115//F-type H+-transporting ATPase subunit gamma
322	Cp4.1LG07g09370	0.845687	GO:0016021//integral component of membrane;GO:0005789//endoplasmic reticulum membrane			K04733//interleukin-1 receptor-associated kinase 4 [EC:2.7.11.1];K20222//importin-5;K20547//basic endochitinase B [EC:3.2.1.14]
323	Cp4.1LG13g03730	0.764037				K09512//DnaJ homolog subfamily B member 6;K09509//DnaJ homolog subfamily B member 3;K09514//DnaJ homolog subfamily B member 8
324	Cp4.1LG00g00720	0.901006	GO:0005634//nucleus	GO:0003677//DNA binding	GO:0006355//regulation of transcription, DNA-templated;GO:0006351//transcription, DNA-templated	K12862//pleiotropic regulator 1;K13126//polyadenylate-binding protein
325	Cp4.1LG04g01490	0.772411
326	Cp4.1LG02g02970	-0.794065		GO:0016740//transferase activity		K22077//ganglioside-induced differentiation-associated protein 1
327	Cp4.1LG02g14110	0.852444	GO:0016021//integral component of membrane	GO:0004252//serine-type endopeptidase activity		K06630//14-3-3 protein epsilon
328	Cp4.1LG06g08280	0.986877	GO:0016021//integral component of membrane	GO:0008270//zinc ion binding;GO:0016874//ligase activity		K13148//integrator complex subunit 11 [EC:3.1.27.-]
329	Cp4.1LG05g06060	0.971721
330	Cp4.1LG14g10480	0.761526				K08518//syntaxin-binding protein 5
331	Cp4.1LG13g11320	0.826662		GO:0016874//ligase activity		K15503//serine/threonine-protein phosphatase 6 regulatory ankyrin repeat subunit B
332	Cp4.1LG13g02270	0.757075
333	Cp4.1LG06g08270	0.809188	GO:0016021//integral component of membrane	GO:0016874//ligase activity		K13148//integrator complex subunit 11 [EC:3.1.27.-]
334	Cp4.1LG13g04560	0.764269		GO:0016787//hydrolase activity	GO:0008152//metabolic process	K21604//jasmonoyl-L-amino acid hydrolase [EC:3.5.1.127]
335	Cp4.1LG02g10300	0.757084	GO:0005634//nucleus	GO:0003677//DNA binding	GO:0006355//regulation of transcription, DNA-templated;GO:0006351//transcription, DNA-templated
336	Cp4.1LG05g00580	0.756416				K03063//26S proteasome regulatory subunit T3;K10534//nitrate reductase (NAD(P)H) [EC:1.7.1.1 1.7.1.2 1.7.1.3]
337	Cp4.1LG01g10970	0.956961		GO:0004252//serine-type endopeptidase activity		K12619//5'-3' exoribonuclease 2 [EC:3.1.13.-];K15333//tRNA guanosine-2'-O-methyltransferase [EC:2.1.1.34]
338	Cp4.1LG18g07640	0.792698				K00012//UDPglucose 6-dehydrogenase [EC:1.1.1.22]
339	Cp4.1LG20g02390	0.743428		GO:0003950//NAD+ ADP-ribosyltransferase activity
340	Cp4.1LG13g07520	0.826731				K19040//E3 ubiquitin-protein ligase ATL10/75/76/77/78 [EC:2.3.2.27]
341	Cp4.1LG03g18290	0.778463	GO:0048046//apoplast	GO:0016853//isomerase activity		K01870//isoleucyl-tRNA synthetase [EC:6.1.1.5];K19027//zinc finger FYVE domain-containing protein 26
342	Cp4.1LG08g12560	0.788592		GO:0008483//transaminase activity;GO:0030170//pyridoxal phosphate binding		K00827//alanine-glyoxylate transaminase / (R)-3-amino-2-methylpropionate-pyruvate transaminase [EC:2.6.1.44 2.6.1.40]
343	Cp4.1LG19g09140	0.967779	GO:0016020//membrane;GO:0016021//integral component of membrane	GO:0016709//oxidoreductase activity, acting on paired donors, with incorporation or reduction of molecular oxygen, NAD(P)H as one donor, and incorporation of one atom of oxygen;GO:0016705//oxidoreductase activity, acting on paired donors, with incorporation or reduction of molecular oxygen;GO:0020037//heme binding;GO:0005506//iron ion binding;GO:0004497//monooxygenase activity	GO:0009809//lignin biosynthetic process	K09755//ferulate-5-hydroxylase [EC:1.14.-.-]
344	Cp4.1LG18g08060	0.745044	GO:0016021//integral component of membrane	GO:0005215//transporter activity		K14638//solute carrier family 15 (peptide/histidine transporter), member 3/4
345	Cp4.1LG17g02660	0.836864	GO:0016021//integral component of membrane	GO:0005215//transporter activity		K15272//solute carrier family 35 (UDP-sugar transporter), member A1/2/3;K00850//6-phosphofructokinase 1 [EC:2.7.1.11];K07893//Ras-related protein Rab-6A
346	Cp4.1LG09g09710	0.914569				K21952//CASK-interacting protein
347	Cp4.1LG09g10130	0.812306		GO:0003677//DNA binding		K09422//transcription factor MYB, plant
348	Cp4.1LG05g11910	0.78923	GO:0005681//spliceosomal complex	GO:0003677//DNA binding;GO:0003700//DNA binding transcription factor activity;GO:0016987//sigma factor activity	GO:0006397//mRNA processing;GO:0006355//regulation of transcription, DNA-templated;GO:0008380//RNA splicing;GO:0006352//DNA-templated transcription, initiation	K13103//tuftelin-interacting protein 11;K03086//RNA polymerase primary sigma factor
349	Cp4.1LG16g01340	0.881914		GO:0008080//N-acetyltransferase activity
350	Cp4.1LG00g04170	0.877308
351	Cp4.1LG02g07330	0.813614
352	Cp4.1LG12g02460	0.762938
353	Cp4.1LG07g02570	0.941774	GO:0005770//late endosome;GO:0005887//integral component of plasma membrane;GO:0017119//Golgi transport complex;GO:0016021//integral component of membrane	GO:0015238//drug transmembrane transporter activity;GO:0015297//antiporter activity;GO:0008515//sucrose transmembrane transporter activity	GO:0006970//response to osmotic stress;GO:0009624//response to nematode;GO:0009408//response to heat;GO:0009737//response to abscisic acid;GO:1905428//regulation of plant organ formation;GO:0055072//iron ion homeostasis;GO:0009646//response to absence of light;GO:0010015//root morphogenesis;GO:0006855//drug transmembrane transport	K03327//multidrug resistance protein, MATE family;K15378//solute carrier family 45, member 1/2/4
354	Cp4.1LG14g06250	0.742765	GO:0016021//integral component of membrane			K00521//ferric-chelate reductase [EC:1.16.1.7];K19562//bifunctional dethiobiotin synthetase / adenosylmethionine---8-amino-7-oxononanoate aminotransferase [EC:6.3.3.3 2.6.1.62];K10752//histone-binding protein RBBP4
355	Cp4.1LG12g07700	0.847498	GO:0005634//nucleus	GO:0003677//DNA binding
356	Cp4.1LG03g09570	0.890478	GO:0016021//integral component of membrane		GO:0006810//transport
357	Cp4.1LG10g00110	0.807638				K15271//ATP-dependent DNA helicase HFM1/MER3 [EC:3.6.4.12];K03452//magnesium/proton exchanger
358	Cp4.1LG16g07670	0.85481				K13413//mitogen-activated protein kinase kinase 4/5 [EC:2.7.12.2]
359	BGI_novel_G002083	0.905865	GO:0016021//integral component of membrane
360	Cp4.1LG01g15500	0.93917				K07393//glutathionyl-hydroquinone reductase [EC:1.8.5.7]
361	BGI_novel_G001993	0.959897	GO:0005643//nuclear pore		GO:0006810//transport	K14297//nuclear pore complex protein Nup98-Nup96
362	Cp4.1LG03g06930	0.758976
363	Cp4.1LG02g12590	0.83046
364	Cp4.1LG12g05780	0.758448		GO:0003950//NAD+ ADP-ribosyltransferase activity	GO:0006471//protein ADP-ribosylation	K10798//poly [ADP-ribose] polymerase [EC:2.4.2.30]
365	Cp4.1LG01g17180	0.794383				K16818//phospholipase A1 [EC:3.1.1.32]
366	BGI_novel_G002134	0.764292
367	Cp4.1LG14g03790	0.832432	GO:0016021//integral component of membrane			K14411//RNA-binding protein Musashi
368	Cp4.1LG17g05190	0.74221	GO:0016021//integral component of membrane			K11498//centromeric protein E;K20283//golgin subfamily A member 4;K09291//nucleoprotein TPR;K10357//myosin V;K10400//kinesin family member 15
369	Cp4.1LG06g04180	0.817167				K11807//WD and tetratricopeptide repeats protein 1
370	Cp4.1LG05g14290	0.762458	GO:0005634//nucleus	GO:0003677//DNA binding		K10802//high mobility group protein B1;K11295//high mobility group protein B2;K11296//high mobility group protein B3
371	Cp4.1LG04g03480	0.868834
372	Cp4.1LG17g01830	-0.796403
373	Cp4.1LG05g04410	0.839926		GO:0051539//4 iron, 4 sulfur cluster binding;GO:0003824//catalytic activity	GO:0006284//base-excision repair	K10773//endonuclease III [EC:4.2.99.18]
374	Cp4.1LG19g03850	0.742111	GO:0005634//nucleus	GO:0003677//DNA binding	GO:0006355//regulation of transcription, DNA-templated;GO:0006351//transcription, DNA-templated	K16221//transcription factor TCP21 (protein CCA1 HIKING EXPEDITION)
375	Cp4.1LG07g11160	0.835823	GO:0016021//integral component of membrane	GO:0005247//voltage-gated chloride channel activity	GO:1902476//chloride transmembrane transport	K05016//chloride channel 7
376	Cp4.1LG12g04700	0.890035	GO:0016021//integral component of membrane
377	Cp4.1LG02g13640	0.912852
378	Cp4.1LG19g08200	0.861467
379	Cp4.1LG12g03460	0.840652	GO:0016021//integral component of membrane;GO:0005886//plasma membrane	GO:0004674//protein serine/threonine kinase activity;GO:0005524//ATP binding;GO:0004675//transmembrane receptor protein serine/threonine kinase activity	GO:0006468//protein phosphorylation;GO:0007166//cell surface receptor signaling pathway	K04733//interleukin-1 receptor-associated kinase 4 [EC:2.7.11.1]
380	Cp4.1LG01g06890	0.845976	GO:0005576//extracellular region	GO:0046872//metal ion binding;GO:0020037//heme binding;GO:0004601//peroxidase activity	GO:0006979//response to oxidative stress;GO:0042744//hydrogen peroxide catabolic process	K00430//peroxidase [EC:1.11.1.7]
381	Cp4.1LG18g01580	0.957824
382	Cp4.1LG04g15680	0.844608				K19613//leucine-rich repeat protein SHOC2
383	Cp4.1LG20g08040	0.814058				K07964//heparanase [EC:3.2.1.166];K15356//GDP-mannose transporter
384	Cp4.1LG04g08890	0.779351
385	Cp4.1LG17g02600	0.7802	GO:0016021//integral component of membrane	GO:0005524//ATP binding;GO:0004672//protein kinase activity		K04733//interleukin-1 receptor-associated kinase 4 [EC:2.7.11.1];K04730//interleukin-1 receptor-associated kinase 1 [EC:2.7.11.1]
386	Cp4.1LG13g08860	0.822592	GO:0016021//integral component of membrane	GO:0022857//transmembrane transporter activity		K17500//integrin-linked kinase-associated serine/threonine phosphatase 2C [EC:3.1.3.16];K07874//Ras-related protein Rab-1A
387	Cp4.1LG17g02750	0.855776	GO:0016021//integral component of membrane	GO:0004857//enzyme inhibitor activity
388	Cp4.1LG09g01840	0.760488	GO:0005840//ribosome	GO:0003735//structural constituent of ribosome	GO:0006412//translation
389	Cp4.1LG03g16000	0.767703	GO:0016021//integral component of membrane	GO:0046872//metal ion binding;GO:0020037//heme binding
390	Cp4.1LG00g13560	0.758489	GO:0019867//outer membrane			K07277//outer membrane protein insertion porin family
391	BGI_novel_G000162	0.856991	GO:0005634//nucleus	GO:0003677//DNA binding	GO:0006355//regulation of transcription, DNA-templated;GO:0006351//transcription, DNA-templated
392	Cp4.1LG20g03010	0.789868			GO:0045492//xylan biosynthetic process	K18801//glucuronoxylan 4-O-methyltransferase [EC:2.1.1.112]
393	BGI_novel_G001583	0.788266	GO:0005634//nucleus	GO:0003677//DNA binding;GO:0000981//RNA polymerase II transcription factor activity, sequence-specific DNA binding;GO:0043565//sequence-specific DNA binding;GO:0044212//transcription regulatory region DNA binding;GO:0001135//transcription factor activity, RNA polymerase II transcription factor recruiting	GO:0006357//regulation of transcription from RNA polymerase II promoter;GO:0030154//cell differentiation	K09422//transcription factor MYB, plant
394	Cp4.1LG14g10290	0.803202		GO:0016874//ligase activity		K15692//E3 ubiquitin-protein ligase RNF13 [EC:2.3.2.27];K16281//RING-H2 zinc finger protein RHA1
395	Cp4.1LG20g02030	0.917069				K18643//katanin p80 WD40 repeat-containing subunit B1;K03676//glutaredoxin 3
396	Cp4.1LG04g01010	0.755454	GO:0005622//intracellular	GO:0008270//zinc ion binding		K19720//collagen, type III, alpha
397	Cp4.1LG15g08390	0.775562	GO:0016021//integral component of membrane	GO:0008970//phosphatidylcholine 1-acylhydrolase activity	GO:0006629//lipid metabolic process	K00145//N-acetyl-gamma-glutamyl-phosphate reductase [EC:1.2.1.38]
398	Cp4.1LG03g00050	0.753641				K12603//CCR4-NOT transcription complex subunit 6 [EC:3.1.13.4];K11426//SET and MYND domain-containing protein
399	Cp4.1LG02g05320	0.866189	GO:0005618//cell wall	GO:0045330//aspartyl esterase activity;GO:0004857//enzyme inhibitor activity;GO:0030599//pectinesterase activity	GO:0045490//pectin catabolic process;GO:0042545//cell wall modification	K01051//pectinesterase [EC:3.1.1.11]
400	BGI_novel_G001415	0.846625		GO:0008810//cellulase activity	GO:0030245//cellulose catabolic process	K01179//endoglucanase [EC:3.2.1.4]
401	Cp4.1LG10g02690	0.744997				K08233//polyneuridine-aldehyde esterase [EC:3.1.1.78]
402	Cp4.1LG11g11050	0.860442	GO:0005634//nucleus	GO:0043565//sequence-specific DNA binding;GO:0003700//DNA binding transcription factor activity		K09419//heat shock transcription factor, other eukaryote
403	Cp4.1LG18g04830	0.747945	GO:0016021//integral component of membrane	GO:0016705//oxidoreductase activity, acting on paired donors, with incorporation or reduction of molecular oxygen;GO:0020037//heme binding;GO:0005506//iron ion binding;GO:0004497//monooxygenase activity		K15639//PHYB activation tagged suppressor 1 [EC:1.14.-.-]
404	BGI_novel_G001535	0.776569		GO:0003824//catalytic activity;GO:0016874//ligase activity	GO:0008152//metabolic process	K01904//4-coumarate--CoA ligase [EC:6.2.1.12]
405	Cp4.1LG01g14110	0.825086	GO:0005634//nucleus	GO:0003677//DNA binding;GO:0003700//DNA binding transcription factor activity	GO:0007275//multicellular organism development;GO:0006351//transcription, DNA-templated	K09285//AP2-like factor, ANT lineage
406	Cp4.1LG07g00650	0.748923		GO:0008017//microtubule binding	GO:0000226//microtubule cytoskeleton organization;GO:0000910//cytokinesis	K16732//protein regulator of cytokinesis 1
407	Cp4.1LG01g22040	0.989672		GO:0016705//oxidoreductase activity, acting on paired donors, with incorporation or reduction of molecular oxygen;GO:0020037//heme binding;GO:0005506//iron ion binding		K10717//cytokinin trans-hydroxylase
408	Cp4.1LG01g18830	0.750722		GO:0016787//hydrolase activity	GO:0008152//metabolic process	K18551//pyrimidine and pyridine-specific 5'-nucleotidase [EC:3.1.3.-]
409	Cp4.1LG20g05410	0.758817	GO:0030529//intracellular ribonucleoprotein complex;GO:0031417//NatC complex;GO:0019013//viral nucleocapsid			K20824//N-alpha-acetyltransferase 38, NatC auxiliary subunit
410	Cp4.1LG00g03460	0.788213	GO:0016021//integral component of membrane;GO:0005886//plasma membrane	GO:0016760//cellulose synthase (UDP-forming) activity;GO:0046872//metal ion binding	GO:0030244//cellulose biosynthetic process;GO:0071555//cell wall organization	K10999//cellulose synthase A [EC:2.4.1.12]
411	Cp4.1LG02g02340	0.758236		GO:0016758//transferase activity, transferring hexosyl groups	GO:0008152//metabolic process	K08237//hydroquinone glucosyltransferase [EC:2.4.1.218]
412	Cp4.1LG02g12440	0.76225	GO:0016021//integral component of membrane
413	Cp4.1LG04g14420	0.852612	GO:0031225//anchored component of membrane		GO:0010215//cellulose microfibril organization;GO:0016049//cell growth
414	Cp4.1LG02g10460	0.773998	GO:0016021//integral component of membrane			K04512//dishevelled associated activator of morphogenesis;K02184//formin 2
415	Cp4.1LG12g07080	0.877804
416	Cp4.1LG00g01040	0.754332				K14536//ribosome assembly protein 1 [EC:3.6.5.-]
417	Cp4.1LG10g07600	0.96665
418	Cp4.1LG10g03750	0.763959
419	Cp4.1LG01g17030	0.75488	GO:0016021//integral component of membrane	GO:0050664//oxidoreductase activity, acting on NAD(P)H, oxygen as acceptor;GO:0004601//peroxidase activity;GO:0005509//calcium ion binding		K13447//respiratory burst oxidase [EC:1.6.3.- 1.11.1.-]
420	Cp4.1LG14g07070	0.805966	GO:0016021//integral component of membrane
421	Cp4.1LG02g04240	0.932425	GO:0005634//nucleus	GO:0003677//DNA binding;GO:0003700//DNA binding transcription factor activity	GO:0006351//transcription, DNA-templated
422	Cp4.1LG13g04630	0.975569	GO:0005622//intracellular		GO:0000160//phosphorelay signal transduction system	K14492//two-component response regulator ARR-A family
423	BGI_novel_G000473	0.80378	GO:0016021//integral component of membrane
424	BGI_novel_G001998	0.752044	GO:0016021//integral component of membrane	GO:0005247//voltage-gated chloride channel activity		K05016//chloride channel 7
425	Cp4.1LG18g01520	0.963684
426	Cp4.1LG03g00570	0.753349				K13206//coiled-coil domain-containing protein 55;K21777//G2/mitotic-specific cyclin-B, other
427	Cp4.1LG06g05470	0.855103		GO:0016758//transferase activity, transferring hexosyl groups	GO:0008152//metabolic process	K21374//7-deoxyloganetin glucosyltransferase [EC:2.4.1.324]
428	Cp4.1LG18g07940	0.834758				K03798//cell division protease FtsH [EC:3.4.24.-]
429	Cp4.1LG01g01860	0.931979
430	Cp4.1LG14g03940	0.773626
431	BGI_novel_G001536	0.770539		GO:0003824//catalytic activity;GO:0016874//ligase activity	GO:0008152//metabolic process	K01904//4-coumarate--CoA ligase [EC:6.2.1.12]
432	Cp4.1LG01g15390	0.846345	GO:0005829//cytosol	GO:0016920//pyroglutamyl-peptidase activity		K01304//pyroglutamyl-peptidase [EC:3.4.19.3]
433	BGI_novel_G001267	0.820902		GO:0016705//oxidoreductase activity, acting on paired donors, with incorporation or reduction of molecular oxygen;GO:0020037//heme binding;GO:0005506//iron ion binding;GO:0004497//monooxygenase activity		K01773//aldoxime dehydratase [EC:4.99.1.-];K07418//cytochrome P450 family 2 subfamily J [EC:1.14.14.1]
434	Cp4.1LG18g08610	0.794323		GO:0003677//DNA binding		K09422//transcription factor MYB, plant
435	Cp4.1LG08g00070	0.945352		GO:0005544//calcium-dependent phospholipid binding;GO:0005509//calcium ion binding		K17098//annexin D
436	Cp4.1LG16g05060	0.771893		GO:0046983//protein dimerization activity		K18734//protein SMG8
437	Cp4.1LG20g00580	0.894869				K13172//serine/arginine repetitive matrix protein 2
438	Cp4.1LG20g04100	0.8188				K16223//protein FLOWERING LOCUS T
439	Cp4.1LG14g08740	0.978925			GO:0009733//response to auxin	K14488//SAUR family protein
440	Cp4.1LG03g14140	0.79615				K00029//malate dehydrogenase (oxaloacetate-decarboxylating)(NADP+) [EC:1.1.1.40]
441	Cp4.1LG01g07840	0.772462	GO:0016021//integral component of membrane	GO:0004674//protein serine/threonine kinase activity;GO:0005524//ATP binding;GO:0004672//protein kinase activity		K13420//LRR receptor-like serine/threonine-protein kinase FLS2 [EC:2.7.11.1]
442	Cp4.1LG00g07650	0.745244	GO:0016021//integral component of membrane	GO:0005524//ATP binding;GO:0004672//protein kinase activity		K13420//LRR receptor-like serine/threonine-protein kinase FLS2 [EC:2.7.11.1]
443	Cp4.1LG10g07950	0.896596				K16573//gamma-tubulin complex component 6
444	BGI_novel_G002352	0.789806	GO:0016021//integral component of membrane	GO:0016705//oxidoreductase activity, acting on paired donors, with incorporation or reduction of molecular oxygen;GO:0020037//heme binding;GO:0005506//iron ion binding;GO:0004497//monooxygenase activity		K07428//cytochrome P450 family 4 subfamily X [EC:1.14.14.1];K07426//cytochrome P450 family 4 subfamily B polypeptide 1 [EC:1.14.14.1]
445	BGI_novel_G002425	0.895622	GO:0016021//integral component of membrane	GO:0016705//oxidoreductase activity, acting on paired donors, with incorporation or reduction of molecular oxygen;GO:0020037//heme binding;GO:0005506//iron ion binding;GO:0004497//monooxygenase activity		K07418//cytochrome P450 family 2 subfamily J [EC:1.14.14.1]
446	Cp4.1LG12g05920	0.799027
447	Cp4.1LG08g10000	0.755461	GO:0005634//nucleus	GO:0003677//DNA binding	GO:0006355//regulation of transcription, DNA-templated;GO:0006351//transcription, DNA-templated	K09287//RAV-like factor
448	Cp4.1LG01g24770	0.884463
449	BGI_novel_G001565	0.791196	GO:0005634//nucleus	GO:0043565//sequence-specific DNA binding;GO:0003700//DNA binding transcription factor activity		K09419//heat shock transcription factor, other eukaryote
450	BGI_novel_G000305	0.876275	GO:0005634//nucleus	GO:0043565//sequence-specific DNA binding;GO:0003700//DNA binding transcription factor activity		K09419//heat shock transcription factor, other eukaryote
451	Cp4.1LG11g11750	0.870704		GO:0016740//transferase activity	GO:0006596//polyamine biosynthetic process	K18787//thermospermine synthase [EC:2.5.1.79]
452	Cp4.1LG11g03100	0.783171
453	BGI_novel_G000409	0.809235	GO:0016021//integral component of membrane	GO:0016757//transferase activity, transferring glycosyl groups
454	Cp4.1LG12g05230	0.916952	GO:0005634//nucleus;GO:0000786//nucleosome	GO:0003677//DNA binding;GO:0046982//protein heterodimerization activity		K11251//histone H2A
455	Cp4.1LG12g05220	0.916952	GO:0005634//nucleus;GO:0000786//nucleosome	GO:0003677//DNA binding;GO:0046982//protein heterodimerization activity		K11251//histone H2A
456	Cp4.1LG01g04360	0.7982	GO:0016021//integral component of membrane
457	Cp4.1LG18g05320	0.75563	GO:0016021//integral component of membrane
458	Cp4.1LG03g10810	0.921259
459	Cp4.1LG01g19280	0.921844	GO:0031011//Ino80 complex			K11671//nuclear factor related to kappa-B-binding protein
460	Cp4.1LG03g09650	0.963318	GO:0005885//Arp2/3 protein complex;GO:0005737//cytoplasm	GO:0003779//actin binding	GO:0034314//Arp2/3 complex-mediated actin nucleation;GO:0030041//actin filament polymerization	K05758//actin related protein 2/3 complex, subunit 2
461	BGI_novel_G002283	0.86286				K00658//2-oxoglutarate dehydrogenase E2 component (dihydrolipoamide succinyltransferase) [EC:2.3.1.61]
462	Cp4.1LG10g10200	0.756733
463	Cp4.1LG05g15660	0.747785		GO:0003677//DNA binding		K09422//transcription factor MYB, plant
464	BGI_novel_G002266	0.852281	GO:0016021//integral component of membrane	GO:0016705//oxidoreductase activity, acting on paired donors, with incorporation or reduction of molecular oxygen;GO:0020037//heme binding;GO:0005506//iron ion binding;GO:0004497//monooxygenase activity		K07409//cytochrome P450 family 1 subfamily A polypeptide 2 [EC:1.14.14.1];K07408//cytochrome P450 family 1 subfamily A polypeptide 1 [EC:1.14.14.1]
465	Cp4.1LG18g06470	0.918615	GO:0005634//nucleus	GO:0043565//sequence-specific DNA binding;GO:0003700//DNA binding transcription factor activity		K09338//homeobox-leucine zipper protein
466	Cp4.1LG15g02420	0.789259	GO:0016021//integral component of membrane;GO:0005886//plasma membrane	GO:0008271//secondary active sulfate transmembrane transporter activity		K17470//sulfate transporter 1, high-affinity
467	Cp4.1LG00g12170	0.956664		GO:0004674//protein serine/threonine kinase activity;GO:0005524//ATP binding		K03097//casein kinase II subunit alpha [EC:2.7.11.1]
468	Cp4.1LG00g15490	0.87184				K14496//abscisic acid receptor PYR/PYL family
469	Cp4.1LG07g08290	0.937598	GO:0005634//nucleus;GO:0005737//cytoplasm	GO:0016747//transferase activity, transferring acyl groups other than amino-acyl groups	GO:0009567//double fertilization forming a zygote and endosperm	K15400//omega-hydroxypalmitate O-feruloyl transferase [EC:2.3.1.188]
470	Cp4.1LG05g02600	0.772259		GO:0003677//DNA binding		K09422//transcription factor MYB, plant
471	Cp4.1LG04g11120	0.937401		GO:0030246//carbohydrate binding;GO:0004565//beta-galactosidase activity	GO:0005975//carbohydrate metabolic process	K12309//beta-galactosidase [EC:3.2.1.23]
472	Cp4.1LG08g05350	0.830201	GO:0048046//apoplast;GO:0016021//integral component of membrane	GO:0016853//isomerase activity		K01648//ATP citrate (pro-S)-lyase [EC:2.3.3.8]
473	Cp4.1LG20g02000	0.82218	GO:0016021//integral component of membrane	GO:0015238//drug transmembrane transporter activity;GO:0015297//antiporter activity		K03327//multidrug resistance protein, MATE family
474	Cp4.1LG13g03440	0.800836
475	Cp4.1LG10g00150	0.75387
476	Cp4.1LG11g09470	0.781447	GO:0016021//integral component of membrane
477	Cp4.1LG19g08540	0.785065
478	Cp4.1LG15g07200	0.981909		GO:0005509//calcium ion binding
479	Cp4.1LG09g05880	0.75913	GO:0016021//integral component of membrane	GO:0008289//lipid binding	GO:0006869//lipid transport	K05747//Wiskott-Aldrich syndrome protein
480	Cp4.1LG05g13850	0.990948				K20285//Rab9 effector protein with kelch motifs
481	Cp4.1LG13g04290	0.871353				K03686//molecular chaperone DnaJ
482	BGI_novel_G001194	0.752612		GO:0016829//lyase activity;GO:0030246//carbohydrate binding;GO:0003824//catalytic activity	GO:0005975//carbohydrate metabolic process	K18195//rhamnogalacturonan endolyase [EC:4.2.2.23]
483	Cp4.1LG13g04530	0.973751	GO:0005622//intracellular		GO:0000160//phosphorelay signal transduction system	K14492//two-component response regulator ARR-A family
484	BGI_novel_G002285	0.756765				K00658//2-oxoglutarate dehydrogenase E2 component (dihydrolipoamide succinyltransferase) [EC:2.3.1.61]
485	Cp4.1LG01g25430	0.753988				K04733//interleukin-1 receptor-associated kinase 4 [EC:2.7.11.1]
486	BGI_novel_G001645	0.845264
487	Cp4.1LG19g08170	0.926989	GO:0005737//cytoplasm	GO:0046872//metal ion binding;GO:0003872//6-phosphofructokinase activity;GO:0005524//ATP binding;GO:0047334//diphosphate-fructose-6-phosphate 1-phosphotransferase activity	GO:0006002//fructose 6-phosphate metabolic process	K00895//diphosphate-dependent phosphofructokinase [EC:2.7.1.90]
488	Cp4.1LG04g05490	0.80987	GO:0016021//integral component of membrane;GO:0012511//monolayer-surrounded lipid storage body
489	Cp4.1LG15g03760	0.884501
490	Cp4.1LG02g03530	0.894321	GO:0005623//cell		GO:0045454//cell redox homeostasis	K09527//DnaJ homolog subfamily C member 7
491	BGI_novel_G000008	0.747207
492	Cp4.1LG13g09240	0.772342		GO:0000287//magnesium ion binding;GO:0004450//isocitrate dehydrogenase (NADP+) activity;GO:0051287//NAD binding	GO:0006099//tricarboxylic acid cycle;GO:0006102//isocitrate metabolic process	K00031//isocitrate dehydrogenase [EC:1.1.1.42]
493	Cp4.1LG10g07550	0.781839				K06901//putative MFS transporter, AGZA family, xanthine/uracil permease
494	BGI_novel_G000958	0.912483				K17081//prohibitin 2
495	Cp4.1LG06g01180	0.742957		GO:0035299//inositol pentakisphosphate 2-kinase activity;GO:0005524//ATP binding		K10572//inositol-pentakisphosphate 2-kinase [EC:2.7.1.158]
496	BGI_novel_G000981	0.899142	GO:0005618//cell wall;GO:0005773//vacuole	GO:0030246//carbohydrate binding;GO:0004565//beta-galactosidase activity	GO:0005975//carbohydrate metabolic process	K12309//beta-galactosidase [EC:3.2.1.23]
497	BGI_novel_G002108	0.768112	GO:0016021//integral component of membrane;GO:0012511//monolayer-surrounded lipid storage body
498	Cp4.1LG09g03430	0.768329	GO:0005634//nucleus	GO:0003677//DNA binding;GO:0003700//DNA binding transcription factor activity	GO:0007275//multicellular organism development;GO:0006351//transcription, DNA-templated	K09285//AP2-like factor, ANT lineage
499	BGI_novel_G002255	0.820107			GO:0006952//defense response
500	Cp4.1LG13g09660	0.751278	GO:0016021//integral component of membrane	GO:0005524//ATP binding;GO:0016887//ATPase activity		K05681//ATP-binding cassette, subfamily G (WHITE), member 2
501	Cp4.1LG12g08540	0.79555		GO:0046872//metal ion binding;GO:0004722//protein serine/threonine phosphatase activity		K14497//protein phosphatase 2C [EC:3.1.3.16]
502	Cp4.1LG11g04460	0.78641	GO:0016021//integral component of membrane			K19041//E3 ubiquitin-protein ligase RNF38/44 [EC:2.3.2.27]
503	BGI_novel_G000260	0.897797	GO:0016021//integral component of membrane	GO:0005524//ATP binding;GO:0004672//protein kinase activity		K20718//LRR receptor-like serine/threonine-protein kinase ERECTA [EC:2.7.11.1]
504	Cp4.1LG01g06660	0.861185				K18635//protein SPIRAL1 and related proteins
505	Cp4.1LG09g10890	0.866416	GO:0016021//integral component of membrane	GO:0005215//transporter activity		K09873//aquaporin TIP
506	Cp4.1LG01g09480	0.937252	GO:0016021//integral component of membrane	GO:0016758//transferase activity, transferring hexosyl groups	GO:0008152//metabolic process	K12356//coniferyl-alcohol glucosyltransferase [EC:2.4.1.111]
507	BGI_novel_G002264	0.799907	GO:0016021//integral component of membrane	GO:0016705//oxidoreductase activity, acting on paired donors, with incorporation or reduction of molecular oxygen;GO:0020037//heme binding;GO:0005506//iron ion binding;GO:0004497//monooxygenase activity		K07408//cytochrome P450 family 1 subfamily A polypeptide 1 [EC:1.14.14.1]
508	BGI_novel_G002263	0.799907	GO:0016021//integral component of membrane	GO:0016705//oxidoreductase activity, acting on paired donors, with incorporation or reduction of molecular oxygen;GO:0020037//heme binding;GO:0005506//iron ion binding;GO:0004497//monooxygenase activity		K07408//cytochrome P450 family 1 subfamily A polypeptide 1 [EC:1.14.14.1]
509	Cp4.1LG19g03760	0.759958	GO:0016021//integral component of membrane	GO:0016757//transferase activity, transferring glycosyl groups	GO:0006486//protein glycosylation	K18789//xylogalacturonan beta-1,3-xylosyltransferase [EC:2.4.2.41]
510	Cp4.1LG18g04970	0.844594	GO:0005737//cytoplasm	GO:0004674//protein serine/threonine kinase activity;GO:0005524//ATP binding;GO:0004672//protein kinase activity	GO:0023014//signal transduction by protein phosphorylation;GO:0007346//regulation of mitotic cell cycle;GO:0032147//activation of protein kinase activity;GO:0031098//stress-activated protein kinase signaling cascade	K04421//mitogen-activated protein kinase kinase kinase 3 [EC:2.7.11.25];K20716//mitogen-activated protein kinase kinase kinase 17/18
511	Cp4.1LG02g08180	0.759197
512	Cp4.1LG01g19630	0.955198	GO:0005634//nucleus	GO:0003677//DNA binding	GO:0006355//regulation of transcription, DNA-templated;GO:0006351//transcription, DNA-templated	K01653//acetolactate synthase I/III small subunit [EC:2.2.1.6];K00654//serine palmitoyltransferase [EC:2.3.1.50];K09287//RAV-like factor
513	Cp4.1LG14g04160	0.862392		GO:0045735//nutrient reservoir activity		K01569//oxalate decarboxylase [EC:4.1.1.2]
514	Cp4.1LG01g14580	0.811243	GO:0016021//integral component of membrane	GO:0008289//lipid binding		K04733//interleukin-1 receptor-associated kinase 4 [EC:2.7.11.1];K19907//synaptotagmin-7;K19938//rabphilin-3A;K03511//DNA polymerase kappa [EC:2.7.7.7]
515	Cp4.1LG02g00750	0.749757		GO:0016788//hydrolase activity, acting on ester bonds		K21026//acetylajmaline esterase [EC:3.1.1.80];K10691//E3 ubiquitin-protein ligase UBR4 [EC:2.3.2.27];K01188//beta-glucosidase [EC:3.2.1.21];K14209//solute carrier family 36 (proton-coupled amino acid transporter);K00679//phospholipid:diacylglycerol acyltransferase [EC:2.3.1.158]
516	Cp4.1LG17g04110	0.795762
517	Cp4.1LG13g08510	0.80615				K01166//ribonuclease T2 [EC:3.1.27.1]
518	BGI_novel_G000044	0.801449		GO:0008270//zinc ion binding;GO:0003676//nucleic acid binding		K03364//cell division cycle 20-like protein 1, cofactor of APC complex
519	Cp4.1LG02g08860	0.86837		GO:0008270//zinc ion binding;GO:0016491//oxidoreductase activity		K18857//alcohol dehydrogenase class-P [EC:1.1.1.1]
520	BGI_novel_G002242	0.852766		GO:0000287//magnesium ion binding;GO:0010333//terpene synthase activity	GO:0008152//metabolic process	K07385//1,8-cineole synthase [EC:4.2.3.108]
521	Cp4.1LG02g10680	0.795481	GO:0005634//nucleus	GO:0000977//RNA polymerase II regulatory region sequence-specific DNA binding;GO:0003700//DNA binding transcription factor activity;GO:0046983//protein dimerization activity	GO:0045944//positive regulation of transcription from RNA polymerase II promoter;GO:0006351//transcription, DNA-templated	K09264//MADS-box transcription factor, plant
522	Cp4.1LG03g10540	0.754505	GO:0005634//nucleus	GO:0043565//sequence-specific DNA binding;GO:0003700//DNA binding transcription factor activity		K09419//heat shock transcription factor, other eukaryote
523	BGI_novel_G001807	0.772654
524	Cp4.1LG01g07730	0.789789			GO:0006952//defense response;GO:0009607//response to biotic stimulus	K10745//ribonuclease H2 subunit C
525	BGI_novel_G001965	0.827622		GO:0016702//oxidoreductase activity, acting on single donors with incorporation of molecular oxygen, incorporation of two atoms of oxygen;GO:0046872//metal ion binding	GO:0031408//oxylipin biosynthetic process	K15718//linoleate 9S-lipoxygenase [EC:1.13.11.58]
526	Cp4.1LG19g07540	0.801953	GO:0016021//integral component of membrane			K15181//negative elongation factor C/D
527	Cp4.1LG14g07870	0.945752				K14692//solute carrier family 30 (zinc transporter), member 5/7;K01115//phospholipase D1/2 [EC:3.1.4.4]
528	Cp4.1LG20g00420	0.883848	GO:0016021//integral component of membrane
529	Cp4.1LG14g05800	0.959714
530	Cp4.1LG08g09880	0.86789				K13206//coiled-coil domain-containing protein 55;K21777//G2/mitotic-specific cyclin-B, other
531	Cp4.1LG06g10010	0.805265		GO:0016491//oxidoreductase activity		K11165//dehydrogenase/reductase SDR family member 7 [EC:1.1.-.-]
532	Cp4.1LG06g01850	0.93478
533	Cp4.1LG01g08900	0.91067	GO:0005634//nucleus	GO:0003677//DNA binding;GO:0003700//DNA binding transcription factor activity	GO:0007275//multicellular organism development;GO:0006351//transcription, DNA-templated	K09285//AP2-like factor, ANT lineage
534	Cp4.1LG01g25520	0.956387		GO:0004190//aspartic-type endopeptidase activity		K01379//cathepsin D [EC:3.4.23.5];K02882//large subunit ribosomal protein L18Ae;K01381//saccharopepsin [EC:3.4.23.25]
535	Cp4.1LG19g03310	0.79289
536	Cp4.1LG08g00970	0.772698		GO:0016758//transferase activity, transferring hexosyl groups	GO:0008152//metabolic process	K08237//hydroquinone glucosyltransferase [EC:2.4.1.218]
537	Cp4.1LG01g07220	0.818945	GO:0016021//integral component of membrane	GO:0016705//oxidoreductase activity, acting on paired donors, with incorporation or reduction of molecular oxygen;GO:0020037//heme binding;GO:0005506//iron ion binding;GO:0004497//monooxygenase activity		K20661//cytochrome P450 family 714 subfamily A polypeptide 1
538	Cp4.1LG14g08230	0.743604		GO:0004252//serine-type endopeptidase activity		K12619//5'-3' exoribonuclease 2 [EC:3.1.13.-];K13199//plasminogen activator inhibitor 1 RNA-binding protein;K15333//tRNA guanosine-2'-O-methyltransferase [EC:2.1.1.34];K14568//rRNA small subunit pseudouridine methyltransferase Nep1 [EC:2.1.1.260]
539	Cp4.1LG01g12900	0.775466	GO:0005794//Golgi apparatus;GO:0016021//integral component of membrane	GO:0030246//carbohydrate binding;GO:0008378//galactosyltransferase activity	GO:0006486//protein glycosylation	K20843//hydroxyproline O-galactosyltransferase 2/3/4/5/6 [EC:2.4.1.-]
540	Cp4.1LG04g16330	0.792007				K15340//DNA cross-link repair 1A protein
541	Cp4.1LG01g21870	0.970499	GO:0005634//nucleus	GO:0003677//DNA binding;GO:0003700//DNA binding transcription factor activity	GO:0048316//seed development;GO:0009738//abscisic acid-activated signaling pathway;GO:0006351//transcription, DNA-templated	K09286//EREBP-like factor
542	Cp4.1LG08g08400	0.90482	GO:0005634//nucleus	GO:0043565//sequence-specific DNA binding;GO:0046982//protein heterodimerization activity	GO:0006355//regulation of transcription, DNA-templated	K08065//nuclear transcription Y subunit beta
543	Cp4.1LG05g03170	0.777379		GO:0003677//DNA binding		K09422//transcription factor MYB, plant
544	Cp4.1LG02g03810	0.933642	GO:0016021//integral component of membrane
545	Cp4.1LG01g15770	0.904995	GO:0016021//integral component of membrane	GO:0022857//transmembrane transporter activity		K17500//integrin-linked kinase-associated serine/threonine phosphatase 2C [EC:3.1.3.16];K07874//Ras-related protein Rab-1A
546	Cp4.1LG12g04830	0.944814		GO:0030598//rRNA N-glycosylase activity;GO:0090729//toxin activity	GO:0017148//negative regulation of translation;GO:0006952//defense response
547	Cp4.1LG11g10860	0.964272		GO:0046872//metal ion binding		K13811//3'-phosphoadenosine 5'-phosphosulfate synthase [EC:2.7.7.4 2.7.1.25]
548	Cp4.1LG05g09190	0.896891
549	BGI_novel_G002381	0.799122		GO:0003676//nucleic acid binding		K01870//isoleucyl-tRNA synthetase [EC:6.1.1.5];K08081//tropinone reductase I [EC:1.1.1.206]
550	Cp4.1LG15g08620	0.916211				K16573//gamma-tubulin complex component 6
551	Cp4.1LG04g08850	0.763302		GO:0004852//uroporphyrinogen-III synthase activity	GO:0033014//tetrapyrrole biosynthetic process
552	Cp4.1LG12g11230	0.91187	GO:0005634//nucleus	GO:0003677//DNA binding	GO:0006355//regulation of transcription, DNA-templated;GO:0006351//transcription, DNA-templated	K01653//acetolactate synthase I/III small subunit [EC:2.2.1.6]
553	Cp4.1LG14g07850	0.936435	GO:0005634//nucleus	GO:0043565//sequence-specific DNA binding;GO:0046982//protein heterodimerization activity	GO:0006355//regulation of transcription, DNA-templated	K08065//nuclear transcription Y subunit beta
554	Cp4.1LG17g09760	0.93921	GO:0005634//nucleus	GO:0003677//DNA binding	GO:0006355//regulation of transcription, DNA-templated;GO:0006351//transcription, DNA-templated	K01653//acetolactate synthase I/III small subunit [EC:2.2.1.6];K00654//serine palmitoyltransferase [EC:2.3.1.50];K09287//RAV-like factor
555	Cp4.1LG12g05590	0.768075	GO:0016020//membrane;GO:0016021//integral component of membrane	GO:0015079//potassium ion transmembrane transporter activity		K03549//KUP system potassium uptake protein
556	BGI_novel_G001353	0.76511		GO:0008270//zinc ion binding;GO:0003676//nucleic acid binding		K03364//cell division cycle 20-like protein 1, cofactor of APC complex
557	Cp4.1LG14g05360	0.823899	GO:0016021//integral component of membrane;GO:0012511//monolayer-surrounded lipid storage body
558	BGI_novel_G002265	0.917968	GO:0016021//integral component of membrane	GO:0016705//oxidoreductase activity, acting on paired donors, with incorporation or reduction of molecular oxygen;GO:0020037//heme binding;GO:0005506//iron ion binding;GO:0004497//monooxygenase activity		K07408//cytochrome P450 family 1 subfamily A polypeptide 1 [EC:1.14.14.1]
559	Cp4.1LG02g10820	0.9601	GO:0016021//integral component of membrane
560	BGI_novel_G001991	0.9777				K21596//calmodulin-binding transcription activator
561	Cp4.1LG13g05060	0.847851
562	Cp4.1LG11g10250	0.768898
563	Cp4.1LG20g02540	0.801007	GO:0016021//integral component of membrane;GO:0012511//monolayer-surrounded lipid storage body			K11275//histone H1/5
564	BGI_novel_G000134	0.921838				K19199//histone-lysine N-methyltransferase SETD3 [EC:2.1.1.43]
565	Cp4.1LG01g14420	0.895327		GO:0016705//oxidoreductase activity, acting on paired donors, with incorporation or reduction of molecular oxygen;GO:0020037//heme binding;GO:0005506//iron ion binding;GO:0004497//monooxygenase activity		K21995//unsaturated fatty acid epoxidase [EC:1.14.-.-]
566	Cp4.1LG05g06230	0.840445	GO:0016021//integral component of membrane;GO:0005886//plasma membrane	GO:0051119//sugar transmembrane transporter activity	GO:0008643//carbohydrate transport	K15382//solute carrier family 50 (sugar transporter)
567	Cp4.1LG01g06440	0.750478		GO:0016491//oxidoreductase activity		K19642//D-galacturonate reductase [EC:1.1.1.365]
568	Cp4.1LG01g03480	0.76733	GO:0016021//integral component of membrane;GO:0012511//monolayer-surrounded lipid storage body
569	Cp4.1LG07g06580	0.932697				K03063//26S proteasome regulatory subunit T3
570	Cp4.1LG08g03020	0.925672				K14709//solute carrier family 39 (zinc transporter), member 1/2/3;K01180//endo-1,3(4)-beta-glucanase [EC:3.2.1.6]
571	Cp4.1LG10g08430	0.963674

## Sheet: GC8.genes
	Unnamed: 0	Module.Correlation	GO: cellular component	GO: molecular function	GO: biological process	Kegg ontology
0	Cp4.1LG19g03480	0.894473	GO:0005622//intracellular;GO:0016021//integral component of membrane		GO:0000160//phosphorelay signal transduction system	K11420//euchromatic histone-lysine N-methyltransferase [EC:2.1.1.43];K20241//WD repeat-containing protein 44;K11137//telomere length regulation protein
1	BGI_novel_G001850	0.791892				K08770//ubiquitin C
2	Cp4.1LG01g25020	-0.752758	GO:0005840//ribosome;GO:0022627//cytosolic small ribosomal subunit	GO:0003735//structural constituent of ribosome	GO:0000028//ribosomal small subunit assembly;GO:0006412//translation	K02962//small subunit ribosomal protein S17e
3	Cp4.1LG17g07170	0.754884			GO:0006950//response to stress
4	Cp4.1LG01g16460	-0.789518	GO:0005840//ribosome;GO:0005634//nucleus	GO:0003735//structural constituent of ribosome;GO:0008097//5S rRNA binding	GO:0006412//translation	K02932//large subunit ribosomal protein L5e
5	Cp4.1LG11g09040	-0.774771	GO:0005840//ribosome	GO:0003735//structural constituent of ribosome	GO:0006412//translation	K02883//large subunit ribosomal protein L18e
6	Cp4.1LG16g00910	-0.747871	GO:0005840//ribosome	GO:0003735//structural constituent of ribosome	GO:0006412//translation	K02866//large subunit ribosomal protein L10e
7	Cp4.1LG10g10690	-0.790641	GO:0005854//nascent polypeptide-associated complex			K03626//nascent polypeptide-associated complex subunit alpha
8	Cp4.1LG01g05240	0.782431	GO:0016021//integral component of membrane	GO:0005215//transporter activity		K09872//aquaporin PIP
9	Cp4.1LG01g01580	0.759213	GO:0005634//nucleus;GO:0016021//integral component of membrane;GO:0005737//cytoplasm	GO:0061630//ubiquitin protein ligase activity;GO:0005524//ATP binding;GO:0031625//ubiquitin protein ligase binding;GO:0016874//ligase activity	GO:0070534//protein K63-linked ubiquitination;GO:0006301//postreplication repair	K10580//ubiquitin-conjugating enzyme E2 N [EC:2.3.2.23]
10	Cp4.1LG16g07380	-0.780359		GO:0005525//GTP binding;GO:0003924//GTPase activity		K03234//elongation factor 2
11	Cp4.1LG15g08490	-0.774204		GO:0046872//metal ion binding;GO:0016853//isomerase activity;GO:0004455//ketol-acid reductoisomerase activity	GO:0009099//valine biosynthetic process;GO:0009097//isoleucine biosynthetic process	K00053//ketol-acid reductoisomerase [EC:1.1.1.86]
12	Cp4.1LG08g06700	0.799719		GO:0004197//cysteine-type endopeptidase activity	GO:0050790//regulation of catalytic activity	K01363//cathepsin B [EC:3.4.22.1]
13	Cp4.1LG11g09820	-0.755039	GO:0005840//ribosome	GO:0003735//structural constituent of ribosome	GO:0006412//translation	K02974//small subunit ribosomal protein S24e
14	Cp4.1LG03g06680	-0.746942	GO:0005840//ribosome;GO:0030529//intracellular ribonucleoprotein complex		GO:0042254//ribosome biogenesis	K02936//large subunit ribosomal protein L7Ae
15	Cp4.1LG15g04820	-0.761773	GO:0005737//cytoplasm	GO:0003723//RNA binding		K13126//polyadenylate-binding protein
16	Cp4.1LG07g01460	-0.782241	GO:0005840//ribosome	GO:0003735//structural constituent of ribosome	GO:0006412//translation	K02991//small subunit ribosomal protein S6e
17	Cp4.1LG14g06590	0.754577		GO:0005524//ATP binding		K06689//ubiquitin-conjugating enzyme E2 D [EC:2.3.2.23]
18	Cp4.1LG10g04240	-0.826529		GO:0004332//fructose-bisphosphate aldolase activity	GO:0006096//glycolytic process	K01623//fructose-bisphosphate aldolase, class I [EC:4.1.2.13]
19	Cp4.1LG14g07420	0.759767		GO:0004190//aspartic-type endopeptidase activity	GO:0006629//lipid metabolic process	K08245//phytepsin [EC:3.4.23.40]
20	Cp4.1LG10g07000	0.845494				K05747//Wiskott-Aldrich syndrome protein;K19984//exocyst complex component 5
21	Cp4.1LG00g01310	0.83155	GO:0005618//cell wall;GO:0005622//intracellular;GO:0005773//vacuole		GO:0032366//intracellular sterol transport	K14411//RNA-binding protein Musashi
22	BGI_novel_G002401	0.817223
23	Cp4.1LG07g05180	0.942982				K13448//calcium-binding protein CML;K02183//calmodulin
24	Cp4.1LG06g08880	0.896067		GO:0003743//translation initiation factor activity		K03113//translation initiation factor 1
25	Cp4.1LG14g02270	-0.749201	GO:0005840//ribosome	GO:0003677//DNA binding		K09422//transcription factor MYB, plant;K02947//small subunit ribosomal protein S10e
26	Cp4.1LG07g03900	0.800564		GO:0008234//cysteine-type peptidase activity		K01373//cathepsin F [EC:3.4.22.41]
27	Cp4.1LG13g00110	-0.76447	GO:0005622//intracellular	GO:0005093//Rab GDP-dissociation inhibitor activity	GO:0007264//small GTPase mediated signal transduction;GO:0015031//protein transport	K17255//Rab GDP dissociation inhibitor
28	Cp4.1LG01g12570	-0.767712	GO:0015935//small ribosomal subunit	GO:0003735//structural constituent of ribosome;GO:0019843//rRNA binding	GO:0006412//translation	K02997//small subunit ribosomal protein S9e
29	BGI_novel_G000248	0.779033		GO:0004602//glutathione peroxidase activity	GO:0006979//response to oxidative stress	K00432//glutathione peroxidase [EC:1.11.1.9]
30	Cp4.1LG19g01400	0.839785			GO:0006629//lipid metabolic process	K12382//saposin
31	Cp4.1LG11g04760	0.879761	GO:0005634//nucleus;GO:0005739//mitochondrion		GO:0007005//mitochondrion organization
32	Cp4.1LG03g10370	0.747586				K22139//mitochondrial pyruvate carrier 2
33	Cp4.1LG03g04840	-0.798704		GO:0003723//RNA binding		K11294//nucleolin
34	Cp4.1LG10g11360	-0.825653	GO:0016282//eukaryotic 43S preinitiation complex;GO:0005634//nucleus;GO:0033290//eukaryotic 48S preinitiation complex;GO:0031597//cytosolic proteasome complex;GO:0005886//plasma membrane;GO:0005852//eukaryotic translation initiation factor 3 complex	GO:0003743//translation initiation factor activity;GO:0003729//mRNA binding;GO:0030371//translation repressor activity	GO:0009908//flower development;GO:0006446//regulation of translational initiation;GO:0009651//response to salt stress;GO:0009640//photomorphogenesis;GO:0001731//formation of translation preinitiation complex	K03250//translation initiation factor 3 subunit E
35	Cp4.1LG13g00580	-0.749844	GO:0005840//ribosome;GO:0030529//intracellular ribonucleoprotein complex		GO:0042254//ribosome biogenesis	K02936//large subunit ribosomal protein L7Ae
36	Cp4.1LG04g03450	0.826146		GO:0003743//translation initiation factor activity		K03113//translation initiation factor 1
37	Cp4.1LG08g08690	0.949963				K09874//aquaporin NIP
38	Cp4.1LG18g03250	0.795703		GO:0008234//cysteine-type peptidase activity		K01366//cathepsin H [EC:3.4.22.16]
39	Cp4.1LG18g07030	-0.755802	GO:0005840//ribosome	GO:0003735//structural constituent of ribosome	GO:0006412//translation	K02993//small subunit ribosomal protein S7e
40	Cp4.1LG02g00960	-0.755462	GO:0016020//membrane			K17081//prohibitin 2
41	Cp4.1LG18g09310	-0.746749	GO:0016442//RISC complex		GO:0031047//gene silencing by RNA	K15979//staphylococcal nuclease domain-containing protein 1
42	Cp4.1LG00g12420	-0.74344		GO:0005525//GTP binding;GO:0003924//GTPase activity		K03234//elongation factor 2
43	Cp4.1LG10g00350	0.847321	GO:0005634//nucleus;GO:0000786//nucleosome	GO:0003677//DNA binding	GO:0006334//nucleosome assembly	K11275//histone H1/5
44	Cp4.1LG07g02940	-0.750256		GO:0005524//ATP binding;GO:0004386//helicase activity;GO:0003676//nucleic acid binding		K12812//ATP-dependent RNA helicase UAP56/SUB2 [EC:3.6.4.13]
45	Cp4.1LG01g09650	0.746532
46	Cp4.1LG13g09340	0.789593		GO:0005524//ATP binding		K03283//heat shock 70kDa protein 1/2/6/8
47	Cp4.1LG02g17010	0.931332	GO:0016021//integral component of membrane
48	Cp4.1LG07g07310	-0.765303	GO:0005840//ribosome	GO:0003735//structural constituent of ribosome	GO:0006412//translation	K02995//small subunit ribosomal protein S8e
49	Cp4.1LG16g07650	0.830278		GO:0043565//sequence-specific DNA binding		K03627//putative transcription factor
50	Cp4.1LG15g03090	0.94319	GO:0016021//integral component of membrane		GO:0043066//negative regulation of apoptotic process	K21889//Bax inhibitor 1
51	Cp4.1LG18g02270	0.826741		GO:0046872//metal ion binding;GO:0005524//ATP binding;GO:0051082//unfolded protein binding;GO:0031072//heat shock protein binding	GO:0006457//protein folding;GO:0009408//response to heat	K09503//DnaJ homolog subfamily A member 2
52	Cp4.1LG09g07600	-0.770708		GO:0016747//transferase activity, transferring acyl groups other than amino-acyl groups	GO:0006633//fatty acid biosynthetic process	K09458//3-oxoacyl-[acyl-carrier-protein] synthase II [EC:2.3.1.179]
53	Cp4.1LG01g23860	0.784208		GO:0005524//ATP binding;GO:0004721//phosphoprotein phosphatase activity		K03283//heat shock 70kDa protein 1/2/6/8;K04460//serine/threonine-protein phosphatase 5 [EC:3.1.3.16]
54	Cp4.1LG14g09450	0.764849				K13993//HSP20 family protein
55	Cp4.1LG19g05480	-0.776247	GO:0031410//cytoplasmic vesicle;GO:0000139//Golgi membrane	GO:0005198//structural molecule activity	GO:0006890//retrograde vesicle-mediated transport, Golgi to ER;GO:0015031//protein transport	K17268//coatomer subunit epsilon
56	Cp4.1LG01g18810	-0.771496	GO:0005737//cytoplasm	GO:0005524//ATP binding;GO:0004827//proline-tRNA ligase activity	GO:0006433//prolyl-tRNA aminoacylation	K01881//prolyl-tRNA synthetase [EC:6.1.1.15]
57	Cp4.1LG05g10960	-0.786917	GO:0000502//proteasome complex			K03035//26S proteasome regulatory subunit N5
58	Cp4.1LG17g03800	0.851775
59	Cp4.1LG00g03930	0.780156	GO:0005743//mitochondrial inner membrane		GO:0006850//mitochondrial pyruvate transmembrane transport	K22139//mitochondrial pyruvate carrier 2
60	Cp4.1LG05g05710	0.794629				K09313//homeobox protein cut-like
61	Cp4.1LG01g04460	-0.752318		GO:0003723//RNA binding;GO:0008270//zinc ion binding		K12896//splicing factor, arginine/serine-rich 7
62	Cp4.1LG04g09640	-0.769034	GO:0005829//cytosol	GO:0003676//nucleic acid binding
63	Cp4.1LG06g02820	0.973615		GO:0004190//aspartic-type endopeptidase activity		K02882//large subunit ribosomal protein L18Ae;K01381//saccharopepsin [EC:3.4.23.25];K06002//pepsin A [EC:3.4.23.1]
64	Cp4.1LG02g08210	-0.756692	GO:0005737//cytoplasm	GO:0005524//ATP binding;GO:0051082//unfolded protein binding	GO:0006457//protein folding	K09494//T-complex protein 1 subunit beta
65	Cp4.1LG13g01130	-0.810219		GO:0005524//ATP binding;GO:0016887//ATPase activity		K06158//ATP-binding cassette, subfamily F, member 3;K11979//E3 ubiquitin-protein ligase UBR7 [EC:2.3.2.27]
66	Cp4.1LG18g04390	0.924977
67	Cp4.1LG18g00300	-0.765158	GO:0016282//eukaryotic 43S preinitiation complex;GO:0033290//eukaryotic 48S preinitiation complex;GO:0005852//eukaryotic translation initiation factor 3 complex	GO:0003743//translation initiation factor activity	GO:0006446//regulation of translational initiation;GO:0001731//formation of translation preinitiation complex	K03254//translation initiation factor 3 subunit A
68	Cp4.1LG12g10220	0.765069	GO:0005737//cytoplasm	GO:0004022//alcohol dehydrogenase (NAD) activity;GO:0008270//zinc ion binding;GO:0051903//S-(hydroxymethyl)glutathione dehydrogenase activity	GO:0006069//ethanol oxidation	K00121//S-(hydroxymethyl)glutathione dehydrogenase / alcohol dehydrogenase [EC:1.1.1.284 1.1.1.1]
69	Cp4.1LG19g04860	-0.75782				K14842//ribosome biogenesis protein NSA2;K09480//digalactosyldiacylglycerol synthase [EC:2.4.1.241]
70	Cp4.1LG13g07550	0.938364
71	Cp4.1LG20g02700	0.781229		GO:0008237//metallopeptidase activity;GO:0047652//allantoate deiminase activity;GO:0016813//hydrolase activity, acting on carbon-nitrogen (but not peptide) bonds, in linear amidines	GO:0008152//metabolic process	K02083//allantoate deiminase [EC:3.5.3.9]
72	Cp4.1LG14g03950	-0.825868				K03252//translation initiation factor 3 subunit C
73	Cp4.1LG13g09870	0.797766				K13113//ubiquitin-like protein 5
74	Cp4.1LG17g04400	0.794845		GO:0016307//phosphatidylinositol phosphate kinase activity;GO:0046872//metal ion binding;GO:0005524//ATP binding;GO:0003824//catalytic activity;GO:0030170//pyridoxal phosphate binding	GO:0009058//biosynthetic process	K00921//1-phosphatidylinositol-3-phosphate 5-kinase [EC:2.7.1.150];K00814//alanine transaminase [EC:2.6.1.2]
75	Cp4.1LG17g08540	-0.776844	GO:0005737//cytoplasm	GO:0008233//peptidase activity;GO:0016787//hydrolase activity;GO:0005524//ATP binding	GO:0030163//protein catabolic process	K03061//26S proteasome regulatory subunit T1
76	Cp4.1LG17g07810	0.803088		GO:0004356//glutamate-ammonia ligase activity;GO:0005524//ATP binding	GO:0006542//glutamine biosynthetic process	K01915//glutamine synthetase [EC:6.3.1.2]
77	Cp4.1LG00g02310	0.81384				K08272//calcium binding protein 39
78	Cp4.1LG11g05870	0.765615	GO:0005739//mitochondrion			K02267//cytochrome c oxidase subunit 6b
79	Cp4.1LG14g04780	-0.750821	GO:0005737//cytoplasm	GO:0004177//aminopeptidase activity		K01259//proline iminopeptidase [EC:3.4.11.5]
80	Cp4.1LG20g07390	-0.854831	GO:0005654//nucleoplasm;GO:0005730//nucleolus;GO:0030687//preribosome, large subunit precursor	GO:0043021//ribonucleoprotein complex binding	GO:0000466//maturation of 5.8S rRNA from tricistronic rRNA transcript (SSU-rRNA, 5.8S rRNA, LSU-rRNA);GO:0000463//maturation of LSU-rRNA from tricistronic rRNA transcript (SSU-rRNA, 5.8S rRNA, LSU-rRNA)	K14843//pescadillo
81	Cp4.1LG02g10120	-0.815726		GO:0003743//translation initiation factor activity;GO:0003676//nucleic acid binding	GO:0031047//gene silencing by RNA	K11593//eukaryotic translation initiation factor 2C
82	Cp4.1LG11g03160	-0.857668		GO:0005524//ATP binding;GO:0004386//helicase activity;GO:0003676//nucleic acid binding		K12812//ATP-dependent RNA helicase UAP56/SUB2 [EC:3.6.4.13]
83	Cp4.1LG20g00510	-0.778655			GO:0006355//regulation of transcription, DNA-templated;GO:0006351//transcription, DNA-templated	K01527//nascent polypeptide-associated complex subunit beta
84	Cp4.1LG03g09200	-0.764987	GO:0005737//cytoplasm	GO:0005524//ATP binding;GO:0051082//unfolded protein binding	GO:0006457//protein folding	K09500//T-complex protein 1 subunit theta
85	Cp4.1LG19g11710	-0.750553	GO:0005840//ribosome	GO:0003735//structural constituent of ribosome	GO:0006412//translation	K02871//large subunit ribosomal protein L13
86	Cp4.1LG10g11250	0.94726		GO:0005509//calcium ion binding		K13448//calcium-binding protein CML
87	Cp4.1LG01g11820	0.78654		GO:0052692//raffinose alpha-galactosidase activity	GO:0005975//carbohydrate metabolic process	K07407//alpha-galactosidase [EC:3.2.1.22]
88	Cp4.1LG09g10470	0.766923	GO:0005634//nucleus	GO:0003677//DNA binding	GO:0006355//regulation of transcription, DNA-templated;GO:0006351//transcription, DNA-templated	K08869//aarF domain-containing kinase;K17613//calcineurin-binding protein cabin-1
89	Cp4.1LG06g08430	0.888304				K13456//RPM1-interacting protein 4
90	Cp4.1LG11g09690	0.772669	GO:0005737//cytoplasm	GO:0004124//cysteine synthase activity;GO:0016740//transferase activity;GO:0030170//pyridoxal phosphate binding	GO:0006535//cysteine biosynthetic process from serine	K01738//cysteine synthase A [EC:2.5.1.47]
91	Cp4.1LG19g05710	-0.809484	GO:0016282//eukaryotic 43S preinitiation complex;GO:0033290//eukaryotic 48S preinitiation complex;GO:0005852//eukaryotic translation initiation factor 3 complex	GO:0003743//translation initiation factor activity;GO:0098808//mRNA cap binding	GO:0006446//regulation of translational initiation;GO:0002191//cap-dependent translational initiation;GO:0001731//formation of translation preinitiation complex	K03251//translation initiation factor 3 subunit D
92	Cp4.1LG16g02190	-0.850166	GO:0016021//integral component of membrane;GO:0005789//endoplasmic reticulum membrane	GO:0016757//transferase activity, transferring glycosyl groups	GO:0018279//protein N-linked glycosylation via asparagine	K12670//oligosaccharyltransferase complex subunit beta
93	Cp4.1LG07g03850	0.763791	GO:0005774//vacuolar membrane;GO:0033179//proton-transporting V-type ATPase, V0 domain;GO:0016021//integral component of membrane	GO:0015078//hydrogen ion transmembrane transporter activity	GO:0015991//ATP hydrolysis coupled proton transport	K02155//V-type H+-transporting ATPase 16kDa proteolipid subunit
94	Cp4.1LG03g14600	-0.805594	GO:0030126//COPI vesicle coat;GO:0000139//Golgi membrane	GO:0005198//structural molecule activity	GO:0006886//intracellular protein transport;GO:0006890//retrograde vesicle-mediated transport, Golgi to ER;GO:0006888//ER to Golgi vesicle-mediated transport;GO:0006891//intra-Golgi vesicle-mediated transport;GO:0016192//vesicle-mediated transport	K17301//coatomer subunit beta
95	Cp4.1LG09g10670	-0.856909				K14411//RNA-binding protein Musashi
96	BGI_novel_G000160	0.812665		GO:0005525//GTP binding;GO:0003924//GTPase activity		K07874//Ras-related protein Rab-1A
97	Cp4.1LG08g12120	-0.789465	GO:0005838//proteasome regulatory particle			K03038//26S proteasome regulatory subunit N8
98	Cp4.1LG05g06610	-0.835216				K01873//valyl-tRNA synthetase [EC:6.1.1.9]
99	Cp4.1LG07g06140	0.799043	GO:0005773//vacuole	GO:0008233//peptidase activity;GO:0004197//cysteine-type endopeptidase activity	GO:0051603//proteolysis involved in cellular protein catabolic process;GO:0006624//vacuolar protein processing	K01369//legumain [EC:3.4.22.34]
100	Cp4.1LG13g07380	-0.818642	GO:0030132//clathrin coat of coated pit;GO:0030130//clathrin coat of trans-Golgi network vesicle;GO:0071439//clathrin complex	GO:0005198//structural molecule activity;GO:0032051//clathrin light chain binding	GO:0006886//intracellular protein transport;GO:0048268//clathrin coat assembly;GO:0016192//vesicle-mediated transport	K04646//clathrin heavy chain
101	Cp4.1LG16g04400	0.769489	GO:0016021//integral component of membrane		GO:0006914//autophagy	K08341//GABA(A) receptor-associated protein
102	Cp4.1LG19g01860	0.829847	GO:0005737//cytoplasm	GO:0004619//phosphoglycerate mutase activity;GO:0030145//manganese ion binding	GO:0006007//glucose catabolic process	K15633//2,3-bisphosphoglycerate-independent phosphoglycerate mutase [EC:5.4.2.12]
103	Cp4.1LG11g06370	-0.807224	GO:0005737//cytoplasm	GO:0005524//ATP binding;GO:0004824//lysine-tRNA ligase activity;GO:0003676//nucleic acid binding	GO:0006430//lysyl-tRNA aminoacylation	K04567//lysyl-tRNA synthetase, class II [EC:6.1.1.6]
104	Cp4.1LG07g00400	-0.74586	GO:0005634//nucleus;GO:0005737//cytoplasm;GO:0005839//proteasome core complex	GO:0004298//threonine-type endopeptidase activity	GO:0051603//proteolysis involved in cellular protein catabolic process	K02737//20S proteasome subunit beta 5 [EC:3.4.25.1]
105	Cp4.1LG04g00600	-0.811177	GO:0005737//cytoplasm	GO:0004828//serine-tRNA ligase activity;GO:0005524//ATP binding	GO:0006434//seryl-tRNA aminoacylation	K01875//seryl-tRNA synthetase [EC:6.1.1.11]
106	Cp4.1LG02g11950	0.779308	GO:0005773//vacuole			K08059//interferon, gamma-inducible protein 30
107	Cp4.1LG02g01050	0.792661		GO:0003743//translation initiation factor activity		K03113//translation initiation factor 1
108	Cp4.1LG01g02060	0.771198				K13171//serine/arginine repetitive matrix protein 1;K14306//nuclear pore complex protein Nup62
109	Cp4.1LG15g05910	0.960653		GO:0005524//ATP binding		K06689//ubiquitin-conjugating enzyme E2 D [EC:2.3.2.23]
110	Cp4.1LG04g07890	0.87229		GO:0032440//2-alkenal reductase [NAD(P)] activity;GO:0008234//cysteine-type peptidase activity		K16292//KDEL-tailed cysteine endopeptidase [EC:3.4.22.-];K01365//cathepsin L [EC:3.4.22.15]
111	Cp4.1LG03g15510	0.842259	GO:0016021//integral component of membrane			K14207//solute carrier family 38 (sodium-coupled neutral amino acid transporter), member 2
112	Cp4.1LG05g05390	0.906067
113	Cp4.1LG16g06920	0.850031	GO:0005634//nucleus	GO:0003677//DNA binding;GO:0005524//ATP binding;GO:0003700//DNA binding transcription factor activity	GO:0006351//transcription, DNA-templated	K06689//ubiquitin-conjugating enzyme E2 D [EC:2.3.2.23];K13434//pathogenesis-related genes transcriptional activator PTI6
114	Cp4.1LG03g09760	0.768172		GO:0003677//DNA binding;GO:0008824//cyanate hydratase activity	GO:0009439//cyanate metabolic process	K01725//cyanate lyase [EC:4.2.1.104]
115	Cp4.1LG10g08400	-0.768442	GO:0019773//proteasome core complex, alpha-subunit complex;GO:0005634//nucleus;GO:0005737//cytoplasm	GO:0004298//threonine-type endopeptidase activity	GO:0006511//ubiquitin-dependent protein catabolic process	K02728//20S proteasome subunit alpha 3 [EC:3.4.25.1]
116	Cp4.1LG14g09970	-0.806862	GO:0000502//proteasome complex			K03039//26S proteasome regulatory subunit N9
117	Cp4.1LG16g00930	-0.793136	GO:0005737//cytoplasm	GO:0005524//ATP binding;GO:0051082//unfolded protein binding	GO:0006457//protein folding	K09495//T-complex protein 1 subunit gamma
118	Cp4.1LG01g21880	0.921665
119	Cp4.1LG05g10250	0.774314	GO:0016021//integral component of membrane
120	Cp4.1LG04g12840	0.760192	GO:0005634//nucleus	GO:0008270//zinc ion binding		K12135//zinc finger protein CONSTANS
121	Cp4.1LG05g11370	0.764873	GO:0005829//cytosol;GO:0005739//mitochondrion;GO:0009941//chloroplast envelope;GO:0009570//chloroplast stroma;GO:0009507//chloroplast	GO:0051743//red chlorophyll catabolite reductase activity	GO:0009814//defense response, incompatible interaction;GO:0015996//chlorophyll catabolic process;GO:0010363//regulation of plant-type hypersensitive response	K13545//red chlorophyll catabolite reductase [EC:1.3.7.12]
122	Cp4.1LG13g01570	-0.750601		GO:0005524//ATP binding;GO:0004831//tyrosine-tRNA ligase activity	GO:0006418//tRNA aminoacylation for protein translation	K01866//tyrosyl-tRNA synthetase [EC:6.1.1.1]
123	Cp4.1LG17g01650	-0.798751		GO:0030955//potassium ion binding;GO:0000287//magnesium ion binding;GO:0004743//pyruvate kinase activity;GO:0016301//kinase activity		K00873//pyruvate kinase [EC:2.7.1.40]
124	Cp4.1LG01g05680	-0.759466		GO:0000049//tRNA binding;GO:0016874//ligase activity		K15437//aminoacyl tRNA synthase complex-interacting multifunctional protein 1
125	Cp4.1LG10g01690	-0.837248		GO:0052654//L-leucine transaminase activity;GO:0052656//L-isoleucine transaminase activity;GO:0052655//L-valine transaminase activity	GO:0009082//branched-chain amino acid biosynthetic process	K00826//branched-chain amino acid aminotransferase [EC:2.6.1.42]
126	Cp4.1LG02g02620	-0.767886		GO:0005524//ATP binding;GO:0004386//helicase activity;GO:0003676//nucleic acid binding		K16911//ATP-dependent RNA helicase DDX21 [EC:3.6.4.13]
127	Cp4.1LG18g02920	-0.742751	GO:0016282//eukaryotic 43S preinitiation complex;GO:0033290//eukaryotic 48S preinitiation complex;GO:0005852//eukaryotic translation initiation factor 3 complex	GO:0043022//ribosome binding;GO:0003743//translation initiation factor activity	GO:0006446//regulation of translational initiation;GO:0001731//formation of translation preinitiation complex	K15028//translation initiation factor 3 subunit K
128	Cp4.1LG04g03460	0.893891		GO:0003743//translation initiation factor activity		K03113//translation initiation factor 1
129	Cp4.1LG17g04820	0.810958
130	Cp4.1LG01g22590	-0.790374	GO:0016282//eukaryotic 43S preinitiation complex;GO:0033290//eukaryotic 48S preinitiation complex;GO:0005852//eukaryotic translation initiation factor 3 complex	GO:0003743//translation initiation factor activity	GO:0006446//regulation of translational initiation;GO:0001731//formation of translation preinitiation complex	K15030//translation initiation factor 3 subunit M
131	Cp4.1LG07g05870	-0.888094	GO:0016021//integral component of membrane;GO:0005789//endoplasmic reticulum membrane	GO:0004579//dolichyl-diphosphooligosaccharide-protein glycotransferase activity	GO:0006486//protein glycosylation	K12666//oligosaccharyltransferase complex subunit alpha (ribophorin I)
132	Cp4.1LG08g04010	-0.773659		GO:0003779//actin binding		K20478//golgin subfamily B member 1
133	Cp4.1LG10g06730	0.937732				K12236//transcriptional repressor NF-X1
134	Cp4.1LG20g07100	-0.880582	GO:0008250//oligosaccharyltransferase complex;GO:0016021//integral component of membrane	GO:0016740//transferase activity	GO:0006487//protein N-linked glycosylation	K12667//oligosaccharyltransferase complex subunit delta (ribophorin II)
135	Cp4.1LG11g09660	-0.781179	GO:0032040//small-subunit processome;GO:0031428//box C/D snoRNP complex	GO:0030515//snoRNA binding	GO:0000154//rRNA modification	K14565//nucleolar protein 58
136	Cp4.1LG02g15850	-0.77112		GO:0003723//RNA binding		K11294//nucleolin
137	Cp4.1LG18g01240	-0.762463	GO:0005737//cytoplasm	GO:0005524//ATP binding;GO:0051082//unfolded protein binding	GO:0006457//protein folding	K09499//T-complex protein 1 subunit eta
138	Cp4.1LG15g03180	0.916109				K05747//Wiskott-Aldrich syndrome protein;K15174//RNA polymerase II-associated factor 1
139	Cp4.1LG14g08920	-0.76944	GO:0005737//cytoplasm	GO:0004826//phenylalanine-tRNA ligase activity;GO:0005524//ATP binding;GO:0000049//tRNA binding	GO:0006432//phenylalanyl-tRNA aminoacylation	K01889//phenylalanyl-tRNA synthetase alpha chain [EC:6.1.1.20]
140	Cp4.1LG01g19080	0.892842
141	Cp4.1LG13g01280	0.907344
142	Cp4.1LG14g01520	0.777856
143	Cp4.1LG03g04980	-0.746784	GO:0005739//mitochondrion;GO:0005737//cytoplasm	GO:0005524//ATP binding;GO:0008270//zinc ion binding;GO:0000049//tRNA binding;GO:0003676//nucleic acid binding;GO:0004813//alanine-tRNA ligase activity	GO:0006419//alanyl-tRNA aminoacylation;GO:0070143//mitochondrial alanyl-tRNA aminoacylation	K01872//alanyl-tRNA synthetase [EC:6.1.1.7]
144	Cp4.1LG09g11260	-0.793652		GO:0005525//GTP binding;GO:0003924//GTPase activity		K03267//peptide chain release factor subunit 3
145	Cp4.1LG11g05970	-0.816627	GO:0000502//proteasome complex;GO:0005737//cytoplasm	GO:0016787//hydrolase activity;GO:0005524//ATP binding	GO:0030163//protein catabolic process	K03062//26S proteasome regulatory subunit T2
146	Cp4.1LG13g02370	0.823603			GO:0006914//autophagy	K08341//GABA(A) receptor-associated protein
147	Cp4.1LG16g01590	0.814426		GO:0005524//ATP binding;GO:0019789//SUMO transferase activity		K10577//ubiquitin-conjugating enzyme E2 I
148	Cp4.1LG11g06310	0.821191				K00327//NADPH-ferrihemoprotein reductase [EC:1.6.2.4]
149	Cp4.1LG11g08890	0.85626				K09512//DnaJ homolog subfamily B member 6;K09509//DnaJ homolog subfamily B member 3;K09514//DnaJ homolog subfamily B member 8
150	Cp4.1LG12g07200	0.915023	GO:0016021//integral component of membrane			K11885//DNA damage-inducible protein 1
151	Cp4.1LG20g05590	0.851744		GO:0046872//metal ion binding;GO:0005096//GTPase activator activity		K12486//stromal membrane-associated protein
152	Cp4.1LG01g15830	-0.841063	GO:0005786//signal recognition particle, endoplasmic reticulum targeting	GO:0008312//7S RNA binding	GO:0006614//SRP-dependent cotranslational protein targeting to membrane	K03108//signal recognition particle subunit SRP72
153	Cp4.1LG04g05690	0.918526		GO:0005525//GTP binding;GO:0003924//GTPase activity		K07877//Ras-related protein Rab-2A
154	Cp4.1LG12g10130	0.822764				K12198//charged multivesicular body protein 5
155	Cp4.1LG04g16280	-0.784803	GO:0016282//eukaryotic 43S preinitiation complex;GO:0033290//eukaryotic 48S preinitiation complex;GO:0005852//eukaryotic translation initiation factor 3 complex	GO:0003743//translation initiation factor activity;GO:0031369//translation initiation factor binding	GO:0006446//regulation of translational initiation;GO:0001731//formation of translation preinitiation complex	K03253//translation initiation factor 3 subunit B
156	Cp4.1LG20g03300	-0.756459		GO:0030234//enzyme regulator activity		K03037//26S proteasome regulatory subunit N7
157	Cp4.1LG06g09350	-0.812159	GO:0016282//eukaryotic 43S preinitiation complex;GO:0033290//eukaryotic 48S preinitiation complex;GO:0005852//eukaryotic translation initiation factor 3 complex	GO:0003743//translation initiation factor activity;GO:0031369//translation initiation factor binding	GO:0006446//regulation of translational initiation;GO:0001731//formation of translation preinitiation complex	K03253//translation initiation factor 3 subunit B
158	Cp4.1LG02g08740	0.882459		GO:0004848//ureidoglycolate hydrolase activity
159	Cp4.1LG12g04330	0.836888		GO:0005509//calcium ion binding		K16465//centrin-1;K10840//centrin-2
160	Cp4.1LG17g07470	-0.868905	GO:0016021//integral component of membrane	GO:0030246//carbohydrate binding
161	Cp4.1LG12g00920	-0.784669	GO:0000502//proteasome complex;GO:0016021//integral component of membrane	GO:0030234//enzyme regulator activity	GO:0042176//regulation of protein catabolic process	K03032//26S proteasome regulatory subunit N2
162	Cp4.1LG01g17650	-0.787736	GO:0005737//cytoplasm	GO:0004817//cysteine-tRNA ligase activity;GO:0005524//ATP binding	GO:0006423//cysteinyl-tRNA aminoacylation	K01883//cysteinyl-tRNA synthetase [EC:6.1.1.16]
163	Cp4.1LG15g05300	-0.852786	GO:0030126//COPI vesicle coat;GO:0000139//Golgi membrane	GO:0005198//structural molecule activity	GO:0006886//intracellular protein transport;GO:0016192//vesicle-mediated transport	K17267//coatomer subunit gamma
164	Cp4.1LG14g10300	0.899004			GO:0006511//ubiquitin-dependent protein catabolic process	K03094//S-phase kinase-associated protein 1
165	Cp4.1LG13g07700	-0.754315	GO:0005737//cytoplasm;GO:0005832//chaperonin-containing T-complex	GO:0005524//ATP binding;GO:0051082//unfolded protein binding;GO:0044183//protein binding involved in protein folding	GO:0006457//protein folding;GO:0006458//'de novo' protein folding;GO:0061077//chaperone-mediated protein folding	K09498//T-complex protein 1 subunit zeta
166	Cp4.1LG07g02870	-0.796349		GO:0003755//peptidyl-prolyl cis-trans isomerase activity		K09566//peptidyl-prolyl isomerase G (cyclophilin G) [EC:5.2.1.8]
167	Cp4.1LG17g04100	0.744629		GO:0004252//serine-type endopeptidase activity		K13199//plasminogen activator inhibitor 1 RNA-binding protein;K15333//tRNA guanosine-2'-O-methyltransferase [EC:2.1.1.34];K14568//rRNA small subunit pseudouridine methyltransferase Nep1 [EC:2.1.1.260]
168	Cp4.1LG12g05270	0.912739				K11801//WD repeat-containing protein 23
169	Cp4.1LG03g16510	0.755226	GO:0005576//extracellular region	GO:0004650//polygalacturonase activity	GO:0005975//carbohydrate metabolic process;GO:0071555//cell wall organization	K01184//polygalacturonase [EC:3.2.1.15];K01213//galacturan 1,4-alpha-galacturonidase [EC:3.2.1.67]
170	Cp4.1LG08g09280	0.845522		GO:0003723//RNA binding		K12900//FUS-interacting serine-arginine-rich protein 1
171	Cp4.1LG18g00070	0.805353	GO:0005829//cytosol	GO:0016920//pyroglutamyl-peptidase activity		K01304//pyroglutamyl-peptidase [EC:3.4.19.3]
172	Cp4.1LG04g10400	-0.760832	GO:0005737//cytoplasm	GO:0004814//arginine-tRNA ligase activity;GO:0005524//ATP binding	GO:0006420//arginyl-tRNA aminoacylation	K01887//arginyl-tRNA synthetase [EC:6.1.1.19]
173	Cp4.1LG05g12270	-0.787338	GO:0005840//ribosome	GO:0003735//structural constituent of ribosome	GO:0006412//translation	K02879//large subunit ribosomal protein L17
174	Cp4.1LG04g00270	-0.749232	GO:0016021//integral component of membrane;GO:0015935//small ribosomal subunit	GO:0003723//RNA binding;GO:0003735//structural constituent of ribosome	GO:0006412//translation	K02989//small subunit ribosomal protein S5e
175	Cp4.1LG05g10520	0.843308	GO:0005737//cytoplasm	GO:0016740//transferase activity	GO:0009072//aromatic amino acid family metabolic process	K01800//maleylacetoacetate isomerase [EC:5.2.1.2]
176	Cp4.1LG04g08860	0.750976	GO:0031201//SNARE complex;GO:0016021//integral component of membrane	GO:0000149//SNARE binding;GO:0005484//SNAP receptor activity	GO:0006906//vesicle fusion;GO:0006887//exocytosis;GO:0016192//vesicle-mediated transport	K08516//synaptobrevin homolog YKT6
177	Cp4.1LG05g09660	0.8756		GO:0003993//acid phosphatase activity;GO:0016788//hydrolase activity, acting on ester bonds	GO:0009395//phospholipid catabolic process;GO:0008152//metabolic process	K01114//phospholipase C [EC:3.1.4.3]
178	Cp4.1LG00g02850	-0.863991	GO:0009507//chloroplast	GO:0046872//metal ion binding;GO:0045300//acyl-[acyl-carrier-protein] desaturase activity	GO:0006633//fatty acid biosynthetic process	K03921//acyl-[acyl-carrier-protein] desaturase [EC:1.14.19.2 1.14.19.11 1.14.19.26]
179	Cp4.1LG05g07020	-0.742139	GO:0005634//nucleus	GO:0003723//RNA binding;GO:0005524//ATP binding;GO:0004386//helicase activity		K16911//ATP-dependent RNA helicase DDX21 [EC:3.6.4.13]
180	Cp4.1LG18g04750	-0.743286		GO:0008168//methyltransferase activity	GO:0006479//protein methylation	K11434//type I protein arginine methyltransferase [EC:2.1.1.319]
181	Cp4.1LG02g02840	-0.800248		GO:0005524//ATP binding;GO:0016887//ATPase activity		K06174//ATP-binding cassette, sub-family E, member 1
182	Cp4.1LG08g07150	0.8654		GO:0005525//GTP binding;GO:0003924//GTPase activity		K07874//Ras-related protein Rab-1A
183	BGI_novel_G001714	0.846224				K13448//calcium-binding protein CML;K02183//calmodulin
184	Cp4.1LG17g06550	-0.779986				K17964//leucine-rich PPR motif-containing protein, mitochondrial;K17710//pentatricopeptide repeat domain-containing protein 1;K02966//small subunit ribosomal protein S19e
185	Cp4.1LG03g13240	0.759159	GO:0016021//integral component of membrane;GO:0005777//peroxisome		GO:0016560//protein import into peroxisome matrix, docking	K13344//peroxin-13
186	Cp4.1LG03g02960	-0.810734	GO:0005838//proteasome regulatory particle			K03038//26S proteasome regulatory subunit N8
187	Cp4.1LG17g06000	0.836105	GO:0005783//endoplasmic reticulum;GO:0010168//ER body;GO:0005773//vacuole	GO:0003723//RNA binding;GO:0033897//ribonuclease T2 activity	GO:0016075//rRNA catabolic process;GO:0010507//negative regulation of autophagy	K01166//ribonuclease T2 [EC:3.1.27.1]
188	Cp4.1LG04g07860	-0.770333		GO:0003899//DNA-directed 5'-3' RNA polymerase activity;GO:0003677//DNA binding;GO:0046983//protein dimerization activity	GO:0006351//transcription, DNA-templated	K03011//DNA-directed RNA polymerase II subunit RPB3
189	Cp4.1LG09g09850	-0.745148	GO:0000502//proteasome complex	GO:0030234//enzyme regulator activity		K03037//26S proteasome regulatory subunit N7
190	BGI_novel_G001916	-0.810714	GO:0016021//integral component of membrane			K04733//interleukin-1 receptor-associated kinase 4 [EC:2.7.11.1];K00549//5-methyltetrahydropteroyltriglutamate--homocysteine methyltransferase [EC:2.1.1.14]
191	Cp4.1LG13g00070	0.823619
192	Cp4.1LG02g00550	0.957003				K13456//RPM1-interacting protein 4
193	Cp4.1LG12g06080	0.867165				K00430//peroxidase [EC:1.11.1.7];K01051//pectinesterase [EC:3.1.1.11]
194	Cp4.1LG00g01960	-0.790189	GO:0005737//cytoplasm	GO:0004829//threonine-tRNA ligase activity;GO:0005524//ATP binding	GO:0006435//threonyl-tRNA aminoacylation	K01868//threonyl-tRNA synthetase [EC:6.1.1.3]
195	Cp4.1LG17g07030	0.81162			GO:0006950//response to stress
196	Cp4.1LG13g00240	-0.763206				K18749//protein LSM14
197	Cp4.1LG17g05710	-0.838307	GO:0005643//nuclear pore		GO:0046907//intracellular transport	K15304//Ran-binding protein 3
198	Cp4.1LG01g10670	0.798856	GO:0016021//integral component of membrane	GO:0008324//cation transmembrane transporter activity		K05658//ATP-binding cassette, subfamily B (MDR/TAP), member 1 [EC:3.6.3.44]
199	Cp4.1LG08g09450	0.748823		GO:0016874//ligase activity		K19043//E3 ubiquitin-protein ligase RHF [EC:2.3.2.27]
200	Cp4.1LG02g17380	-0.775431	GO:0030126//COPI vesicle coat;GO:0000139//Golgi membrane	GO:0005198//structural molecule activity	GO:0006886//intracellular protein transport;GO:0006890//retrograde vesicle-mediated transport, Golgi to ER;GO:0006888//ER to Golgi vesicle-mediated transport;GO:0006891//intra-Golgi vesicle-mediated transport;GO:0016192//vesicle-mediated transport	K17301//coatomer subunit beta
201	Cp4.1LG08g08880	-0.815227	GO:0000502//proteasome complex			K03039//26S proteasome regulatory subunit N9
202	Cp4.1LG08g08370	0.802009				K03130//transcription initiation factor TFIID subunit 5;K16482//centriolar protein POC1;K14963//COMPASS component SWD3
203	Cp4.1LG08g06350	0.789991	GO:0005622//intracellular	GO:0005215//transporter activity
204	Cp4.1LG11g03580	0.750073	GO:0033179//proton-transporting V-type ATPase, V0 domain;GO:0016021//integral component of membrane	GO:0015078//hydrogen ion transmembrane transporter activity	GO:0015991//ATP hydrolysis coupled proton transport	K03661//V-type H+-transporting ATPase 21kDa proteolipid subunit
205	Cp4.1LG09g04870	-0.771278	GO:0016021//integral component of membrane			K08835//serine/threonine-protein kinase OSR1/STK39 [EC:2.7.11.1]
206	Cp4.1LG01g19650	0.781001		GO:0016157//sucrose synthase activity	GO:0005985//sucrose metabolic process	K00695//sucrose synthase [EC:2.4.1.13]
207	Cp4.1LG09g05260	-0.753358	GO:0030131//clathrin adaptor complex		GO:0006886//intracellular protein transport;GO:0016192//vesicle-mediated transport	K12393//AP-1 complex subunit mu
208	Cp4.1LG01g01040	-0.750417		GO:0003743//translation initiation factor activity		K06955//uncharacterized protein;K22020//mucin-19;K13199//plasminogen activator inhibitor 1 RNA-binding protein
209	Cp4.1LG15g07260	-0.792092	GO:0000502//proteasome complex	GO:0030234//enzyme regulator activity	GO:0042176//regulation of protein catabolic process	K03028//26S proteasome regulatory subunit N1
210	Cp4.1LG01g09040	-0.792959	GO:0000408//EKC/KEOPS complex;GO:0005634//nucleus;GO:0005737//cytoplasm	GO:0003723//RNA binding;GO:0046872//metal ion binding;GO:0004004//ATP-dependent RNA helicase activity;GO:0005524//ATP binding;GO:0061711//N(6)-L-threonylcarbamoyladenine synthase	GO:0002949//tRNA threonylcarbamoyladenosine modification	K14808//ATP-dependent RNA helicase DDX54/DBP10 [EC:3.6.4.13];K01409//N6-L-threonylcarbamoyladenine synthase [EC:2.3.1.234]
211	Cp4.1LG19g00870	0.774874		GO:0008236//serine-type peptidase activity		K03797//carboxyl-terminal processing protease [EC:3.4.21.102]
212	Cp4.1LG11g08030	-0.747653
213	Cp4.1LG09g11490	0.842287	GO:0005634//nucleus	GO:0000977//RNA polymerase II regulatory region sequence-specific DNA binding;GO:0003700//DNA binding transcription factor activity;GO:0046983//protein dimerization activity	GO:0045944//positive regulation of transcription from RNA polymerase II promoter;GO:0006351//transcription, DNA-templated	K09264//MADS-box transcription factor, plant
214	Cp4.1LG05g11900	-0.822437	GO:0005840//ribosome	GO:0003723//RNA binding;GO:0003735//structural constituent of ribosome	GO:0006412//translation	K02988//small subunit ribosomal protein S5
215	Cp4.1LG01g17920	0.831507
216	Cp4.1LG08g09640	0.760348	GO:0005634//nucleus	GO:0003677//DNA binding	GO:0006355//regulation of transcription, DNA-templated	K16670//homeobox protein Meis2;K15613//homeobox protein Meis1
217	Cp4.1LG12g07040	0.750199
218	Cp4.1LG17g09550	-0.76301	GO:0030529//intracellular ribonucleoprotein complex;GO:0019013//viral nucleocapsid			K11092//U2 small nuclear ribonucleoprotein A'
219	Cp4.1LG03g02760	0.969912				K13993//HSP20 family protein
220	Cp4.1LG01g17050	-0.777533	GO:0015934//large ribosomal subunit	GO:0003735//structural constituent of ribosome	GO:0006412//translation	K02876//large subunit ribosomal protein L15
221	Cp4.1LG19g01390	0.766372
222	Cp4.1LG14g05040	0.925956	GO:0016021//integral component of membrane;GO:0070469//respiratory chain	GO:0102721//ubiquinol:oxygen oxidoreductase activity;GO:0046872//metal ion binding;GO:0009916//alternative oxidase activity		K17893//ubiquinol oxidase [EC:1.10.3.11]
223	Cp4.1LG03g06490	0.743863		GO:0003987//acetate-CoA ligase activity;GO:0016208//AMP binding	GO:0019427//acetyl-CoA biosynthetic process from acetate	K01895//acetyl-CoA synthetase [EC:6.2.1.1]
224	Cp4.1LG16g02660	-0.767493	GO:0030126//COPI vesicle coat;GO:0000139//Golgi membrane	GO:0005198//structural molecule activity	GO:0006886//intracellular protein transport;GO:0016192//vesicle-mediated transport	K05236//coatomer subunit alpha
225	Cp4.1LG14g10550	-0.768624	GO:0005634//nucleus	GO:0003677//DNA binding		K10802//high mobility group protein B1;K11296//high mobility group protein B3
226	Cp4.1LG02g08980	-0.779553		GO:0003743//translation initiation factor activity;GO:0005525//GTP binding;GO:0003924//GTPase activity		K03243//translation initiation factor 5B
227	Cp4.1LG01g07060	0.755014		GO:0005524//ATP binding		K10688//ubiquitin-conjugating enzyme E2 W [EC:2.3.2.25];K20726//transmembrane protein 222
228	Cp4.1LG04g11370	0.845239				K21772//transcriptional activator protein Pur-alpha
229	Cp4.1LG18g03260	0.894973			GO:0042753//positive regulation of circadian rhythm
230	Cp4.1LG09g05390	-0.789366	GO:0016021//integral component of membrane
231	Cp4.1LG03g07310	-0.750504		GO:0003723//RNA binding		K12741//heterogeneous nuclear ribonucleoprotein A1/A3;K14314//nuclear pore complex protein Nup210
232	Cp4.1LG13g02960	-0.820666	GO:0008541//proteasome regulatory particle, lid subcomplex;GO:0000502//proteasome complex	GO:0005198//structural molecule activity	GO:0043248//proteasome assembly;GO:0006511//ubiquitin-dependent protein catabolic process	K03036//26S proteasome regulatory subunit N6
233	Cp4.1LG01g02830	-0.892424	GO:0016021//integral component of membrane			K17046//protein DEK;K14572//midasin
234	Cp4.1LG14g04270	0.754969
235	Cp4.1LG15g02840	0.820258		GO:0016491//oxidoreductase activity		K07119//uncharacterized protein;K08070//2-alkenal reductase [EC:1.3.1.74]
236	Cp4.1LG00g06280	0.823066		GO:0003723//RNA binding		K12897//transformer-2 protein
237	Cp4.1LG09g07460	-0.776468		GO:0003824//catalytic activity;GO:0004739//pyruvate dehydrogenase (acetyl-transferring) activity	GO:0008152//metabolic process	K00162//pyruvate dehydrogenase E1 component beta subunit [EC:1.2.4.1]
238	Cp4.1LG03g07770	-0.766255	GO:0005634//nucleus	GO:0003684//damaged DNA binding	GO:0043161//proteasome-mediated ubiquitin-dependent protein catabolic process;GO:0006289//nucleotide-excision repair	K10839//UV excision repair protein RAD23
239	Cp4.1LG15g01840	-0.817039		GO:0005524//ATP binding;GO:0004386//helicase activity;GO:0003676//nucleic acid binding		K14811//ATP-dependent RNA helicase DBP3 [EC:3.6.4.13]
240	Cp4.1LG10g07260	0.815638	GO:0016021//integral component of membrane		GO:0055085//transmembrane transport	K07088//uncharacterized protein
241	Cp4.1LG03g15830	0.807927	GO:0016021//integral component of membrane;GO:0005789//endoplasmic reticulum membrane
242	Cp4.1LG11g00090	0.947162	GO:0005773//vacuole	GO:0008233//peptidase activity;GO:0004197//cysteine-type endopeptidase activity	GO:0051603//proteolysis involved in cellular protein catabolic process;GO:0006624//vacuolar protein processing	K01369//legumain [EC:3.4.22.34]
243	Cp4.1LG03g12450	-0.752816	GO:0005741//mitochondrial outer membrane		GO:0055085//transmembrane transport	K11518//mitochondrial import receptor subunit TOM40
244	Cp4.1LG06g07780	0.74561		GO:0046872//metal ion binding;GO:0008270//zinc ion binding;GO:0003676//nucleic acid binding	GO:0042256//mature ribosome assembly	K14574//ribosome maturation protein SDO1
245	Cp4.1LG11g01370	0.752152		GO:0003677//DNA binding		K09422//transcription factor MYB, plant
246	Cp4.1LG04g11670	-0.791172	GO:0005737//cytoplasm	GO:0005524//ATP binding;GO:0051082//unfolded protein binding	GO:0006457//protein folding	K09499//T-complex protein 1 subunit eta
247	Cp4.1LG19g03030	-0.856269	GO:0009317//acetyl-CoA carboxylase complex	GO:0003989//acetyl-CoA carboxylase activity;GO:0016740//transferase activity	GO:0006633//fatty acid biosynthetic process	K01962//acetyl-CoA carboxylase carboxyl transferase subunit alpha [EC:6.4.1.2]
248	Cp4.1LG13g04950	0.777814		GO:0050464//nitrate reductase (NADPH) activity;GO:0043546//molybdopterin cofactor binding;GO:0020037//heme binding;GO:0030151//molybdenum ion binding	GO:0042128//nitrate assimilation;GO:0006809//nitric oxide biosynthetic process	K10534//nitrate reductase (NAD(P)H) [EC:1.7.1.1 1.7.1.2 1.7.1.3]
249	Cp4.1LG17g04120	-0.746258	GO:0019773//proteasome core complex, alpha-subunit complex;GO:0005634//nucleus;GO:0005737//cytoplasm	GO:0004298//threonine-type endopeptidase activity	GO:0006511//ubiquitin-dependent protein catabolic process	K02730//20S proteasome subunit alpha 1 [EC:3.4.25.1]
250	Cp4.1LG02g15630	-0.77276				K14005//protein transport protein SEC31
251	Cp4.1LG04g10410	0.742622	GO:0005737//cytoplasm	GO:0046872//metal ion binding;GO:0003872//6-phosphofructokinase activity;GO:0005524//ATP binding	GO:0006002//fructose 6-phosphate metabolic process	K00850//6-phosphofructokinase 1 [EC:2.7.1.11]
252	Cp4.1LG05g07670	-0.754095
253	Cp4.1LG10g09080	-0.773384	GO:0030126//COPI vesicle coat;GO:0000139//Golgi membrane		GO:0006890//retrograde vesicle-mediated transport, Golgi to ER;GO:0015031//protein transport	K20471//coatomer subunit delta
254	Cp4.1LG09g07790	0.841084	GO:0016021//integral component of membrane			K03006//DNA-directed RNA polymerase II subunit RPB1 [EC:2.7.7.6];K03251//translation initiation factor 3 subunit D
255	Cp4.1LG02g07290	-0.746608		GO:0022843//voltage-gated cation channel activity
256	Cp4.1LG02g05470	-0.81012	GO:0016021//integral component of membrane			K17086//transmembrane 9 superfamily member 2/4
257	Cp4.1LG01g22330	-0.74735		GO:0004809//tRNA (guanine-N2-)-methyltransferase activity;GO:0000049//tRNA binding		K00555//tRNA (guanine26-N2/guanine27-N2)-dimethyltransferase [EC:2.1.1.215 2.1.1.216]
258	Cp4.1LG19g06240	-0.76437				K17616//CTD small phosphatase-like protein 2 [EC:3.1.3.-];K00876//uridine kinase [EC:2.7.1.48];K19307//25S rRNA (uracil2634-N3)-methyltransferase [EC:2.1.1.313];K14638//solute carrier family 15 (peptide/histidine transporter), member 3/4
259	Cp4.1LG01g13010	0.814243				K08472//mlo protein;K07541//phosphatidylinositol glycan, class X
260	Cp4.1LG02g12300	0.744777	GO:0016021//integral component of membrane
261	Cp4.1LG17g02680	-0.755261	GO:0000502//proteasome complex	GO:0030234//enzyme regulator activity	GO:0042176//regulation of protein catabolic process	K03033//26S proteasome regulatory subunit N3
262	Cp4.1LG16g00030	-0.829189	GO:0000502//proteasome complex			K03035//26S proteasome regulatory subunit N5
263	Cp4.1LG04g05020	-0.770846	GO:0016021//integral component of membrane;GO:0005789//endoplasmic reticulum membrane			K13249//translocon-associated protein subunit alpha
264	Cp4.1LG01g06070	0.891226				K10704//ubiquitin-conjugating enzyme E2 variant
265	Cp4.1LG05g10470	-0.779578	GO:0005737//cytoplasm	GO:0005524//ATP binding;GO:0051082//unfolded protein binding	GO:0006457//protein folding	K09495//T-complex protein 1 subunit gamma
266	Cp4.1LG06g09400	0.765815				K17609//nucleoredoxin [EC:1.8.1.8]
267	Cp4.1LG13g00640	0.906628		GO:0003993//acid phosphatase activity		K20728//vegetative storage protein 2
268	Cp4.1LG10g06580	-0.757952	GO:0031410//cytoplasmic vesicle;GO:0000139//Golgi membrane	GO:0005198//structural molecule activity	GO:0006890//retrograde vesicle-mediated transport, Golgi to ER;GO:0015031//protein transport	K17268//coatomer subunit epsilon
269	Cp4.1LG11g04390	-0.760938		GO:0003723//RNA binding		K12891//splicing factor, arginine/serine-rich 2
270	Cp4.1LG14g08780	0.755635				K02184//formin 2
271	Cp4.1LG07g02360	-0.78501	GO:0072546//ER membrane protein complex
272	Cp4.1LG01g07450	0.877823				K10704//ubiquitin-conjugating enzyme E2 variant
273	Cp4.1LG14g01970	0.802475		GO:0008236//serine-type peptidase activity		K01285//lysosomal Pro-X carboxypeptidase [EC:3.4.16.2]
274	Cp4.1LG00g07870	-0.816381				K21952//CASK-interacting protein;K02184//formin 2
275	Cp4.1LG03g04970	0.814109	GO:0016021//integral component of membrane
276	Cp4.1LG20g08980	-0.784512	GO:0005737//cytoplasm	GO:0004823//leucine-tRNA ligase activity;GO:0005524//ATP binding;GO:0002161//aminoacyl-tRNA editing activity	GO:0006429//leucyl-tRNA aminoacylation	K01869//leucyl-tRNA synthetase [EC:6.1.1.4]
277	Cp4.1LG17g06610	0.769715		GO:0003676//nucleic acid binding
278	Cp4.1LG14g01740	0.794691		GO:0016614//oxidoreductase activity, acting on CH-OH group of donors;GO:0050660//flavin adenine dinucleotide binding		K18204//D-2-hydroxyglutarate dehydrogenase [EC:1.1.99.39]
279	Cp4.1LG13g01600	-0.743953				K14775//ribosome biogenesis protein UTP30
280	Cp4.1LG06g02210	-0.792508				K12821//pre-mRNA-processing factor 40
281	Cp4.1LG15g03410	0.804719	GO:0016021//integral component of membrane			K17345//tetraspanin-5;K17353//tetraspanin-18
282	Cp4.1LG01g22910	-0.745656	GO:0005634//nucleus		GO:0006334//nucleosome assembly	K11290//template-activating factor I
283	Cp4.1LG04g05570	-0.768358				K17964//leucine-rich PPR motif-containing protein, mitochondrial
284	Cp4.1LG04g05270	0.863222	GO:0016021//integral component of membrane	GO:0022857//transmembrane transporter activity		K04733//interleukin-1 receptor-associated kinase 4 [EC:2.7.11.1];K17500//integrin-linked kinase-associated serine/threonine phosphatase 2C [EC:3.1.3.16];K07874//Ras-related protein Rab-1A
285	Cp4.1LG05g15360	0.799517	GO:0005634//nucleus;GO:0016021//integral component of membrane	GO:0003746//translation elongation factor activity	GO:0006355//regulation of transcription, DNA-templated	K15077//elongin-A
286	Cp4.1LG08g09920	-0.74646	GO:0005840//ribosome	GO:0003735//structural constituent of ribosome	GO:0006412//translation	K02955//small subunit ribosomal protein S14e
287	Cp4.1LG17g08710	-0.821122	GO:0005737//cytoplasm	GO:0004820//glycine-tRNA ligase activity;GO:0005524//ATP binding	GO:0006426//glycyl-tRNA aminoacylation	K01880//glycyl-tRNA synthetase [EC:6.1.1.14]
288	Cp4.1LG01g05860	-0.863145	GO:0005737//cytoplasm	GO:0004830//tryptophan-tRNA ligase activity;GO:0005524//ATP binding;GO:0016740//transferase activity	GO:0006436//tryptophanyl-tRNA aminoacylation	K01867//tryptophanyl-tRNA synthetase [EC:6.1.1.2]
289	Cp4.1LG02g15130	-0.774707	GO:0005840//ribosome;GO:0005737//cytoplasm	GO:0000287//magnesium ion binding;GO:0003862//3-isopropylmalate dehydrogenase activity;GO:0003735//structural constituent of ribosome;GO:0051287//NAD binding	GO:0009098//leucine biosynthetic process;GO:0006412//translation	K00052//3-isopropylmalate dehydrogenase [EC:1.1.1.85]
290	Cp4.1LG20g08060	-0.754669	GO:0005737//cytoplasm	GO:0005524//ATP binding;GO:0051082//unfolded protein binding	GO:0006457//protein folding	K09494//T-complex protein 1 subunit beta
291	Cp4.1LG05g12930	-0.798952	GO:0030126//COPI vesicle coat;GO:0000139//Golgi membrane	GO:0005198//structural molecule activity	GO:0006886//intracellular protein transport;GO:0016192//vesicle-mediated transport	K05236//coatomer subunit alpha
292	Cp4.1LG13g09860	-0.760077	GO:0022627//cytosolic small ribosomal subunit;GO:0015935//small ribosomal subunit	GO:0003735//structural constituent of ribosome	GO:0006412//translation	K02973//small subunit ribosomal protein S23e
293	Cp4.1LG05g12790	0.748869	GO:0005634//nucleus	GO:0003677//DNA binding	GO:0006355//regulation of transcription, DNA-templated	K16670//homeobox protein Meis2;K15613//homeobox protein Meis1
294	Cp4.1LG19g01950	0.894169				K00059//3-oxoacyl-[acyl-carrier protein] reductase [EC:1.1.1.100]
295	Cp4.1LG13g03350	0.819847				K20168//TBC1 domain family member 15
296	Cp4.1LG19g01960	0.836168	GO:0016021//integral component of membrane	GO:0005215//transporter activity		K09875//aquaporin SIP
297	Cp4.1LG17g03820	0.775724				K12842//U2-associated protein SR140
298	Cp4.1LG10g10340	0.834051		GO:0016740//transferase activity		K15692//E3 ubiquitin-protein ligase RNF13 [EC:2.3.2.27]
299	Cp4.1LG13g05400	0.833194			GO:0009408//response to heat	K13993//HSP20 family protein
300	Cp4.1LG17g09660	-0.772361	GO:0005622//intracellular	GO:0003723//RNA binding	GO:0006810//transport	K17265//Ras GTPase-activating protein-binding protein 1 [EC:3.6.4.12 3.6.4.13]
301	Cp4.1LG12g08030	-0.812937	GO:0005643//nuclear pore		GO:0046907//intracellular transport	K15304//Ran-binding protein 3
302	Cp4.1LG12g00270	-0.757287	GO:0000502//proteasome complex	GO:0030234//enzyme regulator activity	GO:0042176//regulation of protein catabolic process	K03033//26S proteasome regulatory subunit N3
303	Cp4.1LG01g11210	0.815009	GO:0016021//integral component of membrane		GO:0006810//transport	K13354//solute carrier family 25 (peroxisomal adenine nucleotide transporter), member 17
304	Cp4.1LG05g11920	-0.750831	GO:0005840//ribosome;GO:0005763//mitochondrial small ribosomal subunit	GO:0003723//RNA binding;GO:0003735//structural constituent of ribosome	GO:0006412//translation	K02988//small subunit ribosomal protein S5
305	Cp4.1LG19g07070	-0.766087				K12391//AP-1 complex subunit gamma-1
306	Cp4.1LG17g05040	-0.788812	GO:0016021//integral component of membrane			K17086//transmembrane 9 superfamily member 2/4
307	Cp4.1LG14g02800	-0.746867		GO:0016161//beta-amylase activity;GO:0102229//amylopectin maltohydrolase activity	GO:0000272//polysaccharide catabolic process	K16271//E3 ubiquitin-protein ligase RLIM [EC:2.3.2.27];K01177//beta-amylase [EC:3.2.1.2]
308	Cp4.1LG02g14550	-0.837607	GO:0030117//membrane coat;GO:0030663//COPI-coated vesicle membrane;GO:0000139//Golgi membrane	GO:0005198//structural molecule activity	GO:0006886//intracellular protein transport;GO:0016192//vesicle-mediated transport	K17302//coatomer subunit beta'
309	Cp4.1LG07g00610	-0.75781				K00794//6,7-dimethyl-8-ribityllumazine synthase [EC:2.5.1.78]
310	Cp4.1LG06g07750	-0.826815		GO:0003743//translation initiation factor activity;GO:0005525//GTP binding;GO:0003924//GTPase activity		K03243//translation initiation factor 5B
311	Cp4.1LG15g06460	-0.779919		GO:0004413//homoserine kinase activity;GO:0005524//ATP binding	GO:0006566//threonine metabolic process	K00872//homoserine kinase [EC:2.7.1.39]
312	Cp4.1LG01g16130	0.802375				K17616//CTD small phosphatase-like protein 2 [EC:3.1.3.-];K19241//engulfment and cell motility protein 3
313	Cp4.1LG15g03650	0.780427		GO:0004869//cysteine-type endopeptidase inhibitor activity		K13899//cystatin-C
314	Cp4.1LG10g12500	-0.801981				K16810//TBCC domain-containing protein 1
315	Cp4.1LG01g05820	-0.795792	GO:0016021//integral component of membrane			K10712//cysteamine dioxygenase [EC:1.13.11.19];K14840//nucleolar protein 53
316	Cp4.1LG18g00050	-0.818516	GO:0030127//COPII vesicle coat	GO:0008270//zinc ion binding	GO:0006886//intracellular protein transport;GO:0006888//ER to Golgi vesicle-mediated transport	K14007//protein transport protein SEC24
317	Cp4.1LG06g10240	-0.802257	GO:0005622//intracellular	GO:0004843//thiol-dependent ubiquitin-specific protease activity	GO:0006511//ubiquitin-dependent protein catabolic process;GO:0016579//protein deubiquitination	K05610//ubiquitin carboxyl-terminal hydrolase L5 [EC:3.4.19.12]
318	Cp4.1LG03g08290	-0.754333	GO:0000812//Swr1 complex;GO:0035267//NuA4 histone acetyltransferase complex;GO:0005634//nucleus;GO:0031011//Ino80 complex;GO:0097255//R2TP complex	GO:0005524//ATP binding;GO:0043141//ATP-dependent 5'-3' DNA helicase activity;GO:0004003//ATP-dependent DNA helicase activity	GO:0006357//regulation of transcription from RNA polymerase II promoter;GO:0006338//chromatin remodeling;GO:0006355//regulation of transcription, DNA-templated;GO:0006351//transcription, DNA-templated;GO:0016573//histone acetylation;GO:0000492//box C/D snoRNP assembly	K04499//RuvB-like protein 1 (pontin 52)
319	BGI_novel_G002066	-0.762039
320	Cp4.1LG02g12690	-0.799229	GO:0008250//oligosaccharyltransferase complex;GO:0016021//integral component of membrane	GO:0016740//transferase activity	GO:0006487//protein N-linked glycosylation	K12667//oligosaccharyltransferase complex subunit delta (ribophorin II)
321	Cp4.1LG02g03780	-0.743909	GO:0016021//integral component of membrane
322	Cp4.1LG15g08770	-0.783062	GO:0005730//nucleolus;GO:0030529//intracellular ribonucleoprotein complex	GO:0003723//RNA binding	GO:0006364//rRNA processing	K06961//ribosomal RNA assembly protein
323	Cp4.1LG00g02580	0.804614	GO:0005622//intracellular	GO:0008270//zinc ion binding		K12135//zinc finger protein CONSTANS;K19720//collagen, type III, alpha
324	Cp4.1LG14g02840	0.818138				K13448//calcium-binding protein CML;K11086//small nuclear ribonucleoprotein B and B'
325	Cp4.1LG16g00170	-0.797279		GO:0005525//GTP binding		K06944//uncharacterized protein
326	Cp4.1LG02g08060	0.930609
327	Cp4.1LG05g09570	-0.803977	GO:0005739//mitochondrion	GO:0003735//structural constituent of ribosome		K17412//small subunit ribosomal protein S34
328	Cp4.1LG04g10250	0.939028
329	Cp4.1LG04g00470	0.858789	GO:0016607//nuclear speck;GO:0035061//interchromatin granule	GO:0003723//RNA binding	GO:0006376//mRNA splice site selection	K12890//splicing factor, arginine/serine-rich 1
330	Cp4.1LG00g01750	-0.828726		GO:0004843//thiol-dependent ubiquitin-specific protease activity	GO:0016579//protein deubiquitination	K12655//OTU domain-containing protein 5 [EC:3.4.19.12]
331	Cp4.1LG08g07940	-0.759561		GO:0016740//transferase activity;GO:0004040//amidase activity		K01426//amidase [EC:3.5.1.4];K02433//aspartyl-tRNA(Asn)/glutamyl-tRNA(Gln) amidotransferase subunit A [EC:6.3.5.6 6.3.5.7]
332	Cp4.1LG11g10370	-0.791094	GO:0030529//intracellular ribonucleoprotein complex;GO:0019013//viral nucleocapsid	GO:0005525//GTP binding;GO:0003924//GTPase activity		K12852//116 kDa U5 small nuclear ribonucleoprotein component
333	Cp4.1LG16g00530	0.869534		GO:0004674//protein serine/threonine kinase activity;GO:0005524//ATP binding		K14498//serine/threonine-protein kinase SRK2 [EC:2.7.11.1]
334	Cp4.1LG04g10780	-0.786455		GO:0004379//glycylpeptide N-tetradecanoyltransferase activity	GO:0006499//N-terminal protein myristoylation	K00671//glycylpeptide N-tetradecanoyltransferase [EC:2.3.1.97]
335	Cp4.1LG01g06540	-0.7973	GO:0005622//intracellular;GO:0016021//integral component of membrane	GO:0000155//phosphorelay sensor kinase activity		K14489//arabidopsis histidine kinase 2/3/4 (cytokinin receptor) [EC:2.7.13.3]
336	Cp4.1LG12g00890	0.812676
337	Cp4.1LG18g04000	-0.792868	GO:0016021//integral component of membrane	GO:0004576//oligosaccharyl transferase activity	GO:0006486//protein glycosylation	K07151//dolichyl-diphosphooligosaccharide---protein glycosyltransferase [EC:2.4.99.18]
338	Cp4.1LG20g03610	0.789486			GO:0006914//autophagy	K08341//GABA(A) receptor-associated protein
339	Cp4.1LG14g06470	-0.886349	GO:0005622//intracellular;GO:0016021//integral component of membrane	GO:0008565//protein transporter activity	GO:0031204//posttranslational protein targeting to membrane, translocation	K09540//translocation protein SEC63
340	Cp4.1LG04g14940	0.855916	GO:0016021//integral component of membrane
341	Cp4.1LG07g02260	0.747879		GO:0005524//ATP binding		K10689//peroxin-4 [EC:2.3.2.23]
342	Cp4.1LG15g07290	-0.750831
343	Cp4.1LG04g07660	-0.749777	GO:0005737//cytoplasm	GO:0000287//magnesium ion binding;GO:0003723//RNA binding;GO:0004826//phenylalanine-tRNA ligase activity;GO:0005524//ATP binding	GO:0006432//phenylalanyl-tRNA aminoacylation	K01890//phenylalanyl-tRNA synthetase beta chain [EC:6.1.1.20]
344	Cp4.1LG08g01600	-0.801873	GO:0008180//COP9 signalosome		GO:0000338//protein deneddylation	K12175//COP9 signalosome complex subunit 1
345	Cp4.1LG01g16330	-0.812027	GO:0005654//nucleoplasm;GO:0005730//nucleolus;GO:0030687//preribosome, large subunit precursor	GO:0043021//ribonucleoprotein complex binding	GO:0000466//maturation of 5.8S rRNA from tricistronic rRNA transcript (SSU-rRNA, 5.8S rRNA, LSU-rRNA);GO:0000463//maturation of LSU-rRNA from tricistronic rRNA transcript (SSU-rRNA, 5.8S rRNA, LSU-rRNA)	K14824//ribosome biogenesis protein ERB1
346	Cp4.1LG02g11480	0.75621		GO:0003723//RNA binding		K12897//transformer-2 protein
347	Cp4.1LG07g00350	-0.761817		GO:0003743//translation initiation factor activity		K14674//TAG lipase / steryl ester hydrolase / phospholipase A2 / LPA acyltransferase [EC:3.1.1.3 3.1.1.13 3.1.1.4 2.3.1.51]
348	Cp4.1LG04g00810	-0.82809	GO:0030126//COPI vesicle coat;GO:0000139//Golgi membrane	GO:0005198//structural molecule activity	GO:0006886//intracellular protein transport;GO:0016192//vesicle-mediated transport	K17267//coatomer subunit gamma
349	Cp4.1LG03g06060	-0.796972	GO:0016282//eukaryotic 43S preinitiation complex;GO:0033290//eukaryotic 48S preinitiation complex;GO:0005852//eukaryotic translation initiation factor 3 complex	GO:0003743//translation initiation factor activity	GO:0006446//regulation of translational initiation;GO:0001731//formation of translation preinitiation complex	K03248//translation initiation factor 3 subunit G
350	Cp4.1LG11g04140	-0.742267	GO:0005694//chromosome	GO:0003677//DNA binding;GO:0005524//ATP binding;GO:0003918//DNA topoisomerase type II (ATP-hydrolyzing) activity	GO:0006265//DNA topological change	K02469//DNA gyrase subunit A [EC:5.99.1.3]
351	Cp4.1LG04g05930	-0.767106
352	Cp4.1LG20g01470	-0.788806	GO:0005737//cytoplasm	GO:0005524//ATP binding;GO:0051082//unfolded protein binding	GO:0006457//protein folding	K09496//T-complex protein 1 subunit delta
353	Cp4.1LG02g05500	0.775269		GO:0046872//metal ion binding;GO:0004722//protein serine/threonine phosphatase activity		K17506//protein phosphatase 1L [EC:3.1.3.16]
354	Cp4.1LG02g07570	0.797363		GO:0004518//nuclease activity		K08999//uncharacterized protein
355	Cp4.1LG20g05800	0.803285				K10747//DNA ligase 1 [EC:6.5.1.1 6.5.1.6 6.5.1.7]
356	Cp4.1LG19g07790	0.796263	GO:0005783//endoplasmic reticulum;GO:0016021//integral component of membrane		GO:0006886//intracellular protein transport	K14009//B-cell receptor-associated protein 31
357	Cp4.1LG01g15190	-0.78866	GO:0005794//Golgi apparatus;GO:0030131//clathrin adaptor complex	GO:0008565//protein transporter activity	GO:0006886//intracellular protein transport;GO:0016192//vesicle-mediated transport	K12391//AP-1 complex subunit gamma-1
358	Cp4.1LG08g13440	-0.743089	GO:0016020//membrane;GO:0017119//Golgi transport complex;GO:0005829//cytosol;GO:0005801//cis-Golgi network	GO:0008565//protein transporter activity	GO:0006886//intracellular protein transport;GO:0007030//Golgi organization;GO:0009860//pollen tube growth;GO:0006891//intra-Golgi vesicle-mediated transport	K20290//conserved oligomeric Golgi complex subunit 3
359	Cp4.1LG10g02660	0.854208			GO:0006914//autophagy	K19730//autophagy-related protein 101
360	Cp4.1LG01g20510	0.883084	GO:0016021//integral component of membrane
361	Cp4.1LG03g01080	-0.770278	GO:0005730//nucleolus	GO:0019843//rRNA binding	GO:0000027//ribosomal large subunit assembly;GO:0000463//maturation of LSU-rRNA from tricistronic rRNA transcript (SSU-rRNA, 5.8S rRNA, LSU-rRNA)	K14847//ribosome production factor 2
362	Cp4.1LG18g01890	0.912506	GO:0016021//integral component of membrane;GO:0005741//mitochondrial outer membrane		GO:0016559//peroxisome fission;GO:0000266//mitochondrial fission	K17969//mitochondrial fission 1 protein
363	Cp4.1LG07g10280	0.77034	GO:0005623//cell	GO:0005524//ATP binding;GO:0008138//protein tyrosine/serine/threonine phosphatase activity;GO:0004725//protein tyrosine phosphatase activity;GO:0004396//hexokinase activity;GO:0005536//glucose binding	GO:0001678//cellular glucose homeostasis;GO:0006096//glycolytic process	K14165//atypical dual specificity phosphatase [EC:3.1.3.16 3.1.3.48];K00844//hexokinase [EC:2.7.1.1]
364	Cp4.1LG13g02390	-0.836043		GO:0003723//RNA binding		K03231//elongation factor 1-alpha
365	Cp4.1LG08g06880	-0.742319	GO:0005840//ribosome;GO:0022625//cytosolic large ribosomal subunit	GO:0003735//structural constituent of ribosome;GO:0008097//5S rRNA binding	GO:0006412//translation	K02897//large subunit ribosomal protein L25
366	Cp4.1LG09g02010	0.799036
367	Cp4.1LG19g08270	0.762878		GO:0005509//calcium ion binding		K06268//serine/threonine-protein phosphatase 2B regulatory subunit
368	Cp4.1LG03g09320	0.814016
369	Cp4.1LG18g00170	-0.780426
370	Cp4.1LG13g02150	-0.848916		GO:0004315//3-oxoacyl-[acyl-carrier-protein] synthase activity	GO:0006633//fatty acid biosynthetic process	K00648//3-oxoacyl-[acyl-carrier-protein] synthase III [EC:2.3.1.180]
371	Cp4.1LG09g07390	-0.774958				K10610//DNA damage-binding protein 1
372	Cp4.1LG07g05580	0.860635
373	Cp4.1LG12g00130	-0.793213	GO:0005783//endoplasmic reticulum	GO:0046872//metal ion binding;GO:0005524//ATP binding;GO:0016887//ATPase activity	GO:0006810//transport;GO:0045048//protein insertion into ER membrane	K01551//arsenite-transporting ATPase [EC:3.6.3.16]
374	Cp4.1LG02g15570	-0.836111	GO:0005737//cytoplasm	GO:0003723//RNA binding;GO:0003824//catalytic activity	GO:0048312//intracellular distribution of mitochondria	K03255//protein TIF31
375	Cp4.1LG02g02110	0.792734		GO:0043130//ubiquitin binding
376	Cp4.1LG07g09940	0.846262		GO:0043565//sequence-specific DNA binding		K03627//putative transcription factor
377	Cp4.1LG19g00170	0.868819	GO:0016021//integral component of membrane;GO:0005741//mitochondrial outer membrane		GO:0016559//peroxisome fission;GO:0000266//mitochondrial fission	K17969//mitochondrial fission 1 protein
378	Cp4.1LG06g07770	0.777774
379	Cp4.1LG06g02070	0.804093		GO:0008374//O-acyltransferase activity	GO:0006629//lipid metabolic process	K06129//lysophospholipase III [EC:3.1.1.5]
380	Cp4.1LG13g09450	0.811594		GO:0005524//ATP binding		K03283//heat shock 70kDa protein 1/2/6/8
381	Cp4.1LG13g06890	-0.764426				K17804//mitochondrial import inner membrane translocase subunit TIM44
382	Cp4.1LG01g17640	0.749008	GO:0016021//integral component of membrane	GO:0005524//ATP binding;GO:0004672//protein kinase activity		K07760//cyclin-dependent kinase [EC:2.7.11.22]
383	Cp4.1LG17g07090	-0.87447	GO:0032040//small-subunit processome		GO:0006364//rRNA processing	K14567//U3 small nucleolar RNA-associated protein 14
384	Cp4.1LG05g09460	-0.74682		GO:0004049//anthranilate synthase activity	GO:0000162//tryptophan biosynthetic process	K01657//anthranilate synthase component I [EC:4.1.3.27]
385	Cp4.1LG06g01110	-0.810912				K12178//COP9 signalosome complex subunit 4
386	Cp4.1LG06g00830	0.898859		GO:0004518//nuclease activity		K08999//uncharacterized protein
387	Cp4.1LG01g24380	0.838686		GO:0008080//N-acetyltransferase activity
388	Cp4.1LG18g01410	0.806932				K13171//serine/arginine repetitive matrix protein 1
389	Cp4.1LG13g06750	0.779012	GO:0016021//integral component of membrane
390	Cp4.1LG01g22810	-0.8525		GO:0003723//RNA binding		K21444//poly(rC)-binding protein 3/4
391	Cp4.1LG14g08000	-0.798017	GO:0000932//P-body		GO:0031087//deadenylation-independent decapping of nuclear-transcribed mRNA	K12616//enhancer of mRNA-decapping protein 4
392	Cp4.1LG02g00440	-0.767205				K14835//25S rRNA (cytosine2870-C5)-methyltransferase [EC:2.1.1.310]
393	Cp4.1LG06g09880	0.819795	GO:0016021//integral component of membrane
394	Cp4.1LG10g11030	0.841285	GO:0016021//integral component of membrane	GO:0015171//amino acid transmembrane transporter activity		K13863//solute carrier family 7 (cationic amino acid transporter), member 1
395	Cp4.1LG10g01160	-0.743111				K08332//vacuolar protein 8
396	Cp4.1LG08g12800	0.875595	GO:0016021//integral component of membrane		GO:0055085//transmembrane transport	K07088//uncharacterized protein
397	Cp4.1LG11g10290	-0.798506				K11323//histone arginine demethylase JMJD6 [EC:1.14.11.-]
398	Cp4.1LG06g00520	0.758167		GO:0046872//metal ion binding		K00921//1-phosphatidylinositol-3-phosphate 5-kinase [EC:2.7.1.150]
399	Cp4.1LG03g15080	0.928443	GO:0016021//integral component of membrane	GO:0008270//zinc ion binding;GO:0016874//ligase activity		K10656//E3 ubiquitin-protein ligase MARCH1/8 [EC:2.3.2.27]
400	Cp4.1LG08g02120	-0.76171	GO:0016021//integral component of membrane;GO:0009941//chloroplast envelope	GO:0071917//triose-phosphate transmembrane transporter activity;GO:0015120//phosphoglycerate transmembrane transporter activity;GO:0005215//transporter activity		K15283//solute carrier family 35, member E1
401	Cp4.1LG00g09370	0.965497				K02183//calmodulin
402	Cp4.1LG11g02150	-0.806965				K17964//leucine-rich PPR motif-containing protein, mitochondrial
403	Cp4.1LG13g02680	0.945143			GO:0006355//regulation of transcription, DNA-templated;GO:0006351//transcription, DNA-templated	K14777//ATP-dependent RNA helicase DDX47/RRP3 [EC:3.6.4.13];K14494//DELLA protein
404	Cp4.1LG10g08240	-0.878562
405	Cp4.1LG10g05350	-0.790875		GO:0005319//lipid transporter activity		K12391//AP-1 complex subunit gamma-1
406	Cp4.1LG12g11090	-0.832848	GO:0005634//nucleus;GO:0005622//intracellular		GO:0000055//ribosomal large subunit export from nucleus;GO:0030036//actin cytoskeleton organization;GO:0042273//ribosomal large subunit biogenesis	K14856//protein SDA1
407	Cp4.1LG02g12200	0.79519	GO:0016021//integral component of membrane	GO:0016787//hydrolase activity		K01510//apyrase [EC:3.6.1.5]
408	Cp4.1LG16g00330	0.815363	GO:0016021//integral component of membrane			K20858//calcium uniporter protein, mitochondrial
409	Cp4.1LG08g05750	0.792043		GO:0016758//transferase activity, transferring hexosyl groups	GO:0008152//metabolic process	K13496//UDP-glucosyl transferase 73C [EC:2.4.1.-]
410	Cp4.1LG05g04180	0.945383
411	Cp4.1LG20g06030	-0.801092	GO:0000145//exocyst		GO:0006887//exocytosis	K19986//exocyst complex component 8
412	Cp4.1LG09g04620	-0.823801				K12878//THO complex subunit 1
413	Cp4.1LG09g01470	0.759194	GO:0005730//nucleolus	GO:0003755//peptidyl-prolyl cis-trans isomerase activity;GO:0005528//FK506 binding	GO:0000412//histone peptidyl-prolyl isomerization	K14826//FK506-binding nuclear protein [EC:5.2.1.8]
414	Cp4.1LG17g08550	0.798551	GO:0016021//integral component of membrane			K11885//DNA damage-inducible protein 1
415	Cp4.1LG03g14650	0.806253		GO:0003723//RNA binding;GO:0016301//kinase activity	GO:0015969//guanosine tetraphosphate metabolic process
416	Cp4.1LG05g12610	-0.866206	GO:0005730//nucleolus	GO:0008649//rRNA methyltransferase activity	GO:0000453//enzyme-directed rRNA 2'-O-methylation	K14857//AdoMet-dependent rRNA methyltransferase SPB1 [EC:2.1.1.-]
417	Cp4.1LG03g09490	-0.756783	GO:0009317//acetyl-CoA carboxylase complex;GO:0009507//chloroplast	GO:0003989//acetyl-CoA carboxylase activity	GO:0006633//fatty acid biosynthetic process	K02160//acetyl-CoA carboxylase biotin carboxyl carrier protein
418	Cp4.1LG16g06950	-0.758315		GO:0046872//metal ion binding;GO:0004222//metalloendopeptidase activity		K01411//nardilysin [EC:3.4.24.61]
419	Cp4.1LG01g03540	-0.797601		GO:0003723//RNA binding;GO:0008270//zinc ion binding		K13095//splicing factor 1
420	Cp4.1LG15g01490	0.856687		GO:0004842//ubiquitin-protein transferase activity		K08332//vacuolar protein 8
421	Cp4.1LG11g08110	-0.807188	GO:0016021//integral component of membrane;GO:0005789//endoplasmic reticulum membrane	GO:0003854//3-beta-hydroxy-delta5-steroid dehydrogenase activity	GO:0006694//steroid biosynthetic process	K07748//sterol-4alpha-carboxylate 3-dehydrogenase (decarboxylating) [EC:1.1.1.170]
422	Cp4.1LG17g08840	-0.760934				K20792//N-alpha-acetyltransferase 15/16, NatA auxiliary subunit
423	Cp4.1LG05g14470	-0.85482	GO:0016021//integral component of membrane
424	Cp4.1LG11g03790	0.77759		GO:0016491//oxidoreductase activity	GO:0055114//oxidation-reduction process	K07119//uncharacterized protein;K08070//2-alkenal reductase [EC:1.3.1.74]
425	Cp4.1LG18g02670	-0.760458	GO:0016021//integral component of membrane
426	Cp4.1LG09g03670	-0.751527	GO:0005829//cytosol	GO:0005524//ATP binding;GO:0004163//diphosphomevalonate decarboxylase activity	GO:0016126//sterol biosynthetic process;GO:0019287//isopentenyl diphosphate biosynthetic process, mevalonate pathway	K01597//diphosphomevalonate decarboxylase [EC:4.1.1.33]
427	Cp4.1LG04g05590	-0.827332	GO:0030529//intracellular ribonucleoprotein complex;GO:0019013//viral nucleocapsid	GO:0003723//RNA binding		K12741//heterogeneous nuclear ribonucleoprotein A1/A3;K14314//nuclear pore complex protein Nup210
428	Cp4.1LG05g05310	-0.772617		GO:0004721//phosphoprotein phosphatase activity		K04382//serine/threonine-protein phosphatase 2A catalytic subunit [EC:3.1.3.16]
429	Cp4.1LG04g16180	0.89115	GO:0016021//integral component of membrane			K13436//pto-interacting protein 1 [EC:2.7.11.1]
430	Cp4.1LG05g03280	0.80714		GO:0005524//ATP binding;GO:0016874//ligase activity		K10576//ubiquitin-conjugating enzyme E2 H [EC:2.3.2.23]
431	Cp4.1LG14g06920	-0.760576	GO:0016020//membrane			K13412//calcium-dependent protein kinase [EC:2.7.11.1]
432	Cp4.1LG07g05260	0.778967				K02183//calmodulin
433	Cp4.1LG16g01690	-0.768188		GO:0005524//ATP binding		K17681//ATPase family AAA domain-containing protein 3A/B
434	Cp4.1LG13g11790	-0.774107	GO:0005737//cytoplasm	GO:0004821//histidine-tRNA ligase activity;GO:0005524//ATP binding	GO:0006427//histidyl-tRNA aminoacylation	K01892//histidyl-tRNA synthetase [EC:6.1.1.21]
435	Cp4.1LG01g10680	0.905582	GO:0016021//integral component of membrane	GO:0022857//transmembrane transporter activity		K17500//integrin-linked kinase-associated serine/threonine phosphatase 2C [EC:3.1.3.16];K07874//Ras-related protein Rab-1A
436	Cp4.1LG19g00980	0.856948	GO:0005622//intracellular		GO:0007034//vacuolar transport	K12195//charged multivesicular body protein 6
437	Cp4.1LG20g02420	0.79375	GO:0005759//mitochondrial matrix	GO:0051537//2 iron, 2 sulfur cluster binding;GO:0005506//iron ion binding	GO:0016226//iron-sulfur cluster assembly	K22068//iron-sulfur cluster assembly enzyme ISCU, mitochondrial
438	Cp4.1LG13g09060	0.771946	GO:0016021//integral component of membrane
439	Cp4.1LG07g09110	0.816408		GO:0016702//oxidoreductase activity, acting on single donors with incorporation of molecular oxygen, incorporation of two atoms of oxygen;GO:0046872//metal ion binding	GO:0031408//oxylipin biosynthetic process	K15718//linoleate 9S-lipoxygenase [EC:1.13.11.58]
440	Cp4.1LG02g11610	-0.815315	GO:0000015//phosphopyruvate hydratase complex	GO:0000287//magnesium ion binding;GO:0004634//phosphopyruvate hydratase activity	GO:0006096//glycolytic process	K01689//enolase [EC:4.2.1.11]
441	Cp4.1LG10g03050	0.874101	GO:0016021//integral component of membrane
442	Cp4.1LG08g05600	-0.796077	GO:0005730//nucleolus	GO:0003723//RNA binding;GO:0003729//mRNA binding		K12831//splicing factor 3B subunit 4
443	Cp4.1LG03g05530	-0.762955		GO:0016817//hydrolase activity, acting on acid anhydrides;GO:0005525//GTP binding		K00031//isocitrate dehydrogenase [EC:1.1.1.42];K14306//nuclear pore complex protein Nup62
444	Cp4.1LG10g06630	-0.750383	GO:0005737//cytoplasm	GO:0004826//phenylalanine-tRNA ligase activity;GO:0005524//ATP binding;GO:0000049//tRNA binding	GO:0006432//phenylalanyl-tRNA aminoacylation	K01889//phenylalanyl-tRNA synthetase alpha chain [EC:6.1.1.20]
445	Cp4.1LG17g10740	0.973651
446	Cp4.1LG07g05430	0.90028	GO:0016021//integral component of membrane	GO:0046872//metal ion binding;GO:0003993//acid phosphatase activity		K14407//cleavage stimulation factor subunit 2
447	Cp4.1LG03g14050	-0.750513	GO:0016021//integral component of membrane	GO:0046872//metal ion binding		K06664//peroxin-2
448	Cp4.1LG04g10350	-0.856547	GO:0016021//integral component of membrane	GO:0004576//oligosaccharyl transferase activity	GO:0006486//protein glycosylation	K07151//dolichyl-diphosphooligosaccharide---protein glycosyltransferase [EC:2.4.99.18]
449	Cp4.1LG03g04640	-0.826602				K14005//protein transport protein SEC31
450	Cp4.1LG15g00620	0.799239	GO:0016021//integral component of membrane			K08504//blocked early in transport 1
451	Cp4.1LG09g06570	-0.748265		GO:0005524//ATP binding		K06027//vesicle-fusing ATPase [EC:3.6.4.6]
452	Cp4.1LG04g08370	-0.776604				K14018//phospholipase A-2-activating protein
453	Cp4.1LG12g07970	-0.77174				K20792//N-alpha-acetyltransferase 15/16, NatA auxiliary subunit
454	Cp4.1LG07g01350	-0.806922		GO:0003723//RNA binding		K12891//splicing factor, arginine/serine-rich 2
455	Cp4.1LG08g06600	0.83262
456	Cp4.1LG13g01270	0.803723			GO:0032434//regulation of proteasomal ubiquitin-dependent protein catabolic process	K11792//DET1- and DDB1-associated protein 1
457	Cp4.1LG03g13140	-0.820527		GO:0003743//translation initiation factor activity	GO:0006417//regulation of translation	K15026//translation initiation factor 2A
458	Cp4.1LG08g01550	0.927896				K17362//acyl-coenzyme A thioesterase 13 [EC:3.1.2.-]
459	Cp4.1LG18g05980	-0.765237				K17964//leucine-rich PPR motif-containing protein, mitochondrial
460	Cp4.1LG01g10300	-0.782404		GO:0046872//metal ion binding
461	Cp4.1LG07g08240	-0.833644		GO:0043022//ribosome binding;GO:0019887//protein kinase regulator activity;GO:0016301//kinase activity;GO:0019901//protein kinase binding	GO:0033554//cellular response to stress;GO:0033674//positive regulation of kinase activity;GO:0006417//regulation of translation	K03235//elongation factor 3
462	Cp4.1LG01g18860	-0.790574				K02918//large subunit ribosomal protein L35e
463	Cp4.1LG14g00610	-0.773449				K17964//leucine-rich PPR motif-containing protein, mitochondrial;K17710//pentatricopeptide repeat domain-containing protein 1
464	Cp4.1LG14g01960	-0.772826				K19600//tubby-related protein 1
465	Cp4.1LG01g12400	0.750302
466	Cp4.1LG03g12290	-0.769973				K17302//coatomer subunit beta'
467	Cp4.1LG01g03130	-0.74941				K12828//splicing factor 3B subunit 1
468	Cp4.1LG17g08630	0.861147	GO:0016021//integral component of membrane
469	Cp4.1LG07g05620	0.786295
470	Cp4.1LG09g03410	0.801057	GO:0005634//nucleus		GO:0016480//negative regulation of transcription from RNA polymerase III promoter;GO:0006351//transcription, DNA-templated	K07953//GTP-binding protein SAR1 [EC:3.6.5.-]
471	Cp4.1LG05g11160	-0.742462
472	Cp4.1LG00g15780	0.781938
473	Cp4.1LG02g00590	-0.767602	GO:0005744//mitochondrial inner membrane presequence translocase complex		GO:0015031//protein transport	K17496//mitochondrial import inner membrane translocase subunit TIM50
474	Cp4.1LG17g11390	-0.761413
475	Cp4.1LG04g13780	-0.81498		GO:0004674//protein serine/threonine kinase activity;GO:0005524//ATP binding		K02202//cyclin-dependent kinase 7 [EC:2.7.11.22 2.7.11.23]
476	Cp4.1LG14g04600	0.811914	GO:0016021//integral component of membrane
477	Cp4.1LG08g06650	0.907206	GO:0005623//cell		GO:0045454//cell redox homeostasis	K03671//thioredoxin 1
478	Cp4.1LG13g03230	0.805148	GO:0016021//integral component of membrane	GO:0046872//metal ion binding;GO:0020037//heme binding		K10534//nitrate reductase (NAD(P)H) [EC:1.7.1.1 1.7.1.2 1.7.1.3]
479	Cp4.1LG12g01080	-0.796642				K18626//trichohyalin
480	Cp4.1LG08g13660	-0.842709				K14846//ribosome production factor 1
481	Cp4.1LG00g01350	-0.826225		GO:0003723//RNA binding		K20102//YTH domain-containing family protein
482	Cp4.1LG03g09290	0.802351	GO:0005634//nucleus	GO:0003677//DNA binding	GO:0006355//regulation of transcription, DNA-templated;GO:0006351//transcription, DNA-templated	K06236//collagen, type I, alpha;K14491//two-component response regulator ARR-B family
483	Cp4.1LG02g04130	0.785854	GO:0005634//nucleus	GO:0003677//DNA binding;GO:0003700//DNA binding transcription factor activity		K16241//transcription factor HY5
484	Cp4.1LG05g04160	-0.79834	GO:0005634//nucleus;GO:0005737//cytoplasm	GO:0004674//protein serine/threonine kinase activity;GO:0005524//ATP binding;GO:0004672//protein kinase activity	GO:0050684//regulation of mRNA processing;GO:0000245//spliceosomal complex assembly;GO:0035556//intracellular signal transduction	K08832//serine/threonine-protein kinase SRPK3 [EC:2.7.11.1]
485	Cp4.1LG02g11080	0.778813	GO:0000145//exocyst		GO:0006887//exocytosis	K07195//exocyst complex component 7
486	Cp4.1LG06g04820	-0.801847		GO:0046872//metal ion binding;GO:0005525//GTP binding;GO:0003924//GTPase activity		K14416//elongation factor 1 alpha-like protein
487	Cp4.1LG15g03850	0.746274				K22314//glucosinolate gamma-glutamyl hydrolase [EC:3.4.19.16]
488	Cp4.1LG08g01000	-0.747115				K17964//leucine-rich PPR motif-containing protein, mitochondrial
489	Cp4.1LG01g15060	0.750562	GO:0005623//cell	GO:0015035//protein disulfide oxidoreductase activity;GO:0009055//electron transfer activity	GO:0045454//cell redox homeostasis	K17479//glutaredoxin domain-containing cysteine-rich protein 1;K18178//cytochrome c oxidase assembly factor 5
490	Cp4.1LG13g08440	0.871155		GO:0008270//zinc ion binding;GO:0016874//ligase activity		K11982//E3 ubiquitin-protein ligase RNF115/126 [EC:2.3.2.27]
491	Cp4.1LG02g16440	-0.7783				K14859//ribosome biogenesis protein SSF1/2
492	Cp4.1LG02g15890	-0.777785		GO:0004252//serine-type endopeptidase activity		K01358//ATP-dependent Clp protease, protease subunit [EC:3.4.21.92]
493	Cp4.1LG07g09930	-0.86716	GO:0009507//chloroplast	GO:0016790//thiolester hydrolase activity	GO:0006633//fatty acid biosynthetic process	K10781//fatty acyl-ACP thioesterase B [EC:3.1.2.14 3.1.2.21]
494	Cp4.1LG05g12400	-0.808142	GO:0016021//integral component of membrane;GO:0005789//endoplasmic reticulum membrane	GO:0016757//transferase activity, transferring glycosyl groups	GO:0018279//protein N-linked glycosylation via asparagine	K12670//oligosaccharyltransferase complex subunit beta
495	Cp4.1LG09g00270	-0.786904	GO:0005681//spliceosomal complex	GO:0003723//RNA binding;GO:0008270//zinc ion binding	GO:0000398//mRNA splicing, via spliceosome	K12827//splicing factor 3A subunit 3
496	Cp4.1LG02g01680	-0.772749	GO:0005802//trans-Golgi network		GO:0000919//cell plate assembly	K20307//trafficking protein particle complex subunit 10
497	Cp4.1LG15g09090	-0.777508		GO:0003677//DNA binding		K10398//kinesin family member 11;K01062//platelet-activating factor acetylhydrolase [EC:3.1.1.47]
498	Cp4.1LG02g17400	-0.770589				K19307//25S rRNA (uracil2634-N3)-methyltransferase [EC:2.1.1.313]
499	Cp4.1LG01g16170	0.811809				K03006//DNA-directed RNA polymerase II subunit RPB1 [EC:2.7.7.6];K14317//nuclear pore complex protein Nup214
500	Cp4.1LG09g02800	0.787601		GO:0008233//peptidase activity	GO:0030163//protein catabolic process	K06891//ATP-dependent Clp protease adaptor protein ClpS
501	Cp4.1LG16g03430	-0.829142		GO:0005089//Rho guanyl-nucleotide exchange factor activity		K10418//dynein light chain LC8-type;K20826//RNA polymerase II-associated protein 1;K10770//alkylated DNA repair protein alkB homolog 8 [EC:1.14.11.- 2.1.1.229]
502	Cp4.1LG06g05390	0.856857	GO:0016021//integral component of membrane	GO:0051213//dioxygenase activity		K17725//sulfur dioxygenase [EC:1.13.11.18]
503	Cp4.1LG09g01390	0.925569	GO:0016021//integral component of membrane	GO:0015299//solute:proton antiporter activity		K14270//aminotransferase
504	Cp4.1LG04g01910	-0.800962		GO:0003677//DNA binding	GO:0051301//cell division	K12860//pre-mRNA-splicing factor CDC5/CEF1
505	Cp4.1LG12g10350	-0.767131				K16578//CLIP-associating protein 1/2
506	Cp4.1LG19g01100	-0.762348				K16810//TBCC domain-containing protein 1
507	Cp4.1LG17g09620	-0.864757	GO:0005634//nucleus		GO:0042254//ribosome biogenesis	K14799//pre-rRNA-processing protein TSR1
508	Cp4.1LG17g05580	0.846822		GO:0005525//GTP binding;GO:0003924//GTPase activity		K07897//Ras-related protein Rab-7A
509	Cp4.1LG04g05850	-0.831097				K11650//SWI/SNF-related matrix-associated actin-dependent regulator of chromatin subfamily D
510	Cp4.1LG11g09680	0.792081		GO:0016747//transferase activity, transferring acyl groups other than amino-acyl groups
511	Cp4.1LG18g02790	-0.778047				K14794//ribosomal RNA-processing protein 12
512	BGI_novel_G000466	0.779863		GO:0005509//calcium ion binding		K02183//calmodulin
513	Cp4.1LG02g08340	-0.749175	GO:0005681//spliceosomal complex;GO:0019013//viral nucleocapsid		GO:0000387//spliceosomal snRNP assembly	K11088//small nuclear ribonucleoprotein D3
514	Cp4.1LG04g06780	0.894313	GO:0016021//integral component of membrane
515	Cp4.1LG12g03380	0.747705	GO:0016021//integral component of membrane	GO:0004553//hydrolase activity, hydrolyzing O-glycosyl compounds	GO:0005975//carbohydrate metabolic process	K21362//galactolipid galactosyltransferase [EC:2.4.1.184]
516	Cp4.1LG01g14170	0.759286
517	Cp4.1LG05g01310	0.813611	GO:0016021//integral component of membrane			K08504//blocked early in transport 1
518	Cp4.1LG15g08310	0.82442		GO:0009055//electron transfer activity;GO:0005506//iron ion binding		K03686//molecular chaperone DnaJ;K05337//ferredoxin
519	Cp4.1LG02g10610	-0.83724	GO:0016021//integral component of membrane	GO:0051539//4 iron, 4 sulfur cluster binding;GO:0016740//transferase activity	GO:0006400//tRNA modification	K15865//threonylcarbamoyladenosine tRNA methylthiotransferase CDKAL1 [EC:2.8.4.5]
520	Cp4.1LG15g02480	0.788647				K10450//kelch-like protein 12;K10457//kelch-like protein 20
521	Cp4.1LG15g05640	-0.750234		GO:0005524//ATP binding;GO:0003777//microtubule motor activity;GO:0008017//microtubule binding	GO:0007018//microtubule-based movement	K11498//centromeric protein E
522	Cp4.1LG07g04190	0.799791	GO:0016021//integral component of membrane		GO:0006890//retrograde vesicle-mediated transport, Golgi to ER
523	Cp4.1LG02g10380	0.904307	GO:0009535//chloroplast thylakoid membrane;GO:0009523//photosystem II;GO:0016021//integral component of membrane;GO:0009522//photosystem I	GO:0016168//chlorophyll binding	GO:0009765//photosynthesis, light harvesting;GO:0018298//protein-chromophore linkage	K08910//light-harvesting complex I chlorophyll a/b binding protein 4
524	Cp4.1LG05g07850	0.769851		GO:0046872//metal ion binding		K17479//glutaredoxin domain-containing cysteine-rich protein 1;K17586//PHD and RING finger domain-containing protein 1
525	Cp4.1LG09g04380	0.936335	GO:0005623//cell	GO:0015035//protein disulfide oxidoreductase activity;GO:0009055//electron transfer activity	GO:0045454//cell redox homeostasis	K17479//glutaredoxin domain-containing cysteine-rich protein 1
526	Cp4.1LG09g10610	-0.750566	GO:0005634//nucleus;GO:0005667//transcription factor complex	GO:0003677//DNA binding;GO:0003700//DNA binding transcription factor activity	GO:0006351//transcription, DNA-templated	K09391//transcription factor E2F7/8
527	Cp4.1LG06g10160	0.869445		GO:0003677//DNA binding		K09422//transcription factor MYB, plant
528	Cp4.1LG01g12460	0.834735		GO:0016874//ligase activity		K11982//E3 ubiquitin-protein ligase RNF115/126 [EC:2.3.2.27]
529	Cp4.1LG11g10630	-0.776459		GO:0003677//DNA binding;GO:0046983//protein dimerization activity
530	Cp4.1LG12g02270	0.968613	GO:0016021//integral component of membrane			K11885//DNA damage-inducible protein 1
531	Cp4.1LG20g05450	-0.744872	GO:0005634//nucleus	GO:0003676//nucleic acid binding	GO:0006281//DNA repair	K10610//DNA damage-binding protein 1
532	BGI_novel_G001362	0.802318		GO:0003746//translation elongation factor activity	GO:0006511//ubiquitin-dependent protein catabolic process	K03872//transcription elongation factor B, polypeptide 1
533	Cp4.1LG20g01360	0.772233	GO:0005634//nucleus	GO:0003723//RNA binding;GO:0004652//polynucleotide adenylyltransferase activity	GO:0031123//RNA 3'-end processing;GO:0043631//RNA polyadenylation	K14376//poly(A) polymerase [EC:2.7.7.19]
534	BGI_novel_G002117	0.831241
535	Cp4.1LG10g11200	-0.74783				K17964//leucine-rich PPR motif-containing protein, mitochondrial;K17710//pentatricopeptide repeat domain-containing protein 1
536	Cp4.1LG05g10500	0.912089		GO:0005525//GTP binding;GO:0003924//GTPase activity		K07910//Ras-related protein Rab-18
537	Cp4.1LG17g06170	-0.782775		GO:0003755//peptidyl-prolyl cis-trans isomerase activity	GO:0006457//protein folding	K09566//peptidyl-prolyl isomerase G (cyclophilin G) [EC:5.2.1.8]
538	Cp4.1LG02g12420	-0.861356	GO:0005685//U1 snRNP;GO:0071004//U2-type prespliceosome	GO:0003729//mRNA binding	GO:0006376//mRNA splice site selection	K12850//pre-mRNA-splicing factor 38B
539	Cp4.1LG10g11130	-0.775985		GO:0008017//microtubule binding	GO:0007010//cytoskeleton organization	K10352//myosin heavy chain;K00703//starch synthase [EC:2.4.1.21];K20283//golgin subfamily A member 4;K18626//trichohyalin;K09291//nucleoprotein TPR;K10406//kinesin family member C2/C3
540	Cp4.1LG19g04620	-0.800144	GO:0005840//ribosome	GO:0003723//RNA binding;GO:0003735//structural constituent of ribosome	GO:0006412//translation	K02888//large subunit ribosomal protein L21
541	Cp4.1LG10g09240	-0.787748			GO:0006396//RNA processing	K12867//pre-mRNA-splicing factor SYF1
542	Cp4.1LG04g13640	-0.907269	GO:0019031//viral envelope;GO:0016021//integral component of membrane	GO:0004040//amidase activity		K01426//amidase [EC:3.5.1.4]
543	Cp4.1LG16g01300	0.809968				K03063//26S proteasome regulatory subunit T3
544	Cp4.1LG07g09350	-0.835993	GO:0016021//integral component of membrane	GO:0046872//metal ion binding;GO:0005524//ATP binding;GO:0016887//ATPase activity	GO:0006812//cation transport	K14950//manganese-transporting P-type ATPase [EC:3.6.3.-]
545	Cp4.1LG15g02820	-0.75881		GO:0003984//acetolactate synthase activity	GO:0009082//branched-chain amino acid biosynthetic process	K01653//acetolactate synthase I/III small subunit [EC:2.2.1.6]
546	Cp4.1LG14g09530	-0.782229			GO:0006355//regulation of transcription, DNA-templated;GO:0006351//transcription, DNA-templated	K14494//DELLA protein
547	Cp4.1LG04g14170	-0.775811		GO:0004668//protein-arginine deiminase activity;GO:0047632//agmatine deiminase activity	GO:0009446//putrescine biosynthetic process	K10536//agmatine deiminase [EC:3.5.3.12]
548	Cp4.1LG18g08170	0.857545		GO:0016787//hydrolase activity	GO:0006629//lipid metabolic process	K18875//enhanced disease susceptibility 1 protein;K10643//CCR4-NOT transcription complex subunit 4 [EC:2.3.2.27]
549	Cp4.1LG08g08780	-0.829678		GO:0031683//G-protein beta/gamma-subunit complex binding;GO:0004871//signal transducer activity;GO:0005525//GTP binding;GO:0003924//GTPase activity	GO:0007186//G-protein coupled receptor signaling pathway	K04630//guanine nucleotide-binding protein G(i) subunit alpha
550	Cp4.1LG19g09040	-0.755216				K12637//3-epi-6-deoxocathasterone 23-monooxygenase [EC:1.14.13.112]
551	Cp4.1LG16g02730	-0.752696	GO:0016021//integral component of membrane	GO:0004310//farnesyl-diphosphate farnesyltransferase activity;GO:0051996//squalene synthase activity	GO:0006696//ergosterol biosynthetic process	K00801//farnesyl-diphosphate farnesyltransferase [EC:2.5.1.21]
552	Cp4.1LG06g09000	-0.769622				K13108//smad nuclear-interacting protein 1
553	Cp4.1LG08g09010	-0.761897	GO:0036396//RNA N6-methyladenosine methyltransferase complex;GO:0016607//nuclear speck	GO:0016422//mRNA (2'-O-methyladenosine-N6-)-methyltransferase activity;GO:0008168//methyltransferase activity	GO:0001510//RNA methylation;GO:0006139//nucleobase-containing compound metabolic process	K05925//mRNA (2'-O-methyladenosine-N6-)-methyltransferase [EC:2.1.1.62]
554	Cp4.1LG00g04890	-0.764749	GO:0005737//cytoplasm	GO:0004823//leucine-tRNA ligase activity;GO:0005524//ATP binding;GO:0002161//aminoacyl-tRNA editing activity	GO:0006429//leucyl-tRNA aminoacylation	K01869//leucyl-tRNA synthetase [EC:6.1.1.4]
555	Cp4.1LG08g07620	0.790088				K15622//myeloid leukemia factor 1
556	Cp4.1LG08g11150	0.864321	GO:0016021//integral component of membrane			K07252//dolichyldiphosphatase [EC:3.6.1.43]
557	Cp4.1LG14g00620	-0.801405	GO:0005634//nucleus;GO:0005618//cell wall;GO:0005829//cytosol;GO:0005886//plasma membrane		GO:0010051//xylem and phloem pattern formation;GO:0009733//response to auxin;GO:0010265//SCF complex assembly;GO:0016567//protein ubiquitination;GO:0010228//vegetative to reproductive phase transition of meristem	K17263//cullin-associated NEDD8-dissociated protein 1
558	BGI_novel_G001805	0.955111		GO:0008168//methyltransferase activity
559	Cp4.1LG04g16100	-0.77428		GO:0000287//magnesium ion binding;GO:0050660//flavin adenine dinucleotide binding;GO:0030976//thiamine pyrophosphate binding;GO:0003984//acetolactate synthase activity	GO:0009099//valine biosynthetic process;GO:0009097//isoleucine biosynthetic process	K01652//acetolactate synthase I/II/III large subunit [EC:2.2.1.6]
560	Cp4.1LG01g04840	-0.75904		GO:0003723//RNA binding		K12900//FUS-interacting serine-arginine-rich protein 1
561	BGI_novel_G001311	0.761438	GO:0016021//integral component of membrane	GO:0016705//oxidoreductase activity, acting on paired donors, with incorporation or reduction of molecular oxygen;GO:0020037//heme binding;GO:0005506//iron ion binding;GO:0004497//monooxygenase activity		K00512//steroid 17alpha-monooxygenase / 17alpha-hydroxyprogesterone deacetylase [EC:1.14.14.19 1.14.14.32]
562	Cp4.1LG17g00380	-0.798179		GO:0003723//RNA binding		K14844//pumilio homology domain family member 6
563	Cp4.1LG00g10120	0.812476		GO:0003723//RNA binding		K12897//transformer-2 protein
564	Cp4.1LG11g09110	0.783246	GO:0016021//integral component of membrane	GO:0046872//metal ion binding;GO:0004721//phosphoprotein phosphatase activity		K06269//serine/threonine-protein phosphatase PP1 catalytic subunit [EC:3.1.3.16]
565	Cp4.1LG03g04660	-0.774028	GO:0005730//nucleolus			K14855//ribosome assembly protein 4
566	Cp4.1LG20g06520	-0.829777		GO:0008270//zinc ion binding;GO:0036459//thiol-dependent ubiquitinyl hydrolase activity	GO:0016579//protein deubiquitination;GO:0000245//spliceosomal complex assembly	K12847//U4/U6.U5 tri-snRNP-associated protein 2
567	Cp4.1LG17g08150	0.844736		GO:0046872//metal ion binding;GO:0016874//ligase activity		K15687//E3 ubiquitin-protein ligase makorin [EC:2.3.2.27]
568	Cp4.1LG13g11480	0.851546	GO:0016021//integral component of membrane	GO:0032440//2-alkenal reductase [NAD(P)] activity		K18693//diacylglycerol diphosphate phosphatase / phosphatidate phosphatase [EC:3.1.3.81 3.1.3.4]
569	Cp4.1LG08g07360	-0.759063				K09531//DnaJ homolog subfamily C member 11
570	Cp4.1LG10g05090	0.816995		GO:0051082//unfolded protein binding	GO:0006457//protein folding	K09510//DnaJ homolog subfamily B member 4
571	Cp4.1LG19g00240	-0.828042	GO:0016021//integral component of membrane	GO:0003975//UDP-N-acetylglucosamine-dolichyl-phosphate N-acetylglucosaminephosphotransferase activity;GO:0008963//phospho-N-acetylmuramoyl-pentapeptide-transferase activity	GO:0006487//protein N-linked glycosylation;GO:0006488//dolichol-linked oligosaccharide biosynthetic process	K01001//UDP-N-acetylglucosamine--dolichyl-phosphate N-acetylglucosaminephosphotransferase [EC:2.7.8.15]
572	Cp4.1LG07g09410	-0.771461		GO:0003743//translation initiation factor activity;GO:0016779//nucleotidyltransferase activity	GO:0009058//biosynthetic process	K03240//translation initiation factor eIF-2B subunit epsilon
573	Cp4.1LG11g01690	0.770805		GO:0016301//kinase activity		K14499//BRI1 kinase inhibitor 1
574	Cp4.1LG12g00320	0.860989		GO:0003824//catalytic activity;GO:0050662//coenzyme binding		K13265//vestitone reductase [EC:1.1.1.348]
575	Cp4.1LG12g09470	-0.751824		GO:0004252//serine-type endopeptidase activity		K12619//5'-3' exoribonuclease 2 [EC:3.1.13.-];K15333//tRNA guanosine-2'-O-methyltransferase [EC:2.1.1.34]
576	Cp4.1LG07g09000	-0.774851				K17398//DNA (cytosine-5)-methyltransferase 3A [EC:2.1.1.37]
577	Cp4.1LG13g09750	-0.83876				K14833//nucleolar complex protein 2
578	Cp4.1LG03g09420	-0.770545		GO:0003723//RNA binding		K01528//dynamin GTPase [EC:3.6.5.5];K00549//5-methyltetrahydropteroyltriglutamate--homocysteine methyltransferase [EC:2.1.1.14]
579	Cp4.1LG11g09080	-0.784022		GO:0000062//fatty-acyl-CoA binding		K20285//Rab9 effector protein with kelch motifs
580	Cp4.1LG08g11020	-0.815437	GO:0005654//nucleoplasm;GO:0005643//nuclear pore;GO:0005634//nucleus;GO:0005829//cytosol;GO:0005737//cytoplasm	GO:0005524//ATP binding;GO:0008565//protein transporter activity;GO:0004386//helicase activity;GO:0003676//nucleic acid binding;GO:0008139//nuclear localization sequence binding	GO:0006607//NLS-bearing protein import into nucleus;GO:0006606//protein import into nucleus	K14779//ATP-dependent RNA helicase DDX52/ROK1 [EC:3.6.4.13]
581	Cp4.1LG09g02310	-0.766311		GO:0003899//DNA-directed 5'-3' RNA polymerase activity;GO:0003677//DNA binding	GO:0006351//transcription, DNA-templated	K10908//DNA-directed RNA polymerase, mitochondrial [EC:2.7.7.6]
582	Cp4.1LG15g05990	-0.887716	GO:0000502//proteasome complex	GO:0030234//enzyme regulator activity	GO:0042176//regulation of protein catabolic process	K03033//26S proteasome regulatory subunit N3
583	Cp4.1LG11g01960	-0.79675		GO:0010181//FMN binding;GO:0051539//4 iron, 4 sulfur cluster binding;GO:0003824//catalytic activity	GO:0055114//oxidation-reduction process;GO:0008033//tRNA processing	K15449//tRNA wybutosine-synthesizing protein 1 [EC:4.1.3.44]
584	Cp4.1LG01g23600	-0.814983		GO:0003723//RNA binding		K14785//ESF2/ABP1 family protein
585	Cp4.1LG14g07220	-0.744321		GO:0016597//amino acid binding;GO:0004070//aspartate carbamoyltransferase activity	GO:0006520//cellular amino acid metabolic process;GO:0006207//'de novo' pyrimidine nucleobase biosynthetic process	K00609//aspartate carbamoyltransferase catalytic subunit [EC:2.1.3.2]
586	Cp4.1LG03g09310	0.753176
587	Cp4.1LG00g15650	0.763366		GO:0016740//transferase activity
588	Cp4.1LG03g15660	-0.744289				K10268//F-box and leucine-rich repeat protein 2/20;K08332//vacuolar protein 8
589	Cp4.1LG05g12210	0.90074	GO:0005774//vacuolar membrane;GO:0016021//integral component of membrane			K03251//translation initiation factor 3 subunit D;K12189//ESCRT-II complex subunit VPS25
590	Cp4.1LG04g07390	0.838767				K03100//signal peptidase I [EC:3.4.21.89]
591	Cp4.1LG20g01390	0.845245		GO:0003755//peptidyl-prolyl cis-trans isomerase activity		K01802//peptidylprolyl isomerase [EC:5.2.1.8];K14826//FK506-binding nuclear protein [EC:5.2.1.8];K21362//galactolipid galactosyltransferase [EC:2.4.1.184]
592	Cp4.1LG08g07470	-0.77543		GO:0002161//aminoacyl-tRNA editing activity
593	Cp4.1LG03g15920	-0.787868	GO:0005634//nucleus	GO:0008536//Ran GTPase binding	GO:0006886//intracellular protein transport	K18423//exportin-2 (importin alpha re-exporter)
594	Cp4.1LG13g05470	0.747344	GO:0016021//integral component of membrane			K20367//endoplasmic reticulum-Golgi intermediate compartment protein 3
595	Cp4.1LG14g00110	0.805931
596	Cp4.1LG09g05960	-0.759862	GO:0005643//nuclear pore			K14308//nuclear pore complex protein Nup54
597	Cp4.1LG14g08940	0.777831	GO:0005768//endosome;GO:0016021//integral component of membrane;GO:0005773//vacuole		GO:2000009//negative regulation of protein localization to cell surface;GO:0032511//late endosome to vacuole transport via multivesicular body sorting pathway
598	Cp4.1LG01g14470	0.824739	GO:0016021//integral component of membrane			K14209//solute carrier family 36 (proton-coupled amino acid transporter);K15015//solute carrier family 32 (vesicular inhibitory amino acid transporter)
599	Cp4.1LG01g10280	-0.811464				K17398//DNA (cytosine-5)-methyltransferase 3A [EC:2.1.1.37]
600	Cp4.1LG11g08590	-0.780088		GO:0003824//catalytic activity		K22207//L-cysteine desulfhydrase [EC:4.4.1.28]
601	Cp4.1LG03g09690	-0.772752	GO:0005622//intracellular	GO:0003723//RNA binding	GO:0006810//transport	K17265//Ras GTPase-activating protein-binding protein 1 [EC:3.6.4.12 3.6.4.13]
602	Cp4.1LG02g08010	0.857031				K03860//phosphatidylinositol glycan, class Q;K20887//xyloglucan glycosyltransferase 4 [EC:2.4.1.-]
603	Cp4.1LG08g12960	0.77373		GO:0004190//aspartic-type endopeptidase activity		K00924//kinase [EC:2.7.1.-]
604	Cp4.1LG12g11310	-0.774768		GO:0003755//peptidyl-prolyl cis-trans isomerase activity	GO:0006457//protein folding	K09566//peptidyl-prolyl isomerase G (cyclophilin G) [EC:5.2.1.8]
605	Cp4.1LG07g09580	-0.78603				K19626//inversin;K21440//ankyrin repeat domain-containing protein 50;K09553//stress-induced-phosphoprotein 1
606	Cp4.1LG01g20710	0.788299		GO:0003951//NAD+ kinase activity	GO:0006741//NADP biosynthetic process;GO:0019674//NAD metabolic process	K00858//NAD+ kinase [EC:2.7.1.23]
607	Cp4.1LG03g02630	0.74847
608	Cp4.1LG01g07950	-0.760632		GO:0046872//metal ion binding
609	Cp4.1LG05g04250	-0.786207	GO:0005634//nucleus		GO:0006355//regulation of transcription, DNA-templated;GO:0016569//covalent chromatin modification;GO:0006351//transcription, DNA-templated	K11293//protein HIRA/HIR1
610	Cp4.1LG15g05100	-0.749038	GO:0000178//exosome (RNase complex)	GO:0004527//exonuclease activity;GO:0004519//endonuclease activity;GO:0000175//3'-5'-exoribonuclease activity	GO:0006401//RNA catabolic process;GO:0006364//rRNA processing	K12585//exosome complex exonuclease DIS3/RRP44 [EC:3.1.13.-]
611	Cp4.1LG05g04560	-0.779795	GO:0005643//nuclear pore		GO:0006810//transport	K14297//nuclear pore complex protein Nup98-Nup96
612	Cp4.1LG20g02880	0.8608	GO:0016021//integral component of membrane	GO:0016829//lyase activity	GO:0017009//protein-phycocyanobilin linkage
613	Cp4.1LG05g08830	-0.78752				K11131//H/ACA ribonucleoprotein complex subunit 4 [EC:5.4.99.-]
614	Cp4.1LG02g03930	-0.87036				K14765//U3 small nucleolar ribonucleoprotein protein LCP5
615	Cp4.1LG01g03510	0.785875		GO:0008113//peptide-methionine (S)-S-oxide reductase activity		K07304//peptide-methionine (S)-S-oxide reductase [EC:1.8.4.11]
616	Cp4.1LG00g04590	0.904341	GO:0016021//integral component of membrane			K00430//peroxidase [EC:1.11.1.7];K01674//carbonic anhydrase [EC:4.2.1.1]
617	Cp4.1LG18g01910	-0.852539	GO:0005786//signal recognition particle, endoplasmic reticulum targeting	GO:0030942//endoplasmic reticulum signal peptide binding;GO:0005047//signal recognition particle binding;GO:0008312//7S RNA binding	GO:0006614//SRP-dependent cotranslational protein targeting to membrane	K03107//signal recognition particle subunit SRP68
618	Cp4.1LG08g06640	-0.803254	GO:0005634//nucleus;GO:0000932//P-body;GO:0030015//CCR4-NOT core complex		GO:0017148//negative regulation of translation;GO:0006355//regulation of transcription, DNA-templated;GO:0000288//nuclear-transcribed mRNA catabolic process, deadenylation-dependent decay	K12580//CCR4-NOT transcription complex subunit 3
619	Cp4.1LG11g00290	-0.826158				K01530//phospholipid-translocating ATPase [EC:3.6.3.1]
620	Cp4.1LG14g06870	0.7427		GO:0008233//peptidase activity;GO:0005524//ATP binding;GO:0051082//unfolded protein binding	GO:0006457//protein folding	K03544//ATP-dependent Clp protease ATP-binding subunit ClpX
621	Cp4.1LG16g04050	-0.806009	GO:0005634//nucleus;GO:0005846//nuclear cap binding complex	GO:0000339//RNA cap binding	GO:0045292//mRNA cis splicing, via spliceosome	K12883//nuclear cap-binding protein subunit 2
622	Cp4.1LG13g10730	0.803103
623	Cp4.1LG17g10840	-0.785211				K14767//U3 small nucleolar RNA-associated protein 3;K11323//histone arginine demethylase JMJD6 [EC:1.14.11.-]
624	Cp4.1LG11g11520	0.871496	GO:0016021//integral component of membrane	GO:0036374//glutathione hydrolase activity	GO:0006751//glutathione catabolic process	K18592//gamma-glutamyltranspeptidase / glutathione hydrolase / leukotriene-C4 hydrolase [EC:2.3.2.2 3.4.19.13 3.4.19.14]
625	Cp4.1LG02g15590	0.746743	GO:0016021//integral component of membrane	GO:0016301//kinase activity		K13466//EIX receptor 1/2;K14855//ribosome assembly protein 4
626	Cp4.1LG14g05330	-0.765573		GO:0008168//methyltransferase activity;GO:0003676//nucleic acid binding	GO:0006139//nucleobase-containing compound metabolic process	K05925//mRNA (2'-O-methyladenosine-N6-)-methyltransferase [EC:2.1.1.62]
627	Cp4.1LG17g06870	-0.762232				K18342//OTU domain-containing protein 6 [EC:3.4.19.12]
628	Cp4.1LG03g08960	-0.835639	GO:0005634//nucleus	GO:0003684//damaged DNA binding	GO:0043161//proteasome-mediated ubiquitin-dependent protein catabolic process;GO:0006289//nucleotide-excision repair	K10839//UV excision repair protein RAD23
629	Cp4.1LG05g13840	0.790383	GO:0005634//nucleus	GO:0003677//DNA binding;GO:0000981//RNA polymerase II transcription factor activity, sequence-specific DNA binding;GO:0043565//sequence-specific DNA binding;GO:0044212//transcription regulatory region DNA binding;GO:0001135//transcription factor activity, RNA polymerase II transcription factor recruiting	GO:0006357//regulation of transcription from RNA polymerase II promoter;GO:0030154//cell differentiation	K09422//transcription factor MYB, plant
630	Cp4.1LG07g07670	-0.84072	GO:0030688//preribosome, small subunit precursor		GO:0006364//rRNA processing	K14849//ribosomal RNA-processing protein 1
631	Cp4.1LG05g04540	0.868104	GO:0016021//integral component of membrane	GO:0009055//electron transfer activity		K11886//proteasome component ECM29
632	Cp4.1LG06g05190	0.886178				K13941//2-amino-4-hydroxy-6-hydroxymethyldihydropteridine diphosphokinase / dihydropteroate synthase [EC:2.7.6.3 2.5.1.15];K15255//ATP-dependent DNA helicase PIF1 [EC:3.6.4.12]
633	Cp4.1LG02g09440	-0.861399	GO:0030686//90S preribosome;GO:0005634//nucleus	GO:0034511//U3 snoRNA binding;GO:0005525//GTP binding;GO:0003924//GTPase activity	GO:0000462//maturation of SSU-rRNA from tricistronic rRNA transcript (SSU-rRNA, 5.8S rRNA, LSU-rRNA);GO:0042254//ribosome biogenesis;GO:0000479//endonucleolytic cleavage of tricistronic rRNA transcript (SSU-rRNA, 5.8S rRNA, LSU-rRNA)	K14569//ribosome biogenesis protein BMS1
634	Cp4.1LG13g10610	0.930167	GO:0005768//endosome;GO:0031201//SNARE complex;GO:0016021//integral component of membrane	GO:0000149//SNARE binding;GO:0005484//SNAP receptor activity	GO:0006906//vesicle fusion;GO:0006623//protein targeting to vacuole;GO:0007033//vacuole organization;GO:0016192//vesicle-mediated transport;GO:0006887//exocytosis	K08511//vesicle-associated membrane protein 72
635	Cp4.1LG03g18380	0.842802	GO:0005623//cell	GO:0050661//NADP binding;GO:0009055//electron transfer activity;GO:0050660//flavin adenine dinucleotide binding;GO:0004362//glutathione-disulfide reductase activity	GO:0006749//glutathione metabolic process;GO:0045454//cell redox homeostasis	K00383//glutathione reductase (NADPH) [EC:1.8.1.7]
636	Cp4.1LG06g08170	-0.760295		GO:0008757//S-adenosylmethionine-dependent methyltransferase activity;GO:0003723//RNA binding	GO:0006364//rRNA processing	K14835//25S rRNA (cytosine2870-C5)-methyltransferase [EC:2.1.1.310]
637	Cp4.1LG01g05540	-0.813447	GO:0005730//nucleolus;GO:0005737//cytoplasm	GO:0003723//RNA binding;GO:0004004//ATP-dependent RNA helicase activity;GO:0005524//ATP binding;GO:0004386//helicase activity	GO:0010501//RNA secondary structure unwinding	K14809//ATP-dependent RNA helicase DDX55/SPB4 [EC:3.6.4.13]
638	Cp4.1LG01g22630	-0.754532		GO:0003743//translation initiation factor activity;GO:0046982//protein heterodimerization activity		K14649//transcription initiation factor TFIID subunit 8
639	Cp4.1LG09g04260	-0.833009	GO:0005681//spliceosomal complex		GO:0000398//mRNA splicing, via spliceosome	K12874//intron-binding protein aquarius
640	Cp4.1LG01g21330	0.822946	GO:0016021//integral component of membrane
641	Cp4.1LG07g00820	-0.832025	GO:0032040//small-subunit processome			K14766//nucleolar protein 14
642	Cp4.1LG04g08620	0.852793		GO:0030410//nicotianamine synthase activity	GO:0030418//nicotianamine biosynthetic process	K05953//nicotianamine synthase [EC:2.5.1.43]
643	Cp4.1LG05g08270	-0.742176	GO:0016021//integral component of membrane	GO:0046872//metal ion binding;GO:0008270//zinc ion binding;GO:0008173//RNA methyltransferase activity;GO:0003676//nucleic acid binding	GO:0006396//RNA processing	K01179//endoglucanase [EC:3.2.1.4];K00430//peroxidase [EC:1.11.1.7];K12418//acyl-lipid (7-3)-desaturase (Delta-4 desaturase) [EC:1.14.19.31];K15332//tRNA (uracil-5-)-methyltransferase [EC:2.1.1.-]
644	Cp4.1LG14g02740	0.791903	GO:0016021//integral component of membrane;GO:0005886//plasma membrane		GO:0008643//carbohydrate transport	K15382//solute carrier family 50 (sugar transporter)
645	Cp4.1LG19g00470	-0.798963	GO:0005634//nucleus;GO:0005737//cytoplasm	GO:0003743//translation initiation factor activity;GO:0046872//metal ion binding;GO:0017025//TBP-class protein binding	GO:0006355//regulation of transcription, DNA-templated;GO:0070897//DNA-templated transcriptional preinitiation complex assembly	K03124//transcription initiation factor TFIIB
646	Cp4.1LG09g10850	-0.83281		GO:0004674//protein serine/threonine kinase activity;GO:0005524//ATP binding		K07178//RIO kinase 1 [EC:2.7.11.1]
647	Cp4.1LG11g08510	0.75395	GO:0016021//integral component of membrane	GO:0005215//transporter activity		K15272//solute carrier family 35 (UDP-sugar transporter), member A1/2/3;K00850//6-phosphofructokinase 1 [EC:2.7.1.11];K07893//Ras-related protein Rab-6A
648	Cp4.1LG07g08770	0.88699				K09512//DnaJ homolog subfamily B member 6;K09509//DnaJ homolog subfamily B member 3;K09514//DnaJ homolog subfamily B member 8
649	Cp4.1LG06g07740	0.832868		GO:0003677//DNA binding;GO:0003700//DNA binding transcription factor activity		K20557//transcription factor VIP1
650	Cp4.1LG03g05300	-0.771196				K03938//NADH dehydrogenase (ubiquinone) Fe-S protein 5
651	Cp4.1LG06g00200	0.881279				K10523//speckle-type POZ protein
652	Cp4.1LG04g12200	-0.746499	GO:0005634//nucleus;GO:0005845//mRNA cap binding complex;GO:0030529//intracellular ribonucleoprotein complex;GO:0005846//nuclear cap binding complex	GO:0003729//mRNA binding;GO:0000339//RNA cap binding	GO:0006406//mRNA export from nucleus;GO:0000394//RNA splicing, via endonucleolytic cleavage and ligation;GO:0000398//mRNA splicing, via spliceosome;GO:0000184//nuclear-transcribed mRNA catabolic process, nonsense-mediated decay;GO:0045292//mRNA cis splicing, via spliceosome;GO:0051028//mRNA transport;GO:0009737//response to abscisic acid;GO:0031053//primary miRNA processing;GO:0048574//long-day p…	K12882//nuclear cap-binding protein subunit 1
653	Cp4.1LG01g23100	-0.763507	GO:0005849//mRNA cleavage factor complex	GO:0005524//ATP binding	GO:0031124//mRNA 3'-end processing	K14399//polyribonucleotide 5'-hydroxyl-kinase [EC:2.7.1.78]
654	BGI_novel_G001792	0.895484	GO:0016021//integral component of membrane		GO:0055085//transmembrane transport	K14794//ribosomal RNA-processing protein 12
655	Cp4.1LG19g00270	-0.744261	GO:0048046//apoplast;GO:0009507//chloroplast;GO:0009570//chloroplast stroma	GO:0000287//magnesium ion binding;GO:0046872//metal ion binding;GO:0005525//GTP binding;GO:0004019//adenylosuccinate synthase activity	GO:0046686//response to cadmium ion;GO:0044208//'de novo' AMP biosynthetic process	K01939//adenylosuccinate synthase [EC:6.3.4.4]
656	Cp4.1LG17g07010	0.800245	GO:0019898//extrinsic component of membrane;GO:0005829//cytosol;GO:0034045//phagophore assembly site membrane	GO:0080025//phosphatidylinositol-3,5-bisphosphate binding;GO:0032266//phosphatidylinositol-3-phosphate binding	GO:0034497//protein localization to phagophore assembly site;GO:0006497//protein lipidation;GO:0044804//autophagy of nucleus;GO:0000422//autophagy of mitochondrion	K17908//autophagy-related protein 18;K08876//SCY1-like protein 1
657	Cp4.1LG02g14750	-0.772136				K14558//periodic tryptophan protein 2
658	Cp4.1LG14g09010	0.751338				K19042//E3 ubiquitin-protein ligase BOI and related proteins [EC:2.3.2.27]
659	Cp4.1LG01g03170	0.743504	GO:0016021//integral component of membrane			K08150//MFS transporter, SP family, solute carrier family 2 (myo-inositol transporter), member 13
660	Cp4.1LG03g16480	-0.756165		GO:0051287//NAD binding	GO:0055114//oxidation-reduction process	K04496//C-terminal binding protein;K15919//hydroxypyruvate reductase 2
661	Cp4.1LG18g01080	-0.779433		GO:0003743//translation initiation factor activity;GO:0016779//nucleotidyltransferase activity	GO:0009058//biosynthetic process	K03241//translation initiation factor eIF-2B subunit gamma
662	Cp4.1LG08g13260	-0.759709	GO:0005634//nucleus	GO:0003899//DNA-directed 5'-3' RNA polymerase activity;GO:0003677//DNA binding	GO:0006351//transcription, DNA-templated	K03013//DNA-directed RNA polymerases I, II, and III subunit RPABC1
663	Cp4.1LG05g00760	0.754495	GO:0016021//integral component of membrane		GO:0016192//vesicle-mediated transport	K08511//vesicle-associated membrane protein 72
664	Cp4.1LG07g07900	-0.788921	GO:0032040//small-subunit processome;GO:0005730//nucleolus		GO:0006364//rRNA processing	K14769//U3 small nucleolar RNA-associated protein 11
665	Cp4.1LG08g02010	-0.75407	GO:0043231//intracellular membrane-bounded organelle	GO:0003723//RNA binding;GO:0008270//zinc ion binding;GO:0051011//microtubule minus-end binding;GO:0004519//endonuclease activity	GO:0009451//RNA modification	K06180//23S rRNA pseudouridine1911/1915/1917 synthase [EC:5.4.99.23];K17710//pentatricopeptide repeat domain-containing protein 1
666	Cp4.1LG07g01190	-0.746325	GO:0005634//nucleus	GO:0003899//DNA-directed 5'-3' RNA polymerase activity;GO:0032549//ribonucleoside binding;GO:0003677//DNA binding	GO:0006351//transcription, DNA-templated	K03002//DNA-directed RNA polymerase I subunit RPA2 [EC:2.7.7.6]
667	Cp4.1LG14g08580	-0.832292		GO:0004674//protein serine/threonine kinase activity;GO:0005524//ATP binding		K07179//RIO kinase 2 [EC:2.7.11.1]
668	Cp4.1LG18g06410	-0.823896				K14552//NET1-associated nuclear protein 1 (U3 small nucleolar RNA-associated protein 17)
669	Cp4.1LG11g06990	0.838987	GO:0005634//nucleus;GO:0005737//cytoplasm	GO:0046872//metal ion binding;GO:0004519//endonuclease activity	GO:0070966//nuclear-transcribed mRNA catabolic process, no-go decay;GO:0070481//nuclear-transcribed mRNA catabolic process, non-stop decay;GO:0071025//RNA surveillance	K06965//protein pelota
670	Cp4.1LG17g10900	-0.79472		GO:0005524//ATP binding		K13525//transitional endoplasmic reticulum ATPase
671	Cp4.1LG07g06960	-0.791498				K14305//nuclear pore complex protein Nup43
672	Cp4.1LG02g12990	-0.743593	GO:0005737//cytoplasm	GO:0004823//leucine-tRNA ligase activity;GO:0005524//ATP binding;GO:0002161//aminoacyl-tRNA editing activity	GO:0006429//leucyl-tRNA aminoacylation	K01869//leucyl-tRNA synthetase [EC:6.1.1.4]
673	Cp4.1LG15g06100	0.826177		GO:0008270//zinc ion binding		K17808//mitochondrial protein import protein ZIM17
674	Cp4.1LG20g06160	-0.798872				K05750//NCK-associated protein 1
675	Cp4.1LG01g25180	-0.805317	GO:0005744//mitochondrial inner membrane presequence translocase complex;GO:0016021//integral component of membrane		GO:0030150//protein import into mitochondrial matrix	K17796//mitochondrial import inner membrane translocase subunit TIM21
676	Cp4.1LG07g01400	0.767308				K17604//zinc finger SWIM domain-containing protein 3;K04422//mitogen-activated protein kinase kinase kinase 13 [EC:2.7.11.25]
677	Cp4.1LG06g03720	0.837645
678	Cp4.1LG03g17250	0.867182				K01115//phospholipase D1/2 [EC:3.1.4.4];K05747//Wiskott-Aldrich syndrome protein;K02184//formin 2
679	Cp4.1LG16g04320	0.967921
680	Cp4.1LG10g10570	0.842587	GO:0016021//integral component of membrane			K19861//benzyl alcohol O-benzoyltransferase [EC:2.3.1.196 2.3.1.232]
681	Cp4.1LG06g07390	-0.754845	GO:0005634//nucleus;GO:0005829//cytosol	GO:0004843//thiol-dependent ubiquitin-specific protease activity;GO:0008270//zinc ion binding	GO:0006511//ubiquitin-dependent protein catabolic process;GO:0016579//protein deubiquitination;GO:0048767//root hair elongation;GO:0009793//embryo development ending in seed dormancy	K11836//ubiquitin carboxyl-terminal hydrolase 5/13 [EC:3.4.19.12]
682	Cp4.1LG11g09090	0.79674				K17398//DNA (cytosine-5)-methyltransferase 3A [EC:2.1.1.37];K03006//DNA-directed RNA polymerase II subunit RPB1 [EC:2.7.7.6];K02184//formin 2
683	Cp4.1LG11g00350	-0.857973	GO:0016021//integral component of membrane			K10251//17beta-estradiol 17-dehydrogenase / very-long-chain 3-oxoacyl-CoA reductase [EC:1.1.1.62 1.1.1.330]
684	Cp4.1LG04g06130	0.798313	GO:0005886//plasma membrane
685	Cp4.1LG09g03370	-0.763251			GO:0051726//regulation of cell cycle	K21626//cyclin-D1-binding protein 1
686	Cp4.1LG03g17870	0.7625				K03686//molecular chaperone DnaJ
687	Cp4.1LG17g02190	-0.824791		GO:0005524//ATP binding;GO:0004386//helicase activity;GO:0003676//nucleic acid binding		K14805//ATP-dependent RNA helicase DDX24/MAK5 [EC:3.6.4.13]
688	Cp4.1LG02g06360	-0.785713				K14548//U3 small nucleolar RNA-associated protein 4
689	Cp4.1LG06g06540	-0.796576	GO:0016021//integral component of membrane;GO:0005789//endoplasmic reticulum membrane	GO:0016757//transferase activity, transferring glycosyl groups		K03846//alpha-1,2-mannosyltransferase [EC:2.4.1.259 2.4.1.261]
690	Cp4.1LG16g00650	0.803614	GO:0016021//integral component of membrane	GO:0022857//transmembrane transporter activity		K06268//serine/threonine-protein phosphatase 2B regulatory subunit;K17500//integrin-linked kinase-associated serine/threonine phosphatase 2C [EC:3.1.3.16];K07874//Ras-related protein Rab-1A
691	Cp4.1LG01g17360	0.850644
692	Cp4.1LG19g08730	-0.855653	GO:0005634//nucleus			K11323//histone arginine demethylase JMJD6 [EC:1.14.11.-]
693	Cp4.1LG01g02410	-0.753223
694	Cp4.1LG19g09120	0.759346	GO:0016021//integral component of membrane			K12135//zinc finger protein CONSTANS
695	Cp4.1LG19g09060	0.917792	GO:0005623//cell	GO:0015035//protein disulfide oxidoreductase activity;GO:0009055//electron transfer activity	GO:0045454//cell redox homeostasis	K03676//glutaredoxin 3
696	Cp4.1LG19g09990	0.82556
697	Cp4.1LG03g12940	-0.755585
698	Cp4.1LG05g15120	0.823113		GO:0043565//sequence-specific DNA binding		K03627//putative transcription factor
699	Cp4.1LG08g01240	-0.797046		GO:0008233//peptidase activity
700	Cp4.1LG20g05340	0.748691				K20843//hydroxyproline O-galactosyltransferase 2/3/4/5/6 [EC:2.4.1.-]
701	Cp4.1LG05g12130	0.850196
702	Cp4.1LG07g00440	0.757699	GO:0005743//mitochondrial inner membrane;GO:0070469//respiratory chain	GO:0046872//metal ion binding;GO:0010181//FMN binding;GO:0051539//4 iron, 4 sulfur cluster binding;GO:0051287//NAD binding;GO:0008137//NADH dehydrogenase (ubiquinone) activity		K03942//NADH dehydrogenase (ubiquinone) flavoprotein 1 [EC:1.6.5.3 1.6.99.3]
703	Cp4.1LG01g15780	-0.780845	GO:0005643//nuclear pore		GO:0016973//poly(A)+ mRNA export from nucleus	K18723//nucleoporin GLE1
704	Cp4.1LG12g04000	-0.858261		GO:0003723//RNA binding;GO:0005524//ATP binding;GO:0003724//RNA helicase activity	GO:0006401//RNA catabolic process	K12598//ATP-dependent RNA helicase DOB1 [EC:3.6.4.13]
705	Cp4.1LG07g08970	-0.745968		GO:0000062//fatty-acyl-CoA binding		K20285//Rab9 effector protein with kelch motifs
706	Cp4.1LG04g08140	-0.799492		GO:0008270//zinc ion binding
707	Cp4.1LG08g09040	0.842118	GO:0016021//integral component of membrane
708	Cp4.1LG16g01130	-0.752762		GO:0003755//peptidyl-prolyl cis-trans isomerase activity	GO:0006457//protein folding	K12736//peptidylprolyl isomerase domain and WD repeat-containing protein 1 [EC:5.2.1.8]
709	Cp4.1LG08g09080	-0.742943		GO:0004252//serine-type endopeptidase activity		K01358//ATP-dependent Clp protease, protease subunit [EC:3.4.21.92]
710	Cp4.1LG15g03170	0.751649	GO:0016021//integral component of membrane		GO:0055114//oxidation-reduction process	K08360//cytochrome b-561 [EC:1.16.5.1]
711	Cp4.1LG00g00030	-0.84284
712	Cp4.1LG09g09530	-0.799876		GO:0008641//ubiquitin-like modifier activating enzyme activity		K10684//ubiquitin-like 1-activating enzyme E1 A [EC:6.2.1.45]
713	Cp4.1LG08g13140	0.858798				K18470//Rho GTPase-activating protein 1
714	Cp4.1LG13g04730	0.896179		GO:0046872//metal ion binding;GO:0045431//flavonol synthase activity		K05278//flavonol synthase [EC:1.14.11.23]
715	Cp4.1LG04g03850	-0.813468	GO:0080008//Cul4-RING E3 ubiquitin ligase complex;GO:0032040//small-subunit processome;GO:0005730//nucleolus		GO:0000462//maturation of SSU-rRNA from tricistronic rRNA transcript (SSU-rRNA, 5.8S rRNA, LSU-rRNA)	K11806//WD repeat and SOF domain-containing protein 1
716	Cp4.1LG02g02730	-0.750151	GO:0016021//integral component of membrane	GO:0004674//protein serine/threonine kinase activity;GO:0005524//ATP binding		K13418//somatic embryogenesis receptor kinase 1 [EC:2.7.10.1 2.7.11.1];K04733//interleukin-1 receptor-associated kinase 4 [EC:2.7.11.1];K20718//LRR receptor-like serine/threonine-protein kinase ERECTA [EC:2.7.11.1]
717	Cp4.1LG05g03390	-0.80706		GO:0004521//endoribonuclease activity;GO:0046872//metal ion binding	GO:0000469//cleavage involved in rRNA processing;GO:0042274//ribosomal small subunit biogenesis	K11883//RNA-binding protein NOB1
718	Cp4.1LG02g05480	-0.74524		GO:0003899//DNA-directed 5'-3' RNA polymerase activity;GO:0032549//ribonucleoside binding;GO:0003677//DNA binding	GO:0006351//transcription, DNA-templated	K16252//DNA-directed RNA polymerase IV and V subunit 2 [EC:2.7.7.6]
719	Cp4.1LG03g06740	0.889777	GO:0005886//plasma membrane
720	Cp4.1LG04g00580	-0.770034		GO:0033947//mannosylglycoprotein endo-beta-mannosidase activity	GO:0005975//carbohydrate metabolic process	K18577//mannosylglycoprotein endo-beta-mannosidase [EC:3.2.1.152]
721	Cp4.1LG06g06210	0.837091	GO:0005634//nucleus;GO:0090406//pollen tube;GO:0005739//mitochondrion		GO:0009409//response to cold;GO:0009408//response to heat;GO:0006417//regulation of translation	K10295//F-box protein 9
722	Cp4.1LG14g01380	-0.743693			GO:0006364//rRNA processing	K09140//pre-rRNA-processing protein TSR3
723	Cp4.1LG08g07040	0.789653		GO:0016874//ligase activity		K19042//E3 ubiquitin-protein ligase BOI and related proteins [EC:2.3.2.27]
724	Cp4.1LG01g02270	-0.808619	GO:0000145//exocyst		GO:0006904//vesicle docking involved in exocytosis	K19985//exocyst complex component 6
725	Cp4.1LG10g03940	-0.747217	GO:0009507//chloroplast	GO:0003949//1-(5-phosphoribosyl)-5-[(5-phosphoribosylamino)methylideneamino]imidazole-4-carboxamide isomerase activity	GO:0000105//histidine biosynthetic process	K01814//phosphoribosylformimino-5-aminoimidazole carboxamide ribotide isomerase [EC:5.3.1.16]
726	Cp4.1LG03g13620	-0.754216	GO:0005786//signal recognition particle, endoplasmic reticulum targeting	GO:0005525//GTP binding;GO:0003924//GTPase activity;GO:0008312//7S RNA binding	GO:0006614//SRP-dependent cotranslational protein targeting to membrane	K03106//signal recognition particle subunit SRP54 [EC:3.6.5.4]
727	Cp4.1LG01g15330	-0.781595	GO:0071013//catalytic step 2 spliceosome		GO:0000398//mRNA splicing, via spliceosome	K12816//pre-mRNA-processing factor 17
728	Cp4.1LG01g26330	-0.791606	GO:0005737//cytoplasm	GO:0004821//histidine-tRNA ligase activity;GO:0005524//ATP binding	GO:0006427//histidyl-tRNA aminoacylation	K01892//histidyl-tRNA synthetase [EC:6.1.1.21]
729	Cp4.1LG11g04860	0.776			GO:0006950//response to stress
730	Cp4.1LG15g03560	-0.804379	GO:0030131//clathrin adaptor complex		GO:0006886//intracellular protein transport;GO:0016192//vesicle-mediated transport	K11826//AP-2 complex subunit mu-1
731	Cp4.1LG10g07320	0.777416	GO:0016021//integral component of membrane			K10601//E3 ubiquitin-protein ligase synoviolin [EC:2.3.2.27]
732	BGI_novel_G000912	0.806858		GO:0016874//ligase activity		K11982//E3 ubiquitin-protein ligase RNF115/126 [EC:2.3.2.27]
733	Cp4.1LG18g02570	0.743055	GO:0016021//integral component of membrane
734	Cp4.1LG16g04250	0.804962	GO:0016021//integral component of membrane		GO:0006914//autophagy	K08341//GABA(A) receptor-associated protein
735	Cp4.1LG02g00740	-0.795789		GO:0046872//metal ion binding
736	Cp4.1LG17g05230	0.840659		GO:0016491//oxidoreductase activity
737	Cp4.1LG04g13460	-0.784841				K03355//anaphase-promoting complex subunit 8
738	Cp4.1LG04g04970	0.95946		GO:0005524//ATP binding		K06689//ubiquitin-conjugating enzyme E2 D [EC:2.3.2.23]
739	Cp4.1LG18g01980	0.750375		GO:0016874//ligase activity		K19043//E3 ubiquitin-protein ligase RHF [EC:2.3.2.27]
740	Cp4.1LG13g11170	-0.744951		GO:0004729//oxygen-dependent protoporphyrinogen oxidase activity	GO:0006782//protoporphyrinogen IX biosynthetic process	K00231//protoporphyrinogen/coproporphyrinogen III oxidase [EC:1.3.3.4 1.3.3.15]
741	Cp4.1LG09g00060	-0.8179	GO:0016021//integral component of membrane			K20168//TBC1 domain family member 15
742	Cp4.1LG02g08910	0.746433
743	Cp4.1LG14g09560	0.901306				K14496//abscisic acid receptor PYR/PYL family
744	Cp4.1LG07g07250	-0.758998	GO:0016021//integral component of membrane		GO:0055085//transmembrane transport	K22047//mechanosensitive ion channel protein 1/2/3
745	Cp4.1LG10g01290	0.920623	GO:0005634//nucleus	GO:0003677//DNA binding;GO:0003700//DNA binding transcription factor activity	GO:0006351//transcription, DNA-templated	K09286//EREBP-like factor
746	Cp4.1LG04g01060	-0.787442		GO:0046872//metal ion binding;GO:0003677//DNA binding		K14306//nuclear pore complex protein Nup62;K01062//platelet-activating factor acetylhydrolase [EC:3.1.1.47]
747	Cp4.1LG11g09570	-0.810424	GO:0016021//integral component of membrane	GO:0046872//metal ion binding;GO:0005524//ATP binding;GO:0016887//ATPase activity	GO:0006812//cation transport	K14950//manganese-transporting P-type ATPase [EC:3.6.3.-]
748	Cp4.1LG03g11000	0.856739		GO:0046872//metal ion binding;GO:0005524//ATP binding;GO:0016301//kinase activity;GO:0050242//pyruvate, phosphate dikinase activity	GO:0006090//pyruvate metabolic process	K01006//pyruvate, orthophosphate dikinase [EC:2.7.9.1]
749	Cp4.1LG06g02880	0.835442		GO:0046872//metal ion binding;GO:0004722//protein serine/threonine phosphatase activity		K17506//protein phosphatase 1L [EC:3.1.3.16]
750	Cp4.1LG03g08300	0.835815	GO:0005739//mitochondrion	GO:0004419//hydroxymethylglutaryl-CoA lyase activity	GO:0046951//ketone body biosynthetic process	K01640//hydroxymethylglutaryl-CoA lyase [EC:4.1.3.4]
751	Cp4.1LG01g08110	-0.791309
752	Cp4.1LG12g06230	-0.751081	GO:0005774//vacuolar membrane;GO:0009505//plant-type cell wall;GO:0005783//endoplasmic reticulum;GO:0005794//Golgi apparatus;GO:0016021//integral component of membrane	GO:0030246//carbohydrate binding
753	Cp4.1LG03g09160	-0.793065	GO:0005737//cytoplasm	GO:0003723//RNA binding	GO:0048312//intracellular distribution of mitochondria	K03255//protein TIF31
754	Cp4.1LG06g09210	0.803337
755	Cp4.1LG03g07480	-0.750168	GO:0016021//integral component of membrane			K14314//nuclear pore complex protein Nup210
756	Cp4.1LG06g00410	-0.797768	GO:0005634//nucleus	GO:0003723//RNA binding;GO:0009982//pseudouridine synthase activity	GO:0031119//tRNA pseudouridine synthesis;GO:0001522//pseudouridine synthesis;GO:1990481//mRNA pseudouridine synthesis	K06173//tRNA pseudouridine38-40 synthase [EC:5.4.99.12]
757	Cp4.1LG08g00490	-0.746679				K14782//protein AATF/BFR2
758	Cp4.1LG03g16990	0.839505	GO:0016021//integral component of membrane	GO:0016874//ligase activity		K13148//integrator complex subunit 11 [EC:3.1.27.-]
759	Cp4.1LG01g01850	0.755819		GO:0004372//glycine hydroxymethyltransferase activity;GO:0008168//methyltransferase activity;GO:0030170//pyridoxal phosphate binding	GO:0035999//tetrahydrofolate interconversion;GO:0006545//glycine biosynthetic process	K00600//glycine hydroxymethyltransferase [EC:2.1.2.1]
760	Cp4.1LG05g13610	-0.750289		GO:0003743//translation initiation factor activity		K02520//translation initiation factor IF-3
761	Cp4.1LG04g13230	-0.769262				K03243//translation initiation factor 5B;K11131//H/ACA ribonucleoprotein complex subunit 4 [EC:5.4.99.-]
762	Cp4.1LG14g05200	0.796573	GO:0016021//integral component of membrane
763	Cp4.1LG03g14000	0.770636
764	Cp4.1LG09g02820	-0.764611	GO:0005634//nucleus;GO:0071008//U2-type post-mRNA release spliceosomal complex	GO:0003677//DNA binding;GO:0003700//DNA binding transcription factor activity	GO:0000390//spliceosomal complex disassembly	K13211//GC-rich sequence DNA-binding factor
765	Cp4.1LG11g07020	-0.807534	GO:0005730//nucleolus	GO:0016435//rRNA (guanine) methyltransferase activity;GO:0008168//methyltransferase activity	GO:0070476//rRNA (guanine-N7)-methylation	K19306//18S rRNA (guanine1575-N7)-methyltransferase [EC:2.1.1.309]
766	Cp4.1LG11g00600	-0.743303		GO:0003743//translation initiation factor activity;GO:0052692//raffinose alpha-galactosidase activity	GO:0005975//carbohydrate metabolic process	K07407//alpha-galactosidase [EC:3.2.1.22]
767	Cp4.1LG09g09870	-0.762914				K14841//ribosome biogenesis protein NSA1
768	Cp4.1LG07g02120	-0.843258	GO:0005730//nucleolus	GO:0003824//catalytic activity	GO:0006396//RNA processing;GO:0042254//ribosome biogenesis	K11108//RNA 3'-terminal phosphate cyclase-like protein
769	Cp4.1LG04g00870	-0.753277				K09518//DnaJ homolog subfamily B member 12;K09510//DnaJ homolog subfamily B member 4;K18626//trichohyalin
770	Cp4.1LG03g03120	0.944563				K00031//isocitrate dehydrogenase [EC:1.1.1.42]
771	Cp4.1LG04g11600	-0.870157
772	Cp4.1LG07g04130	0.772956				K11339//mortality factor 4-like protein 1;K01081//5'-nucleotidase [EC:3.1.3.5]
773	Cp4.1LG14g06800	-0.74639				K04506//E3 ubiquitin-protein ligase SIAH1 [EC:2.3.2.27]
774	Cp4.1LG14g01130	0.848325	GO:0005774//vacuolar membrane;GO:0016607//nuclear speck	GO:0008143//poly(A) binding;GO:0003723//RNA binding;GO:0043621//protein self-association		K14396//polyadenylate-binding protein 2
775	Cp4.1LG09g02960	0.875583	GO:0016021//integral component of membrane		GO:0015743//malate transport	K03695//ATP-dependent Clp protease ATP-binding subunit ClpB
776	Cp4.1LG06g00270	-0.775124				K17964//leucine-rich PPR motif-containing protein, mitochondrial;K17710//pentatricopeptide repeat domain-containing protein 1
777	Cp4.1LG04g02150	0.829918
778	Cp4.1LG15g05590	-0.75459		GO:0046872//metal ion binding;GO:0003677//DNA binding		K02184//formin 2;K01062//platelet-activating factor acetylhydrolase [EC:3.1.1.47]
779	Cp4.1LG09g10380	-0.756053		GO:0004252//serine-type endopeptidase activity		K10576//ubiquitin-conjugating enzyme E2 H [EC:2.3.2.23];K11338//RuvB-like protein 2 [EC:3.6.4.12];K12614//ATP-dependent RNA helicase DDX6/DHH1 [EC:3.6.4.13]
780	Cp4.1LG17g00880	-0.76993		GO:0003690//double-stranded DNA binding;GO:0016874//ligase activity	GO:0006355//regulation of transcription, DNA-templated	K15032//mTERF domain-containing protein, mitochondrial;K10631//E3 ubiquitin-protein ligase Topors [EC:2.3.2.27]
781	Cp4.1LG14g02050	0.742561		GO:0016740//transferase activity		K00799//glutathione S-transferase [EC:2.5.1.18]
782	Cp4.1LG13g09820	-0.777188				K16546//FGFR1 oncogene partner
783	Cp4.1LG17g05730	-0.751536	GO:0016021//integral component of membrane		GO:0055085//transmembrane transport	K15109//solute carrier family 25 (mitochondrial carnitine/acylcarnitine transporter), member 20/29
784	Cp4.1LG09g07030	-0.746734				K15188//cyclin T
785	Cp4.1LG10g02420	-0.832118		GO:0003676//nucleic acid binding		K14570//RNA exonuclease 1 [EC:3.1.-.-]
786	Cp4.1LG04g14250	0.959294				K11498//centromeric protein E;K20804//E3 ubiquitin-protein ligase RNF34 [EC:2.3.2.27]
787	Cp4.1LG04g11800	-0.767451	GO:0005634//nucleus		GO:0042254//ribosome biogenesis	K14852//regulator of ribosome biosynthesis
788	Cp4.1LG04g05190	0.750144		GO:0005509//calcium ion binding
789	Cp4.1LG18g00930	-0.780828				K05749//cytoplasmic FMR1 interacting protein
790	Cp4.1LG14g08360	-0.780085
791	Cp4.1LG02g12850	-0.79821	GO:0000439//core TFIIH complex	GO:0008270//zinc ion binding;GO:0003676//nucleic acid binding	GO:0006351//transcription, DNA-templated;GO:0006289//nucleotide-excision repair	K03142//transcription initiation factor TFIIH subunit 2
792	Cp4.1LG01g18610	0.762534	GO:0048046//apoplast;GO:0005618//cell wall	GO:0016762//xyloglucan:xyloglucosyl transferase activity;GO:0004553//hydrolase activity, hydrolyzing O-glycosyl compounds	GO:0010411//xyloglucan metabolic process;GO:0042546//cell wall biogenesis;GO:0071555//cell wall organization	K08235//xyloglucan:xyloglucosyl transferase [EC:2.4.1.207]
793	Cp4.1LG17g04240	-0.809145				K14832//ribosome biogenesis protein MAK21
794	Cp4.1LG09g02430	-0.770265		GO:0003899//DNA-directed 5'-3' RNA polymerase activity;GO:0003677//DNA binding	GO:0006351//transcription, DNA-templated	K10908//DNA-directed RNA polymerase, mitochondrial [EC:2.7.7.6]
795	Cp4.1LG06g02160	-0.821904				K14548//U3 small nucleolar RNA-associated protein 4
796	Cp4.1LG05g08350	-0.844405		GO:0003677//DNA binding	GO:0051301//cell division	K12860//pre-mRNA-splicing factor CDC5/CEF1
797	Cp4.1LG08g13280	-0.752726		GO:0003723//RNA binding	GO:0006396//RNA processing	K17301//coatomer subunit beta;K12869//crooked neck;K14396//polyadenylate-binding protein 2
798	Cp4.1LG10g09020	-0.750951	GO:0005634//nucleus;GO:0005694//chromosome;GO:0009330//DNA topoisomerase complex (ATP-hydrolyzing)	GO:0000287//magnesium ion binding;GO:0003677//DNA binding;GO:0005524//ATP binding;GO:0003918//DNA topoisomerase type II (ATP-hydrolyzing) activity	GO:0000737//DNA catabolic process, endonucleolytic;GO:0006265//DNA topological change	K10878//meiotic recombination protein SPO11
799	Cp4.1LG06g03400	-0.758228	GO:0072546//ER membrane protein complex;GO:0016021//integral component of membrane	GO:0030246//carbohydrate binding
800	Cp4.1LG20g03000	-0.771314		GO:0046983//protein dimerization activity		K16190//glucuronokinase [EC:2.7.1.43];K13422//transcription factor MYC2
801	Cp4.1LG13g09120	0.820005	GO:0016021//integral component of membrane			K12386//cystinosin
802	Cp4.1LG19g05400	-0.775529
803	Cp4.1LG05g09890	-0.842861				K17973//N-terminal acetyltransferase B complex non-catalytic subunit
804	Cp4.1LG04g06950	-0.801162		GO:0003824//catalytic activity		K07053//3',5'-nucleoside bisphosphate phosphatase [EC:3.1.3.97]
805	Cp4.1LG19g00950	-0.755092	GO:0005634//nucleus	GO:0003676//nucleic acid binding	GO:0006397//mRNA processing	K14792//rRNA biogenesis protein RRP5
806	Cp4.1LG02g16150	-0.775632				K20296//vacuolar protein sorting-associated protein 51
807	Cp4.1LG14g09260	0.865689		GO:0046872//metal ion binding;GO:0016491//oxidoreductase activity		K05278//flavonol synthase [EC:1.14.11.23];K06901//putative MFS transporter, AGZA family, xanthine/uracil permease;K05277//leucoanthocyanidin dioxygenase [EC:1.14.11.19]
808	Cp4.1LG09g01960	-0.755697	GO:0016021//integral component of membrane	GO:0019706//protein-cysteine S-palmitoyltransferase activity		K20027//palmitoyltransferase ZDHHC1/11 [EC:2.3.1.225]
809	Cp4.1LG06g07190	0.754079	GO:0030286//dynein complex;GO:0016021//integral component of membrane		GO:0007017//microtubule-based process	K10418//dynein light chain LC8-type
810	Cp4.1LG19g01830	-0.75108	GO:0016021//integral component of membrane;GO:0000139//Golgi membrane	GO:0047262//polygalacturonate 4-alpha-galacturonosyltransferase activity	GO:0045489//pectin biosynthetic process;GO:0071555//cell wall organization	K13648//alpha-1,4-galacturonosyltransferase [EC:2.4.1.43]
811	Cp4.1LG13g00160	-0.743562				K14303//nuclear pore complex protein Nup160
812	Cp4.1LG13g10170	-0.761326		GO:0005524//ATP binding;GO:0004386//helicase activity;GO:0003676//nucleic acid binding		K14811//ATP-dependent RNA helicase DBP3 [EC:3.6.4.13]
813	Cp4.1LG08g01430	0.920102		GO:0046872//metal ion binding	GO:0030001//metal ion transport	K08827//serine/threonine-protein kinase PRP4 [EC:2.7.11.1];K13091//RNA-binding protein 39
814	Cp4.1LG01g07300	-0.742697	GO:0005643//nuclear pore	GO:0017056//structural constituent of nuclear pore	GO:0006913//nucleocytoplasmic transport	K14312//nuclear pore complex protein Nup155
815	Cp4.1LG12g09140	0.814854	GO:0016021//integral component of membrane	GO:0008374//O-acyltransferase activity	GO:0006629//lipid metabolic process	K00679//phospholipid:diacylglycerol acyltransferase [EC:2.3.1.158]
816	Cp4.1LG17g07780	0.749079		GO:0008168//methyltransferase activity		K20177//vacuolar protein sorting-associated protein 3
817	Cp4.1LG02g16210	0.81637	GO:0005634//nucleus	GO:0043565//sequence-specific DNA binding;GO:0003700//DNA binding transcription factor activity	GO:0006351//transcription, DNA-templated	K00344//NADPH2:quinone reductase [EC:1.6.5.5]
818	Cp4.1LG08g04690	0.750649		GO:0016787//hydrolase activity	GO:0006629//lipid metabolic process	K12863//protein CWC15;K16818//phospholipase A1 [EC:3.1.1.32]
819	Cp4.1LG11g09930	0.777655	GO:0009523//photosystem II;GO:0016021//integral component of membrane;GO:0009507//chloroplast		GO:0015979//photosynthesis	K02721//photosystem II PsbW protein
820	Cp4.1LG13g05130	0.929585	GO:0016021//integral component of membrane
821	Cp4.1LG03g18310	0.827817				K08511//vesicle-associated membrane protein 72
822	Cp4.1LG03g17450	-0.814095		GO:0005086//ARF guanyl-nucleotide exchange factor activity	GO:0032012//regulation of ARF protein signal transduction	K13462//guanine nucleotide-exchange factor
823	Cp4.1LG08g12920	0.811875	GO:0016021//integral component of membrane			K19041//E3 ubiquitin-protein ligase RNF38/44 [EC:2.3.2.27]
824	Cp4.1LG05g05940	0.764633		GO:0046872//metal ion binding
825	BGI_novel_G001742	0.791957
826	Cp4.1LG08g03500	0.899594		GO:0046872//metal ion binding;GO:0016491//oxidoreductase activity		K13525//transitional endoplasmic reticulum ATPase;K06892//feruloyl-CoA ortho-hydroxylase [EC:1.14.11.-];K13229//2,4-dihydroxy-1,4-benzoxazin-3-one-glucoside dioxygenase [EC:1.14.20.2]
827	Cp4.1LG01g20920	0.791199		GO:0004713//protein tyrosine kinase activity;GO:0005524//ATP binding		K04733//interleukin-1 receptor-associated kinase 4 [EC:2.7.11.1];K03875//F-box and leucine-rich repeat protein 1 (S-phase kinase-associated protein 2)
828	Cp4.1LG02g12040	0.797259				K08059//interferon, gamma-inducible protein 30
829	Cp4.1LG20g00940	-0.834866	GO:0005634//nucleus	GO:0008270//zinc ion binding
830	Cp4.1LG15g02600	0.919102		GO:0005524//ATP binding;GO:0004672//protein kinase activity		K06272//integrin-linked kinase [EC:2.7.11.1];K17535//serine/threonine-protein kinase TNNI3K [EC:2.7.11.1];K21434//ankyrin repeat domain-containing protein 2
831	Cp4.1LG04g04180	0.833219	GO:0005634//nucleus	GO:0008270//zinc ion binding		K12135//zinc finger protein CONSTANS
832	Cp4.1LG12g11490	0.800653	GO:0005634//nucleus	GO:0043565//sequence-specific DNA binding;GO:0003700//DNA binding transcription factor activity		K09419//heat shock transcription factor, other eukaryote
833	Cp4.1LG02g03320	0.763845		GO:0004372//glycine hydroxymethyltransferase activity;GO:0008168//methyltransferase activity;GO:0030170//pyridoxal phosphate binding	GO:0035999//tetrahydrofolate interconversion;GO:0006545//glycine biosynthetic process	K00600//glycine hydroxymethyltransferase [EC:2.1.2.1]
834	Cp4.1LG03g17940	-0.748718	GO:0016021//integral component of membrane
835	Cp4.1LG08g13840	-0.799561	GO:0005634//nucleus	GO:0003899//DNA-directed 5'-3' RNA polymerase activity;GO:0003677//DNA binding;GO:0046872//metal ion binding;GO:0008270//zinc ion binding	GO:0006351//transcription, DNA-templated	K09286//EREBP-like factor;K02999//DNA-directed RNA polymerase I subunit RPA1 [EC:2.7.7.6]
836	Cp4.1LG09g07310	-0.754711		GO:0003723//RNA binding;GO:0046872//metal ion binding		K14404//cleavage and polyadenylation specificity factor subunit 4
837	Cp4.1LG03g13950	-0.759595				K03029//26S proteasome regulatory subunit N10;K01834//2,3-bisphosphoglycerate-dependent phosphoglycerate mutase [EC:5.4.2.11]
838	Cp4.1LG02g09180	0.808569		GO:0016301//kinase activity		K14156//choline/ethanolamine kinase [EC:2.7.1.32 2.7.1.82]
839	Cp4.1LG08g06590	0.836863	GO:0016021//integral component of membrane
840	Cp4.1LG05g05020	-0.744649	GO:0019867//outer membrane;GO:0019031//viral envelope	GO:0003676//nucleic acid binding		K07277//outer membrane protein insertion porin family
841	Cp4.1LG02g17660	-0.867153	GO:0015935//small ribosomal subunit	GO:0003723//RNA binding;GO:0003735//structural constituent of ribosome	GO:0006412//translation	K02985//small subunit ribosomal protein S3e
842	Cp4.1LG01g20730	-0.78032				K17492//ubinuclein
843	Cp4.1LG01g16790	-0.81953		GO:0008270//zinc ion binding		K06180//23S rRNA pseudouridine1911/1915/1917 synthase [EC:5.4.99.23];K08867//WNK lysine deficient protein kinase [EC:2.7.11.1];K03452//magnesium/proton exchanger;K10683//BRCA1-associated RING domain protein 1
844	Cp4.1LG01g00020	0.823012		GO:0016787//hydrolase activity	GO:0008152//metabolic process	K20884//riboflavin kinase / FMN hydrolase [EC:2.7.1.26 3.1.3.102]
845	Cp4.1LG08g03260	0.751543
846	Cp4.1LG00g11420	0.751543
847	Cp4.1LG15g03920	-0.756501		GO:0003887//DNA-directed DNA polymerase activity;GO:0003677//DNA binding	GO:0006351//transcription, DNA-templated	K02331//DNA polymerase phi [EC:2.7.7.7]
848	Cp4.1LG11g06730	-0.765034		GO:0003723//RNA binding;GO:0005524//ATP binding;GO:0003724//RNA helicase activity	GO:0006401//RNA catabolic process	K12598//ATP-dependent RNA helicase DOB1 [EC:3.6.4.13]
849	Cp4.1LG01g16550	-0.844159		GO:0005524//ATP binding;GO:0004386//helicase activity;GO:0003676//nucleic acid binding		K13181//ATP-dependent RNA helicase DDX27 [EC:3.6.4.13]
850	Cp4.1LG11g03390	0.880017	GO:0016021//integral component of membrane			K01193//beta-fructofuranosidase [EC:3.2.1.26];K07393//glutathionyl-hydroquinone reductase [EC:1.8.5.7]
851	Cp4.1LG11g01530	0.742973				K13448//calcium-binding protein CML;K02183//calmodulin
852	Cp4.1LG19g10150	0.781052	GO:0005737//cytoplasm	GO:0008936//nicotinamidase activity;GO:0003824//catalytic activity	GO:0006769//nicotinamide metabolic process;GO:0008152//metabolic process
853	Cp4.1LG01g25790	-0.761965				K14833//nucleolar complex protein 2
854	Cp4.1LG07g03790	-0.757478
855	Cp4.1LG13g09610	-0.851345	GO:0005634//nucleus;GO:0005829//cytosol;GO:0033588//Elongator holoenzyme complex;GO:0005737//cytoplasm		GO:0002098//tRNA wobble uridine modification;GO:2000024//regulation of leaf development;GO:0035265//organ growth;GO:0048530//fruit morphogenesis;GO:0031538//negative regulation of anthocyanin metabolic process;GO:0006355//regulation of transcription, DNA-templated;GO:0006351//transcription, DNA-templated;GO:0009965//leaf morphogenesis;GO:0006979//response to oxidative stress;GO:0008283//cell prol…	K11373//elongator complex protein 1
856	Cp4.1LG05g10340	-0.818212	GO:0005730//nucleolus;GO:0090406//pollen tube;GO:0005737//cytoplasm	GO:0004004//ATP-dependent RNA helicase activity;GO:0005524//ATP binding;GO:0004386//helicase activity;GO:0003676//nucleic acid binding	GO:0009791//post-embryonic development;GO:0009561//megagametogenesis;GO:0010501//RNA secondary structure unwinding;GO:0006364//rRNA processing	K14778//ATP-dependent RNA helicase DDX49/DBP8 [EC:3.6.4.13]
857	Cp4.1LG07g04830	0.797897
858	Cp4.1LG09g06660	-0.779202			GO:0006397//mRNA processing
859	Cp4.1LG16g04990	-0.76285		GO:0003677//DNA binding;GO:0005524//ATP binding;GO:0003910//DNA ligase (ATP) activity	GO:0071897//DNA biosynthetic process;GO:0006260//DNA replication;GO:0051103//DNA ligation involved in DNA repair;GO:0006310//DNA recombination	K10747//DNA ligase 1 [EC:6.5.1.1 6.5.1.6 6.5.1.7]
860	Cp4.1LG09g09800	-0.766114	GO:0005634//nucleus	GO:0008168//methyltransferase activity;GO:0003676//nucleic acid binding		K11446//histone demethylase JARID1 [EC:1.14.11.-]
861	Cp4.1LG04g03080	-0.780023				K17964//leucine-rich PPR motif-containing protein, mitochondrial
862	Cp4.1LG07g02630	0.860711
863	Cp4.1LG20g08640	-0.778528		GO:0008233//peptidase activity;GO:0005524//ATP binding		K03696//ATP-dependent Clp protease ATP-binding subunit ClpC
864	Cp4.1LG20g02650	-0.809665				K15697//RING finger protein 114 [EC:2.3.2.27]
865	Cp4.1LG09g05680	0.896463	GO:0016021//integral component of membrane
866	Cp4.1LG08g01370	-0.751002	GO:0016021//integral component of membrane	GO:0004674//protein serine/threonine kinase activity;GO:0005524//ATP binding		K04733//interleukin-1 receptor-associated kinase 4 [EC:2.7.11.1]
867	Cp4.1LG01g14500	-0.760057	GO:0016021//integral component of membrane		GO:0006810//transport	K15115//solute carrier family 25 (mitochondrial folate transporter), member 32;K15111//solute carrier family 25 (mitochondrial S-adenosylmethionine transporter), member 26;K15109//solute carrier family 25 (mitochondrial carnitine/acylcarnitine transporter), member 20/29;K15100//solute carrier family 25 (mitochondrial citrate transporter), member 1
868	Cp4.1LG02g04930	0.789435		GO:0004722//protein serine/threonine phosphatase activity		K17506//protein phosphatase 1L [EC:3.1.3.16]
869	Cp4.1LG11g08300	-0.772253		GO:0003723//RNA binding;GO:0003677//DNA binding;GO:0004525//ribonuclease III activity;GO:0005524//ATP binding	GO:0006396//RNA processing;GO:0031047//gene silencing by RNA	K11592//endoribonuclease Dicer [EC:3.1.26.-]
870	Cp4.1LG03g12210	0.870351				K17362//acyl-coenzyme A thioesterase 13 [EC:3.1.2.-]
871	Cp4.1LG13g04650	-0.747044				K20478//golgin subfamily B member 1;K11137//telomere length regulation protein
872	Cp4.1LG00g00980	0.830342				K01180//endo-1,3(4)-beta-glucanase [EC:3.2.1.6]
873	Cp4.1LG03g03700	-0.770764		GO:0003677//DNA binding;GO:0005524//ATP binding		K19036//ATP-dependent RNA/DNA helicase IGHMBP2 [EC:3.6.4.12 3.6.4.13]
874	Cp4.1LG19g07770	-0.859014		GO:0030515//snoRNA binding	GO:0000462//maturation of SSU-rRNA from tricistronic rRNA transcript (SSU-rRNA, 5.8S rRNA, LSU-rRNA)	K14557//U3 small nucleolar RNA-associated protein 6
875	Cp4.1LG08g00040	-0.760364		GO:0008270//zinc ion binding	GO:0006355//regulation of transcription, DNA-templated	K17604//zinc finger SWIM domain-containing protein 3
876	Cp4.1LG07g09280	-0.837394		GO:0005524//ATP binding;GO:0004386//helicase activity;GO:0003676//nucleic acid binding		K12818//ATP-dependent RNA helicase DHX8/PRP22 [EC:3.6.4.13]
877	Cp4.1LG06g03900	-0.863344		GO:0003723//RNA binding		K21444//poly(rC)-binding protein 3/4
878	Cp4.1LG13g06110	-0.785442		GO:0046983//protein dimerization activity		K04733//interleukin-1 receptor-associated kinase 4 [EC:2.7.11.1];K09487//heat shock protein 90kDa beta;K11253//histone H3
879	Cp4.1LG01g00830	-0.817168		GO:0036459//thiol-dependent ubiquitinyl hydrolase activity	GO:0006511//ubiquitin-dependent protein catabolic process;GO:0016579//protein deubiquitination	K11855//ubiquitin carboxyl-terminal hydrolase 36/42 [EC:3.4.19.12]
880	Cp4.1LG01g22930	-0.785653				K21594//translation factor GUF1, mitochondrial [EC:3.6.5.-]
881	Cp4.1LG11g09170	-0.854753		GO:0003887//DNA-directed DNA polymerase activity;GO:0003677//DNA binding;GO:0008408//3'-5' exonuclease activity;GO:0046872//metal ion binding;GO:0000166//nucleotide binding		K02350//DNA polymerase zeta [EC:2.7.7.7]
882	Cp4.1LG11g06590	-0.772631	GO:0032040//small-subunit processome		GO:0006364//rRNA processing	K14554//U3 small nucleolar RNA-associated protein 21
883	Cp4.1LG17g05770	-0.80916				K14546//U3 small nucleolar RNA-associated protein 5
884	Cp4.1LG08g07330	-0.790343	GO:0016021//integral component of membrane
885	Cp4.1LG14g03900	-0.829899	GO:0005634//nucleus	GO:0003677//DNA binding		K09522//DnaJ homolog subfamily C member 2
886	Cp4.1LG16g06060	0.811124		GO:0003677//DNA binding		K09422//transcription factor MYB, plant
887	Cp4.1LG05g02950	0.871536
888	Cp4.1LG18g06890	-0.821569		GO:0005524//ATP binding;GO:0004386//helicase activity;GO:0003676//nucleic acid binding		K14442//ATP-dependent RNA helicase DHX36 [EC:3.6.4.13]
889	Cp4.1LG03g03130	-0.745588	GO:0016021//integral component of membrane		GO:0006810//transport;GO:0055085//transmembrane transport	K15100//solute carrier family 25 (mitochondrial citrate transporter), member 1
890	Cp4.1LG08g04650	0.824226
891	Cp4.1LG08g13400	0.805489	GO:0016021//integral component of membrane	GO:0016705//oxidoreductase activity, acting on paired donors, with incorporation or reduction of molecular oxygen;GO:0020037//heme binding;GO:0005506//iron ion binding;GO:0004497//monooxygenase activity		K20769//fatty acid omega-hydroxylase [EC:1.14.-.-];K13407//fatty acid omega-hydroxylase [EC:1.14.-.-]
892	Cp4.1LG01g03410	-0.761324				K11463//polycomb protein SUZ12
893	Cp4.1LG05g10780	-0.818599				K17964//leucine-rich PPR motif-containing protein, mitochondrial;K15336//tRNA (cytosine38-C5)-methyltransferase [EC:2.1.1.204]
894	Cp4.1LG07g10610	-0.832456		GO:0008270//zinc ion binding;GO:0003676//nucleic acid binding		K15263//cell growth-regulating nucleolar protein
895	Cp4.1LG15g03930	-0.757859		GO:0004040//amidase activity		K02433//aspartyl-tRNA(Asn)/glutamyl-tRNA(Gln) amidotransferase subunit A [EC:6.3.5.6 6.3.5.7]
896	Cp4.1LG05g12090	0.845014		GO:0003723//RNA binding
897	Cp4.1LG04g14230	-0.769213		GO:0017112//Rab guanyl-nucleotide exchange factor activity
898	Cp4.1LG18g03360	0.903539	GO:0016021//integral component of membrane			K10357//myosin V
899	Cp4.1LG17g02130	0.797132	GO:0016021//integral component of membrane	GO:0005215//transporter activity		K14638//solute carrier family 15 (peptide/histidine transporter), member 3/4
900	Cp4.1LG09g03290	0.948594		GO:0046872//metal ion binding	GO:0030001//metal ion transport	K07213//copper chaperone;K10752//histone-binding protein RBBP4
901	Cp4.1LG19g02080	-0.846313		GO:0003723//RNA binding		K17583//nucleolar MIF4G domain-containing protein 1
902	Cp4.1LG08g09670	-0.750931				K20305//trafficking protein particle complex subunit 8
903	Cp4.1LG05g06490	0.899785
904	Cp4.1LG20g09040	-0.747212	GO:0016021//integral component of membrane
905	Cp4.1LG03g11050	0.778261				K10604//E3 ubiquitin-protein ligase MGRN1 [EC:2.3.2.27];K02184//formin 2
906	Cp4.1LG08g09490	0.74554				K17964//leucine-rich PPR motif-containing protein, mitochondrial
907	Cp4.1LG07g00860	0.915676	GO:0016021//integral component of membrane	GO:0015095//magnesium ion transmembrane transporter activity		K16075//magnesium transporter
908	Cp4.1LG01g03590	-0.786627				K14550//U3 small nucleolar RNA-associated protein 10
909	Cp4.1LG07g05300	-0.804282	GO:0005737//cytoplasm	GO:0005524//ATP binding;GO:0002161//aminoacyl-tRNA editing activity;GO:0000049//tRNA binding;GO:0004822//isoleucine-tRNA ligase activity	GO:0006428//isoleucyl-tRNA aminoacylation	K01870//isoleucyl-tRNA synthetase [EC:6.1.1.5]
910	Cp4.1LG12g06460	0.884221		GO:0016874//ligase activity;GO:0003676//nucleic acid binding		K08341//GABA(A) receptor-associated protein
911	Cp4.1LG01g10230	0.845712	GO:0005681//spliceosomal complex		GO:0000398//mRNA splicing, via spliceosome	K12859//U5 snRNP protein, DIM1 family
912	Cp4.1LG03g02280	0.762689	GO:0016021//integral component of membrane			K11153//retinol dehydrogenase 12 [EC:1.1.1.300]
913	Cp4.1LG16g02210	0.789018		GO:0046872//metal ion binding;GO:0004842//ubiquitin-protein transferase activity		K11968//ariadne-1 [EC:2.3.2.27]
914	Cp4.1LG07g06360	-0.744326		GO:0016787//hydrolase activity	GO:0008152//metabolic process	K01082//3'(2'), 5'-bisphosphate nucleotidase [EC:3.1.3.7]
915	Cp4.1LG08g06380	-0.812072
916	Cp4.1LG18g03520	-0.832945		GO:0046872//metal ion binding		K13107//RNA-binding motif protein, X-linked 2
917	Cp4.1LG13g05640	-0.772124		GO:0003743//translation initiation factor activity		K11323//histone arginine demethylase JMJD6 [EC:1.14.11.-]
918	Cp4.1LG15g06560	0.83241				K20221//importin-4
919	Cp4.1LG15g01460	0.783979		GO:0004842//ubiquitin-protein transferase activity;GO:0016874//ligase activity		K09561//STIP1 homology and U-box containing protein 1 [EC:2.3.2.27]
920	Cp4.1LG05g05180	-0.80793
921	Cp4.1LG10g12060	-0.845928				K02885//large subunit ribosomal protein L19e
922	Cp4.1LG20g08950	-0.768012		GO:0003899//DNA-directed 5'-3' RNA polymerase activity;GO:0003677//DNA binding	GO:0006351//transcription, DNA-templated	K03018//DNA-directed RNA polymerase III subunit RPC1 [EC:2.7.7.6]
923	Cp4.1LG20g08670	-0.793339		GO:0016874//ligase activity		K09264//MADS-box transcription factor, plant;K14772//U3 small nucleolar RNA-associated protein 20
924	Cp4.1LG02g02650	0.882906
925	Cp4.1LG03g14320	-0.783716	GO:0000159//protein phosphatase type 2A complex	GO:0019888//protein phosphatase regulator activity		K04354//serine/threonine-protein phosphatase 2A regulatory subunit B
926	Cp4.1LG19g09360	0.893375	GO:0016020//membrane			K17279//receptor expression-enhancing protein 5/6
927	Cp4.1LG08g00770	-0.794684				K06268//serine/threonine-protein phosphatase 2B regulatory subunit
928	BGI_novel_G000460	-0.786038		GO:0003723//RNA binding		K17583//nucleolar MIF4G domain-containing protein 1
929	Cp4.1LG03g04960	0.779457	GO:0016021//integral component of membrane	GO:0019706//protein-cysteine S-palmitoyltransferase activity		K18932//palmitoyltransferase [EC:2.3.1.225]
930	Cp4.1LG16g08350	0.829586	GO:0016021//integral component of membrane	GO:0009055//electron transfer activity		K11886//proteasome component ECM29
931	Cp4.1LG01g19150	0.75327
932	Cp4.1LG19g02000	0.78939	GO:0016021//integral component of membrane
933	Cp4.1LG01g03370	0.748269				K12741//heterogeneous nuclear ribonucleoprotein A1/A3;K13098//RNA-binding protein FUS;K12121//phytochrome B
934	Cp4.1LG15g04780	-0.743237	GO:0032580//Golgi cisterna membrane;GO:0016021//integral component of membrane	GO:0008417//fucosyltransferase activity	GO:0006486//protein glycosylation	K00753//glycoprotein 3-alpha-L-fucosyltransferase [EC:2.4.1.214]
935	Cp4.1LG16g05870	0.800072	GO:0005634//nucleus	GO:0003677//DNA binding	GO:0006355//regulation of transcription, DNA-templated	K20043//clathrin coat assembly protein AP180;K09326//homeobox protein OTX1
936	Cp4.1LG19g09030	0.882235	GO:0005622//intracellular	GO:0008270//zinc ion binding		K12135//zinc finger protein CONSTANS
937	Cp4.1LG01g19410	-0.757883	GO:0016021//integral component of membrane	GO:0005509//calcium ion binding		K06944//uncharacterized protein;K19934//calcium-binding protein;K02183//calmodulin
938	Cp4.1LG01g00050	0.780209		GO:0016740//transferase activity		K00799//glutathione S-transferase [EC:2.5.1.18]
939	Cp4.1LG10g03950	0.858162	GO:0016021//integral component of membrane
940	Cp4.1LG01g00200	-0.771387				K12862//pleiotropic regulator 1
941	Cp4.1LG02g12730	-0.765494	GO:0016021//integral component of membrane	GO:0005524//ATP binding;GO:0016887//ATPase activity		K05681//ATP-binding cassette, subfamily G (WHITE), member 2
942	Cp4.1LG01g22720	-0.809546		GO:0008270//zinc ion binding		K00857//thymidine kinase [EC:2.7.1.21];K06180//23S rRNA pseudouridine1911/1915/1917 synthase [EC:5.4.99.23];K17710//pentatricopeptide repeat domain-containing protein 1
943	Cp4.1LG03g17970	-0.749262	GO:0016021//integral component of membrane	GO:0008270//zinc ion binding;GO:0036459//thiol-dependent ubiquitinyl hydrolase activity	GO:0006511//ubiquitin-dependent protein catabolic process;GO:0016579//protein deubiquitination	K11844//ubiquitin carboxyl-terminal hydrolase 16/45 [EC:3.4.19.12]
944	BGI_novel_G000406	0.825832
945	Cp4.1LG01g06530	-0.824156				K14545//ribosomal RNA-processing protein 7
946	Cp4.1LG05g07920	-0.751876		GO:0008168//methyltransferase activity	GO:0006412//translation	K01469//5-oxoprolinase (ATP-hydrolysing) [EC:3.5.2.9]
947	Cp4.1LG01g26340	0.83555	GO:0016021//integral component of membrane		GO:0006810//transport	K01188//beta-glucosidase [EC:3.2.1.21];K08511//vesicle-associated membrane protein 72;K19039//E3 ubiquitin-protein ligase ATL7/58/59 [EC:2.3.2.27]
948	Cp4.1LG14g08930	0.979875	GO:0016021//integral component of membrane	GO:0005215//transporter activity		K14638//solute carrier family 15 (peptide/histidine transporter), member 3/4
949	Cp4.1LG19g07680	-0.767482		GO:0008168//methyltransferase activity		K15601//lysine-specific demethylase 3 [EC:1.14.11.-]
950	Cp4.1LG07g08470	0.744442	GO:0016021//integral component of membrane	GO:0005381//iron ion transmembrane transporter activity		K14685//solute carrier family 40 (iron-regulated transporter), member 1
951	Cp4.1LG02g02460	-0.756959		GO:0003723//RNA binding;GO:0008168//methyltransferase activity		K21971//methyltransferase NSUN6 [EC:2.1.1.-]
952	Cp4.1LG11g11950	-0.852245				K17964//leucine-rich PPR motif-containing protein, mitochondrial
953	Cp4.1LG20g03240	-0.81766	GO:0005634//nucleus	GO:0008168//methyltransferase activity;GO:0003676//nucleic acid binding		K11446//histone demethylase JARID1 [EC:1.14.11.-]
954	Cp4.1LG20g05600	-0.76096		GO:0003723//RNA binding;GO:0046872//metal ion binding		K14404//cleavage and polyadenylation specificity factor subunit 4
955	Cp4.1LG12g06750	0.832978		GO:0046872//metal ion binding;GO:0016874//ligase activity		K15687//E3 ubiquitin-protein ligase makorin [EC:2.3.2.27]
956	Cp4.1LG01g12160	0.823803	GO:0005634//nucleus	GO:0043565//sequence-specific DNA binding;GO:0003700//DNA binding transcription factor activity	GO:0006351//transcription, DNA-templated	K08819//cyclin-dependent kinase 12/13 [EC:2.7.11.22 2.7.11.23];K13424//WRKY transcription factor 33
957	Cp4.1LG02g02680	0.823296	GO:0016021//integral component of membrane
958	Cp4.1LG11g10480	-0.77779		GO:0008270//zinc ion binding;GO:0036459//thiol-dependent ubiquitinyl hydrolase activity	GO:0006511//ubiquitin-dependent protein catabolic process;GO:0016579//protein deubiquitination	K11366//ubiquitin carboxyl-terminal hydrolase 22/27/51 [EC:3.4.19.12]
959	Cp4.1LG04g11890	-0.780314		GO:0016757//transferase activity, transferring glycosyl groups	GO:0006506//GPI anchor biosynthetic process	K03857//phosphatidylinositol glycan, class A [EC:2.4.1.198]
960	Cp4.1LG05g05270	0.908353	GO:0016021//integral component of membrane
961	BGI_novel_G000472	0.780179	GO:0048046//apoplast;GO:0005618//cell wall	GO:0016762//xyloglucan:xyloglucosyl transferase activity;GO:0004553//hydrolase activity, hydrolyzing O-glycosyl compounds	GO:0010411//xyloglucan metabolic process;GO:0042546//cell wall biogenesis;GO:0071555//cell wall organization	K08235//xyloglucan:xyloglucosyl transferase [EC:2.4.1.207]
962	Cp4.1LG13g11160	-0.776679		GO:0005524//ATP binding;GO:0016887//ATPase activity		K02045//sulfate transport system ATP-binding protein [EC:3.6.3.25]
963	Cp4.1LG17g00650	-0.759752		GO:0008234//cysteine-type peptidase activity		K08592//sentrin-specific protease 1 [EC:3.4.22.68]
964	Cp4.1LG12g07850	0.812529		GO:0004650//polygalacturonase activity	GO:0005975//carbohydrate metabolic process	K01213//galacturan 1,4-alpha-galacturonidase [EC:3.2.1.67]
965	Cp4.1LG01g13490	-0.7928	GO:0016021//integral component of membrane;GO:0009941//chloroplast envelope
966	Cp4.1LG18g00730	-0.819069	GO:0016021//integral component of membrane;GO:0005886//plasma membrane	GO:0004674//protein serine/threonine kinase activity;GO:0005524//ATP binding;GO:0004672//protein kinase activity;GO:0004675//transmembrane receptor protein serine/threonine kinase activity	GO:0006468//protein phosphorylation;GO:0007166//cell surface receptor signaling pathway	K04733//interleukin-1 receptor-associated kinase 4 [EC:2.7.11.1]
967	Cp4.1LG11g09000	0.879861	GO:0016021//integral component of membrane	GO:0016740//transferase activity		K10532//heparan-alpha-glucosaminide N-acetyltransferase [EC:2.3.1.78]
968	Cp4.1LG07g05360	0.954592				K02183//calmodulin
969	Cp4.1LG00g15640	0.954592				K02183//calmodulin
970	Cp4.1LG18g01840	-0.808627		GO:0016798//hydrolase activity, acting on glycosyl bonds	GO:0008152//metabolic process	K16329//pseudouridylate synthase [EC:4.2.1.70]
971	Cp4.1LG05g02670	-0.801917	GO:0031305//integral component of mitochondrial inner membrane	GO:0004609//phosphatidylserine decarboxylase activity	GO:0006646//phosphatidylethanolamine biosynthetic process;GO:0016540//protein autoprocessing	K01613//phosphatidylserine decarboxylase [EC:4.1.1.65]
972	Cp4.1LG02g00370	0.810995				K10523//speckle-type POZ protein
973	Cp4.1LG03g18350	-0.798317	GO:0005737//cytoplasm	GO:0047429//nucleoside-triphosphate diphosphatase activity;GO:0046872//metal ion binding;GO:0000166//nucleotide binding;GO:0035529//NADH pyrophosphatase activity	GO:0009204//deoxyribonucleoside triphosphate catabolic process;GO:0009117//nucleotide metabolic process	K01519//inosine triphosphate pyrophosphatase [EC:3.6.1.-]
974	Cp4.1LG12g00220	-0.764709				K14291//phosphorylated adapter RNA export protein
975	Cp4.1LG17g10490	0.824058	GO:0016021//integral component of membrane	GO:0015171//amino acid transmembrane transporter activity		K03294//basic amino acid/polyamine antiporter, APA family
976	Cp4.1LG14g09860	0.753211	GO:0030176//integral component of endoplasmic reticulum membrane;GO:0033185//dolichol-phosphate-mannose synthase complex;GO:0005789//endoplasmic reticulum membrane	GO:0030234//enzyme regulator activity	GO:0006506//GPI anchor biosynthetic process;GO:0035269//protein O-linked mannosylation;GO:0019348//dolichol metabolic process	K09658//dolichyl-phosphate mannosyltransferase polypeptide 2, regulatory subunit
977	Cp4.1LG19g02130	0.81062	GO:0016021//integral component of membrane			K03686//molecular chaperone DnaJ;K09510//DnaJ homolog subfamily B member 4
978	Cp4.1LG10g04990	-0.742522	GO:0000439//core TFIIH complex	GO:0004003//ATP-dependent DNA helicase activity	GO:0006355//regulation of transcription, DNA-templated;GO:0006351//transcription, DNA-templated;GO:0006289//nucleotide-excision repair	K03144//transcription initiation factor TFIIH subunit 4
979	Cp4.1LG08g05460	0.881518		GO:0004674//protein serine/threonine kinase activity;GO:0005524//ATP binding	GO:0007165//signal transduction	K07198//5'-AMP-activated protein kinase, catalytic alpha subunit [EC:2.7.11.11]
980	Cp4.1LG11g09210	0.8016	GO:0016021//integral component of membrane;GO:0005789//endoplasmic reticulum membrane			K04733//interleukin-1 receptor-associated kinase 4 [EC:2.7.11.1];K20222//importin-5;K20547//basic endochitinase B [EC:3.2.1.14]
981	Cp4.1LG03g04710	0.792725		GO:0004519//endonuclease activity		K15078//structure-specific endonuclease subunit SLX1 [EC:3.6.1.-]
982	Cp4.1LG17g10110	-0.745908
983	Cp4.1LG02g04020	-0.743587	GO:0005968//Rab-protein geranylgeranyltransferase complex	GO:0008318//protein prenyltransferase activity	GO:0018344//protein geranylgeranylation	K14050//geranylgeranyl transferase type-2 subunit alpha [EC:2.5.1.60]
984	Cp4.1LG13g01590	-0.843752		GO:0004521//endoribonuclease activity;GO:0046872//metal ion binding	GO:0000469//cleavage involved in rRNA processing;GO:0042274//ribosomal small subunit biogenesis	K11883//RNA-binding protein NOB1
985	Cp4.1LG02g07030	0.791371				K13448//calcium-binding protein CML;K02183//calmodulin
986	BGI_novel_G002147	0.92808	GO:0005634//nucleus	GO:0003677//DNA binding;GO:0003700//DNA binding transcription factor activity	GO:0006351//transcription, DNA-templated	K09286//EREBP-like factor
987	Cp4.1LG17g07930	-0.82215				K01205//alpha-N-acetylglucosaminidase [EC:3.2.1.50]
988	Cp4.1LG20g05730	-0.764471	GO:0009507//chloroplast	GO:0008270//zinc ion binding;GO:0051287//NAD binding;GO:0004399//histidinol dehydrogenase activity	GO:0000105//histidine biosynthetic process	K00013//histidinol dehydrogenase [EC:1.1.1.23]
989	Cp4.1LG01g20940	0.785312	GO:0005634//nucleus	GO:0003677//DNA binding	GO:0006355//regulation of transcription, DNA-templated	K20043//clathrin coat assembly protein AP180;K09326//homeobox protein OTX1;K16222//Dof zinc finger protein DOF5.5
990	Cp4.1LG15g03540	0.791778
991	Cp4.1LG16g00860	0.779807				K03021//DNA-directed RNA polymerase III subunit RPC2 [EC:2.7.7.6];K20280//trafficking protein particle complex subunit 5
992	Cp4.1LG12g05400	0.791002		GO:0008270//zinc ion binding	GO:0016567//protein ubiquitination	K10144//RING finger and CHY zinc finger domain-containing protein 1 [EC:2.3.2.27]
993	Cp4.1LG18g03550	-0.782772	GO:0016021//integral component of membrane	GO:0005524//ATP binding;GO:0004672//protein kinase activity		K04733//interleukin-1 receptor-associated kinase 4 [EC:2.7.11.1];K13430//serine/threonine-protein kinase PBS1 [EC:2.7.11.1]
994	Cp4.1LG15g01390	0.774741	GO:0016021//integral component of membrane		GO:0006810//transport	K15289//solute carrier family 35, member F5
995	Cp4.1LG06g04210	-0.811848
996	Cp4.1LG13g11460	0.835943	GO:0016021//integral component of membrane	GO:0004674//protein serine/threonine kinase activity;GO:0005524//ATP binding		K04733//interleukin-1 receptor-associated kinase 4 [EC:2.7.11.1]
997	BGI_novel_G001315	0.807004	GO:0016021//integral component of membrane	GO:0016705//oxidoreductase activity, acting on paired donors, with incorporation or reduction of molecular oxygen;GO:0020037//heme binding;GO:0005506//iron ion binding;GO:0004497//monooxygenase activity		K00512//steroid 17alpha-monooxygenase / 17alpha-hydroxyprogesterone deacetylase [EC:1.14.14.19 1.14.14.32];K07408//cytochrome P450 family 1 subfamily A polypeptide 1 [EC:1.14.14.1]
998	Cp4.1LG16g08980	-0.840037		GO:0005525//GTP binding		K13427//nitric-oxide synthase, plant [EC:1.14.13.39]
999	Cp4.1LG05g00800	0.796325		GO:0004592//pantoate-beta-alanine ligase activity	GO:0015940//pantothenate biosynthetic process	K01918//pantoate--beta-alanine ligase [EC:6.3.2.1]
1000	Cp4.1LG10g07270	0.770723		GO:0003723//RNA binding		K14945//protein quaking
1001	Cp4.1LG09g09400	-0.821797	GO:0016021//integral component of membrane	GO:0030246//carbohydrate binding;GO:0004713//protein tyrosine kinase activity;GO:0005524//ATP binding		K02083//allantoate deiminase [EC:3.5.3.9]
1002	Cp4.1LG01g08310	-0.772202				K18213//proteinaceous RNase P [EC:3.1.26.5]
1003	Cp4.1LG02g04060	0.745192				K03301//ATP:ADP antiporter, AAA family
1004	Cp4.1LG19g12020	-0.807865	GO:0016021//integral component of membrane
1005	Cp4.1LG08g06110	-0.753313	GO:0016021//integral component of membrane		GO:0017183//peptidyl-diphthamide biosynthetic process from peptidyl-histidine	K17866//diphthamide biosynthesis protein 2
1006	Cp4.1LG15g01860	0.769451	GO:0005634//nucleus	GO:0003677//DNA binding	GO:0006355//regulation of transcription, DNA-templated;GO:0006351//transcription, DNA-templated	K06236//collagen, type I, alpha;K22218//protein-tyrosine sulfotransferase [EC:2.8.2.20];K14491//two-component response regulator ARR-B family
1007	Cp4.1LG05g09960	-0.801906				K17964//leucine-rich PPR motif-containing protein, mitochondrial
1008	Cp4.1LG01g13330	-0.760116	GO:0005634//nucleus	GO:0008536//Ran GTPase binding	GO:0006886//intracellular protein transport	K20224//importin-9
1009	Cp4.1LG14g07840	-0.762479	GO:0016021//integral component of membrane	GO:0030246//carbohydrate binding;GO:0005524//ATP binding;GO:0004672//protein kinase activity;GO:0003676//nucleic acid binding		K01148//poly(A)-specific ribonuclease [EC:3.1.13.4]
1010	Cp4.1LG16g07350	-0.846863	GO:0005634//nucleus;GO:0000775//chromosome, centromeric region		GO:0000278//mitotic cell cycle	K11578//protein transport protein DSL1/ZW10
1011	BGI_novel_G001375	0.831584		GO:0016874//ligase activity		K06027//vesicle-fusing ATPase [EC:3.6.4.6]
1012	Cp4.1LG04g04330	0.820186				K20221//importin-4
1013	Cp4.1LG13g03420	0.759287
1014	Cp4.1LG07g07090	-0.777377		GO:0003899//DNA-directed 5'-3' RNA polymerase activity;GO:0003677//DNA binding	GO:0006351//transcription, DNA-templated	K10908//DNA-directed RNA polymerase, mitochondrial [EC:2.7.7.6]
1015	Cp4.1LG03g08900	0.954254	GO:0016021//integral component of membrane	GO:0004674//protein serine/threonine kinase activity;GO:0005524//ATP binding	GO:0007165//signal transduction	K07198//5'-AMP-activated protein kinase, catalytic alpha subunit [EC:2.7.11.11]
1016	Cp4.1LG01g16340	-0.831101	GO:0005737//cytoplasm	GO:0016149//translation release factor activity, codon specific		K02835//peptide chain release factor 1
1017	Cp4.1LG16g05610	0.807365				K21994//LOB domain-containing protein 18
1018	Cp4.1LG03g16640	0.817924		GO:0016874//ligase activity		K19043//E3 ubiquitin-protein ligase RHF [EC:2.3.2.27]
1019	Cp4.1LG02g09850	-0.783578	GO:0016021//integral component of membrane	GO:0046872//metal ion binding;GO:0005524//ATP binding;GO:0051082//unfolded protein binding;GO:0031072//heat shock protein binding	GO:0006457//protein folding;GO:0009408//response to heat	K03686//molecular chaperone DnaJ
1020	Cp4.1LG19g10670	-0.764109		GO:0005524//ATP binding;GO:0004386//helicase activity;GO:0003676//nucleic acid binding		K14810//ATP-dependent RNA helicase DDX56/DBP9 [EC:3.6.4.13]
1021	Cp4.1LG12g02810	0.794346	GO:0016021//integral component of membrane		GO:0055085//transmembrane transport	K15108//solute carrier family 25 (mitochondrial thiamine pyrophosphate transporter), member 19
1022	Cp4.1LG00g02680	-0.835782				K14569//ribosome biogenesis protein BMS1
1023	BGI_novel_G001501	0.851367				K21374//7-deoxyloganetin glucosyltransferase [EC:2.4.1.324]
1024	Cp4.1LG08g11900	-0.774268	GO:0005634//nucleus	GO:0003677//DNA binding	GO:0006355//regulation of transcription, DNA-templated	K16670//homeobox protein Meis2;K15613//homeobox protein Meis1;K02184//formin 2
1025	Cp4.1LG16g00400	0.755764
1026	Cp4.1LG12g06440	-0.770818	GO:0016021//integral component of membrane			K18081//myotubularin-related protein 1/2 [EC:3.1.3.64 3.1.3.95];K07735//putative transcriptional regulator
1027	Cp4.1LG11g04810	0.804534
1028	Cp4.1LG14g03130	-0.866293		GO:0005524//ATP binding;GO:0004386//helicase activity;GO:0003676//nucleic acid binding		K14442//ATP-dependent RNA helicase DHX36 [EC:3.6.4.13]
1029	Cp4.1LG17g00310	0.819408		GO:0005524//ATP binding;GO:0004672//protein kinase activity	GO:0006355//regulation of transcription, DNA-templated	K04424//sterile alpha motif and leucine zipper containing kinase AZK [EC:2.7.11.25];K14510//serine/threonine-protein kinase CTR1 [EC:2.7.11.1]
1030	Cp4.1LG19g02760	0.743251	GO:0016021//integral component of membrane
1031	Cp4.1LG10g05290	-0.770287				K05747//Wiskott-Aldrich syndrome protein
1032	Cp4.1LG01g13160	0.754283	GO:0016021//integral component of membrane;GO:0005576//extracellular region;GO:0009507//chloroplast	GO:0004059//aralkylamine N-acetyltransferase activity;GO:0046872//metal ion binding;GO:0020037//heme binding;GO:0004601//peroxidase activity;GO:0008080//N-acetyltransferase activity	GO:0006979//response to oxidative stress;GO:0030187//melatonin biosynthetic process;GO:0042744//hydrogen peroxide catabolic process	K00430//peroxidase [EC:1.11.1.7]
1033	Cp4.1LG11g09630	-0.785901		GO:0003743//translation initiation factor activity;GO:0016779//nucleotidyltransferase activity	GO:0009058//biosynthetic process	K03240//translation initiation factor eIF-2B subunit epsilon
1034	Cp4.1LG03g13720	0.769102	GO:0016021//integral component of membrane
1035	Cp4.1LG05g06180	0.897837	GO:0016459//myosin complex	GO:0003774//motor activity
1036	Cp4.1LG17g04040	-0.805424	GO:0005634//nucleus;GO:0005829//cytosol	GO:0005487//nucleocytoplasmic transporter activity	GO:0010014//meristem initiation;GO:0009908//flower development;GO:0006409//tRNA export from nucleus	K14288//exportin-T
1037	Cp4.1LG12g11710	-0.773111	GO:0005634//nucleus	GO:0003677//DNA binding;GO:0005524//ATP binding;GO:0004003//ATP-dependent DNA helicase activity	GO:0006289//nucleotide-excision repair	K10844//DNA excision repair protein ERCC-2 [EC:3.6.4.12]
1038	Cp4.1LG17g06310	0.877191	GO:0005622//intracellular	GO:0005524//ATP binding;GO:0004672//protein kinase activity;GO:0004871//signal transducer activity	GO:0006468//protein phosphorylation;GO:0035556//intracellular signal transduction	K14510//serine/threonine-protein kinase CTR1 [EC:2.7.11.1];K17535//serine/threonine-protein kinase TNNI3K [EC:2.7.11.1];K04365//B-Raf proto-oncogene serine/threonine-protein kinase [EC:2.7.11.1];K01968//3-methylcrotonyl-CoA carboxylase alpha subunit [EC:6.4.1.4]
1039	Cp4.1LG02g02880	0.767513	GO:0016021//integral component of membrane
1040	Cp4.1LG00g08910	0.759653	GO:0016021//integral component of membrane
1041	Cp4.1LG00g09890	0.759653	GO:0016021//integral component of membrane
1042	Cp4.1LG01g19970	-0.801928				K17964//leucine-rich PPR motif-containing protein, mitochondrial
1043	Cp4.1LG06g06570	-0.81149	GO:0009507//chloroplast		GO:0043087//regulation of GTPase activity;GO:0009793//embryo development ending in seed dormancy	K08073//bifunctional polynucleotide phosphatase/kinase [EC:3.1.3.32 2.7.1.78];K19937//Rab3 GTPase-activating protein non-catalytic subunit
1044	Cp4.1LG03g09380	-0.817407		GO:0003690//double-stranded DNA binding	GO:0006355//regulation of transcription, DNA-templated	K15032//mTERF domain-containing protein, mitochondrial
1045	Cp4.1LG13g01370	0.763997		GO:0016874//ligase activity		K19043//E3 ubiquitin-protein ligase RHF [EC:2.3.2.27];K04564//superoxide dismutase, Fe-Mn family [EC:1.15.1.1]
1046	Cp4.1LG10g02390	0.786337	GO:0016021//integral component of membrane			K01193//beta-fructofuranosidase [EC:3.2.1.26];K07393//glutathionyl-hydroquinone reductase [EC:1.8.5.7]
1047	BGI_novel_G000383	-0.764833		GO:0003723//RNA binding;GO:0003677//DNA binding;GO:0004525//ribonuclease III activity;GO:0005524//ATP binding	GO:0006396//RNA processing;GO:0031047//gene silencing by RNA	K11592//endoribonuclease Dicer [EC:3.1.26.-]
1048	Cp4.1LG13g07510	0.759625	GO:0016021//integral component of membrane	GO:0005345//purine nucleobase transmembrane transporter activity		K06901//putative MFS transporter, AGZA family, xanthine/uracil permease
1049	Cp4.1LG13g11700	-0.862146		GO:0046872//metal ion binding;GO:0005524//ATP binding;GO:0004638//phosphoribosylaminoimidazole carboxylase activity	GO:0006189//'de novo' IMP biosynthetic process	K11808//phosphoribosylaminoimidazole carboxylase [EC:4.1.1.21]
1050	Cp4.1LG14g05100	-0.829161	GO:0016021//integral component of membrane	GO:0015079//potassium ion transmembrane transporter activity		K03549//KUP system potassium uptake protein
1051	Cp4.1LG11g09420	0.754077	GO:0016021//integral component of membrane	GO:0016874//ligase activity		K10664//E3 ubiquitin-protein ligase ATL6/9/15/31/42/55 [EC:2.3.2.27]
1052	Cp4.1LG09g04320	0.958054		GO:0005524//ATP binding		K06688//ubiquitin-conjugating enzyme E2 C [EC:2.3.2.23]
1053	Cp4.1LG10g11340	-0.825188				K09527//DnaJ homolog subfamily C member 7
1054	Cp4.1LG12g05950	-0.862478		GO:0005524//ATP binding;GO:0004386//helicase activity;GO:0003676//nucleic acid binding		K14780//ATP-dependent RNA helicase DHX37/DHR1 [EC:3.6.4.13]
1055	Cp4.1LG16g03820	-0.781739				K17964//leucine-rich PPR motif-containing protein, mitochondrial;K17710//pentatricopeptide repeat domain-containing protein 1
1056	Cp4.1LG01g03600	-0.776222				K10268//F-box and leucine-rich repeat protein 2/20
1057	Cp4.1LG08g07270	0.787823				K05747//Wiskott-Aldrich syndrome protein;K02184//formin 2
1058	Cp4.1LG17g00940	-0.856828				K09518//DnaJ homolog subfamily B member 12;K09510//DnaJ homolog subfamily B member 4;K18626//trichohyalin
1059	Cp4.1LG00g11790	0.763377	GO:0005634//nucleus	GO:0004861//cyclin-dependent protein serine/threonine kinase inhibitor activity;GO:0016301//kinase activity	GO:0007050//cell cycle arrest
1060	Cp4.1LG15g02830	0.777249		GO:0016772//transferase activity, transferring phosphorus-containing groups	GO:0006388//tRNA splicing, via endonucleolytic cleavage and ligation	K10669//2'-phosphotransferase [EC:2.7.1.160]
1061	Cp4.1LG11g08320	0.758925
1062	Cp4.1LG03g04630	0.753594	GO:0016021//integral component of membrane
1063	Cp4.1LG01g12920	-0.759284	GO:0005794//Golgi apparatus;GO:0016021//integral component of membrane	GO:0030246//carbohydrate binding;GO:0005524//ATP binding;GO:0004672//protein kinase activity;GO:0008378//galactosyltransferase activity	GO:0006486//protein glycosylation	K04733//interleukin-1 receptor-associated kinase 4 [EC:2.7.11.1];K20843//hydroxyproline O-galactosyltransferase 2/3/4/5/6 [EC:2.4.1.-];K04730//interleukin-1 receptor-associated kinase 1 [EC:2.7.11.1]
1064	BGI_novel_G000175	-0.746196				K19626//inversin;K06694//26S proteasome non-ATPase regulatory subunit 10
1065	Cp4.1LG16g06440	0.750659				K15356//GDP-mannose transporter
1066	Cp4.1LG01g19520	-0.776403				K17964//leucine-rich PPR motif-containing protein, mitochondrial;K17710//pentatricopeptide repeat domain-containing protein 1
1067	Cp4.1LG01g18160	0.745542				K18643//katanin p80 WD40 repeat-containing subunit B1;K03676//glutaredoxin 3
1068	Cp4.1LG11g00140	0.800972		GO:0003723//RNA binding;GO:0008408//3'-5' exonuclease activity		K18740//exonuclease 3'-5' domain-containing protein 1
1069	Cp4.1LG16g09360	-0.743419		GO:0003723//RNA binding		K18757//la-related protein 1
1070	Cp4.1LG11g08380	-0.784311		GO:0003899//DNA-directed 5'-3' RNA polymerase activity;GO:0003677//DNA binding	GO:0006351//transcription, DNA-templated	K10908//DNA-directed RNA polymerase, mitochondrial [EC:2.7.7.6]
1071	Cp4.1LG13g10740	0.745373	GO:0016021//integral component of membrane	GO:0030246//carbohydrate binding;GO:0004674//protein serine/threonine kinase activity;GO:0005524//ATP binding	GO:0048544//recognition of pollen	K04733//interleukin-1 receptor-associated kinase 4 [EC:2.7.11.1]
1072	Cp4.1LG03g05920	0.829199				K12486//stromal membrane-associated protein;K01537//Ca2+-transporting ATPase [EC:3.6.3.8]
1073	Cp4.1LG05g13140	-0.747259
1074	Cp4.1LG09g06830	0.757712				K12236//transcriptional repressor NF-X1
1075	Cp4.1LG13g01610	-0.754246		GO:0005524//ATP binding;GO:0004386//helicase activity;GO:0003676//nucleic acid binding		K17679//ATP-dependent RNA helicase MSS116, mitochondrial [EC:3.6.4.13]
1076	Cp4.1LG13g04810	0.768371	GO:0016021//integral component of membrane			K03143//transcription initiation factor TFIIH subunit 3
1077	Cp4.1LG16g08130	-0.742884	GO:0016021//integral component of membrane	GO:0008373//sialyltransferase activity	GO:0006486//protein glycosylation	K03368//beta-galactoside alpha-2,3-sialyltransferase (sialyltransferase 4B) [EC:2.4.99.4];K00780//beta-galactoside alpha-2,3-sialyltransferase (sialyltransferase 4A) [EC:2.4.99.4]
1078	Cp4.1LG12g09560	-0.82775		GO:0003723//RNA binding		K14790//nucleolar protein 9
1079	Cp4.1LG05g00690	0.764771				K00988//ATP adenylyltransferase [EC:2.7.7.53]
1080	BGI_novel_G001233	-0.761981	GO:0016021//integral component of membrane			K19041//E3 ubiquitin-protein ligase RNF38/44 [EC:2.3.2.27]
1081	Cp4.1LG06g09540	-0.76388				K14963//COMPASS component SWD3;K14818//ribosome assembly protein SQT1
1082	Cp4.1LG19g00150	-0.851498		GO:0016279//protein-lysine N-methyltransferase activity	GO:0018026//peptidyl-lysine monomethylation	K05302//N-lysine methyltransferase SETD6 [EC:2.1.1.-]
1083	Cp4.1LG05g02320	-0.806966		GO:0016874//ligase activity		K16278//E3 ubiquitin-protein ligase HOS1 [EC:2.3.2.27]
1084	Cp4.1LG17g08900	0.899455	GO:0016021//integral component of membrane
1085	Cp4.1LG15g08420	-0.7533
1086	Cp4.1LG04g04780	0.791828		GO:0008270//zinc ion binding		K17808//mitochondrial protein import protein ZIM17
1087	Cp4.1LG02g15610	0.908271
1088	Cp4.1LG01g16080	-0.779064		GO:0009039//urease activity;GO:0016151//nickel cation binding	GO:0043419//urea catabolic process	K01427//urease [EC:3.5.1.5]
1089	Cp4.1LG19g07890	-0.786808		GO:0016740//transferase activity	GO:0008033//tRNA processing	K15450//tRNA wybutosine-synthesizing protein 3 [EC:2.1.1.282]
1090	Cp4.1LG01g13830	-0.773218		GO:0003723//RNA binding;GO:0005524//ATP binding;GO:0004386//helicase activity		K14442//ATP-dependent RNA helicase DHX36 [EC:3.6.4.13]
1091	Cp4.1LG07g01720	0.770849
1092	Cp4.1LG20g07640	-0.823652		GO:0003723//RNA binding;GO:0009982//pseudouridine synthase activity	GO:0001522//pseudouridine synthesis	K06173//tRNA pseudouridine38-40 synthase [EC:5.4.99.12]
1093	Cp4.1LG07g03310	-0.759077		GO:0016788//hydrolase activity, acting on ester bonds	GO:0006397//mRNA processing	K18328//lariat debranching enzyme [EC:3.1.-.-]
1094	Cp4.1LG20g06210	0.855959				K05750//NCK-associated protein 1
1095	Cp4.1LG02g12330	0.802737	GO:0016021//integral component of membrane	GO:0005506//iron ion binding;GO:0004497//monooxygenase activity	GO:0008610//lipid biosynthetic process	K04713//sphinganine C4-monooxygenase [EC:1.14.18.5]
1096	Cp4.1LG02g11930	0.866087	GO:0016021//integral component of membrane	GO:0015079//potassium ion transmembrane transporter activity		K03549//KUP system potassium uptake protein
1097	Cp4.1LG00g03070	-0.748142	GO:0016021//integral component of membrane			K17085//transmembrane 9 superfamily member 1
1098	Cp4.1LG07g06750	0.819232
1099	Cp4.1LG12g09160	0.827584		GO:0005524//ATP binding;GO:0004550//nucleoside diphosphate kinase activity	GO:0006228//UTP biosynthetic process;GO:0006241//CTP biosynthetic process;GO:0006183//GTP biosynthetic process	K20790//nucleoside diphosphate kinase homolog 5
1100	Cp4.1LG01g00260	-0.747753	GO:0005635//nuclear envelope			K14299//nucleoporin SEH1
1101	Cp4.1LG03g02210	0.744597	GO:0016021//integral component of membrane			K19041//E3 ubiquitin-protein ligase RNF38/44 [EC:2.3.2.27]
1102	Cp4.1LG20g02840	-0.745817				K17964//leucine-rich PPR motif-containing protein, mitochondrial;K17710//pentatricopeptide repeat domain-containing protein 1
1103	Cp4.1LG04g08990	0.860916		GO:0016874//ligase activity		K16271//E3 ubiquitin-protein ligase RLIM [EC:2.3.2.27]
1104	Cp4.1LG16g05990	-0.766333				K17964//leucine-rich PPR motif-containing protein, mitochondrial
1105	Cp4.1LG19g08220	-0.792966	GO:0005737//cytoplasm	GO:0004791//thioredoxin-disulfide reductase activity	GO:0019430//removal of superoxide radicals	K00384//thioredoxin reductase (NADPH) [EC:1.8.1.9]
1106	Cp4.1LG18g07910	-0.771695				K05747//Wiskott-Aldrich syndrome protein
1107	Cp4.1LG17g03030	-0.783624				K14772//U3 small nucleolar RNA-associated protein 20
1108	Cp4.1LG04g13330	-0.816586	GO:0016021//integral component of membrane			K15285//solute carrier family 35, member E3
1109	Cp4.1LG10g11350	-0.763755		GO:0003697//single-stranded DNA binding;GO:0005524//ATP binding;GO:0008094//DNA-dependent ATPase activity	GO:0006281//DNA repair;GO:0006310//DNA recombination	K03553//recombination protein RecA
1110	Cp4.1LG18g01830	0.867158	GO:0005623//cell;GO:0016021//integral component of membrane	GO:0005524//ATP binding;GO:0004396//hexokinase activity;GO:0005536//glucose binding	GO:0001678//cellular glucose homeostasis;GO:0006096//glycolytic process	K00844//hexokinase [EC:2.7.1.1]
1111	Cp4.1LG12g00570	-0.843117	GO:0016021//integral component of membrane;GO:0005789//endoplasmic reticulum membrane	GO:0016758//transferase activity, transferring hexosyl groups	GO:0006486//protein glycosylation	K03849//alpha-1,3-glucosyltransferase [EC:2.4.1.265]
1112	Cp4.1LG07g10200	-0.780892	GO:0016020//membrane;GO:0005622//intracellular	GO:0005525//GTP binding;GO:0003924//GTPase activity	GO:0007264//small GTPase mediated signal transduction	K04392//Ras-related C3 botulinum toxin substrate 1
1113	Cp4.1LG20g04230	-0.82337				K20310//trafficking protein particle complex subunit 13
1114	Cp4.1LG01g15940	-0.74254				K10251//17beta-estradiol 17-dehydrogenase / very-long-chain 3-oxoacyl-CoA reductase [EC:1.1.1.62 1.1.1.330]
1115	Cp4.1LG18g00960	-0.88504				K17964//leucine-rich PPR motif-containing protein, mitochondrial
1116	BGI_novel_G000012	-0.750621	GO:0005634//nucleus	GO:0003677//DNA binding
1117	Cp4.1LG02g07000	0.782359		GO:0005509//calcium ion binding
1118	Cp4.1LG06g09100	-0.780484	GO:0005874//microtubule;GO:0010005//cortical microtubule, transverse to long axis	GO:0008017//microtubule binding	GO:0009826//unidimensional cell growth;GO:0007275//multicellular organism development;GO:0010031//circumnutation	K21843//tetratricopeptide repeat protein 7
1119	Cp4.1LG00g03900	-0.776627	GO:0016021//integral component of membrane	GO:0017176//phosphatidylinositol N-acetylglucosaminyltransferase activity	GO:0006506//GPI anchor biosynthetic process	K03859//phosphatidylinositol glycan, class C
1120	Cp4.1LG17g04290	-0.778576		GO:0003723//RNA binding		K14790//nucleolar protein 9
1121	Cp4.1LG01g14810	0.901497		GO:0005524//ATP binding		K06688//ubiquitin-conjugating enzyme E2 C [EC:2.3.2.23]
1122	Cp4.1LG19g01300	0.746573	GO:0005634//nucleus	GO:0003677//DNA binding	GO:0006355//regulation of transcription, DNA-templated;GO:0006351//transcription, DNA-templated	K12741//heterogeneous nuclear ribonucleoprotein A1/A3;K06236//collagen, type I, alpha;K14491//two-component response regulator ARR-B family;K01940//argininosuccinate synthase [EC:6.3.4.5]
1123	Cp4.1LG14g07890	0.759526		GO:0000309//nicotinamide-nucleotide adenylyltransferase activity;GO:0005524//ATP binding;GO:0016779//nucleotidyltransferase activity;GO:0004515//nicotinate-nucleotide adenylyltransferase activity	GO:0009058//biosynthetic process;GO:0009435//NAD biosynthetic process	K06210//nicotinamide mononucleotide adenylyltransferase [EC:2.7.7.1 2.7.7.18]
1124	Cp4.1LG14g10210	-0.791009		GO:0003677//DNA binding;GO:0008270//zinc ion binding	GO:0006355//regulation of transcription, DNA-templated	K09250//cellular nucleic acid-binding protein
1125	Cp4.1LG12g06410	-0.79349		GO:0008168//methyltransferase activity	GO:0008033//tRNA processing	K15446//tRNA:m4X modification enzyme [EC:2.1.1.225]
1126	Cp4.1LG13g03140	-0.838482				K09518//DnaJ homolog subfamily B member 12;K18626//trichohyalin;K09511//DnaJ homolog subfamily B member 5
1127	Cp4.1LG15g08050	0.831936		GO:0005525//GTP binding;GO:0003924//GTPase activity		K07904//Ras-related protein Rab-11A
1128	Cp4.1LG00g10600	0.953983
1129	Cp4.1LG01g04730	0.753573
1130	Cp4.1LG07g04000	-0.773593		GO:0035299//inositol pentakisphosphate 2-kinase activity;GO:0005524//ATP binding		K10572//inositol-pentakisphosphate 2-kinase [EC:2.7.1.158]
1131	Cp4.1LG13g03000	0.744788	GO:0016021//integral component of membrane		GO:0006810//transport	K15119//solute carrier family 25, member 39/40
1132	Cp4.1LG10g00180	-0.781101	GO:0005634//nucleus	GO:0003743//translation initiation factor activity	GO:0006355//regulation of transcription, DNA-templated	K11341//YEATS domain-containing protein 4
1133	Cp4.1LG01g08150	-0.768941			GO:0006397//mRNA processing
1134	Cp4.1LG15g05810	-0.764361	GO:0005634//nucleus	GO:0016422//mRNA (2'-O-methyladenosine-N6-)-methyltransferase activity	GO:0048024//regulation of mRNA splicing, via spliceosome	K06970//23S rRNA (adenine1618-N6)-methyltransferase [EC:2.1.1.181]
1135	Cp4.1LG13g03380	0.785718	GO:0005634//nucleus		GO:0000160//phosphorelay signal transduction system	K12130//pseudo-response regulator 5
1136	Cp4.1LG07g11540	0.8569
1137	Cp4.1LG02g00120	-0.746736		GO:0046872//metal ion binding		K13196//zinc finger protein ubi-d4
1138	Cp4.1LG08g01850	-0.762606
1139	Cp4.1LG04g10840	-0.860332				K13175//THO complex subunit 6
1140	Cp4.1LG02g02260	-0.743672				K03257//translation initiation factor 4A;K13207//CUG-BP- and ETR3-like factor
1141	Cp4.1LG05g08220	0.841993				K20855//beta-1,3-galactosyltransferase 1/2/3/4/5/7/8 [EC:2.4.1.-]
1142	Cp4.1LG04g00760	0.772184		GO:0016787//hydrolase activity	GO:0008152//metabolic process	K14493//gibberellin receptor GID1 [EC:3.-.-.-]
1143	BGI_novel_G000904	-0.758724	GO:0000151//ubiquitin ligase complex;GO:0016021//integral component of membrane	GO:0034450//ubiquitin-ubiquitin ligase activity;GO:0019706//protein-cysteine S-palmitoyltransferase activity	GO:0006511//ubiquitin-dependent protein catabolic process	K10597//ubiquitin conjugation factor E4 B [EC:2.3.2.27];K20027//palmitoyltransferase ZDHHC1/11 [EC:2.3.1.225]
1144	Cp4.1LG10g06890	-0.757181		GO:0048037//cofactor binding
1145	Cp4.1LG15g07070	0.761754
1146	Cp4.1LG16g00680	-0.910637	GO:0005777//peroxisome		GO:0010468//regulation of gene expression	K17573//meiosis arrest female protein 1
1147	Cp4.1LG17g04260	-0.762804	GO:0016021//integral component of membrane	GO:0005524//ATP binding;GO:0042626//ATPase activity, coupled to transmembrane movement of substances		K05658//ATP-binding cassette, subfamily B (MDR/TAP), member 1 [EC:3.6.3.44]
1148	Cp4.1LG11g02290	0.766445				K13698//abhydrolase domain-containing protein 4;K13535//cardiolipin-specific phospholipase [EC:3.1.1.-]
1149	Cp4.1LG04g04230	0.864436		GO:0016874//ligase activity		K16285//RING/U-box domain-containing protein [EC:2.3.2.27]
1150	Cp4.1LG19g01840	-0.807067		GO:0004488//methylenetetrahydrofolate dehydrogenase (NADP+) activity		K00288//methylenetetrahydrofolate dehydrogenase (NADP+) / methenyltetrahydrofolate cyclohydrolase / formyltetrahydrofolate synthetase [EC:1.5.1.5 3.5.4.9 6.3.4.3]
1151	Cp4.1LG01g14120	-0.761953				K14961//COMPASS component SWD1
1152	Cp4.1LG13g00400	-0.838556				K02885//large subunit ribosomal protein L19e
1153	Cp4.1LG00g01710	-0.799263				K17550//protein phosphatase 1 regulatory subunit 7
1154	Cp4.1LG08g05010	-0.781659				K17964//leucine-rich PPR motif-containing protein, mitochondrial
1155	Cp4.1LG00g02960	0.749026				K02184//formin 2
1156	Cp4.1LG00g05660	0.749026				K02184//formin 2
1157	BGI_novel_G000893	-0.837171	GO:0005737//cytoplasm	GO:0005524//ATP binding;GO:0002161//aminoacyl-tRNA editing activity;GO:0000049//tRNA binding;GO:0004822//isoleucine-tRNA ligase activity	GO:0006428//isoleucyl-tRNA aminoacylation	K01870//isoleucyl-tRNA synthetase [EC:6.1.1.5]
1158	Cp4.1LG04g05510	-0.773356				K13192//RNA-binding protein 26
1159	Cp4.1LG15g05960	-0.772162	GO:0005634//nucleus			K10752//histone-binding protein RBBP4
1160	Cp4.1LG13g02520	-0.83331		GO:0016874//ligase activity		K16278//E3 ubiquitin-protein ligase HOS1 [EC:2.3.2.27]
1161	Cp4.1LG02g02500	0.766074
1162	Cp4.1LG18g06780	-0.826339		GO:0003677//DNA binding		K09422//transcription factor MYB, plant
1163	Cp4.1LG06g04130	0.822645	GO:0016021//integral component of membrane			K08505//protein transport protein SFT1
1164	Cp4.1LG20g04450	-0.755774	GO:0016021//integral component of membrane		GO:0006810//transport	K15109//solute carrier family 25 (mitochondrial carnitine/acylcarnitine transporter), member 20/29
1165	Cp4.1LG03g14700	0.744876
1166	Cp4.1LG17g01010	-0.756016				K20780//mediator of DNA damage checkpoint protein 1
1167	Cp4.1LG05g02900	0.799072		GO:0003676//nucleic acid binding		K05747//Wiskott-Aldrich syndrome protein
1168	Cp4.1LG16g00890	0.85667		GO:0004842//ubiquitin-protein transferase activity		K04733//interleukin-1 receptor-associated kinase 4 [EC:2.7.11.1];K08332//vacuolar protein 8
1169	Cp4.1LG15g05090	-0.819154				K17964//leucine-rich PPR motif-containing protein, mitochondrial
1170	Cp4.1LG13g06660	0.772523	GO:0016021//integral component of membrane
1171	Cp4.1LG19g10740	0.770479		GO:0000062//fatty-acyl-CoA binding
1172	BGI_novel_G000565	0.765852	GO:0005634//nucleus	GO:0004861//cyclin-dependent protein serine/threonine kinase inhibitor activity;GO:0016301//kinase activity	GO:0007050//cell cycle arrest
1173	Cp4.1LG01g19940	-0.764236				K20478//golgin subfamily B member 1
1174	Cp4.1LG00g05010	0.912412	GO:0005829//cytosol;GO:0005739//mitochondrion;GO:0009941//chloroplast envelope;GO:0009570//chloroplast stroma;GO:0009507//chloroplast	GO:0051743//red chlorophyll catabolite reductase activity	GO:0009814//defense response, incompatible interaction;GO:0015996//chlorophyll catabolic process;GO:0010363//regulation of plant-type hypersensitive response	K13545//red chlorophyll catabolite reductase [EC:1.3.7.12]
1175	Cp4.1LG14g04100	-0.825303				K20221//importin-4
1176	Cp4.1LG01g10980	-0.770041	GO:0016021//integral component of membrane	GO:0008168//methyltransferase activity		K16302//metal transporter CNNM
1177	BGI_novel_G000678	-0.791869	GO:0005634//nucleus	GO:0008536//Ran GTPase binding	GO:0006886//intracellular protein transport	K20224//importin-9
1178	Cp4.1LG02g09010	0.919869				K01051//pectinesterase [EC:3.1.1.11]
1179	BGI_novel_G000534	-0.816084		GO:0005524//ATP binding;GO:0004386//helicase activity;GO:0003676//nucleic acid binding		K14442//ATP-dependent RNA helicase DHX36 [EC:3.6.4.13]
1180	Cp4.1LG20g01280	-0.793725	GO:0005794//Golgi apparatus;GO:0030123//AP-3 adaptor complex		GO:0006886//intracellular protein transport;GO:0016192//vesicle-mediated transport	K12396//AP-3 complex subunit delta
1181	Cp4.1LG00g03500	-0.793898				K14794//ribosomal RNA-processing protein 12
1182	Cp4.1LG12g07870	-0.776319	GO:0005874//microtubule;GO:0005737//cytoplasm	GO:0005524//ATP binding;GO:0008568//microtubule-severing ATPase activity;GO:0008017//microtubule binding		K07767//katanin p60 ATPase-containing subunit A1 [EC:3.6.4.3]
1183	Cp4.1LG01g16020	-0.751079
1184	Cp4.1LG02g01870	-0.783357		GO:0046872//metal ion binding;GO:0008080//N-acetyltransferase activity		K10896//fanconi anemia group M protein;K00232//acyl-CoA oxidase [EC:1.3.3.6];K08343//ubiquitin-like-conjugating enzyme ATG3;K03580//ATP-dependent helicase HepA [EC:3.6.4.-]
1185	Cp4.1LG17g06380	0.841647				K05747//Wiskott-Aldrich syndrome protein
1186	Cp4.1LG16g07450	-0.778318		GO:0008915//lipid-A-disaccharide synthase activity	GO:0009245//lipid A biosynthetic process	K00748//lipid-A-disaccharide synthase [EC:2.4.1.182]
1187	Cp4.1LG06g07860	0.770229	GO:0016021//integral component of membrane
1188	Cp4.1LG05g05060	0.770144	GO:0016021//integral component of membrane	GO:0015137//citrate transmembrane transporter activity;GO:0015238//drug transmembrane transporter activity;GO:0015297//antiporter activity	GO:0010044//response to aluminum ion	K03327//multidrug resistance protein, MATE family;K20456//oxysterol-binding protein 1
1189	Cp4.1LG15g03750	-0.748562		GO:0005524//ATP binding		K14575//AAA family ATPase
1190	Cp4.1LG00g15900	0.74656				K17553//protein phosphatase 1 regulatory subunit 11
1191	Cp4.1LG12g01890	0.74325
1192	Cp4.1LG18g08580	0.760935
1193	Cp4.1LG19g10300	-0.827496	GO:0016021//integral component of membrane	GO:0004553//hydrolase activity, hydrolyzing O-glycosyl compounds;GO:0005524//ATP binding;GO:0016887//ATPase activity	GO:0005975//carbohydrate metabolic process	K15920//xylan 1,4-beta-xylosidase [EC:3.2.1.37]
1194	Cp4.1LG08g03820	-0.772606	GO:0016020//membrane;GO:0005783//endoplasmic reticulum	GO:0004571//mannosyl-oligosaccharide 1,2-alpha-mannosidase activity;GO:0005509//calcium ion binding	GO:0008152//metabolic process;GO:0030433//ubiquitin-dependent ERAD pathway	K10085//ER degradation enhancer, mannosidase alpha-like 2
1195	Cp4.1LG15g04960	-0.749795				K17964//leucine-rich PPR motif-containing protein, mitochondrial
1196	Cp4.1LG20g07430	-0.810484				K17964//leucine-rich PPR motif-containing protein, mitochondrial;K17710//pentatricopeptide repeat domain-containing protein 1
1197	Cp4.1LG07g07790	-0.787012		GO:0004252//serine-type endopeptidase activity		K08669//HtrA serine peptidase 2 [EC:3.4.21.108];K11338//RuvB-like protein 2 [EC:3.6.4.12];K08784//HtrA serine peptidase 1 [EC:3.4.21.-];K12614//ATP-dependent RNA helicase DDX6/DHH1 [EC:3.6.4.13]
1198	Cp4.1LG17g06360	-0.746128				K17964//leucine-rich PPR motif-containing protein, mitochondrial;K14845//RAT1-interacting protein
1199	Cp4.1LG01g18870	-0.816496				K17710//pentatricopeptide repeat domain-containing protein 1
1200	Cp4.1LG00g06690	0.80468	GO:0016021//integral component of membrane	GO:0036374//glutathione hydrolase activity	GO:0006751//glutathione catabolic process	K18592//gamma-glutamyltranspeptidase / glutathione hydrolase / leukotriene-C4 hydrolase [EC:2.3.2.2 3.4.19.13 3.4.19.14]
1201	Cp4.1LG10g00580	0.848633		GO:0008168//methyltransferase activity		K21483//salicylate 1-O-methyltransferase [EC:2.1.1.274]
1202	Cp4.1LG06g09810	0.877987		GO:0003723//RNA binding		K12831//splicing factor 3B subunit 4
1203	Cp4.1LG08g09160	0.745824	GO:0016021//integral component of membrane			K04733//interleukin-1 receptor-associated kinase 4 [EC:2.7.11.1];K12173//BRCA1-A complex subunit BRE
1204	Cp4.1LG14g01460	0.904842		GO:0043565//sequence-specific DNA binding;GO:0003700//DNA binding transcription factor activity	GO:0006351//transcription, DNA-templated	K14431//transcription factor TGA
1205	Cp4.1LG15g01960	0.865552	GO:0005622//intracellular	GO:0000287//magnesium ion binding;GO:0052725//inositol-1,3,4-trisphosphate 6-kinase activity;GO:0005524//ATP binding;GO:0052726//inositol-1,3,4-trisphosphate 5-kinase activity;GO:0047325//inositol tetrakisphosphate 1-kinase activity	GO:0032957//inositol trisphosphate metabolic process	K00913//inositol-1,3,4-trisphosphate 5/6-kinase / inositol-tetrakisphosphate 1-kinase [EC:2.7.1.159 2.7.1.134]
1206	Cp4.1LG00g05850	0.742257		GO:0043531//ADP binding		K00901//diacylglycerol kinase (ATP) [EC:2.7.1.107];K12818//ATP-dependent RNA helicase DHX8/PRP22 [EC:3.6.4.13];K15078//structure-specific endonuclease subunit SLX1 [EC:3.6.1.-]
1207	Cp4.1LG17g04250	0.860093
1208	Cp4.1LG15g05210	-0.755125
1209	Cp4.1LG08g08170	-0.755838		GO:0004252//serine-type endopeptidase activity		K12619//5'-3' exoribonuclease 2 [EC:3.1.13.-];K13199//plasminogen activator inhibitor 1 RNA-binding protein;K15333//tRNA guanosine-2'-O-methyltransferase [EC:2.1.1.34];K14568//rRNA small subunit pseudouridine methyltransferase Nep1 [EC:2.1.1.260]
1210	Cp4.1LG05g11490	-0.781209	GO:0016021//integral component of membrane			K00967//ethanolamine-phosphate cytidylyltransferase [EC:2.7.7.14];K00344//NADPH2:quinone reductase [EC:1.6.5.5];K13863//solute carrier family 7 (cationic amino acid transporter), member 1
1211	Cp4.1LG03g03580	0.770662	GO:0016021//integral component of membrane
1212	Cp4.1LG13g04000	0.9186	GO:0016020//membrane;GO:0005623//cell;GO:0016021//integral component of membrane	GO:0005384//manganese ion transmembrane transporter activity;GO:0005381//iron ion transmembrane transporter activity	GO:0071421//manganese ion transmembrane transport;GO:0030026//cellular manganese ion homeostasis;GO:0006880//intracellular sequestering of iron ion;GO:0071281//cellular response to iron ion	K00430//peroxidase [EC:1.11.1.7]
1213	Cp4.1LG04g05390	0.865026
1214	Cp4.1LG03g16700	-0.793152	GO:0005634//nucleus		GO:0006261//DNA-dependent DNA replication	K10735//GINS complex subunit 4
1215	Cp4.1LG11g04230	0.771281	GO:0016021//integral component of membrane			K17710//pentatricopeptide repeat domain-containing protein 1
1216	Cp4.1LG00g09220	-0.752126		GO:0003743//translation initiation factor activity;GO:0016779//nucleotidyltransferase activity	GO:0009058//biosynthetic process	K03240//translation initiation factor eIF-2B subunit epsilon
1217	Cp4.1LG01g19070	0.83837
1218	Cp4.1LG04g08770	0.834763	GO:0016021//integral component of membrane
1219	Cp4.1LG10g04280	-0.743017	GO:0016021//integral component of membrane	GO:0016740//transferase activity		K02527//3-deoxy-D-manno-octulosonic-acid transferase [EC:2.4.99.12 2.4.99.13 2.4.99.14 2.4.99.15]
1220	Cp4.1LG10g02910	0.943244	GO:0016021//integral component of membrane;GO:0005886//plasma membrane
1221	Cp4.1LG20g06250	0.762706	GO:0016021//integral component of membrane			K11323//histone arginine demethylase JMJD6 [EC:1.14.11.-]
1222	Cp4.1LG15g02280	-0.752936	GO:0009507//chloroplast	GO:0003723//RNA binding;GO:0004519//endonuclease activity	GO:1900865//chloroplast RNA modification;GO:0031425//chloroplast RNA processing	K00857//thymidine kinase [EC:2.7.1.21]
1223	Cp4.1LG10g06220	-0.75936				K17964//leucine-rich PPR motif-containing protein, mitochondrial;K17710//pentatricopeptide repeat domain-containing protein 1
1224	Cp4.1LG02g12320	0.889695	GO:0005840//ribosome;GO:0016021//integral component of membrane;GO:0022625//cytosolic large ribosomal subunit	GO:0003723//RNA binding;GO:0003735//structural constituent of ribosome	GO:0042254//ribosome biogenesis;GO:0006412//translation
1225	Cp4.1LG09g06320	-0.791436				K13150//coilin
1226	Cp4.1LG09g01660	0.754568		GO:0003723//RNA binding
1227	Cp4.1LG02g09240	-0.808712		GO:0016746//transferase activity, transferring acyl groups	GO:0008152//metabolic process	K00627//pyruvate dehydrogenase E2 component (dihydrolipoamide acetyltransferase) [EC:2.3.1.12]
1228	Cp4.1LG06g03160	0.794719
1229	Cp4.1LG06g07080	-0.762762		GO:0003677//DNA binding;GO:0016491//oxidoreductase activity		K11450//lysine-specific histone demethylase 1A [EC:1.-.-.-]
1230	Cp4.1LG00g04550	-0.789772	GO:0030127//COPII vesicle coat	GO:0008270//zinc ion binding	GO:0006886//intracellular protein transport;GO:0006888//ER to Golgi vesicle-mediated transport	K14007//protein transport protein SEC24
1231	Cp4.1LG01g05840	-0.763518	GO:0016021//integral component of membrane			K09419//heat shock transcription factor, other eukaryote
1232	Cp4.1LG06g00430	0.808778				K00028//malate dehydrogenase (decarboxylating) [EC:1.1.1.39];K00383//glutathione reductase (NADPH) [EC:1.8.1.7];K14843//pescadillo
1233	Cp4.1LG14g00870	0.865248		GO:0005543//phospholipid binding		K20043//clathrin coat assembly protein AP180;K20044//phosphatidylinositol-binding clathrin assembly protein
1234	Cp4.1LG03g07820	0.914566	GO:0016021//integral component of membrane	GO:0005215//transporter activity		K14638//solute carrier family 15 (peptide/histidine transporter), member 3/4
1235	Cp4.1LG09g05540	0.749929	GO:0005737//cytoplasm	GO:0004198//calcium-dependent cysteine-type endopeptidase activity;GO:0005509//calcium ion binding	GO:0006508//proteolysis	K13448//calcium-binding protein CML
1236	Cp4.1LG00g15220	0.833216		GO:0005524//ATP binding;GO:0004672//protein kinase activity	GO:0006355//regulation of transcription, DNA-templated	K04424//sterile alpha motif and leucine zipper containing kinase AZK [EC:2.7.11.25]
1237	Cp4.1LG12g01510	-0.762918	GO:0016021//integral component of membrane;GO:0005886//plasma membrane
1238	Cp4.1LG03g16130	-0.745478		GO:0016705//oxidoreductase activity, acting on paired donors, with incorporation or reduction of molecular oxygen;GO:0020037//heme binding;GO:0008168//methyltransferase activity;GO:0005506//iron ion binding;GO:0004497//monooxygenase activity		K20496//laurate 7-monooxygenase [EC:1.14.13.206];K15601//lysine-specific demethylase 3 [EC:1.14.11.-]
1239	Cp4.1LG02g01540	-0.777549		GO:0003677//DNA binding;GO:0008168//methyltransferase activity;GO:0016491//oxidoreductase activity		K11450//lysine-specific histone demethylase 1A [EC:1.-.-.-]
1240	Cp4.1LG14g04570	0.81208
1241	Cp4.1LG10g09450	-0.797401		GO:0008168//methyltransferase activity		K15601//lysine-specific demethylase 3 [EC:1.14.11.-]
1242	Cp4.1LG02g09100	0.927746	GO:0016021//integral component of membrane	GO:0005524//ATP binding;GO:0016887//ATPase activity		K05681//ATP-binding cassette, subfamily G (WHITE), member 2;K21396//ATP-binding cassette, subfamily G (WHITE), eye pigment precursor transporter
1243	Cp4.1LG18g02080	0.780558	GO:0016021//integral component of membrane
1244	Cp4.1LG02g04310	-0.759346	GO:0005737//cytoplasm	GO:0004817//cysteine-tRNA ligase activity;GO:0005524//ATP binding	GO:0006423//cysteinyl-tRNA aminoacylation	K01883//cysteinyl-tRNA synthetase [EC:6.1.1.16]
1245	Cp4.1LG12g01440	0.765818				K12812//ATP-dependent RNA helicase UAP56/SUB2 [EC:3.6.4.13];K18081//myotubularin-related protein 1/2 [EC:3.1.3.64 3.1.3.95]
1246	Cp4.1LG12g08150	0.748781		GO:0008270//zinc ion binding
1247	Cp4.1LG08g00080	0.849615				K21867//potassium channel
1248	Cp4.1LG17g00150	0.857244
1249	Cp4.1LG09g06340	-0.756837				K17964//leucine-rich PPR motif-containing protein, mitochondrial
1250	Cp4.1LG07g07260	0.878963	GO:0016020//membrane;GO:0016021//integral component of membrane		GO:0048193//Golgi vesicle transport
1251	Cp4.1LG05g07980	-0.784008	GO:0016021//integral component of membrane	GO:0005249//voltage-gated potassium channel activity		K05391//cyclic nucleotide gated channel, plant
1252	Cp4.1LG17g01490	0.755895		GO:0008131//primary amine oxidase activity;GO:0005507//copper ion binding;GO:0048038//quinone binding	GO:0009308//amine metabolic process	K00276//primary-amine oxidase [EC:1.4.3.21]
1253	Cp4.1LG09g04270	0.764062				K14411//RNA-binding protein Musashi
1254	Cp4.1LG04g05680	0.765646
1255	Cp4.1LG01g14860	0.744564				K10352//myosin heavy chain;K17388//Rho-associated protein kinase 2 [EC:2.7.11.1]
1256	Cp4.1LG03g11060	0.777681	GO:0016021//integral component of membrane
1257	Cp4.1LG14g04980	0.766131	GO:0016021//integral component of membrane
1258	Cp4.1LG07g11180	-0.757134				K04733//interleukin-1 receptor-associated kinase 4 [EC:2.7.11.1]
1259	Cp4.1LG10g12020	-0.763807		GO:0008270//zinc ion binding		K19090//CRISPR-associated protein Cas5t;K06180//23S rRNA pseudouridine1911/1915/1917 synthase [EC:5.4.99.23];K17710//pentatricopeptide repeat domain-containing protein 1
1260	Cp4.1LG13g06270	-0.773743				K00857//thymidine kinase [EC:2.7.1.21];K06180//23S rRNA pseudouridine1911/1915/1917 synthase [EC:5.4.99.23];K19090//CRISPR-associated protein Cas5t;K10683//BRCA1-associated RING domain protein 1;K17710//pentatricopeptide repeat domain-containing protein 1
1261	Cp4.1LG05g10200	-0.748988	GO:0005576//extracellular region	GO:0046872//metal ion binding;GO:0020037//heme binding;GO:0004601//peroxidase activity	GO:0006979//response to oxidative stress;GO:0042744//hydrogen peroxide catabolic process	K00430//peroxidase [EC:1.11.1.7]
1262	Cp4.1LG03g16180	0.749828		GO:0080123//jasmonate-amino synthetase activity	GO:0009611//response to wounding;GO:0009694//jasmonic acid metabolic process;GO:0009864//induced systemic resistance, jasmonic acid mediated signaling pathway	K14506//jasmonic acid-amino synthetase
1263	Cp4.1LG16g05110	0.794695		GO:0003676//nucleic acid binding
1264	BGI_novel_G001614	0.749298
1265	Cp4.1LG00g14030	0.930366	GO:0016021//integral component of membrane	GO:0005215//transporter activity		K14638//solute carrier family 15 (peptide/histidine transporter), member 3/4
1266	Cp4.1LG02g00170	-0.751169
1267	Cp4.1LG18g02040	-0.751374				K17710//pentatricopeptide repeat domain-containing protein 1
1268	Cp4.1LG15g07990	0.783759
1269	Cp4.1LG10g06560	0.940072				K13413//mitogen-activated protein kinase kinase 4/5 [EC:2.7.12.2]
1270	Cp4.1LG12g11340	-0.778628				K17964//leucine-rich PPR motif-containing protein, mitochondrial;K17710//pentatricopeptide repeat domain-containing protein 1
1271	Cp4.1LG01g03790	0.787436
1272	Cp4.1LG03g07980	-0.775595
1273	Cp4.1LG17g03460	0.83587	GO:0016021//integral component of membrane			K19041//E3 ubiquitin-protein ligase RNF38/44 [EC:2.3.2.27];K10664//E3 ubiquitin-protein ligase ATL6/9/15/31/42/55 [EC:2.3.2.27]
1274	BGI_novel_G000426	0.772252				K11801//WD repeat-containing protein 23
1275	Cp4.1LG13g04330	0.806167		GO:0005509//calcium ion binding		K13448//calcium-binding protein CML
1276	Cp4.1LG06g05220	-0.759703
1277	Cp4.1LG08g01150	0.773894	GO:0016021//integral component of membrane
1278	Cp4.1LG20g00250	-0.808531	GO:0016021//integral component of membrane	GO:0016757//transferase activity, transferring glycosyl groups	GO:0006486//protein glycosylation	K01738//cysteine synthase A [EC:2.5.1.47];K18789//xylogalacturonan beta-1,3-xylosyltransferase [EC:2.4.2.41];K01228//mannosyl-oligosaccharide glucosidase [EC:3.2.1.106]
1279	BGI_novel_G002326	0.789473		GO:0003824//catalytic activity;GO:0016874//ligase activity	GO:0008152//metabolic process	K01904//4-coumarate--CoA ligase [EC:6.2.1.12]
1280	Cp4.1LG09g09610	0.870872
1281	Cp4.1LG19g06920	0.804371	GO:0016021//integral component of membrane	GO:0016874//ligase activity		K19038//E3 ubiquitin-protein ligase ATL41 [EC:2.3.2.27]
1282	Cp4.1LG02g03160	0.778164		GO:0051082//unfolded protein binding	GO:0006457//protein folding	K09519//DnaJ homolog subfamily B member 13
1283	Cp4.1LG04g09770	-0.7433				K06180//23S rRNA pseudouridine1911/1915/1917 synthase [EC:5.4.99.23];K17710//pentatricopeptide repeat domain-containing protein 1
1284	BGI_novel_G000635	-0.808189
1285	Cp4.1LG10g02730	-0.752579
1286	Cp4.1LG05g13950	0.773464		GO:0004842//ubiquitin-protein transferase activity		K08065//nuclear transcription Y subunit beta
1287	BGI_novel_G001416	0.845085				K03006//DNA-directed RNA polymerase II subunit RPB1 [EC:2.7.7.6];K03327//multidrug resistance protein, MATE family;K20027//palmitoyltransferase ZDHHC1/11 [EC:2.3.1.225];K18666//activating signal cointegrator complex subunit 1
1288	Cp4.1LG02g16830	0.756801	GO:0005887//integral component of plasma membrane;GO:0016021//integral component of membrane	GO:0015250//water channel activity;GO:0005215//transporter activity	GO:0034220//ion transmembrane transport	K09874//aquaporin NIP
1289	Cp4.1LG10g05410	0.786476	GO:0005634//nucleus	GO:0003677//DNA binding	GO:0006355//regulation of transcription, DNA-templated	K16222//Dof zinc finger protein DOF5.5
1290	Cp4.1LG17g00090	-0.811728				K17964//leucine-rich PPR motif-containing protein, mitochondrial
1291	BGI_novel_G000657	0.800728	GO:0016021//integral component of membrane	GO:0036374//glutathione hydrolase activity	GO:0006751//glutathione catabolic process	K18592//gamma-glutamyltranspeptidase / glutathione hydrolase / leukotriene-C4 hydrolase [EC:2.3.2.2 3.4.19.13 3.4.19.14]
1292	Cp4.1LG07g02890	-0.772242		GO:0008270//zinc ion binding		K03798//cell division protease FtsH [EC:3.4.24.-];K03452//magnesium/proton exchanger;K10683//BRCA1-associated RING domain protein 1
1293	Cp4.1LG14g05650	0.852345				K12812//ATP-dependent RNA helicase UAP56/SUB2 [EC:3.6.4.13];K18081//myotubularin-related protein 1/2 [EC:3.1.3.64 3.1.3.95]
1294	Cp4.1LG01g05670	0.821822	GO:0016021//integral component of membrane			K14993//solute carrier family 38 (sodium-coupled neutral amino acid transporter), member 6
1295	Cp4.1LG11g03380	0.869103	GO:0016021//integral component of membrane			K01193//beta-fructofuranosidase [EC:3.2.1.26];K07393//glutathionyl-hydroquinone reductase [EC:1.8.5.7]
1296	Cp4.1LG06g08370	0.903523
1297	Cp4.1LG09g02520	0.801761	GO:0009507//chloroplast	GO:0004059//aralkylamine N-acetyltransferase activity;GO:0008080//N-acetyltransferase activity	GO:0030187//melatonin biosynthetic process
1298	Cp4.1LG00g11370	0.838344	GO:0016021//integral component of membrane	GO:0022857//transmembrane transporter activity		K17500//integrin-linked kinase-associated serine/threonine phosphatase 2C [EC:3.1.3.16];K07874//Ras-related protein Rab-1A
1299	Cp4.1LG12g06890	0.780515		GO:0046983//protein dimerization activity		K04733//interleukin-1 receptor-associated kinase 4 [EC:2.7.11.1];K12173//BRCA1-A complex subunit BRE
1300	Cp4.1LG01g22170	0.778338	GO:0016021//integral component of membrane
[truncated: 41 more rows]

## Sheet: GC21.genes
	Unnamed: 0	Module.Correlation	GO: cellular component	GO: molecular function	GO: biological process	Kegg ontology
[truncated: 895 more rows]

[truncated: 20 more sheets: GC13.genes, GC14.genes, GC12.genes, GC0.genes, GC1.genes, GC6.genes, GC3.genes, GC17.genes, GC23.genes, GC5.genes, GC19.genes, GC10.genes, GC18.genes, GC16.genes, GC4.genes, GC11.genes, GC20.genes, GC9.genes, GC22.genes, GC2.genes]
