# Supplementary material for: A comprehensive RNA-Seq-based gene expression atlas of the summer squash (Cucurbita pepo) provides insights into fruit morphology and ripening mechanisms
Source: BMC Genomics. 2021 May 12;22:341. doi: 10.1186/s12864-021-07683-2 (PMC8114506; doi:10.1186/s12864-021-07683-2)
Supplement: Supplementary file 9 — Additional file 9. [file 12864_2021_7683_MOESM9_ESM.xlsx]

## Sheet: GC1
Enrichment of genes upregulated in GC1
	Ontology: BP
	GO.ID	Term	Annotated	Significant	Expected	p-value
1	GO:0009800	cinnamic acid biosynthetic process	26	17	1.6	3.8e-15
2	GO:0006351	transcription, DNA-templated	1698	176	104.24	6.3e-15
3	GO:0006559	L-phenylalanine catabolic process	27	17	1.66	9.6e-15
4	GO:0042744	hydrogen peroxide catabolic process	85	20	5.22	1.4e-07
5	GO:0006979	response to oxidative stress	145	25	8.9	2.6e-07
6	GO:0016998	cell wall macromolecule catabolic proces...	14	7	0.86	7.5e-06
7	GO:0006032	chitin catabolic process	16	7	0.98	2.2e-05
8	GO:0009607	response to biotic stimulus	119	20	7.31	0.00031
9	GO:0006355	regulation of transcription, DNA-templat...	1142	101	70.11	0.00032
10	GO:0048544	recognition of pollen	27	7	1.66	0.00096
11	GO:0006952	defense response	170	21	10.44	0.00166
12	GO:0016036	cellular response to phosphate starvatio...	10	4	0.61	0.00219
13	GO:0009611	response to wounding	17	5	1.04	0.00286
14	GO:0008033	tRNA processing	73	9	4.48	0.00358
15	GO:0007166	cell surface receptor signaling pathway	46	8	2.82	0.00632
16	GO:0009407	toxin catabolic process	7	3	0.43	0.00669
	MF
	GO.ID	Term	Annotated	Significant	Expected	p-value
1	GO:0045548	phenylalanine ammonia-lyase activity	26	17	1.82	3.6e-14
2	GO:0003700	DNA-binding transcription factor activit...	762	112	53.39	1.0e-13
3	GO:0003680	AT DNA binding	25	15	1.75	7.4e-12
4	GO:0004674	protein serine/threonine kinase activity	621	84	43.51	1.5e-08
5	GO:0043565	sequence-specific DNA binding	450	76	31.53	5.6e-08
6	GO:0004601	peroxidase activity	128	28	8.97	6.5e-08
7	GO:0020037	heme binding	366	52	25.64	8.1e-07
8	GO:0004568	chitinase activity	18	8	1.26	1.3e-05
9	GO:0008061	chitin binding	18	8	1.26	1.3e-05
10	GO:0004867	serine-type endopeptidase inhibitor acti...	9	5	0.63	0.00017
11	GO:0046983	protein dimerization activity	501	50	35.1	0.00076
12	GO:0005516	calmodulin binding	72	13	5.04	0.00134
13	GO:0003677	DNA binding	2189	217	153.36	0.00333
14	GO:0016740	transferase activity	3896	300	272.95	0.00335
15	GO:0004842	ubiquitin-protein transferase activity	169	21	11.84	0.00382
16	GO:0005199	structural constituent of cell wall	19	5	1.33	0.00850
17	GO:0005345	purine nucleobase transmembrane transpor...	7	3	0.49	0.00969
	CC
	GO.ID	Term	Annotated	Significant	Expected	p-value
1	GO:0005634	nucleus	2638	211	164.41	5.6e-08
2	GO:0005576	extracellular region	436	55	27.17	2.5e-05
3	GO:0005886	plasma membrane	371	40	23.12	0.0017
4	GO:0048046	apoplast	98	14	6.11	0.0029
5	GO:0033557	Slx1-Slx4 complex	2	2	0.12	0.0039
	KEGG
	KEGG pathway	Description	Gene ratio	Background ratio	p-value	Adjusted p-value
cpep04075	cpep04075	Plant hormone signal transduction	27/350	42/1979	1.49957787639627e-11	1.21465807988098e-09
cpep04626	cpep04626	Plant-pathogen interaction	20/350	33/1979	3.34890497849367e-08	1.35630651628994e-06
cpep04016	cpep04016	MAPK signaling pathway - plant	19/350	42/1979	2.69913358808169e-05	0.000728766068782056
cpep00500	cpep00500	Starch and sucrose metabolism	13/350	31/1979	0.00127496273374329	0.0258179953583017
cpep00940	cpep00940	Phenylpropanoid biosynthesis	9/350	19/1979	0.00267427449755037	0.043323246860316
Enrichment of genes downregulated in GC1
	Ontology: BP
	GO.ID	Term	Annotated	Significant	Expected	p-value
1	GO:0009584	detection of visible light	7	1	0	0.0028
2	GO:0009585	red, far-red light phototransduction	7	1	0	0.0028
3	GO:0017006	protein-tetrapyrrole linkage	10	1	0	0.0040
	MF
	GO.ID	Term	Annotated	Significant	Expected	p-value
1	GO:0080130	L-phenylalanine:2-oxoglutarate aminotran...	9	1	0	0.0033
2	GO:0004069	L-aspartate:2-oxoglutarate aminotransfer...	9	1	0	0.0033
3	GO:0009881	photoreceptor activity	11	1	0	0.0040
4	GO:0042803	protein homodimerization activity	21	1	0.01	0.0076
	KEGG
	KEGG pathway	Description	Gene ratio	Background ratio	p-value	Adjusted p-value

## Sheet: GC2
Enrichment of genes upregulated in GC2
	Ontology: BP
	GO.ID	Term	Annotated	Significant	Expected	p-value
1	GO:0009800	cinnamic acid biosynthetic process	26	8	0.27	1.3e-10
2	GO:0006559	L-phenylalanine catabolic process	27	8	0.28	1.8e-10
3	GO:0006750	glutathione biosynthetic process	3	2	0.03	0.00031
4	GO:0048544	recognition of pollen	27	3	0.28	0.00258
	MF
	GO.ID	Term	Annotated	Significant	Expected	p-value
1	GO:0045548	phenylalanine ammonia-lyase activity	26	8	0.29	2.8e-10
2	GO:0004674	protein serine/threonine kinase activity	621	20	6.97	0.00011
3	GO:0004357	glutamate-cysteine ligase activity	3	2	0.03	0.00037
4	GO:0043531	ADP binding	65	5	0.73	0.00081
5	GO:0020037	heme binding	366	10	4.11	0.00845
	KEGG
	KEGG pathway	Description	Gene ratio	Background ratio	p-value	Adjusted p-value
cpep04626	cpep04626	Plant-pathogen interaction	12/86	33/1979	3.53796723290164e-09	1.83974296110886e-07
cpep04016	cpep04016	MAPK signaling pathway - plant	9/86	42/1979	4.98590899971381e-05	0.00086422422661706
cpep04075	cpep04075	Plant hormone signal transduction	9/86	42/1979	4.98590899971381e-05	0.00086422422661706
Enrichment of genes downregulated in GC2
	Ontology: BP
	GO.ID	Term	Annotated	Significant	Expected	p-value
1	GO:0046294	formaldehyde catabolic process	1	1	0	0.0013
2	GO:0000301	retrograde transport, vesicle recycling ...	1	1	0	0.0013
3	GO:0048213	Golgi vesicle prefusion complex stabiliz...	1	1	0	0.0013
4	GO:0045944	positive regulation of transcription by ...	69	2	0.09	0.0035
5	GO:0008643	carbohydrate transport	83	2	0.11	0.0050
6	GO:0006591	ornithine metabolic process	5	1	0.01	0.0065
7	GO:0009932	cell tip growth	7	1	0.01	0.0091
8	GO:0009584	detection of visible light	7	1	0.01	0.0091
9	GO:0009585	red, far-red light phototransduction	7	1	0.01	0.0091
	MF
	GO.ID	Term	Annotated	Significant	Expected	p-value
1	GO:0018738	S-formylglutathione hydrolase activity	1	1	0	0.00091
2	GO:0000977	RNA polymerase II regulatory region sequ...	59	2	0.05	0.00128
3	GO:0004506	squalene monooxygenase activity	6	1	0.01	0.00545
4	GO:0009881	photoreceptor activity	11	1	0.01	0.00997
	KEGG
	KEGG pathway	Description	Gene ratio	Background ratio	p-value	Adjusted p-value

## Sheet: GC3
Enrichment of genes upregulated in GC3
	Ontology: BP
	GO.ID	Term	Annotated	Significant	Expected	p-value
1	GO:0015979	photosynthesis	139	93	7.95	< 1e-30
2	GO:0018298	protein-chromophore linkage	48	29	2.75	1.9e-24
3	GO:0009765	photosynthesis, light harvesting	35	24	2	1.3e-19
4	GO:0009853	photorespiration	11	8	0.63	2.4e-06
5	GO:0009772	photosynthetic electron transport in pho...	7	5	0.4	1.1e-05
6	GO:0010207	photosystem II assembly	8	5	0.46	2.9e-05
7	GO:0015995	chlorophyll biosynthetic process	19	8	1.09	3.5e-05
8	GO:0016117	carotenoid biosynthetic process	9	5	0.51	6.3e-05
9	GO:0042549	photosystem II stabilization	3	3	0.17	0.00019
10	GO:0052837	thiazole biosynthetic process	3	3	0.17	0.00019
11	GO:0015977	carbon fixation	13	7	0.74	0.00032
12	GO:0045454	cell redox homeostasis	184	23	10.52	0.00033
13	GO:0009405	pathogenesis	19	6	1.09	0.00049
14	GO:0008152	metabolic process	7065	447	404.1	0.00049
15	GO:0006662	glycerol ether metabolic process	34	8	1.94	0.00053
16	GO:0030091	protein repair	8	4	0.46	0.00062
17	GO:0006546	glycine catabolic process	7	5	0.4	0.00071
18	GO:0009768	photosynthesis, light harvesting in phot...	4	3	0.23	0.00071
19	GO:0009052	pentose-phosphate shunt, non-oxidative b...	9	4	0.51	0.00106
20	GO:0015976	carbon utilization	5	3	0.29	0.00171
21	GO:0042823	pyridoxal phosphate biosynthetic process	11	4	0.63	0.00253
22	GO:0006096	glycolytic process	44	8	2.52	0.00310
23	GO:0010258	NADH dehydrogenase complex (plastoquinon...	2	2	0.11	0.00327
24	GO:0030388	fructose 1,6-bisphosphate metabolic proc...	2	2	0.11	0.00327
25	GO:0009854	oxidative photosynthetic carbon pathway	2	2	0.11	0.00327
26	GO:0019253	reductive pentose-phosphate cycle	6	3	0.34	0.00327
27	GO:0006542	glutamine biosynthetic process	12	4	0.69	0.00362
28	GO:0022900	electron transport chain	47	13	2.69	0.00433
29	GO:0009228	thiamine biosynthetic process	7	3	0.4	0.00548
30	GO:0034599	cellular response to oxidative stress	24	6	1.37	0.00663
31	GO:0006006	glucose metabolic process	34	7	1.94	0.00696
32	GO:0019464	glycine decarboxylation via glycine clea...	3	2	0.17	0.00943
33	GO:0090378	seed trichome elongation	3	2	0.17	0.00943
	MF
	GO.ID	Term	Annotated	Significant	Expected	p-value
1	GO:0016168	chlorophyll binding	43	31	2.17	< 1e-30
2	GO:0003824	catalytic activity	9801	569	494.03	1.1e-06
3	GO:0045156	electron transporter, transferring elect...	7	5	0.35	6.2e-06
4	GO:0051537	2 iron, 2 sulfur cluster binding	37	10	1.87	1.0e-05
5	GO:0016984	ribulose-bisphosphate carboxylase activi...	8	5	0.4	1.6e-05
6	GO:0016987	sigma factor activity	13	6	0.66	2.0e-05
7	GO:0004222	metalloendopeptidase activity	62	12	3.13	5.2e-05
8	GO:0005506	iron ion binding	332	35	16.73	5.8e-05
9	GO:0033743	peptide-methionine (R)-S-oxide reductase...	6	4	0.3	8.9e-05
10	GO:0004497	monooxygenase activity	282	32	14.21	0.00024
11	GO:0004791	thioredoxin-disulfide reductase activity	13	5	0.66	0.00029
12	GO:0031409	pigment binding	4	3	0.2	0.00049
13	GO:0004089	carbonate dehydratase activity	15	5	0.76	0.00063
14	GO:0004751	ribose-5-phosphate isomerase activity	9	4	0.45	0.00066
15	GO:0042132	fructose 1,6-bisphosphate 1-phosphatase ...	5	3	0.25	0.00118
16	GO:0008483	transaminase activity	65	10	3.28	0.00145
17	GO:0016655	oxidoreductase activity, acting on NAD(P...	30	7	1.51	0.00227
18	GO:0004356	glutamate-ammonia ligase activity	12	4	0.6	0.00229
19	GO:0045158	electron transporter, transferring elect...	2	2	0.1	0.00254
20	GO:0048529	magnesium-protoporphyrin IX monomethyl e...	2	2	0.1	0.00254
21	GO:0008465	glycerate dehydrogenase activity	2	2	0.1	0.00254
22	GO:0103012	ferredoxin-thioredoxin reductase activit...	2	2	0.1	0.00254
23	GO:0004047	aminomethyltransferase activity	2	2	0.1	0.00254
24	GO:0036422	heptaprenyl diphosphate synthase activit...	2	2	0.1	0.00254
25	GO:0009496	plastoquinol--plastocyanin reductase act...	2	2	0.1	0.00254
26	GO:0051287	NAD binding	88	12	4.44	0.00290
27	GO:0005509	calcium ion binding	296	26	14.92	0.00430
28	GO:0016705	oxidoreductase activity, acting on paire...	324	30	16.33	0.00467
29	GO:0030170	pyridoxal phosphate binding	128	14	6.45	0.00516
30	GO:0051996	squalene synthase activity	8	3	0.4	0.00590
31	GO:0004310	farnesyl-diphosphate farnesyltransferase...	8	3	0.4	0.00590
32	GO:0046933	proton-transporting ATP synthase activit...	24	5	1.21	0.00614
33	GO:0003755	peptidyl-prolyl cis-trans isomerase acti...	67	9	3.38	0.00624
34	GO:0071949	FAD binding	16	4	0.81	0.00717
35	GO:0008974	phosphoribulokinase activity	3	2	0.15	0.00736
36	GO:0003934	GTP cyclohydrolase I activity	3	2	0.15	0.00736
37	GO:0004802	transketolase activity	3	2	0.15	0.00736
38	GO:0008519	ammonium transmembrane transporter activ...	9	3	0.45	0.00853
39	GO:0047134	protein-disulfide reductase activity	9	3	0.45	0.00853
	CC
	GO.ID	Term	Annotated	Significant	Expected	p-value
1	GO:0009535	chloroplast thylakoid membrane	77	47	3.83	< 1e-30
2	GO:0009523	photosystem II	78	57	3.88	< 1e-30
3	GO:0009522	photosystem I	50	37	2.48	1.2e-28
4	GO:0009654	photosystem II oxygen evolving complex	26	22	1.29	1.8e-25
5	GO:0009507	chloroplast	331	107	16.45	4.1e-17
6	GO:0019898	extrinsic component of membrane	44	20	2.19	3.6e-15
7	GO:0009570	chloroplast stroma	68	23	3.38	3.5e-11
8	GO:0009538	photosystem I reaction center	11	9	0.55	8.8e-11
9	GO:0009941	chloroplast envelope	50	14	2.48	1.8e-08
10	GO:0009579	thylakoid	139	89	6.91	3.0e-06
11	GO:0010287	plastoglobule	8	4	0.4	0.00036
12	GO:0005623	cell	6492	321	322.64	0.00071
13	GO:0016021	integral component of membrane	6632	368	329.6	0.00086
14	GO:0016020	membrane	7165	416	356.09	0.00132
15	GO:0009536	plastid	345	112	17.15	0.00164
16	GO:0005960	glycine cleavage complex	3	2	0.15	0.00715
17	GO:0042597	periplasmic space	3	2	0.15	0.00715
	KEGG
	KEGG pathway	Description	Gene ratio	Background ratio	p-value	Adjusted p-value
cpep00195	cpep00195	Photosynthesis	25/387	28/1979	1.83415130344959e-15	1.55902860793216e-13
cpep00196	cpep00196	Photosynthesis - antenna proteins	12/387	12/1979	2.72197130033043e-09	1.15683780264043e-07
cpep00630	cpep00630	Glyoxylate and dicarboxylate metabolism	18/387	30/1979	1.03972824810728e-06	2.94589670297063e-05
cpep00710	cpep00710	Carbon fixation in photosynthetic organisms	15/387	24/1979	4.2316200578483e-06	8.99219262292765e-05
cpep00906	cpep00906	Carotenoid biosynthesis	13/387	20/1979	1.03506855171665e-05	0.000175961653791831
cpep00500	cpep00500	Starch and sucrose metabolism	14/387	31/1979	0.000968820158812536	0.0137249522498443
cpep00030	cpep00030	Pentose phosphate pathway	9/387	17/1979	0.00209072955651981	0.0253874303291691
Enrichment of genes downregulated in GC3
	Ontology: BP
	GO.ID	Term	Annotated	Significant	Expected	p-value
1	GO:0050832	defense response to fungus	22	2	0.06	0.0018
2	GO:0018343	protein farnesylation	1	1	0	0.0029
3	GO:0045721	negative regulation of gluconeogenesis	1	1	0	0.0029
4	GO:0006749	glutathione metabolic process	29	2	0.08	0.0031
5	GO:0006886	intracellular protein transport	253	4	0.73	0.0057
6	GO:0000290	deadenylation-dependent decapping of nuc...	2	1	0.01	0.0058
7	GO:0043666	regulation of phosphoprotein phosphatase...	2	1	0.01	0.0058
8	GO:0051090	regulation of DNA-binding transcription ...	3	1	0.01	0.0087
9	GO:0032968	positive regulation of transcription elo...	3	1	0.01	0.0087
10	GO:0042127	regulation of cell proliferation	3	1	0.01	0.0087
	MF
	GO.ID	Term	Annotated	Significant	Expected	p-value
1	GO:0004362	glutathione-disulfide reductase activity	4	2	0.01	4e-05
2	GO:0050661	NADP binding	66	3	0.17	0.00067
3	GO:0052855	ADP-dependent NAD(P)H-hydrate dehydratas...	1	1	0	0.00261
4	GO:0047453	ATP-dependent NAD(P)H-hydrate dehydratas...	1	1	0	0.00261
5	GO:0019706	protein-cysteine S-palmitoyltransferase ...	40	2	0.1	0.00487
6	GO:0004864	protein phosphatase inhibitor activity	2	1	0.01	0.00521
7	GO:0003743	translation initiation factor activity	149	3	0.39	0.00685
8	GO:0016972	thiol oxidase activity	3	1	0.01	0.00780
	CC
	GO.ID	Term	Annotated	Significant	Expected	p-value
1	GO:0071556	integral component of lumenal side of en...	5	2	0.02	0.00013
2	GO:0071458	integral component of cytoplasmic side o...	5	2	0.02	0.00013
3	GO:0005765	lysosomal membrane	6	2	0.02	0.00020
4	GO:0005965	protein farnesyltransferase complex	1	1	0	0.00370
5	GO:0097361	CIA complex	2	1	0.01	0.00739
	KEGG
	KEGG pathway	Description	Gene ratio	Background ratio	p-value	Adjusted p-value

## Sheet: GC4
Enrichment of genes upregulated in GC4
	Ontology: BP
	GO.ID	Term	Annotated	Significant	Expected	p-value
1	GO:2000117	negative regulation of cysteine-type end...	4	3	0.06	1.4e-05
2	GO:0010411	xyloglucan metabolic process	46	6	0.7	6.3e-05
3	GO:0042546	cell wall biogenesis	87	7	1.32	0.00019
4	GO:0009734	auxin-activated signaling pathway	113	7	1.71	0.00163
5	GO:0006662	glycerol ether metabolic process	34	4	0.52	0.00166
6	GO:0030001	metal ion transport	132	9	2	0.00258
7	GO:0070534	protein K63-linked ubiquitination	7	2	0.11	0.00457
8	GO:0046916	cellular transition metal ion homeostasi...	16	4	0.24	0.00927
9	GO:0006301	postreplication repair	10	2	0.15	0.00950
	MF
	GO.ID	Term	Annotated	Significant	Expected	p-value
1	GO:0004869	cysteine-type endopeptidase inhibitor ac...	23	7	0.39	7.5e-08
2	GO:0002020	protease binding	4	3	0.07	1.9e-05
3	GO:0022857	transmembrane transporter activity	749	21	12.77	5.1e-05
4	GO:0016762	xyloglucan:xyloglucosyl transferase acti...	42	6	0.72	7.3e-05
5	GO:0005452	inorganic anion exchanger activity	6	2	0.1	0.0042
6	GO:0003955	NAD(P)H dehydrogenase (quinone) activity	8	2	0.14	0.0076
7	GO:0005215	transporter activity	1036	32	17.66	0.0084
8	GO:0004867	serine-type endopeptidase inhibitor acti...	9	2	0.15	0.0096
	CC
	GO.ID	Term	Annotated	Significant	Expected	p-value
1	GO:0016021	integral component of membrane	6632	158	132.8	0.00097
2	GO:0048046	apoplast	98	7	1.96	0.00350
	KEGG
	KEGG pathway	Description	Gene ratio	Background ratio	p-value	Adjusted p-value
cpep04075	cpep04075	Plant hormone signal transduction	18/153	42/1979	2.59157469721254e-10	1.89184952896515e-08
cpep04626	cpep04626	Plant-pathogen interaction	14/153	33/1979	3.45167396081923e-08	1.25986099569902e-06
cpep04016	cpep04016	MAPK signaling pathway - plant	12/153	42/1979	4.2946861976352e-05	0.00104504030809123
cpep00052	cpep00052	Galactose metabolism	6/153	16/1979	0.000809056418077586	0.0147652796299159
cpep00051	cpep00051	Fructose and mannose metabolism	6/153	18/1979	0.00164619411555099	0.0240344340870445
Enrichment of genes downregulated in GC4
	Ontology: BP
	GO.ID	Term	Annotated	Significant	Expected	p-value
1	GO:0002100	tRNA wobble adenosine to inosine editing	1	1	0	6e-04
2	GO:0046168	glycerol-3-phosphate catabolic process	5	1	0	3e-03
3	GO:0006890	retrograde vesicle-mediated transport, G...	15	1	0.01	9e-03
	MF
	GO.ID	Term	Annotated	Significant	Expected	p-value
1	GO:0008251	tRNA-specific adenosine deaminase activi...	1	1	0	0.00061
2	GO:0004367	glycerol-3-phosphate dehydrogenase [NAD+...	5	1	0	0.00303
	CC
	GO.ID	Term	Annotated	Significant	Expected	p-value
1	GO:0009331	glycerol-3-phosphate dehydrogenase compl...	8	1	0.01	0.0051
	KEGG
	KEGG pathway	Description	Gene ratio	Background ratio	p-value	Adjusted p-value

## Sheet: GC5
Enrichment of genes upregulated in GC5
	Ontology: BP
	GO.ID	Term	Annotated	Significant	Expected	p-value
1	GO:0009734	auxin-activated signaling pathway	113	14	2.59	2.8e-07
2	GO:0009733	response to auxin	190	24	4.36	6.1e-06
3	GO:0055085	transmembrane transport	371	20	8.52	0.00030
4	GO:0006662	glycerol ether metabolic process	34	5	0.78	0.00099
5	GO:0019419	sulfate reduction	3	2	0.07	0.00155
6	GO:0009958	positive gravitropism	3	2	0.07	0.00155
7	GO:0019344	cysteine biosynthetic process	19	3	0.44	0.00304
8	GO:2000117	negative regulation of cysteine-type end...	4	2	0.09	0.00305
9	GO:0045454	cell redox homeostasis	184	11	4.22	0.00343
10	GO:0010411	xyloglucan metabolic process	46	5	1.06	0.00389
11	GO:0009690	cytokinin metabolic process	39	5	0.9	0.00629
12	GO:0042546	cell wall biogenesis	87	6	2	0.00896
	MF
	GO.ID	Term	Annotated	Significant	Expected	p-value
1	GO:0001671	ATPase activator activity	5	4	0.11	1.2e-06
2	GO:0051087	chaperone binding	28	5	0.62	0.00034
3	GO:0005215	transporter activity	1036	46	23	0.00047
4	GO:0004604	phosphoadenylyl-sulfate reductase (thior...	2	2	0.04	0.00049
5	GO:0020037	heme binding	366	18	8.13	0.00144
6	GO:0004869	cysteine-type endopeptidase inhibitor ac...	23	4	0.51	0.00151
7	GO:0016762	xyloglucan:xyloglucosyl transferase acti...	42	5	0.93	0.00227
8	GO:0002020	protease binding	4	2	0.09	0.00286
9	GO:0004784	superoxide dismutase activity	15	3	0.33	0.00405
10	GO:0015035	protein disulfide oxidoreductase activit...	116	8	2.58	0.00434
11	GO:0003839	gamma-glutamylcyclotransferase activity	5	2	0.11	0.00470
12	GO:0008271	secondary active sulfate transmembrane t...	17	3	0.38	0.00586
13	GO:0019139	cytokinin dehydrogenase activity	17	3	0.38	0.00586
14	GO:0004497	monooxygenase activity	282	13	6.26	0.00924
15	GO:0022857	transmembrane transporter activity	749	30	16.63	0.00950
	CC
	GO.ID	Term	Annotated	Significant	Expected	p-value
1	GO:0016021	integral component of membrane	6632	185	158.93	0.0018
2	GO:0009506	plasmodesma	40	5	0.96	0.0025
3	GO:0005618	cell wall	193	12	4.63	0.0085
4	GO:0048046	apoplast	98	7	2.35	0.0091
	KEGG
	KEGG pathway	Description	Gene ratio	Background ratio	p-value	Adjusted p-value
cpep04075	cpep04075	Plant hormone signal transduction	22/206	42/1979	6.59384929357642e-12	5.20914094192537e-10
Enrichment of genes downregulated in GC5
	Ontology: BP
	GO.ID	Term	Annotated	Significant	Expected	p-value
1	GO:0000184	nuclear-transcribed mRNA catabolic proce...	7	2	0.01	7.9e-05
2	GO:0006368	transcription elongation from RNA polyme...	17	3	0.03	0.00031
3	GO:0045721	negative regulation of gluconeogenesis	1	1	0	0.00200
4	GO:0030163	protein catabolic process	212	4	0.42	0.00236
5	GO:0016570	histone modification	47	2	0.09	0.00388
6	GO:0048767	root hair elongation	2	1	0	0.00399
7	GO:0032968	positive regulation of transcription elo...	3	1	0.01	0.00598
8	GO:0000288	nuclear-transcribed mRNA catabolic proce...	5	1	0.01	0.00994
9	GO:0017148	negative regulation of translation	5	1	0.01	0.00994
	MF
	GO.ID	Term	Annotated	Significant	Expected	p-value
1	GO:0003743	translation initiation factor activity	149	5	0.33	1.9e-05
2	GO:0004842	ubiquitin-protein transferase activity	169	4	0.38	0.0034
3	GO:0004386	helicase activity	176	3	0.4	0.0071
4	GO:0008233	peptidase activity	616	3	1.38	0.0097
	CC
	GO.ID	Term	Annotated	Significant	Expected	p-value
1	GO:0016593	Cdc73/Paf1 complex	12	2	0.02	0.00021
2	GO:0030015	CCR4-NOT core complex	2	1	0	0.00370
3	GO:0005737	cytoplasm	2732	7	5.05	0.00727
	KEGG
	KEGG pathway	Description	Gene ratio	Background ratio	p-value	Adjusted p-value
cpep03013	cpep03013	RNA transport	7/35	100/1979	0.00142409565552368	0.0242096261439025

## Sheet: GC6
Enrichment of genes upregulated in GC6
	Ontology: BP
	GO.ID	Term	Annotated	Significant	Expected	p-value
1	GO:0015991	ATP hydrolysis coupled proton transport	29	4	0.29	0.00019
2	GO:2000117	negative regulation of cysteine-type end...	4	2	0.04	0.00060
3	GO:0006556	S-adenosylmethionine biosynthetic proces...	10	2	0.1	0.00430
4	GO:0009734	auxin-activated signaling pathway	113	5	1.14	0.00561
5	GO:0016998	cell wall macromolecule catabolic proces...	14	2	0.14	0.00846
	MF
	GO.ID	Term	Annotated	Significant	Expected	p-value
1	GO:0004869	cysteine-type endopeptidase inhibitor ac...	23	4	0.23	7.9e-05
2	GO:0002020	protease binding	4	2	0.04	0.00061
3	GO:0004478	methionine adenosyltransferase activity	10	2	0.1	0.00440
4	GO:0016762	xyloglucan:xyloglucosyl transferase acti...	42	3	0.43	0.00892
5	GO:0004784	superoxide dismutase activity	15	2	0.15	0.00993
	CC
	GO.ID	Term	Annotated	Significant	Expected	p-value
1	GO:0033179	proton-transporting V-type ATPase, V0 do...	16	4	0.19	2.8e-05
	KEGG
	KEGG pathway	Description	Gene ratio	Background ratio	p-value	Adjusted p-value
cpep04626	cpep04626	Plant-pathogen interaction	9/106	33/1979	3.38879526980792e-05	0.00137078745790218
cpep04075	cpep04075	Plant hormone signal transduction	10/106	42/1979	4.42189502549092e-05	0.00137078745790218
Enrichment of genes downregulated in GC6
	Ontology: BP
	GO.ID	Term	Annotated	Significant	Expected	p-value
1	GO:0006621	protein retention in ER lumen	8	1	0	0.0024
	MF
	GO.ID	Term	Annotated	Significant	Expected	p-value
1	GO:0046923	ER retention sequence binding	8	1	0.01	0.0058
2	GO:0017150	tRNA dihydrouridine synthase activity	9	1	0.01	0.0065
	KEGG
	KEGG pathway	Description	Gene ratio	Background ratio	p-value	Adjusted p-value

## Sheet: GC7
Enrichment of genes upregulated in GC7
	Ontology: BP
	GO.ID	Term	Annotated	Significant	Expected	p-value
1	GO:0006777	Mo-molybdopterin cofactor biosynthetic p...	7	3	0.14	0.00024
2	GO:0006914	autophagy	40	6	0.78	0.00040
3	GO:0051260	protein homooligomerization	10	3	0.19	0.00079
4	GO:0000209	protein polyubiquitination	15	3	0.29	0.00278
5	GO:0032436	positive regulation of proteasomal ubiqu...	5	2	0.1	0.00363
6	GO:0010029	regulation of seed germination	6	2	0.12	0.00537
	MF
	GO.ID	Term	Annotated	Significant	Expected	p-value
1	GO:0045735	nutrient reservoir activity	36	6	0.68	5.3e-05
2	GO:0050660	flavin adenine dinucleotide binding	152	12	2.88	5.5e-05
3	GO:0031624	ubiquitin conjugating enzyme binding	5	3	0.09	6.5e-05
4	GO:0016874	ligase activity	598	25	11.32	0.00019
5	GO:0008963	phospho-N-acetylmuramoyl-pentapeptide-tr...	3	2	0.06	0.00106
6	GO:0003995	acyl-CoA dehydrogenase activity	5	2	0.09	0.00344
7	GO:0005388	calcium-transporting ATPase activity	17	3	0.32	0.00375
8	GO:0046577	long-chain-alcohol oxidase activity	7	2	0.13	0.00704
9	GO:0004499	N,N-dimethylaniline monooxygenase activi...	22	3	0.42	0.00792
10	GO:0008270	zinc ion binding	717	23	13.57	0.00975
	CC
	GO.ID	Term	Annotated	Significant	Expected	p-value
1	GO:0000151	ubiquitin ligase complex	33	5	0.57	0.00024
2	GO:0019008	molybdopterin synthase complex	3	2	0.05	0.00089
3	GO:0016021	integral component of membrane	6632	135	115.2	0.00379
	KEGG
	KEGG pathway	Description	Gene ratio	Background ratio	p-value	Adjusted p-value
cpep00280	cpep00280	Valine, leucine and isoleucine degradation	10/182	23/1979	1.34588178600895e-05	0.00109016424666725
cpep00410	cpep00410	beta-Alanine metabolism	7/182	17/1979	0.000435184402551604	0.0176249683033399
cpep00071	cpep00071	Fatty acid degradation	6/182	15/1979	0.00137768178616832	0.0371974082265447
Enrichment of genes downregulated in GC7
	Ontology: BP
	GO.ID	Term	Annotated	Significant	Expected	p-value
1	GO:0009099	valine biosynthetic process	6	2	0.01	8.2e-05
2	GO:0009097	isoleucine biosynthetic process	11	2	0.03	0.00030
3	GO:0006526	arginine biosynthetic process	13	2	0.03	0.00042
4	GO:0006592	ornithine biosynthetic process	1	1	0	0.00240
5	GO:0046513	ceramide biosynthetic process	1	1	0	0.00240
6	GO:0031145	anaphase-promoting complex-dependent cat...	4	1	0.01	0.00955
7	GO:0007219	Notch signaling pathway	4	1	0.01	0.00955
8	GO:0006069	ethanol oxidation	4	1	0.01	0.00955
	MF
	GO.ID	Term	Annotated	Significant	Expected	p-value
1	GO:0103045	methione N-acyltransferase activity	1	1	0	0.0027
2	GO:0004358	glutamate N-acetyltransferase activity	1	1	0	0.0027
3	GO:0033188	sphingomyelin synthase activity	1	1	0	0.0027
4	GO:0047493	ceramide cholinephosphotransferase activ...	1	1	0	0.0027
5	GO:0004022	alcohol dehydrogenase (NAD) activity	2	1	0.01	0.0053
6	GO:0003991	acetylglutamate kinase activity	2	1	0.01	0.0053
7	GO:0004455	ketol-acid reductoisomerase activity	3	1	0.01	0.0080
8	GO:0004042	acetyl-CoA:L-glutamate N-acetyltransfera...	3	1	0.01	0.0080
9	GO:0005525	GTP binding	303	4	0.81	0.0085
	CC
	GO.ID	Term	Annotated	Significant	Expected	p-value
1	GO:0022625	cytosolic large ribosomal subunit	31	2	0.08	0.0027
2	GO:0030173	integral component of Golgi membrane	4	1	0.01	0.0099
	KEGG
	KEGG pathway	Description	Gene ratio	Background ratio	p-value	Adjusted p-value
cpep04075	cpep04075	Plant hormone signal transduction	6/33	42/1979	4.58197042994607e-05	0.0012829517203849

## Sheet: GC8
Enrichment of genes upregulated in GC8
	Ontology: BP
	GO.ID	Term	Annotated	Significant	Expected	p-value
1	GO:0006914	autophagy	40	7	0.69	0.00013
2	GO:0006624	vacuolar protein processing	2	2	0.03	0.00029
3	GO:0006751	glutathione catabolic process	10	3	0.17	0.00055
4	GO:0030187	melatonin biosynthetic process	3	2	0.05	0.00087
5	GO:0015996	chlorophyll catabolic process	4	2	0.07	0.00172
6	GO:0010363	regulation of plant-type hypersensitive ...	4	2	0.07	0.00172
7	GO:0006629	lipid metabolic process	590	11	10.13	0.00412
8	GO:0000266	mitochondrial fission	6	2	0.1	0.00420
9	GO:0016559	peroxisome fission	8	2	0.14	0.00767
10	GO:0009408	response to heat	24	3	0.41	0.00772
	MF
	GO.ID	Term	Annotated	Significant	Expected	p-value
1	GO:0036374	glutathione hydrolase activity	5	3	0.09	6.2e-05
2	GO:0016874	ligase activity	598	26	11.14	0.00015
3	GO:0004197	cysteine-type endopeptidase activity	13	4	0.24	0.00033
4	GO:0004059	aralkylamine N-acetyltransferase activit...	3	2	0.06	0.00102
5	GO:0051743	red chlorophyll catabolite reductase act...	4	2	0.07	0.00202
6	GO:0005381	iron ion transmembrane transporter activ...	6	2	0.11	0.00493
	CC
	GO.ID	Term	Annotated	Significant	Expected	p-value
1	GO:0016021	integral component of membrane	6632	180	137.07	3.0e-08
2	GO:0005773	vacuole	84	9	1.74	1.5e-05
3	GO:0016607	nuclear speck	6	2	0.12	0.006
	KEGG
	KEGG pathway	Description	Gene ratio	Background ratio	p-value	Adjusted p-value
cpep04626	cpep04626	Plant-pathogen interaction	10/175	33/1979	0.000346467989545549	0.0186496749329888
cpep04120	cpep04120	Ubiquitin mediated proteolysis	14/175	60/1979	0.000488616278655395	0.0186496749329888
cpep04075	cpep04075	Plant hormone signal transduction	11/175	42/1979	0.000708215503784387	0.0186496749329888
Enrichment of genes downregulated in GC8
	Ontology: BP
	GO.ID	Term	Annotated	Significant	Expected	p-value
1	GO:0006446	regulation of translational initiation	24	8	0.76	4.5e-07
2	GO:0001731	formation of translation preinitiation c...	26	8	0.83	9.0e-07
3	GO:0006364	rRNA processing	77	20	2.44	1.6e-06
4	GO:0006886	intracellular protein transport	253	28	8.03	2.9e-06
5	GO:0042176	regulation of protein catabolic process	15	5	0.48	7.2e-05
6	GO:0006890	retrograde vesicle-mediated transport, G...	15	5	0.48	7.2e-05
7	GO:0006289	nucleotide-excision repair	17	5	0.54	0.00014
8	GO:0006429	leucyl-tRNA aminoacylation	5	3	0.16	0.00030
9	GO:0006432	phenylalanyl-tRNA aminoacylation	6	3	0.19	0.00059
10	GO:0006457	protein folding	148	13	4.7	0.00142
11	GO:0000462	maturation of SSU-rRNA from tricistronic...	8	3	0.25	0.00158
12	GO:0000463	maturation of LSU-rRNA from tricistronic...	8	3	0.25	0.00158
13	GO:0016579	protein deubiquitination	58	7	1.84	0.00228
14	GO:0018279	protein N-linked glycosylation via aspar...	3	2	0.1	0.00295
15	GO:0006423	cysteinyl-tRNA aminoacylation	3	2	0.1	0.00295
16	GO:0042254	ribosome biogenesis	136	27	4.32	0.00357
17	GO:0006511	ubiquitin-dependent protein catabolic pr...	139	12	4.41	0.00398
18	GO:0006401	RNA catabolic process	39	6	1.24	0.00424
19	GO:0006888	ER to Golgi vesicle-mediated transport	23	4	0.73	0.00547
20	GO:0042274	ribosomal small subunit biogenesis	23	6	0.73	0.00566
21	GO:0000469	cleavage involved in rRNA processing	6	3	0.19	0.00574
22	GO:0006427	histidyl-tRNA aminoacylation	4	2	0.13	0.00578
23	GO:0006614	SRP-dependent cotranslational protein ta...	13	3	0.41	0.00715
24	GO:0006417	regulation of translation	47	12	1.49	0.00893
25	GO:0048312	intracellular distribution of mitochondr...	5	2	0.16	0.00943
	MF
	GO.ID	Term	Annotated	Significant	Expected	p-value
1	GO:0003743	translation initiation factor activity	149	24	3.9	8.9e-13
2	GO:0003723	RNA binding	1084	97	28.34	1.4e-11
3	GO:0004386	helicase activity	176	25	4.6	1.7e-08
4	GO:0005198	structural molecule activity	546	34	14.27	1.1e-06
5	GO:0003676	nucleic acid binding	3738	165	97.72	1.5e-06
6	GO:0003899	DNA-directed 5'-3' RNA polymerase activi...	65	10	1.7	6.7e-06
7	GO:0000049	tRNA binding	33	7	0.86	1.9e-05
8	GO:0002161	aminoacyl-tRNA editing activity	24	6	0.63	2.8e-05
9	GO:0051082	unfolded protein binding	92	10	2.41	0.00014
10	GO:0005524	ATP binding	2578	96	67.4	0.00015
11	GO:0004823	leucine-tRNA ligase activity	5	3	0.13	0.00017
12	GO:0004826	phenylalanine-tRNA ligase activity	6	3	0.16	0.00033
13	GO:0008312	7S RNA binding	10	3	0.26	0.00186
14	GO:0004004	ATP-dependent RNA helicase activity	10	3	0.26	0.00186
15	GO:0016422	mRNA (2'-O-methyladenosine-N6-)-methyltr...	3	2	0.08	0.00201
16	GO:0004817	cysteine-tRNA ligase activity	3	2	0.08	0.00201
17	GO:0031369	translation initiation factor binding	3	2	0.08	0.00201
18	GO:0004040	amidase activity	11	3	0.29	0.00250
19	GO:0004576	oligosaccharyl transferase activity	8	3	0.21	0.00393
20	GO:0004821	histidine-tRNA ligase activity	4	2	0.1	0.00395
21	GO:0008536	Ran GTPase binding	15	3	0.39	0.00639
22	GO:0043021	ribonucleoprotein complex binding	32	5	0.84	0.00640
23	GO:0003735	structural constituent of ribosome	471	22	12.31	0.00646
24	GO:0016887	ATPase activity	350	19	9.15	0.00694
25	GO:0003724	RNA helicase activity	16	5	0.42	0.00942
26	GO:0000339	RNA cap binding	8	3	0.21	0.00950
27	GO:0008097	5S rRNA binding	6	2	0.16	0.00954
28	GO:0003984	acetolactate synthase activity	6	2	0.16	0.00954
	CC
	GO.ID	Term	Annotated	Significant	Expected	p-value
1	GO:0005737	cytoplasm	2732	150	69.43	5.6e-14
2	GO:0000502	proteasome complex	80	18	2.03	6.7e-10
3	GO:0030126	COPI vesicle coat	12	7	0.3	4.5e-09
4	GO:0005730	nucleolus	96	14	2.44	4.3e-08
5	GO:0005852	eukaryotic translation initiation factor...	26	8	0.66	1.7e-07
6	GO:0033290	eukaryotic 48S preinitiation complex	26	8	0.66	1.7e-07
7	GO:0016282	eukaryotic 43S preinitiation complex	26	8	0.66	1.7e-07
8	GO:0032040	small-subunit processome	17	6	0.43	2.5e-06
9	GO:0005643	nuclear pore	35	7	0.89	2.3e-05
10	GO:0000139	Golgi membrane	114	12	2.9	0.00011
11	GO:0005786	signal recognition particle, endoplasmic...	8	3	0.2	0.00083
12	GO:0005654	nucleoplasm	121	6	3.07	0.00230
13	GO:0000439	transcription factor TFIIH core complex	5	2	0.13	0.00612
14	GO:0030131	clathrin adaptor complex	17	3	0.43	0.00848
15	GO:0072546	ER membrane protein complex	6	2	0.15	0.00902
16	GO:0005846	nuclear cap binding complex	6	2	0.15	0.00902
17	GO:0008250	oligosaccharyltransferase complex	6	2	0.15	0.00902
18	GO:0030687	preribosome, large subunit precursor	6	2	0.15	0.00902
	KEGG
	KEGG pathway	Description	Gene ratio	Background ratio	p-value	Adjusted p-value
cpep00970	cpep00970	Aminoacyl-tRNA biosynthesis	17/264	27/1979	2.02009854298068e-09	1.4746719363759e-07
cpep03013	cpep03013	RNA transport	30/264	100/1979	5.95417194048475e-06	0.000217327275827693
cpep03008	cpep03008	Ribosome biogenesis in eukaryotes	19/264	55/1979	3.94456386610089e-05	0.000959843874084551
cpep03050	cpep03050	Proteasome	14/264	37/1979	0.000140009011502912	0.00255516445992814
cpep03040	cpep03040	Spliceosome	25/264	103/1979	0.0014439282547722	0.0210813525196741

## Sheet: GC9
Enrichment of genes upregulated in GC9
	Ontology: BP
	GO.ID	Term	Annotated	Significant	Expected	p-value
1	GO:0006914	autophagy	40	20	1.88	6.9e-14
2	GO:0006635	fatty acid beta-oxidation	12	6	0.56	7.6e-06
3	GO:0006097	glyoxylate cycle	5	4	0.24	2.3e-05
4	GO:0008152	metabolic process	7065	337	332.16	5.0e-05
5	GO:0015969	guanosine tetraphosphate metabolic proce...	10	4	0.47	0.00081
6	GO:0007034	vacuolar transport	33	7	1.55	0.00195
7	GO:0006562	proline catabolic process	2	2	0.09	0.00221
8	GO:0006629	lipid metabolic process	590	40	27.74	0.00393
9	GO:0016024	CDP-diacylglycerol biosynthetic process	8	3	0.38	0.00484
10	GO:0006099	tricarboxylic acid cycle	47	7	2.21	0.00597
11	GO:0032436	positive regulation of proteasomal ubiqu...	5	3	0.24	0.00639
12	GO:0015706	nitrate transport	3	2	0.14	0.00641
13	GO:0046373	L-arabinose metabolic process	3	2	0.14	0.00641
14	GO:0044550	secondary metabolite biosynthetic proces...	47	5	2.21	0.00875
15	GO:0019752	carboxylic acid metabolic process	694	45	32.63	0.00908
16	GO:0006520	cellular amino acid metabolic process	404	18	18.99	0.00960
17	GO:0006751	glutathione catabolic process	10	3	0.47	0.00967
	MF
	GO.ID	Term	Annotated	Significant	Expected	p-value
1	GO:0016874	ligase activity	598	47	27.42	3.7e-06
2	GO:0004474	malate synthase activity	3	3	0.14	9.6e-05
3	GO:0003857	3-hydroxyacyl-CoA dehydrogenase activity	7	4	0.32	0.00014
4	GO:0050660	flavin adenine dinucleotide binding	152	19	6.97	0.00048
5	GO:0016639	oxidoreductase activity, acting on the C...	10	4	0.46	0.00074
6	GO:0036374	glutathione hydrolase activity	5	3	0.23	0.00090
7	GO:0031624	ubiquitin conjugating enzyme binding	5	3	0.23	0.00090
8	GO:0003995	acyl-CoA dehydrogenase activity	5	3	0.23	0.00090
9	GO:0003997	acyl-CoA oxidase activity	5	3	0.23	0.00090
10	GO:0016787	hydrolase activity	3122	174	143.17	0.00095
11	GO:0004657	proline dehydrogenase activity	2	2	0.09	0.00210
12	GO:0008115	sarcosine oxidase activity	2	2	0.09	0.00210
13	GO:0004605	phosphatidate cytidylyltransferase activ...	7	3	0.32	0.00293
14	GO:0045735	nutrient reservoir activity	36	6	1.65	0.00547
15	GO:0046556	alpha-L-arabinofuranosidase activity	3	2	0.14	0.00611
16	GO:0009916	alternative oxidase activity	3	2	0.14	0.00611
17	GO:0102721	ubiquinol:oxygen oxidoreductase activity	3	2	0.14	0.00611
18	GO:0003993	acid phosphatase activity	28	5	1.28	0.00817
19	GO:0004144	diacylglycerol O-acyltransferase activit...	10	3	0.46	0.00905
	CC
	GO.ID	Term	Annotated	Significant	Expected	p-value
1	GO:0016021	integral component of membrane	6632	363	290.13	9.7e-11
2	GO:0005777	peroxisome	51	12	2.23	0.00015
3	GO:0030659	cytoplasmic vesicle membrane	45	3	1.97	0.00192
4	GO:0019008	molybdopterin synthase complex	3	2	0.13	0.00556
	KEGG
	KEGG pathway	Description	Gene ratio	Background ratio	p-value	Adjusted p-value
cpep00280	cpep00280	Valine, leucine and isoleucine degradation	19/354	23/1979	1.82849622869724e-11	1.5907917189666e-09
cpep00500	cpep00500	Starch and sucrose metabolism	17/354	31/1979	3.18122788117533e-06	0.000138383412831127
cpep00561	cpep00561	Glycerolipid metabolism	14/354	29/1979	0.000154600158807992	0.0038225071801119
cpep00410	cpep00410	beta-Alanine metabolism	10/354	17/1979	0.000175747456556869	0.0038225071801119
cpep04146	cpep04146	Peroxisome	16/354	37/1979	0.000263298430561212	0.0044883686279527
cpep00071	cpep00071	Fatty acid degradation	9/354	15/1979	0.000309542663996738	0.0044883686279527
cpep04075	cpep04075	Plant hormone signal transduction	16/354	42/1979	0.00141885151786473	0.0176342974363188
cpep00052	cpep00052	Galactose metabolism	8/354	16/1979	0.00328619559944666	0.0357373771439825
cpep04136	cpep04136	Autophagy - other	10/354	23/1979	0.00371524379033153	0.0359140233065381
Enrichment of genes downregulated in GC9
	Ontology: BP
	GO.ID	Term	Annotated	Significant	Expected	p-value
1	GO:0006412	translation	611	12	2.07	5.8e-05
2	GO:0006482	protein demethylation	1	1	0	0.0034
3	GO:0006592	ornithine biosynthetic process	1	1	0	0.0034
4	GO:0070476	rRNA (guanine-N7)-methylation	1	1	0	0.0034
5	GO:0001731	formation of translation preinitiation c...	26	2	0.09	0.0035
	MF
	GO.ID	Term	Annotated	Significant	Expected	p-value
1	GO:0003735	structural constituent of ribosome	471	8	1.34	4.9e-05
2	GO:0103045	methione N-acyltransferase activity	1	1	0	0.0029
3	GO:0016435	rRNA (guanine) methyltransferase activit...	1	1	0	0.0029
4	GO:0004358	glutamate N-acetyltransferase activity	1	1	0	0.0029
5	GO:0051723	protein methylesterase activity	1	1	0	0.0029
6	GO:0050311	sulfite reductase (ferredoxin) activity	2	1	0.01	0.0057
7	GO:0003676	nucleic acid binding	3738	18	10.66	0.0077
8	GO:0004042	acetyl-CoA:L-glutamate N-acetyltransfera...	3	1	0.01	0.0085
	CC
	GO.ID	Term	Annotated	Significant	Expected	p-value
1	GO:0005840	ribosome	533	9	1.8	0.00033
2	GO:0042765	GPI-anchor transamidase complex	10	2	0.03	0.00049
3	GO:0016442	RISC complex	1	1	0	0.00338
4	GO:0005852	eukaryotic translation initiation factor...	26	2	0.09	0.00344
5	GO:0033290	eukaryotic 48S preinitiation complex	26	2	0.09	0.00344
6	GO:0016282	eukaryotic 43S preinitiation complex	26	2	0.09	0.00344
7	GO:0031515	tRNA (m1A) methyltransferase complex	2	1	0.01	0.00674
	KEGG
	KEGG pathway	Description	Gene ratio	Background ratio	p-value	Adjusted p-value
cpep03010	cpep03010	Ribosome	9/40	123/1979	0.0005462327906736	0.01365581976684

## Sheet: GC10
Enrichment of genes upregulated in GC10
	Ontology: BP
	GO.ID	Term	Annotated	Significant	Expected	p-value
1	GO:0006914	autophagy	40	16	1.29	1.2e-12
2	GO:0043666	regulation of phosphoprotein phosphatase...	2	2	0.06	0.0010
3	GO:0015969	guanosine tetraphosphate metabolic proce...	10	3	0.32	0.0034
4	GO:0006635	fatty acid beta-oxidation	12	3	0.39	0.0059
5	GO:0042753	positive regulation of circadian rhythm	4	2	0.13	0.0060
6	GO:0016560	protein import into peroxisome matrix, d...	4	2	0.13	0.0060
7	GO:0016998	cell wall macromolecule catabolic proces...	14	3	0.45	0.0093
	MF
	GO.ID	Term	Annotated	Significant	Expected	p-value
1	GO:0043565	sequence-specific DNA binding	450	30	14.82	1.6e-05
2	GO:0004864	protein phosphatase inhibitor activity	2	2	0.07	0.0011
3	GO:0004842	ubiquitin-protein transferase activity	169	14	5.57	0.0014
4	GO:0016874	ligase activity	598	34	19.7	0.0015
5	GO:0004867	serine-type endopeptidase inhibitor acti...	9	3	0.3	0.0026
6	GO:0005471	ATP:ADP antiporter activity	3	2	0.1	0.0032
7	GO:0016707	gibberellin 3-beta-dioxygenase activity	4	2	0.13	0.0062
8	GO:0004675	transmembrane receptor protein serine/th...	37	5	1.22	0.0069
9	GO:0008324	cation transmembrane transporter activit...	343	11	11.3	0.0075
10	GO:0016787	hydrolase activity	3122	102	102.83	0.0076
	CC
	GO.ID	Term	Annotated	Significant	Expected	p-value
1	GO:0016021	integral component of membrane	6632	252	221.87	0.0014
2	GO:0005777	peroxisome	51	8	1.71	0.0044
3	GO:0005778	peroxisomal membrane	13	3	0.43	0.0064
4	GO:0005886	plasma membrane	371	23	12.41	0.0073
	KEGG
	KEGG pathway	Description	Gene ratio	Background ratio	p-value	Adjusted p-value
cpep04626	cpep04626	Plant-pathogen interaction	15/258	33/1979	4.20082612150676e-06	0.000271291741947978
cpep04016	cpep04016	MAPK signaling pathway - plant	17/258	42/1979	6.61687175482873e-06	0.000271291741947978
cpep04075	cpep04075	Plant hormone signal transduction	16/258	42/1979	3.10864374385726e-05	0.000849695956654316
cpep04136	cpep04136	Autophagy - other	10/258	23/1979	0.00028833379745747	0.00591084284787813
cpep04146	cpep04146	Peroxisome	13/258	37/1979	0.000452395747596997	0.00741929026059075
Enrichment of genes downregulated in GC10
	Ontology: BP
	GO.ID	Term	Annotated	Significant	Expected	p-value
1	GO:0032955	regulation of division septum assembly	4	2	0.03	0.00032
2	GO:0009099	valine biosynthetic process	6	2	0.04	0.00079
3	GO:0009097	isoleucine biosynthetic process	11	2	0.08	0.00284
4	GO:0006526	arginine biosynthetic process	13	2	0.1	0.00398
5	GO:0006780	uroporphyrinogen III biosynthetic proces...	1	1	0.01	0.00739
6	GO:0006592	ornithine biosynthetic process	1	1	0.01	0.00739
7	GO:0006633	fatty acid biosynthetic process	112	4	0.83	0.00935
	MF
	GO.ID	Term	Annotated	Significant	Expected	p-value
1	GO:0003697	single-stranded DNA binding	20	4	0.12	4.9e-06
2	GO:0004455	ketol-acid reductoisomerase activity	3	2	0.02	0.0001
3	GO:0009881	photoreceptor activity	11	2	0.06	0.0018
4	GO:0004789	thiamine-phosphate diphosphorylase activ...	1	1	0.01	0.0058
5	GO:0008972	phosphomethylpyrimidine kinase activity	1	1	0.01	0.0058
6	GO:0050515	4-(cytidine 5'-diphospho)-2-C-methyl-D-e...	1	1	0.01	0.0058
7	GO:0004358	glutamate N-acetyltransferase activity	1	1	0.01	0.0058
8	GO:0004371	glycerone kinase activity	1	1	0.01	0.0058
9	GO:0103045	methione N-acyltransferase activity	1	1	0.01	0.0058
10	GO:0042803	protein homodimerization activity	21	2	0.12	0.0066
	CC
	GO.ID	Term	Annotated	Significant	Expected	p-value
1	GO:0009507	chloroplast	331	10	2.29	0.00013
2	GO:0042765	GPI-anchor transamidase complex	10	2	0.07	0.00205
	KEGG
	KEGG pathway	Description	Gene ratio	Background ratio	p-value	Adjusted p-value

[truncated: 13 more sheets: GC11, GC12, GC13, GC14, GC15, GC16, GC17, GC18, GC19, GC20, GC21, GC22, GC23]
